# Supplementary material for: Bazedoxifene reverses sexually dimorphic autistic-like abnormalities in biallelic MDGA1-mutant mice
Source: EMBO Mol Med. 2026 Mar 20;18(4):1358–98. doi: 10.1038/s44321-026-00402-y (PMC13084050; doi:10.1038/s44321-026-00402-y)
Supplement: Supplementary file 20 — Source data Fig. 7 [file 44321_2026_402_MOESM20_ESM.zip › Panel I and J/Batch3/Mdga1-KI_sham_923.xlsx]

## Sheet: Sheet1
ID	Label	Accepted	Score	Begin Time (s)	End Time (s)	Call Length (s)	Principal Frequency (kHz)	Low Freq (kHz)	High Freq (kHz)	Delta Freq (kHz)	Frequency Standard Deviation (kHz)	Slope (kHz/s)	Sinuosity	Mean Power (dB/Hz)	Tonality
1	USV	TRUE	0.729649	0.0176	0.0384	0.0208	70.1712	65.4361	73.4425	8.00647	2.56297	-284.822	1.2491	-66.1671	0.718187
2	USV	TRUE	0.954015	0.256004	0.260404	0.0044	67.7309	64.6553	68.1231	3.46774	1.68497	798.995	1.00583	-69.9871	0.699412
3	USV	TRUE	0.942465	0.349604	0.360404	0.0108	75.217	66.8589	75.4491	8.59023	3.30435	833.222	1.10553	-62.0079	0.777233
4	USV	TRUE	0.986592	0.487604	0.511604	0.024	64.8552	62.4851	71.8989	9.41382	3.68462	421.461	1.13805	-64.8893	0.785637
5	USV	TRUE	0.805158	0.663604	0.666404	0.0028	64.9063	64.5501	65.5298	0.979694	0.357812	-360.493	1.00885	-59.2609	0.771652
6	USV	TRUE	0.977514	0.779204	0.786804	0.0076	68.6273	67.272	69.0098	1.7378	0.48293	134.75	1.07709	-58.8289	0.833336
7	USV	TRUE	0.883931	0.971204	1.0016	0.0304	63.0422	61.9824	69.6779	7.69548	1.98676	-153.816	1.10213	-61.0453	0.712914
8	USV	TRUE	0.981167	1.12843	1.16883	0.0404	63.5579	60.6308	64.8354	4.20459	0.859843	-58.1928	1.02354	-54.1001	0.844915
9	USV	TRUE	0.866289	1.24523	1.41203	0.1668	64.256	55.6232	80.0575	24.4343	6.01656	7.01137	1.26785	-59.4005	0.773805
10	USV	TRUE	0.8473	1.86763	1.87243	0.0048	64.2822	63.681	64.6681	0.987116	0.328205	208.589	1.00431	-68.6988	0.670311
11	USV	TRUE	0.829479	2.02203	2.02923	0.0072	76.0257	69.6001	76.5321	6.93199	2.41009	819.32	1.11328	-67.2419	0.736514
12	USV	TRUE	0.948564	2.10485	2.12085	0.016	73.4168	67.6065	75.0577	7.45118	2.98743	-419.79	1.2194	-57.8865	0.851069
13	USV	TRUE	0.89763	2.31325	2.32365	0.0104	64.9062	64.631	65.0405	0.409506	0.148439	22.5602	1.00629	-60.7141	0.834583
14	USV	TRUE	0.849817	2.43805	2.47605	0.038	66.172	64.0523	66.7628	2.71053	1.30291	-9.72486	1.0306	-66.3147	0.759947
15	USV	TRUE	0.986944	2.63245	2.68965	0.0572	62.5497	53.1444	64.3331	11.1888	4.16316	-116.178	1.1014	-63.4105	0.785586
16	USV	TRUE	0.914936	2.80045	2.80205	0.0016	64.1557	63.3007	64.316	1.01532	0.428059	623.441	1.08105	-60.0615	0.768134
17	USV	TRUE	0.852216	2.95445	2.95925	0.0048	65.7849	64.0259	67.9818	3.95588	1.26701	-811.824	1.0035	-61.7099	0.814086
18	USV	TRUE	0.732603	3.12207	3.13527	0.0132	68.8452	66.2005	69.6591	3.45862	1.26817	-256.564	1.05747	-57.8929	0.787292
19	USV	TRUE	0.77205	3.23927	3.24647	0.0072	67.4454	63.5746	68.7146	5.13991	2.05669	-762.573	1.00743	-60.7524	0.810219
20	USV	TRUE	0.925816	3.41847	3.42607	0.0076	67.2007	65.9533	69.7586	3.80533	1.61775	-520.173	1.00933	-61.4213	0.846961
21	USV	TRUE	0.991051	3.52287	3.53767	0.0148	65.8863	62.275	68.2762	6.00122	1.46784	356.051	1.02862	-58.0223	0.859422
22	USV	TRUE	0.828131	3.66207	3.67727	0.0152	68.0735	67.7831	68.4204	0.637311	0.225497	0.351757	1.0245	-56.6917	0.830203
23	USV	TRUE	0.930243	3.80887	3.86847	0.0596	64.9072	62.1939	64.9392	2.74528	1.23387	43.8659	1.00326	-62.4295	0.654733
24	USV	TRUE	0.816992	4.0245	4.0977	0.0732	75.2643	64.0036	75.6938	11.6901	2.834	-95.9684	1.06279	-61.3782	0.711483
25	USV	TRUE	0.737321	4.1725	4.1873	0.0148	66.757	66.1038	67.9047	1.80083	0.553067	60.0649	1.05958	-60.7251	0.790355
26	USV	TRUE	0.859818	4.2805	4.3025	0.022	70.8355	65.5297	73.153	7.6233	1.91015	137.397	1.30182	-58.7639	0.8629
27	USV	TRUE	0.960031	4.3793	4.4133	0.034	65.2128	60.1347	78.7712	18.6364	4.28796	6.44734	1.56773	-70.5841	0.595798
28	USV	TRUE	0.970582	4.5109	4.6049	0.094	55.763	54.6817	74.8821	20.2004	8.61441	-212.833	1.02059	-60.2549	0.784433
29	USV	TRUE	0.86258	4.6993	4.7053	0.006	61.3058	59.9401	63.3023	3.36213	1.13539	591.407	1.01004	-56.8293	0.864988
30	USV	TRUE	0.975044	4.8061	4.8137	0.0076	64.2805	62.274	66.0722	3.79817	1.29828	459.257	1.03096	-61.0501	0.841714
31	USV	TRUE	0.828912	4.9337	4.9957	0.062	65.8712	63.3181	69.1428	5.82471	1.8382	-65.1253	1.02943	-52.9762	0.848509
32	USV	TRUE	0.87705	5.09212	5.11212	0.02	66.4035	64.8767	68.2001	3.32342	1.02873	33.1987	1.14162	-54.7219	0.838525
33	USV	TRUE	0.837806	5.29492	5.30092	0.006	64.6806	63.5154	66.7365	3.22111	0.822345	-398.164	1.07657	-52.9969	0.850837
34	USV	TRUE	0.861987	5.48172	5.49372	0.012	63.588	60.6118	65.1986	4.58675	1.29088	-345.718	1.01973	-51.6696	0.869365
35	USV	TRUE	0.798374	5.58332	5.59572	0.0124	64.4059	62.2091	65.4747	3.26565	1.01946	266.691	1.01232	-53.7956	0.864826
36	USV	TRUE	0.641634	5.69372	5.69612	0.0024	78.8721	78.1374	80.0077	1.87032	0.678528	-779.302	1.00758	-69.44	0.763213
37	USV	TRUE	0.848434	6.67634	7.08134	0.405	82.6182	52.8563	98.9051	46.0489	11.1101	-29.8971	27.5292	-93.6954	0.185756
38	USV	TRUE	0.673195	6.77214	6.77374	0.0016	78.7002	78.4241	78.7981	0.374065	0.153618	-233.791	1.01068	-75.2123	0.53718
39	USV	TRUE	0.623599	7.07657	7.08737	0.0108	64.5697	64.2808	74.9095	10.6287	5.24897	-996.694	1.01649	-79.4797	0.479746
40	USV	TRUE	0.900031	7.19857	7.21017	0.0116	70.518	69.067	70.9819	1.91486	0.711991	-166.924	1.05552	-64.4941	0.718859
41	USV	TRUE	0.920005	7.35817	7.36577	0.0076	68.5739	68.23	76.6003	8.37032	3.63054	-1144.01	1.01015	-70.7002	0.691582
42	USV	TRUE	0.930757	7.50097	7.50857	0.0076	75.7065	68.6471	75.8639	7.21678	3.22744	1007.68	1.05046	-72.8287	0.580692
43	USV	TRUE	0.964371	7.61297	7.63337	0.0204	65.1153	64.1161	65.6576	1.5415	0.56445	53.1195	1.01683	-67.7822	0.780569
44	USV	TRUE	0.754757	8.33259	8.33699	0.0044	85.6257	85.5937	85.9415	0.347788	0.124314	66.4211	1.0071	-61.256	0.763215
45	USV	TRUE	0.871203	9.15261	9.21661	0.064	70.9304	56.4184	75.6993	19.2808	7.05965	-246.38	1.1408	-71.7025	0.587758
46	USV	TRUE	0.86605	9.57661	9.58021	0.0036	71.4535	70.548	73.4945	2.9465	1.10946	886.357	1.08198	-72.3785	0.671935
47	USV	TRUE	0.948619	9.89301	9.89741	0.0044	71.7112	69.6605	72.9545	3.29397	1.21055	722.818	1.00172	-70.549	0.700152
48	USV	TRUE	0.957375	10.0306	10.0322	0.0016	73.2748	73.2748	73.2748	2.84217e-14	7.53644e-15	1.01398e-11	1	-60.5082	0.835282
49	USV	TRUE	0.716054	10.3038	10.4014	0.0976	65.4114	37.3714	89.8889	52.5175	12.4749	-5.88918	7.50031	-88.6809	0.229812
50	USV	TRUE	0.975412	10.5482	10.5498	0.0016	63.6117	63.0863	63.9591	0.872818	0.347517	545.511	1.00577	-68.1345	0.617192
51	USV	TRUE	0.981957	10.6242	10.6362	0.012	72.2629	66.0648	76.8022	10.7374	3.26987	898.036	1.00435	-72.1717	0.637197
52	USV	TRUE	0.987132	10.7314	10.7446	0.0132	68.1372	65.7251	72.7309	7.00583	2.34792	502.55	1.02282	-65.6137	0.777739
53	USV	TRUE	0.777474	10.835	10.843	0.008	67.0348	64.3965	71.2617	6.86525	2.73062	821.771	1.01199	-64.3723	0.709308
54	USV	TRUE	0.766673	11.0479	11.0615	0.0136	86.4159	84.1369	87.114	2.97712	1.06935	-177.423	1.05772	-74.8182	0.557472
55	USV	TRUE	0.961661	11.1615	11.1759	0.0144	67.8781	65.4015	76.4461	11.0446	4.43111	-725.318	1.46442	-72.0067	0.66289
56	USV	TRUE	0.869715	11.2743	11.2995	0.0252	64.5689	63.8738	74.4598	10.586	4.29658	-413.963	1.22418	-66.5963	0.71259
57	USV	TRUE	0.876464	11.7719	12.1169	0.345	69.9439	66.2029	72.4815	6.27856	1.99727	-3.87633	1.97909	-66.2676	0.671348
58	USV	TRUE	0.985487	11.3983	11.4055	0.0072	67.1111	63.9336	68.1779	4.24433	1.67415	621.551	1.02886	-67.1453	0.773203
59	USV	TRUE	0.959976	11.5551	11.5679	0.0128	51.6007	51.2518	54.1988	2.94701	0.882807	226.012	1.01732	-71.6598	0.651264
60	USV	TRUE	0.934276	11.6611	11.6723	0.0112	71.2438	65.9345	79.8255	13.891	6.59119	-1390.63	1.74588	-69.7218	0.714687
61	USV	TRUE	0.885593	11.7631	11.7831	0.02	65.2948	64.1666	72.3086	8.14196	3.02338	384.047	1.13446	-63.1176	0.791482
62	USV	TRUE	0.914889	12.1083	12.1479	0.0396	65.2334	64.6248	67.3431	2.71828	0.896177	-54.9756	1.0338	-56.6814	0.847254
63	USV	TRUE	0.779877	12.2271	12.2347	0.0076	70.4252	68.012	70.7012	2.68918	1.16161	383.801	1.02939	-63.8636	0.703512
64	USV	TRUE	0.815284	12.3291	12.4763	0.1472	63.5305	61.7235	71.807	10.0835	2.17469	-28.7628	1.04991	-53.0287	0.842274
65	USV	TRUE	0.997324	12.6187	12.6579	0.0392	54.3769	51.7884	68.1731	16.3847	7.42147	-401.785	1.02696	-59.165	0.840481
66	USV	TRUE	0.995178	12.7271	12.8183	0.0912	60.1326	48.9107	67.5284	18.6178	5.00211	-227.384	1.05667	-59.1101	0.793783
67	USV	TRUE	0.840714	12.9711	12.9875	0.0164	65.6975	64.8041	66.039	1.23491	0.434674	-59.9663	1.00641	-61.0624	0.767351
68	USV	TRUE	0.845534	13.0739	13.1791	0.1052	59.7262	59.2809	68.2446	8.96364	3.34115	-83.0758	1.00062	-55.1849	0.836229
69	USV	TRUE	0.790125	13.2611	13.3891	0.128	64.8275	53.7168	68.7324	15.0156	5.29681	-103.254	1.02386	-56.5456	0.851647
70	USV	TRUE	0.995306	13.4867	13.5103	0.0236	65.3339	62.9403	67.4807	4.5404	1.48132	-123.769	1.0813	-55.0758	0.859506
71	USV	TRUE	0.817023	13.6395	13.6423	0.0028	65.4806	64.5603	66.8017	2.24142	0.802598	-814.644	1.00644	-57.6152	0.799221
72	USV	TRUE	0.977932	13.8543	13.9255	0.0712	67.8107	63.6723	70.9258	7.25347	2.63851	-85.3713	1.04293	-67.1064	0.646826
73	USV	TRUE	0.868297	14.0051	14.0635	0.0584	65.8162	60.4654	75.7718	15.3064	5.92267	-274.19	1.13719	-69.0267	0.641718
74	USV	TRUE	0.975262	14.2187	14.2647	0.046	66.6382	62.0972	80.6346	18.5374	7.53471	-451.528	1.03099	-69.3062	0.589012
75	USV	TRUE	0.884033	14.4083	14.4131	0.0048	61.3395	61.2059	61.5844	0.378518	0.144472	28.6478	1.02946	-73.7696	0.586431
76	USV	TRUE	0.986855	14.6103	14.6807	0.0704	70.9573	64.2869	71.2426	6.95573	3.45983	-96.1505	1.00262	-70.0977	0.586308
77	USV	TRUE	0.891134	14.7887	14.7911	0.0024	62.3407	62.1403	62.5411	0.400784	0.144299	-166.993	1	-69.0206	0.691383
78	USV	TRUE	0.756675	15.0792	15.0816	0.0024	78.4258	78.2402	78.5074	0.267189	0.100127	27.8322	1.0391	-73.2253	0.518309
79	USV	TRUE	0.954583	15.1936	15.1992	0.0056	69.9866	69.7998	71.4973	1.69757	0.707209	-335.224	1.01956	-65.8888	0.634715
80	USV	TRUE	0.964777	15.3536	15.4168	0.0632	73.0317	69.7124	73.462	3.74959	1.28963	37.0789	1.03439	-73.8057	0.540382
81	USV	TRUE	0.882934	15.5676	15.574	0.0064	63.9708	63.0759	67.4194	4.34351	1.58585	-645.751	1.02191	-79.4313	0.486584
82	USV	TRUE	0.988564	15.6748	15.7348	0.06	65.7216	64.3653	69.1047	4.7394	1.46608	-11.0857	1.03403	-73.6868	0.59178
83	USV	TRUE	0.825696	15.8028	15.8436	0.0408	67.5819	59.479	67.7141	8.23504	2.64472	-233.825	1.02919	-77.1031	0.488192
84	USV	TRUE	0.838534	15.952	15.9652	0.0132	68.7109	67.6681	68.7331	1.06501	0.507423	86.8032	1.00129	-71.5278	0.649568
85	USV	TRUE	0.704098	16.0604	16.0652	0.0048	61.7683	61.7683	61.7683	1.42109e-14	9.94337e-15	-1.9355e-12	1	-68.5821	0.595097
86	USV	TRUE	0.736381	16.1616	16.1648	0.0032	62.809	62.5938	63.4027	0.808989	0.259036	-224.204	1.01786	-76.3287	0.546286
87	USV	TRUE	0.904794	16.2648	16.2912	0.0264	66.6676	64.2098	69.8087	5.59892	1.58567	-51.3485	1.12413	-70.9374	0.700799
88	USV	TRUE	0.942046	16.3904	16.392	0.0016	66.4192	66.4192	66.4192	2.84217e-14	1.28095e-14	1.58882e-11	1	-69.4504	0.578966
89	USV	TRUE	0.857785	16.5668	16.5724	0.0056	71.9011	68.4516	76.0679	7.61622	2.87795	-1469.36	1.25499	-73.4975	0.659225
90	USV	TRUE	0.700206	16.696	16.7068	0.0108	69.9597	63.7678	75.0771	11.3093	4.56156	-1165.49	1.15114	-74.5136	0.551808
91	USV	TRUE	0.802735	16.7968	16.8228	0.026	72.4722	39.7835	75.6938	35.9104	12.8708	-652.142	3.35148	-74.8651	0.491299
92	USV	TRUE	0.801247	16.9128	16.9164	0.0036	60.0929	60.0929	60.0929	1.42109e-14	3.97205e-15	-2.7429e-12	1	-77.1045	0.441372
93	USV	TRUE	0.732398	17.0212	17.024	0.0028	62.4491	62.1374	62.5308	0.393362	0.146665	-137.836	1.01178	-72.9445	0.561671
94	USV	TRUE	0.991672	17.294	17.366	0.072	62.1893	57.0608	62.6033	5.54249	2.55788	-76.4505	1.00683	-71.1685	0.59216
95	USV	TRUE	0.650804	17.4464	17.4704	0.024	50.4028	49.5719	50.8489	1.27703	0.414936	21.4165	1.01812	-82.4687	0.422838
96	USV	TRUE	0.970061	17.542	17.6008	0.0588	53.9059	52.9054	57.3054	4.39997	1.2682	11.3231	1.03164	-72.0756	0.58914
97	USV	TRUE	0.905537	18.0612	18.0632	0.002	74.655	74.3745	75.8529	1.47845	0.565881	644.435	1.20507	-73.394	0.661295
98	USV	TRUE	0.955715	18.1844	18.1948	0.0104	63.853	62.7461	64.1125	1.36635	0.582792	112.063	1.01614	-70.3089	0.69774
99	USV	TRUE	0.992081	18.2792	18.2984	0.0192	66.2042	64.3294	66.9985	2.66906	0.950462	105.365	1.03559	-64.7532	0.717124
100	USV	TRUE	0.985022	18.4528	18.4576	0.0048	66.3522	64.6272	66.8572	2.22999	0.902528	-467.9	1.00041	-65.1057	0.778596
101	USV	TRUE	0.990677	18.6404	18.7144	0.074	64.1483	64.1447	64.7717	0.626983	0.328328	-8.57939	1	-66.6941	0.708708
102	USV	TRUE	0.948866	18.826	18.8276	0.0016	66.4974	66.4974	66.4974	2.84217e-14	1.28095e-14	1.45312e-11	1	-67.1453	0.680689
103	USV	TRUE	0.922734	18.9644	18.9664	0.002	66.4056	66.4056	66.4056	2.84217e-14	1.10077e-14	5.93655e-12	1	-66.3431	0.715539
104	USV	TRUE	0.866214	19.0968	19.1	0.0032	69.4619	69.3877	69.5213	0.133595	0.0494331	-12.3699	1.00727	-62.8803	0.791657
105	USV	TRUE	0.649741	19.7024	19.704	0.0016	50.0368	49.3421	51.0877	1.74564	0.695034	1091.02	1.00602	-83.6566	0.505461
106	USV	TRUE	0.931205	20.6029	20.6513	0.0484	53.9536	50.7204	59.8937	9.17324	3.4821	61.8829	1.11057	-71.2811	0.701063
107	USV	TRUE	0.867902	20.7733	20.7945	0.0212	62.2103	60.6518	65.9768	5.32505	2.35804	8.95489	1.22824	-66.602	0.723843
108	USV	TRUE	0.627126	21.2845	21.2925	0.008	72.1487	70.3266	73.5626	3.23596	1.04481	411.709	1.0057	-68.6337	0.600473
109	USV	TRUE	0.992365	21.7101	21.7221	0.012	88.8681	86.5599	93.9522	7.39223	2.35248	628.215	1.03708	-63.6392	0.800856
110	USV	TRUE	0.971831	22.0649	22.0729	0.008	66.8061	65.7753	69.8703	4.09499	1.73544	524.933	1.00123	-64.6344	0.707797
111	USV	TRUE	0.808136	22.1549	22.2225	0.0676	65.9458	64.9278	66.9928	2.06509	0.536507	-11.0491	1.01198	-57.1378	0.778038
112	USV	TRUE	0.866166	22.4473	22.4557	0.0084	60.8864	54.9312	63.0462	8.11497	2.28996	-910.693	1.02649	-63.3625	0.723108
113	USV	TRUE	0.923979	22.5725	22.5905	0.018	40.3536	40.0648	40.4741	0.409292	0.139809	-0.29562	1.0145	-43.9719	0.837957
114	USV	TRUE	0.800138	22.7593	22.7925	0.0332	65.8126	55.7262	66.7329	11.0067	4.34995	-343.969	1.04578	-65.4008	0.70869
115	USV	TRUE	0.992265	22.8721	22.9157	0.0436	57.1676	54.7499	60.9248	6.1749	2.22725	-145.423	1.03607	-64.5723	0.785724
116	USV	TRUE	0.978345	22.9889	22.9929	0.004	54.5874	50.0556	55.3772	5.32165	2.54069	1343.68	1.00232	-69.4817	0.769022
117	USV	TRUE	0.864835	23.3033	23.3281	0.0248	71.284	50.991	71.6247	20.6338	9.52609	845.425	1.04155	-75.7341	0.481952
118	USV	TRUE	0.868735	23.4545	23.4661	0.0116	67.4994	66.6755	67.7888	1.11329	0.260831	-14.9347	1.06116	-59.6823	0.796363
119	USV	TRUE	0.992544	23.5889	23.6001	0.0112	66.367	65.1498	67.0053	1.85548	0.554471	-31.5157	1.08982	-57.1005	0.854006
120	USV	TRUE	0.992766	23.7109	23.7261	0.0152	69.614	67.7645	70.9444	3.1799	1.14607	210.826	1.01748	-58.2051	0.854827
121	USV	TRUE	0.950258	23.7565	23.7597	0.0032	52.8704	52.4473	53.9317	1.48438	0.50055	-443.769	1.02132	-66.053	0.778757
122	USV	TRUE	0.966883	24.1234	24.1402	0.0168	72.0932	71.7281	80.378	8.64989	3.5058	513.045	1.09673	-67.8128	0.721669
123	USV	TRUE	0.888328	24.531	24.541	0.01	68.82	66.9126	69.1614	2.24884	0.588528	152.206	1.07583	-58.6835	0.840907
124	USV	TRUE	0.829169	24.6294	24.6598	0.0304	67.0725	65.4198	68.7395	3.31961	1.13555	-67.0973	1.05821	-58.7756	0.776166
125	USV	TRUE	0.985091	24.889	24.8958	0.0068	64.4118	62.6677	65.2728	2.60509	0.840421	-387.411	1.01558	-63.294	0.669109
126	USV	TRUE	0.829188	25.0282	25.0318	0.0036	65.0499	63.1796	65.7699	2.59025	0.845123	673.82	1.0423	-66.7444	0.669935
127	USV	TRUE	0.82145	25.1494	25.1518	0.0024	68.1054	67.237	68.7734	1.53634	0.554711	-640.141	1.00266	-60.0037	0.718325
128	USV	TRUE	0.91675	25.2794	25.2814	0.002	64.3666	64.1306	65.8406	1.71001	0.642582	-746.221	1.12584	-58.1268	0.780434
129	USV	TRUE	0.993122	25.3978	25.4106	0.0128	57.5631	57.0441	58.8638	1.81967	0.767275	145.133	1.00093	-64.5974	0.765974
130	USV	TRUE	0.977488	25.5318	25.5486	0.0168	65.0159	63.0787	65.3276	2.24884	0.665584	-102.077	1.024	-55.2561	0.862927
131	USV	TRUE	0.759022	25.6286	25.6302	0.0016	61.5367	61.4388	61.8128	0.374065	0.153618	233.791	1.01068	-58.7877	0.850983
132	USV	TRUE	0.935098	25.7342	25.7842	0.05	60.9412	55.0037	65.669	10.6653	3.12433	20.5051	1.16324	-58.7893	0.782751
133	USV	TRUE	0.977088	25.8826	25.9266	0.044	65.5378	59.0808	68.9444	9.86361	2.21812	-229.744	1.03116	-51.2883	0.877855
134	USV	TRUE	0.939474	26.0314	26.0422	0.0108	64.7319	60.9326	69.1857	8.25318	2.35929	-697.653	1.02625	-50.4922	0.865572
135	USV	TRUE	0.966559	26.1546	26.2238	0.0692	64.905	64.6551	68.9979	4.34279	1.92839	-61.2065	1.00033	-52.932	0.839594
136	USV	TRUE	0.994174	26.2986	26.4042	0.1056	60.3926	57.8826	76.1046	18.2219	6.11682	-219.942	1.13811	-59.0619	0.781482
137	USV	TRUE	0.903415	26.4746	26.4782	0.0036	70.3809	66.4769	72.6594	6.18246	2.24785	1831.87	1.0193	-65.3911	0.793526
138	USV	TRUE	0.993482	26.7042	26.7066	0.0024	65.3095	64.2408	67.2466	3.00588	1.09719	-1252.45	1.01189	-58.044	0.85406
139	USV	TRUE	0.998179	26.8466	26.851	0.0044	66.5325	65.1223	68.2841	3.16174	1.06754	-738.689	1.00331	-57.1667	0.792388
140	USV	TRUE	0.799758	27.0754	27.0782	0.0028	64.3525	63.2317	64.9388	1.70704	0.643601	-645	1.02674	-60.3696	0.785873
141	USV	TRUE	0.978496	27.1882	27.2366	0.0484	67.9769	62.6302	72.9842	10.354	2.90546	-37.8901	1.20826	-69.841	0.602542
142	USV	TRUE	0.971112	27.3126	27.3482	0.0356	69.5453	66.9867	76.2998	9.31305	3.50112	172.057	1.25178	-68.0572	0.590657
143	USV	TRUE	0.981017	27.463	27.4902	0.0272	70.7325	65.9972	71.8157	5.81849	2.00038	163.443	1.04761	-65.1184	0.780283
144	USV	TRUE	0.914823	27.5822	27.5918	0.0096	69.8818	68.5691	72.9358	4.36669	1.76145	493.52	1.03542	-66.441	0.722512
145	USV	TRUE	0.81	27.6838	27.705	0.0212	75.8944	72.141	80.4077	8.26674	2.87142	299.486	1.1432	-69.08	0.597557
146	USV	TRUE	0.97051	27.821	27.839	0.018	65.2973	64.2212	66.6624	2.44129	0.744886	103.439	1.03537	-61.6678	0.802044
147	USV	TRUE	0.986029	27.9534	27.9554	0.002	65.7823	65.6843	66.0851	0.400784	0.153333	176.854	1.03234	-64.9652	0.793928
148	USV	TRUE	0.970081	28.0691	28.0923	0.0232	68.6779	64.827	71.8436	7.01667	1.79709	8.78067	1.29069	-67.7783	0.725519
149	USV	TRUE	0.99012	28.2323	28.2339	0.0016	65.3313	64.9305	65.554	0.623441	0.249933	389.651	1.00816	-69.6206	0.632259
150	USV	TRUE	0.813193	28.3839	28.3859	0.002	75.5755	73.5092	75.8249	2.31564	0.893778	1036.95	1.1168	-72.1926	0.662581
151	USV	TRUE	0.961458	28.5439	28.5507	0.0068	64.2185	63.5654	65.213	1.64767	0.487904	-225.875	1.00866	-65.7156	0.646236
152	USV	TRUE	0.675647	28.6567	28.7039	0.0472	53.8745	40.7349	84.6532	43.9184	18.3823	-495.137	1.92854	-79.1759	0.407396
153	USV	TRUE	0.74313	28.8031	28.8523	0.0492	65.8962	43.5865	76.0669	32.4804	9.33654	-104.206	1.79763	-77.633	0.452493
154	USV	TRUE	0.936621	29.0031	29.0231	0.02	63.0685	62.7333	65.304	2.57072	0.604231	64.8777	1.02456	-67.9026	0.5444
155	USV	TRUE	0.831903	29.1511	29.1739	0.0228	41.5137	33.7013	71.7603	38.0589	12.1322	1266.06	2.29786	-69.6248	0.592187
156	USV	TRUE	0.756845	29.3091	29.3191	0.01	70.5498	40.5196	74.0846	33.5649	15.2994	3542.3	1.25473	-72.0587	0.61204
157	USV	TRUE	0.976068	29.7111	29.7251	0.014	69.1448	65.3873	69.8498	4.4625	1.37523	344.016	1.02903	-72.9385	0.648912
158	USV	TRUE	0.98505	29.8251	29.8335	0.0084	69.1764	67.2245	69.555	2.33048	0.622261	190.388	1.08238	-63.1063	0.803349
159	USV	TRUE	0.870481	29.9235	29.9355	0.012	57.1138	55.4709	58.3515	2.8806	1.42004	244.718	1.00441	-75.2805	0.591202
160	USV	TRUE	0.729037	30.0167	30.0207	0.004	53.7961	52.4608	54.0411	1.5803	0.687536	401.27	1.00681	-79.5556	0.520868
161	USV	TRUE	0.976011	30.1103	30.1255	0.0152	63.4932	62.1956	66.5084	4.31282	1.8715	303.306	1.02514	-71.918	0.64826
162	USV	TRUE	0.917762	30.2043	30.2263	0.022	56.7587	55.2224	57.8337	2.61134	0.70868	12.8337	1.08516	-75.8535	0.594498
163	USV	TRUE	0.998016	30.8687	30.8711	0.0024	61.426	60.4909	62.2276	1.73673	0.62591	723.637	1.00096	-68.5865	0.692778
164	USV	TRUE	0.785171	30.9867	30.9903	0.0036	71.3667	68.7328	74.0212	5.2884	1.80044	-1459.12	1.01557	-75.5947	0.526002
165	USV	TRUE	0.991853	31.1103	31.1223	0.012	65.7086	65.0489	65.9982	0.949344	0.330924	18.913	1.02851	-67.579	0.630229
166	USV	TRUE	0.884826	31.2311	31.2331	0.002	68.626	68.3232	69.2049	0.881724	0.312948	404.601	1.02463	-66.9672	0.722826
167	USV	TRUE	0.982956	31.3795	31.4055	0.026	69.7453	67.9117	71.1183	3.20666	0.902914	0.884128	1.06797	-69.0465	0.705251
168	USV	TRUE	0.965982	31.4603	31.4831	0.0228	60.0259	53.3406	61.4195	8.07891	3.03552	266.414	1.09985	-79.3667	0.485793
169	USV	TRUE	0.99002	31.5823	31.5963	0.014	67.5861	65.8705	68.1028	2.23224	0.65967	92.3311	1.05078	-67.6035	0.769243
170	USV	TRUE	0.724207	31.6763	31.7187	0.0424	63.464	62.1518	76.1566	14.0048	6.47042	-332.504	1.00588	-72.5257	0.543963
171	USV	TRUE	0.853043	31.8375	31.8679	0.0304	68.217	67.3562	75.9174	8.56126	3.54092	-142.705	1.26041	-72.6719	0.574089
172	USV	TRUE	0.723562	32.0379	32.0727	0.0348	66.2144	64.1521	78.5787	14.4267	5.93303	-412.997	1.12921	-72.0237	0.59122
173	USV	TRUE	0.997903	32.1436	32.1464	0.0028	75.4258	72.3086	77.7414	5.43285	2.01792	2046.33	1.00609	-68.9808	0.707254
174	USV	TRUE	0.99398	32.294	32.3312	0.0372	71.1488	66.2497	72.5414	6.29164	1.56787	-120.187	1.04353	-58.6609	0.790412
175	USV	TRUE	0.625362	32.4056	32.4328	0.0272	62.1209	59.5915	67.4808	7.8893	2.93429	252.192	1.10337	-78.8292	0.49017
176	USV	TRUE	0.986541	32.7388	32.7512	0.0124	66.4752	64.5734	67.136	2.56262	1.08288	211.187	1.0081	-67.3034	0.763261
177	USV	TRUE	0.991081	33.3144	33.3256	0.0112	70.0023	69.3793	70.2118	0.832464	0.294472	62.0411	1.00884	-61.5858	0.849106
178	USV	TRUE	0.832344	33.3992	33.4068	0.0076	64.6575	63.8793	64.9558	1.0765	0.332479	95.1587	1.02752	-64.335	0.769349
179	USV	TRUE	0.9865	33.4932	33.5084	0.0152	65.2722	63.8056	69.3506	5.54503	2.52295	340.844	1.04039	-61.0986	0.83517
180	USV	TRUE	0.991691	33.718	33.728	0.01	66.5449	65.5822	69.5389	3.95677	1.31441	399.199	1.02893	-60.8603	0.847041
181	USV	TRUE	0.992117	33.838	33.842	0.004	64.0926	63.5738	65.2126	1.63886	0.618697	427.93	1.04623	-62.0403	0.845086
182	USV	TRUE	0.759382	34.0784	34.0948	0.0164	64.531	61.6378	64.7925	3.1547	1.34422	-194.148	1.02964	-66.3623	0.600024
183	USV	TRUE	0.998056	34.2292	34.2524	0.0232	67.134	65.5687	68.9057	3.337	1.23308	-93.3335	1.07966	-60.5328	0.845851
184	USV	TRUE	0.88658	34.396	34.4056	0.0096	67.4564	65.445	67.5574	2.11235	0.688099	168.614	1.05237	-57.8872	0.805949
185	USV	TRUE	0.820863	34.5012	34.5036	0.0024	69.5404	69.006	69.6369	0.630863	0.237269	-250.49	1.03271	-51.2263	0.872619
186	USV	TRUE	0.856891	34.7096	34.7356	0.026	69.6215	66.278	70.4456	4.16758	1.51888	-122.933	1.03984	-52.3188	0.844828
187	USV	TRUE	0.831125	34.9608	34.988	0.0272	68.7223	55.4786	72.8111	17.3325	6.89638	-631.594	1.20928	-63.1626	0.788505
188	USV	TRUE	0.941684	35.4372	35.4452	0.008	67.0395	66.4223	69.6932	3.27089	1.2139	414.396	1.00223	-49.963	0.916853
189	USV	TRUE	0.976072	36.2272	36.2348	0.0076	53.4322	50.1963	56.401	6.20473	2.30118	959.772	1.03938	-72.8034	0.708943
190	USV	TRUE	0.950506	37.4617	37.5153	0.0536	61.483	52.7899	61.7405	8.95066	3.71561	-175.182	1.0085	-60.4259	0.708741
191	USV	TRUE	0.984363	37.6381	37.6425	0.0044	75.2821	74.7538	75.6296	0.875813	0.304567	199.643	1.00044	-52.6451	0.846866
192	USV	TRUE	0.717695	37.7437	37.7473	0.0036	80.8552	79.2798	81.1643	1.8845	0.818894	-540.356	1.00961	-70.5231	0.70438
193	USV	TRUE	0.938225	38.4233	38.4257	0.0024	54.8326	54.365	55.1666	0.801568	0.28993	333.986	1.00236	-74.836	0.618158
194	USV	TRUE	0.941832	38.5205	38.5245	0.004	67.6156	65.8567	68.343	2.48634	0.804372	588.693	1.02698	-63.9882	0.799241
195	USV	TRUE	0.911989	38.6809	38.6921	0.0112	59.639	54.0741	59.8845	5.81033	2.67356	591.326	1.04879	-64.3091	0.718263
196	USV	TRUE	0.79422	39.1337	39.1629	0.0292	60.7354	58.6336	61.1476	2.51397	1.152	-81.7326	1.00742	-62.5056	0.771523
197	USV	TRUE	0.794473	39.2469	39.3013	0.0544	64.5098	62.1089	67.3792	5.27034	1.34278	-49.3729	1.07391	-61.6791	0.769876
198	USV	TRUE	0.990504	39.4181	39.4401	0.022	67.3438	64.2262	69.0103	4.78412	1.50858	161.159	1.09416	-57.7912	0.871668
199	USV	TRUE	0.972944	39.7217	39.7481	0.0264	72.2693	66.7569	80.4974	13.7406	4.51146	-229.489	1.82406	-65.4033	0.784418
200	USV	TRUE	0.844889	39.8713	39.8849	0.0136	67.2293	66.6207	69.159	2.5383	0.66436	-81.4592	1.11231	-56.0219	0.868056
201	USV	TRUE	0.968135	39.9705	39.9845	0.014	66.3307	63.5199	77.0785	13.5586	5.47642	-924.92	1.78204	-58.052	0.850003
202	USV	TRUE	0.984853	40.9265	40.9285	0.002	67.1198	66.67	67.8991	1.22907	0.457432	602.448	1.01262	-53.2576	0.866361
203	USV	TRUE	0.956997	41.0181	41.1445	0.1264	66.2179	63.0924	70.7399	7.64749	1.95282	-6.23312	1.095	-56.9553	0.862139
204	USV	TRUE	0.877454	41.2078	41.2126	0.0048	63.8019	62.6812	65.5238	2.8426	1.00234	634.33	1.04032	-50.7024	0.86148
205	USV	TRUE	0.805196	41.317	41.3198	0.0028	87.406	85.8771	89.0685	3.19143	1.1347	1157.47	1.00068	-74.6352	0.667104
206	USV	TRUE	0.974931	41.4274	41.4462	0.0188	70.1315	68.7955	75.6121	6.81654	2.53661	352.318	1.04715	-60.3212	0.848915
207	USV	TRUE	0.926813	41.5902	41.601	0.0108	64.5577	56.3133	66.3757	10.0624	3.63194	960.261	1.00959	-71.3666	0.660385
208	USV	TRUE	0.826314	41.6914	41.701	0.0096	75.6553	74.9799	75.9819	1.00196	0.308923	95.3717	1.02213	-54.0982	0.800166
209	USV	TRUE	0.97785	41.8598	41.8638	0.004	75.941	75.6739	76.8391	1.16524	0.346221	-236.321	1.03803	-56.4484	0.868885
210	USV	TRUE	0.973622	41.955	41.9622	0.0072	67.3047	65.656	75.4296	9.7736	4.86747	1339.87	1.00465	-66.117	0.765366
211	USV	TRUE	0.727276	42.1414	42.1578	0.0164	77.8297	71.112	78.6373	7.52535	3.68625	-463.847	1.03585	-72.0571	0.58889
212	USV	TRUE	0.834493	42.3958	42.4438	0.048	66.4576	62.6783	67.2736	4.59537	1.93999	-60.3369	1.03922	-71.0157	0.635243
213	USV	TRUE	0.884319	42.5814	42.5906	0.0092	65.458	65.2007	66.171	0.970266	0.375339	93.5661	1.00486	-72.0536	0.657223
214	USV	TRUE	0.829783	42.6994	42.7258	0.0264	56.1384	54.674	67.3976	12.7236	5.57582	-492.119	1.01257	-71.0784	0.590425
215	USV	TRUE	0.964303	42.8306	42.9102	0.0796	68.9835	63.1645	77.092	13.9274	5.69543	-176.532	1.15657	-70.4661	0.663192
216	USV	TRUE	0.624928	42.9526	42.9726	0.02	52.8752	49.5779	53.9691	4.39127	1.60325	-175.541	1.03139	-80.9756	0.479969
217	USV	TRUE	0.856216	43.1198	43.1234	0.0036	65.9204	65.1603	66.727	1.56661	0.597015	462.739	1.00813	-71.923	0.588733
218	USV	TRUE	0.976757	43.2338	43.3062	0.0724	75.4203	61.6266	79.032	17.4053	6.13052	-127.876	1.16073	-70.7572	0.581272
219	USV	TRUE	0.970424	43.3962	43.3986	0.0024	69.7807	68.9124	70.6491	1.73673	0.625294	723.637	1	-64.3381	0.778626
220	USV	TRUE	0.968641	43.6514	43.6562	0.0048	66.3485	64.3834	67.7328	3.34941	1.17627	-663.514	1.05244	-67.3185	0.696861
221	USV	TRUE	0.940655	43.7466	43.7566	0.01	74.7217	69.3399	75.116	5.77604	1.81247	317.598	1.21159	-70.3351	0.695767
222	USV	TRUE	0.850684	43.8634	43.8962	0.0328	73.6525	63.7079	78.5264	14.8185	5.11141	-79.0537	1.34487	-69.0583	0.711225
223	USV	TRUE	0.897394	44.0118	44.0394	0.0276	77.4377	69.512	77.9046	8.39254	3.82386	-281.866	1.02968	-66.0257	0.769281
224	USV	TRUE	0.998357	44.1646	44.2426	0.078	71.4287	62.9749	71.4406	8.46572	4.10674	-109.283	1.0002	-63.7913	0.694146
225	USV	TRUE	0.768588	44.3254	44.365	0.0396	70.0531	64.679	76.5569	11.8779	3.85788	-208.088	1.20911	-66.4602	0.706928
226	USV	TRUE	0.739381	44.4734	44.4754	0.002	66.7938	66.6201	66.9675	0.347346	0.151643	-197.847	1.00936	-64.385	0.730429
227	USV	TRUE	0.838408	44.535	44.539	0.004	60.1308	58.9376	60.4303	1.49272	0.583091	373.679	1.01201	-77.1098	0.574735
228	USV	TRUE	0.782328	44.639	44.6502	0.0112	75.2928	69.5547	78.7656	9.21089	3.60407	576.261	2.02341	-79.0816	0.541007
229	USV	TRUE	0.936903	44.7594	44.775	0.0156	65.2017	64.8886	66.1336	1.24496	0.379646	40.5107	1.04187	-71.4967	0.715188
230	USV	TRUE	0.934122	44.8554	44.8706	0.0152	78.8484	74.2029	81.8569	7.65397	2.63679	383.859	1.23083	-69.9326	0.709157
231	USV	TRUE	0.862655	45.051	45.0678	0.0168	66.8621	63.9879	67.8519	3.86404	1.40166	170.342	1.07777	-75.9861	0.596444
232	USV	TRUE	0.897423	45.1647	45.1843	0.0196	76.366	67.4158	76.5653	9.14949	4.3152	499.986	1.01814	-70.2822	0.704078
233	USV	TRUE	0.987857	45.2567	45.2583	0.0016	61.2603	60.6814	61.3494	0.667973	0.276311	389.651	1.07279	-71.4783	0.714657
234	USV	TRUE	0.914688	45.3703	45.3723	0.002	77.4076	76.5793	77.4878	0.908443	0.34276	341.62	1.1659	-61.3667	0.77137
235	USV	TRUE	0.998154	45.6403	45.6427	0.0024	64.5878	63.9198	65.1222	1.20235	0.433786	-500.98	1.00166	-68.2736	0.705646
236	USV	TRUE	0.981262	45.7727	45.8547	0.082	77.7552	64.0858	78.1712	14.0854	7.05991	-168.707	1.00458	-71.5462	0.586663
237	USV	TRUE	0.870814	45.9419	45.9487	0.0068	66.2355	66.2355	66.2355	1.42109e-14	6.64652e-15	6.82749e-13	1	-69.4513	0.693907
238	USV	TRUE	0.99153	46.0519	46.0539	0.002	75.6121	75.6121	75.6121	1.42109e-14	4.76647e-15	-3.27331e-12	1	-61.1418	0.845298
239	USV	TRUE	0.97974	46.2215	46.2279	0.0064	72.1112	71.6569	73.8464	2.18953	0.81888	324.871	1.05203	-70.7121	0.663234
240	USV	TRUE	0.947043	46.3351	46.3607	0.0256	74.9119	73.43	76.426	2.99601	1.02451	-63.1473	1.07951	-74.7928	0.642035
241	USV	TRUE	0.733657	46.4611	46.4675	0.0064	66.7508	66.2734	67.6636	1.39017	0.500142	190.335	1.03914	-77.8688	0.528741
242	USV	TRUE	0.919787	46.6403	46.6423	0.002	67.1968	67.1968	67.1968	0	4.76647e-15	-2.48638e-12	1	-72.3972	0.647493
243	USV	TRUE	0.993226	46.8395	46.8571	0.0176	64.3454	64.0279	64.6722	0.644238	0.261466	27.8914	1.00441	-65.0179	0.782692
244	USV	TRUE	0.987689	47.0511	47.0687	0.0176	68.9989	66.2108	72.3191	6.10832	2.61381	309.764	1.06585	-69.6261	0.700004
245	USV	TRUE	0.945801	47.2747	47.2807	0.006	65.4067	61.9643	66.4606	4.49624	1.42265	721.308	1.04442	-69.7145	0.659952
246	USV	TRUE	0.991797	47.4839	47.5675	0.0836	66.8052	62.9942	69.6325	6.63836	2.02756	-48.2448	1.0672	-61.0074	0.786992
247	USV	TRUE	0.993057	47.6543	47.6683	0.014	75.5475	66.5034	75.5766	9.0732	4.00804	689.402	1.04468	-58.349	0.835613
248	USV	TRUE	0.977846	47.9647	47.9695	0.0048	70.4302	69.6569	70.9906	1.33374	0.54482	314.719	1.07967	-67.3573	0.719791
249	USV	TRUE	0.837932	48.0503	48.0579	0.0076	67.6147	66.6978	68.5162	1.81837	0.70846	-57.6181	1.22929	-64.8142	0.776219
250	USV	TRUE	0.983062	48.1467	48.1539	0.0072	67.1124	67.0501	68.2525	1.20241	0.523742	174.004	1.00767	-58.5748	0.860575
251	USV	TRUE	0.998302	48.2631	48.2651	0.002	77.6268	77.3373	77.943	0.605629	0.218335	-290.727	1.00254	-59.233	0.855852
252	USV	TRUE	0.76789	48.3507	48.3739	0.0232	66.2554	66.1411	72.1411	5.99998	2.5757	266.789	1.00414	-60.5782	0.777224
253	USV	TRUE	0.856007	48.4775	48.4811	0.0036	66.4515	64.841	68.3738	3.53283	1.39438	1132.86	1.04942	-59.7368	0.837951
254	USV	TRUE	0.833085	48.7567	48.7907	0.034	70.0401	50.5896	75.1155	24.5259	7.92227	-680.959	1.04329	-73.0702	0.533908
255	USV	TRUE	0.972404	48.8791	48.8955	0.0164	71.5313	69.5998	75.4494	5.84963	2.09495	-246.931	1.41816	-52.6481	0.850777
256	USV	TRUE	0.771338	49.2612	49.2632	0.002	67.521	67.2449	67.7971	0.552191	0.182612	227.747	1.03518	-57.9897	0.84244
257	USV	TRUE	0.764742	49.384	49.3992	0.0152	67.3959	62.1448	69.93	7.78516	2.47983	-517.271	1.00177	-62.2119	0.765667
258	USV	TRUE	0.7866	49.564	49.572	0.008	67.4935	65.0612	67.7607	2.69957	0.947444	-342.375	1.01698	-62.6486	0.697265
259	USV	TRUE	0.987735	49.6536	49.6888	0.0352	67.7648	62.5383	73.0467	10.5085	2.73099	-86.5628	1.27713	-59.5518	0.787197
260	USV	TRUE	0.855957	49.81	49.8196	0.0096	68.7146	66.493	69.7642	3.27116	1.29031	350.942	1.00344	-71.6496	0.655826
261	USV	TRUE	0.984765	49.9976	49.9992	0.0016	65.7404	64.3866	68.8754	4.48878	1.82259	-2805.49	1.00897	-68.8951	0.641718
262	USV	TRUE	0.898589	50.0772	50.0792	0.002	70.7953	70.5059	71.9932	1.48735	0.563474	695.328	1.06692	-61.7633	0.782247
263	USV	TRUE	0.727596	50.268	50.2868	0.0188	69.9184	68.4212	72.93	4.50876	1.46032	-228.789	1.02223	-63.1581	0.782293
264	USV	TRUE	0.840901	50.3756	50.3928	0.0172	68.9221	66.1037	69.5978	3.49419	1.08809	-162.033	1.05099	-61.7037	0.788883
265	USV	TRUE	0.985681	50.4964	50.4992	0.0028	69.3592	68.7432	70.376	1.63282	0.594916	600.822	1.01223	-65.0516	0.799386
266	USV	TRUE	0.981444	50.6192	50.6296	0.0104	71.3757	69.1095	72	2.89053	1.23434	-265.848	1.00728	-66.6869	0.763964
267	USV	TRUE	0.976945	50.7144	50.7428	0.0284	67.1381	64.5602	69.4881	4.9279	1.40693	51.8278	1.09161	-68.602	0.709822
268	USV	TRUE	0.897791	50.898	50.902	0.004	64.8495	64.3521	65.1269	0.774794	0.263465	-176.878	1.00337	-61.5187	0.703796
269	USV	TRUE	0.875099	50.9796	51.0104	0.0308	64.8915	64.179	67.0259	2.84687	0.689604	11.575	1.05215	-61.0727	0.780722
270	USV	TRUE	0.969225	51.0972	51.1204	0.0232	68.001	65.833	75.8465	10.0135	2.98017	467.617	1.05886	-64.6026	0.761999
271	USV	TRUE	0.84755	51.2388	51.2792	0.0404	72.5608	67.7914	78.083	10.2916	5.06119	-256.215	1.00807	-59.0586	0.771083
272	USV	TRUE	0.841541	51.3824	51.3996	0.0172	75.9079	73.2826	77.2659	3.98329	1.00055	-108.189	1.11534	-59.1954	0.84707
273	USV	TRUE	0.99564	51.4964	51.5216	0.0252	72.4501	68.0262	76.161	8.13484	3.41584	-189.049	1.31005	-65.7735	0.764656
274	USV	TRUE	0.904752	51.6588	51.6992	0.0404	44.6596	39.998	79.9007	39.9027	9.20413	-914.664	1.04901	-65.6687	0.589676
275	USV	TRUE	0.991779	51.7924	51.8124	0.02	75.9359	67.7217	77.2079	9.48617	3.15399	370.818	1.39223	-60.0183	0.85673
276	USV	TRUE	0.997058	51.9324	51.9952	0.0628	65.9751	64.4022	68.2985	3.89636	1.35972	-30.7001	1.0458	-64.0683	0.780441
277	USV	TRUE	0.909772	52.0816	52.102	0.0204	76.8207	74.8025	82.4107	7.60816	3.05855	-331.593	1.02711	-66.6553	0.676157
278	USV	TRUE	0.826604	52.2032	52.212	0.0088	77.1112	76.0106	80.6475	4.63691	2.18265	-519.084	1.01406	-65.1226	0.75919
279	USV	TRUE	0.982191	52.352	52.3732	0.0212	77.3915	67.9404	81.1303	13.1899	5.00893	690.469	1.12024	-63.4931	0.789041
280	USV	TRUE	0.761004	52.5724	52.5748	0.0024	64.5582	63.957	64.6992	0.742192	0.281838	306.154	1.03007	-71.2209	0.600088
281	USV	TRUE	0.959042	52.6564	52.6632	0.0068	77.5085	77.5085	77.5085	2.84217e-14	6.714e-15	-7.94652e-13	1	-66.5758	0.713892
282	USV	TRUE	0.824408	52.7536	52.7636	0.01	66.6604	64.5897	70.7768	6.18714	2.01131	702.139	1.05474	-62.2894	0.790785
283	USV	TRUE	0.801773	52.9092	52.9132	0.004	58.0076	56.2857	58.9131	2.62736	0.879292	651.105	1.02309	-76.0236	0.590955
284	USV	TRUE	0.882337	53.0176	53.0192	0.0016	64.9794	64.2758	65.1487	0.872818	0.366946	-545.511	1.05325	-67.1719	0.777423
285	USV	TRUE	0.923965	53.228	53.2304	0.0024	74.2576	73.8049	76.6623	2.85744	1.0759	1141.12	1.12038	-60.9352	0.846035
286	USV	TRUE	0.964949	53.3364	53.3592	0.0228	78.6357	71.809	79.109	7.30006	2.00184	153.101	1.19221	-57.4652	0.782307
287	USV	TRUE	0.969768	53.5128	53.5372	0.0244	79.78	72.3649	83.6716	11.3067	3.29335	-77.176	1.50773	-61.9893	0.787294
288	USV	TRUE	0.893396	53.634	53.6488	0.0148	73.8289	70.4214	77.8058	7.38437	3.08993	-238.991	1.39618	-58.6798	0.763504
289	USV	TRUE	0.937627	54.02	54.0292	0.0092	86.8515	68.8363	87.1383	18.302	7.57744	-2099.11	1.07298	-63.2385	0.760825
290	USV	TRUE	0.950671	54.2073	54.2101	0.0028	77.8173	73.8094	79.1532	5.34378	1.77544	1696.44	1.05094	-56.8794	0.859769
291	USV	TRUE	0.836776	54.4621	54.4709	0.0088	86.5716	85.8799	87.1879	1.308	0.475975	-107.164	1.03359	-74.5137	0.582778
292	USV	TRUE	0.874007	54.5737	54.6713	0.0976	72.3294	56.5155	79.9647	23.4492	7.56162	-143.814	1.17884	-55.9075	0.844726
293	USV	TRUE	0.743078	54.9861	54.9981	0.012	79.2086	78.4734	88.7796	10.3062	4.35084	-934.576	1.09461	-72.8592	0.602264
294	USV	TRUE	0.875582	55.0953	55.0977	0.0024	63.9737	63.3057	64.4413	1.13555	0.410963	473.147	1.00398	-62.2787	0.802556
295	USV	TRUE	0.896301	55.1853	55.2181	0.0328	67.7882	62.7153	79.3073	16.5919	4.54212	-263.146	1.47816	-56.3222	0.871105
296	USV	TRUE	0.837938	55.3117	55.3285	0.0168	68.6249	65.2506	70.6083	5.35766	2.23524	283.081	1.04424	-57.4145	0.863868
297	USV	TRUE	0.741897	55.4009	55.4129	0.012	69.2914	66.7794	75.7822	9.00279	3.33954	730.414	1.07208	-54.1336	0.855807
298	USV	TRUE	0.770297	55.5577	55.6097	0.052	66.0166	63.6622	68.0783	4.41604	1.58335	10.8212	1.07633	-52.6309	0.855011
299	USV	TRUE	0.79581	55.8761	55.8829	0.0068	69.792	66.9195	70.9162	3.99668	1.45027	622.4	1.03005	-58.9787	0.840038
300	USV	TRUE	0.96583	55.9781	55.9861	0.008	77.583	76.9788	80.1143	3.13555	1.39624	-414.443	1.00389	-57.1516	0.84089
301	USV	TRUE	0.811375	56.4457	56.4501	0.0044	84.3141	84.0135	89.146	5.13253	2.2065	1235.53	1.04987	-75.2553	0.601223
302	USV	TRUE	0.83552	56.5425	56.5541	0.0116	67.6012	66.4623	67.9536	1.4913	0.488512	43.6394	1.0797	-69.1608	0.656202
303	USV	TRUE	0.876437	56.6993	56.7841	0.0848	66.1203	63.9752	68.1111	4.13596	2.16483	-47.0144	1.00085	-66.8001	0.69671
304	USV	TRUE	0.710135	56.9093	56.9165	0.0072	64.6854	60.757	66.9947	6.23766	2.14823	-844.091	1.00888	-75.0256	0.54005
305	USV	TRUE	0.791506	57.0681	57.0773	0.0092	65.1109	63.6622	68.7165	5.05433	1.53818	-505.975	1.03547	-64.6075	0.717125
306	USV	TRUE	0.945551	57.2165	57.2405	0.024	66.3237	62.956	68.5529	5.59693	1.89348	-125.091	1.09711	-65.6703	0.788461
307	USV	TRUE	0.934631	57.3565	57.3949	0.0384	69.1544	65.2589	74.3141	9.05516	2.42694	-85.3809	1.1956	-67.2005	0.702958
308	USV	TRUE	0.886212	57.5405	57.5817	0.0412	66.1347	63.5065	67.5472	4.04069	0.831702	-92.9355	1.01026	-63.6464	0.703718
309	USV	TRUE	0.917882	57.6781	57.6853	0.0072	73.2505	65.8757	75.2182	9.34245	2.99207	-1312.47	1.00409	-69.3534	0.677021
310	USV	TRUE	0.844593	57.8537	57.8609	0.0072	65.2244	65.2244	65.2244	1.42109e-14	8.40726e-15	-8.3432e-13	1	-63.6297	0.703662
311	USV	TRUE	0.776079	57.9445	57.9573	0.0128	73.7507	66.1619	80.6224	14.4605	7.35753	-1236.52	1.03957	-65.2281	0.668381
312	USV	TRUE	0.734064	58.0397	58.0577	0.018	70.2892	65.7209	71.6493	5.92845	1.80532	-267.337	1.14288	-68.0294	0.716951
313	USV	TRUE	0.803427	58.1278	58.1374	0.0096	76.71	73.7263	81.3596	7.63324	2.20146	631.151	1.06948	-67.9878	0.664228
314	USV	TRUE	0.919284	58.2238	58.2606	0.0368	64.5727	63.2652	65.8641	2.59883	0.729422	-52.3974	1.00483	-70.3004	0.717848
315	USV	TRUE	0.96834	58.349	58.3546	0.0056	66.1452	65.9213	66.2936	0.372273	0.163476	57.4222	1.0029	-63.7755	0.837055
316	USV	TRUE	0.894481	59.1142	59.1182	0.004	74.5264	72.1219	75.6642	3.54236	1.46791	883.711	1.00036	-78.111	0.529731
317	USV	TRUE	0.921968	59.2686	59.2746	0.006	65.8592	65.8521	66.1962	0.344042	0.136536	-59.4363	1.00163	-66.0483	0.711846
318	USV	TRUE	0.904255	59.349	59.3586	0.0096	69.1719	66.5263	71.6475	5.12113	1.43989	412.018	1.04859	-68.0766	0.699873
319	USV	TRUE	0.988542	59.5474	59.5498	0.0024	74.2322	74.1654	74.4474	0.282033	0.100127	83.4966	1.01988	-63.6075	0.772776
320	USV	TRUE	0.882174	59.6514	59.6582	0.0068	75.825	74.9418	76.6563	1.71446	0.525592	8.80827	1.18207	-66.2723	0.730271
321	USV	TRUE	0.904735	59.7418	59.7594	0.0176	69.5197	63.9808	73.1075	9.12666	2.71903	432.414	1.24807	-76.5319	0.576753
322	USV	TRUE	0.938115	59.9046	59.9114	0.0068	64.8559	62.4731	68.2813	5.80822	2.132	-821.325	1.01338	-76.9207	0.486732
323	USV	TRUE	0.873072	60.0374	60.0682	0.0308	68.0011	62.764	68.657	5.89301	2.41675	-181.894	1.0167	-67.1515	0.649019
324	USV	TRUE	0.799381	60.165	60.1946	0.0296	73.2628	68.9657	74.7317	5.76595	2.01905	80.9289	1.10879	-69.9245	0.695978
325	USV	TRUE	0.877738	60.2858	60.3378	0.052	75.991	67.1774	76.7828	9.60546	4.58437	182.312	1.02355	-70.1067	0.644967
326	USV	TRUE	0.824791	60.4286	60.4502	0.0216	69.9675	68.3995	73.9258	5.52629	2.05195	-117.506	1.16413	-64.5797	0.764439
327	USV	TRUE	0.972281	60.5818	60.5954	0.0136	77.9109	76.9609	78.2305	1.26955	0.287284	-47.9476	1.05097	-65.6912	0.778826
328	USV	TRUE	0.76331	60.679	60.681	0.002	75.3814	72.5002	78.2626	5.76238	2.42896	3195.46	1.00821	-73.161	0.566038
329	USV	TRUE	0.773961	60.9182	60.9226	0.0044	70.0167	67.4191	76.934	9.5149	3.5651	-2392.27	1.02966	-74.3813	0.601648
330	USV	TRUE	0.939725	61.0538	61.0582	0.0044	67.1951	64.9239	69.3177	4.39378	1.42935	-985.351	1.02887	-71.3224	0.636467
331	USV	TRUE	0.837544	61.1462	61.1766	0.0304	75.6857	74.5279	80.0421	5.51422	1.40182	-109.779	1.11001	-72.4535	0.542595
332	USV	TRUE	0.84451	61.4158	61.4174	0.0016	75.0385	73.854	77.47	3.61596	1.45877	2259.98	1.00867	-73.1041	0.651082
333	USV	TRUE	0.987148	61.6374	61.653	0.0156	77.6401	72.0731	78.2112	6.13813	1.99602	-10.8993	1.46516	-69.6227	0.726483
334	USV	TRUE	0.961871	61.7434	61.7826	0.0392	69.4806	66.9048	79.8356	12.9308	4.15415	-2.92747	1.37861	-70.9804	0.648052
335	USV	TRUE	0.930223	61.8682	61.8906	0.0224	76.1907	72.2574	80.4753	8.21798	2.5587	179.535	1.36354	-72.0883	0.711555
336	USV	TRUE	0.972202	61.981	61.9946	0.0136	67.6701	66.8991	71.7004	4.80123	1.81462	352.859	1.00419	-68.7515	0.785275
337	USV	TRUE	0.800988	62.085	62.1274	0.0424	67.1638	66.1679	80.5688	14.4009	6.81113	-342.584	1.00024	-63.5278	0.695413
338	USV	TRUE	0.948134	62.2275	62.2315	0.004	78.4785	77.3867	81.1545	3.76779	1.56601	942.912	1.00008	-68.3644	0.690874
339	USV	TRUE	0.957157	62.3603	62.3743	0.014	66.7888	65.2261	67.7592	2.53311	0.998275	-179.245	1.01028	-67.5323	0.709583
340	USV	TRUE	0.925338	62.4479	62.4655	0.0176	69.6731	68.3743	71.5498	3.17551	1.26381	218.104	1.05132	-64.2162	0.788155
341	USV	TRUE	0.940337	62.5871	62.5887	0.0016	72.5982	69.4988	74.9851	5.48628	2.17504	-3428.93	1.00051	-66.9766	0.785822
342	USV	TRUE	0.969948	62.7679	62.7707	0.0028	75.2998	73.5779	76.4873	2.90939	1.04869	1063.81	1.00753	-64.1227	0.78832
343	USV	TRUE	0.947199	62.8855	62.9471	0.0616	66.3935	64.3587	66.807	2.44834	0.850592	-21.0488	1.012	-58.3889	0.782327
344	USV	TRUE	0.904002	63.0435	63.0467	0.0032	66.5513	65.9352	66.6477	0.712504	0.261171	219.565	1.02524	-68.3048	0.731932
345	USV	TRUE	0.826738	63.1275	63.1319	0.0044	79.649	77.5189	83.3823	5.86332	2.13157	1440.01	1.12659	-63.9876	0.77029
346	USV	TRUE	0.796907	63.2883	63.3235	0.0352	75.4046	67.9656	84.2642	16.2986	7.78258	-425.377	1.104	-72.1628	0.593325
347	USV	TRUE	0.969026	63.4195	63.4355	0.016	68.8564	41.2163	69.5473	28.331	12.5114	1803.85	1.08875	-72.0321	0.641687
348	USV	TRUE	0.691502	63.5167	63.5227	0.006	60.838	59.9632	61.2317	1.26855	0.398419	-209.81	1.00207	-78.4896	0.523286
349	USV	TRUE	0.943654	63.7215	63.7231	0.0016	69.2851	68.5369	69.4988	0.961881	0.387194	467.581	1.24253	-74.5804	0.650046
350	USV	TRUE	0.958685	64.1147	64.1203	0.0056	66.2797	64.6199	66.588	1.96809	0.828043	358.389	1.00204	-69.8677	0.703369
351	USV	TRUE	0.874147	64.5003	64.5111	0.0108	64.7144	62.5187	67.1903	4.67156	1.61981	394.174	1.01878	-77.3598	0.557472
352	USV	TRUE	0.936493	64.7011	64.7051	0.004	66.2468	64.8589	66.2913	1.43243	0.462695	273.599	1.10777	-72.7118	0.653881
353	USV	TRUE	0.628353	64.7683	64.8131	0.0448	57.4187	50.739	64.5437	13.8048	2.26226	70.937	2.32784	-93.0459	0.214013
354	USV	TRUE	0.954158	64.9027	64.9135	0.0108	67.3226	65.2945	68.9728	3.6783	1.26502	393.696	1.03558	-74.8727	0.598303
355	USV	TRUE	0.984035	65.0027	65.0183	0.0156	76.2269	67.3639	76.5978	9.23393	3.52226	606.132	1.12685	-73.1972	0.660812
356	USV	TRUE	0.968389	65.1335	65.1363	0.0028	67.4038	66.3098	68.5207	2.21081	0.76636	-792.077	1.00294	-69.2279	0.630661
357	USV	TRUE	0.833722	65.2743	65.2803	0.006	75.4229	73.9	75.6105	1.71044	0.636708	-300.436	1.03287	-71.5001	0.661547
358	USV	TRUE	0.992275	65.3883	65.3999	0.0116	69.2577	65.7323	72.8425	7.1102	2.3731	618.197	1.044	-66.1677	0.78116
359	USV	TRUE	0.99571	65.5939	65.6055	0.0116	67.4824	63.965	70.7796	6.81462	2.44871	660.407	1.02952	-68.7506	0.732419
360	USV	TRUE	0.981705	65.6955	65.7023	0.0068	77.6159	77.1372	78.2172	1.07996	0.423237	-31.5648	1.1026	-65.7437	0.785967
361	USV	TRUE	0.833369	65.7891	65.8359	0.0468	67.1208	65.369	79.9347	14.5657	5.71841	-4.79639	1.28523	-65.771	0.702252
362	USV	TRUE	0.604612	65.9291	65.9335	0.0044	82.4571	80.171	83.3889	3.2179	1.08505	-552.888	1.29501	-78.0913	0.499819
363	USV	TRUE	0.892306	66.0455	66.0583	0.0128	70.6382	69.52	71.1078	1.58778	0.3843	57.4958	1.05204	-64.6475	0.775381
364	USV	TRUE	0.791269	66.1435	66.1671	0.0236	77.2592	75.9886	78.913	2.92437	1.07368	39.2037	1.0927	-67.3544	0.717079
365	USV	TRUE	0.781856	66.2567	66.2715	0.0148	66.0797	65.6018	66.5575	0.955695	0.511843	66.6514	1.00014	-68.936	0.702798
366	USV	TRUE	0.992331	66.3627	66.3719	0.0092	68.0425	66.1782	69.0904	2.91226	1.22128	333.321	1.01465	-67.989	0.768262
367	USV	TRUE	0.965875	66.4659	66.4895	0.0236	75.4897	68.6022	76.8727	8.27052	3.1824	345.199	1.07788	-67.7549	0.724849
368	USV	TRUE	0.766368	66.5747	66.5827	0.008	78.3565	74.307	78.5964	4.28938	2.0524	-543.46	1.01192	-73.9804	0.581528
369	USV	TRUE	0.959376	66.6927	66.7035	0.0108	66.0142	65.7763	68.5583	2.78199	0.860717	194.422	1.0716	-69.5471	0.703068
370	USV	TRUE	0.97869	66.8099	66.8187	0.0088	68.4837	67.4839	69.7558	2.27191	0.978547	343.408	1.06919	-67.4286	0.714946
371	USV	TRUE	0.995333	66.9279	66.9331	0.0052	70.2671	68.6343	71.269	2.63478	0.950045	561.375	1.02222	-64.2397	0.789234
372	USV	TRUE	0.950689	67.0383	67.0519	0.0136	73.9893	69.4985	74.8434	5.34494	1.84317	222.394	1.3386	-64.2619	0.795843
373	USV	TRUE	0.926634	67.342	67.3488	0.0068	76.6064	74.3602	77.0692	2.70899	0.961929	-398.621	1.01579	-59.9983	0.854356
374	USV	TRUE	0.970403	67.5656	67.5672	0.0016	68.7442	67.7645	69.0114	1.24688	0.520276	779.302	1.05662	-57.3536	0.85488
375	USV	TRUE	0.853757	67.6664	67.7016	0.0352	64.0344	61.4505	73.4025	11.9521	4.97	-296.883	1.06641	-59.274	0.795709
376	USV	TRUE	0.73422	67.8088	67.8144	0.0056	81.1782	80.4805	83.0411	2.56056	0.947463	-502.106	1.08292	-69.8301	0.670585
377	USV	TRUE	0.855496	68.1416	68.1436	0.002	67.9135	66.7557	68.7685	2.01283	0.838663	-1103.11	1.02857	-54.2918	0.843721
378	USV	TRUE	0.980327	68.2128	68.2296	0.0168	75.1876	68.401	75.6329	7.23191	1.56214	390.843	1.04533	-49.912	0.917795
379	USV	TRUE	0.91281	68.4496	68.4604	0.0108	75.9375	74.3341	77.2441	2.90994	1.00344	-272.484	1.01458	-68.9449	0.716117
380	USV	TRUE	0.847592	68.532	68.544	0.012	66.3085	65.8365	66.6113	0.77475	0.300236	34.0393	1.02098	-60.4842	0.838753
381	USV	TRUE	0.847578	68.6432	68.6504	0.0072	71.6754	70.3386	72.1903	1.8517	0.668193	-274.348	1.01898	-63.6254	0.777411
382	USV	TRUE	0.958012	68.7972	68.8016	0.0044	68.3096	66.6248	72.6663	6.04144	1.90245	-1254.33	1.05349	-69.956	0.615093
383	USV	TRUE	0.901077	68.8972	68.8992	0.002	76.5223	76.1928	76.8519	0.659067	0.266714	-353.708	1.00734	-58.5444	0.852394
384	USV	TRUE	0.842831	69.042	69.0592	0.0172	73.9401	65.4185	75.6583	10.2398	2.96296	567.924	1.20391	-66.2107	0.779642
385	USV	TRUE	0.991854	69.154	69.1592	0.0052	67.2356	65.5633	68.9736	3.4103	1.1627	606.209	1.01612	-60.5488	0.832905
386	USV	TRUE	0.985373	69.28	69.2816	0.0016	75.2643	74.4093	75.4246	1.01532	0.428059	-623.441	1.08105	-60.304	0.835123
387	USV	TRUE	0.981726	69.3568	69.3748	0.018	66.977	65.4332	71.4681	6.0349	1.62162	297.276	1.02105	-64.8968	0.790258
388	USV	TRUE	0.997816	69.4532	69.4556	0.0024	72.0488	71.7668	74.0527	2.28595	0.847335	834.966	1.2341	-64.1311	0.724656
389	USV	TRUE	0.92276	69.6	69.64	0.04	72.7021	67.0362	75.2414	8.20515	2.38598	-131.683	1.12885	-62.7598	0.770963
390	USV	TRUE	0.838091	69.8096	69.8196	0.01	66.1133	64.7476	69.9175	5.16992	1.85863	-542.619	1.00987	-61.3114	0.773417
391	USV	TRUE	0.867117	69.9432	69.9456	0.0024	71.9302	70.7947	73.4666	2.67189	0.965592	1113.29	1.00328	-62.1476	0.776443
392	USV	TRUE	0.930035	70.0856	70.1036	0.018	78.7397	70.2935	80.4506	10.157	3.26984	463.512	1.2247	-64.5256	0.771072
393	USV	TRUE	0.875648	70.2768	70.3088	0.032	75.89	69.5034	82.0758	12.5724	4.16723	-40.5954	1.45444	-68.3196	0.709076
394	USV	TRUE	0.947742	70.3928	70.4092	0.0164	77.8848	75.636	80.1708	4.53479	1.29877	17.7867	1.30509	-58.6889	0.863083
395	USV	TRUE	0.993076	70.5272	70.5568	0.0296	70.1978	66.9344	74.4458	7.51137	2.62491	71.6923	1.19701	-58.3367	0.856846
396	USV	TRUE	0.949088	70.6456	70.65	0.0044	64.6589	64.1426	64.8229	0.680359	0.269697	119.116	1.03437	-68.0819	0.700549
397	USV	TRUE	0.980992	70.7872	70.7948	0.0076	71.1522	70.3389	77.069	6.73019	2.93483	898.594	1.00203	-67.69	0.702846
398	USV	TRUE	0.90163	70.8848	70.9068	0.022	79.1353	73.516	80.273	6.75702	2.95775	303.232	1.13381	-69.6601	0.700411
399	USV	TRUE	0.873708	71.0056	71.0136	0.008	77.2476	76.8916	77.6711	0.779537	0.304804	-73.4418	1.01364	-67.2622	0.695262
400	USV	TRUE	0.731843	71.1585	71.2301	0.0716	77.1613	68.3806	78.2243	9.84371	3.52552	-128.301	1.01345	-61.0745	0.710661
401	USV	TRUE	0.890513	71.3109	71.3577	0.0468	74.5594	66.5724	79.833	13.2606	5.19627	-246.63	1.07974	-67.6504	0.638718
402	USV	TRUE	0.996541	71.4821	71.5693	0.0872	79.9049	76.9157	82.5843	5.66859	2.18386	-46.0095	1.01694	-64.8214	0.634
403	USV	TRUE	0.729665	71.6773	71.6789	0.0016	88.9902	87.7611	89.5068	1.74564	0.709855	1091.02	1.02644	-76.2379	0.607879
404	USV	TRUE	0.816211	71.7289	71.8153	0.0864	72.6043	42.6791	88.0568	45.3776	10.8585	70.3616	10.9258	-93.189	0.181688
405	USV	TRUE	0.992327	71.8721	71.8845	0.0124	73.8786	71.5608	78.0288	6.46795	2.49037	500.717	1.00521	-62.6964	0.830312
406	USV	TRUE	0.739458	71.9833	72.0013	0.018	62.7297	62.2927	67.3865	5.09386	2.49345	-362.001	1.02575	-75.7959	0.584371
407	USV	TRUE	0.809707	72.0937	72.1097	0.016	78.0807	77.6862	79.9574	2.27111	0.863403	-157.209	1.03795	-62.959	0.777837
408	USV	TRUE	0.945152	72.1953	72.2129	0.0176	75.6512	70.9115	76.4602	5.54868	1.34542	148.471	1.16397	-54.204	0.885245
409	USV	TRUE	0.98069	72.2929	72.3165	0.0236	72.9427	65.8259	76.8461	11.0202	4.29375	555.864	1.10991	-58.0251	0.861657
410	USV	TRUE	0.868928	72.3937	72.4329	0.0392	69.3118	68.3872	72.7702	4.383	1.13306	-15.3379	1.12213	-65.6072	0.706043
411	USV	TRUE	0.871645	72.5165	72.5769	0.0604	49.007	47.1039	68.1009	20.997	8.14289	475.205	1.16304	-65.8786	0.647309
412	USV	TRUE	0.901754	72.6641	72.6773	0.0132	77.7321	75.2768	78.8041	3.52735	1.33971	-200.311	1.12459	-69.4261	0.709783
413	USV	TRUE	0.834313	72.8181	72.8209	0.0028	74.3201	72.0861	75.6189	3.53283	1.20492	1212.25	1.01086	-59.1421	0.807833
414	USV	TRUE	0.910156	72.9205	72.9233	0.0028	78.5729	78.083	79.4635	1.38048	0.453319	450.617	1.02403	-62.1715	0.69799
415	USV	TRUE	0.982305	73.0333	73.0613	0.028	76.7996	66.5365	78.0539	11.5174	4.20096	460.952	1.1076	-56.8941	0.858269
416	USV	TRUE	0.990481	73.2725	73.2825	0.01	67.319	64.035	71.6555	7.62053	2.47904	787.55	1.01117	-58.4433	0.853407
417	USV	TRUE	0.99549	73.5149	73.5325	0.0176	68.0952	65.4011	70.1747	4.7736	1.16834	92.7398	1.15057	-56.6599	0.862064
418	USV	TRUE	0.906512	73.6301	73.6429	0.0128	61.5027	57.9177	62.7567	4.83909	1.83108	-344.078	1.01839	-65.3537	0.629445
419	USV	TRUE	0.953392	73.9917	74.0021	0.0104	65.2285	63.8898	77.6876	13.7978	5.38675	-1356.7	1.29999	-55.1452	0.85982
420	USV	TRUE	0.719973	75.2598	75.2614	0.0016	65.5109	65.1636	66.0364	0.872818	0.347517	545.511	1.00577	-82.5057	0.457492
421	USV	TRUE	0.953295	75.3562	75.3598	0.0036	66.6459	65.1467	67.1284	1.98165	0.670212	531.455	1.03528	-75.349	0.613268
422	USV	TRUE	0.849123	75.4778	75.4798	0.002	65.4438	64.994	65.8935	0.899537	0.320169	-425.594	1.00633	-74.2471	0.622324
423	USV	TRUE	0.764619	75.6182	75.6258	0.0076	72.9615	72.0429	73.9764	1.93354	0.665245	-47.9297	1.16416	-80.9114	0.5133
424	USV	TRUE	0.895436	75.7926	75.7954	0.0028	65.7085	64.4764	67.0741	2.59767	0.934436	-952.48	1.00226	-76.2137	0.474713
425	USV	TRUE	0.993609	75.9006	75.9058	0.0052	70.2307	69.8061	70.7837	0.977591	0.361836	180.403	1.00599	-68.6312	0.70834
426	USV	TRUE	0.980432	76.0658	76.0686	0.0028	67.1787	66.2806	67.676	1.39532	0.531899	533.671	1.02255	-64.1446	0.786982
427	USV	TRUE	0.827433	76.1714	76.1758	0.0044	66.6978	64.4712	67.8333	3.36213	1.07122	-729.476	1.01897	-70.258	0.647004
428	USV	TRUE	0.939618	76.345	76.3482	0.0032	66.658	66.0049	67.3408	1.33595	0.512647	463.87	1.01321	-68.4817	0.723827
429	USV	TRUE	0.949249	76.5466	76.5566	0.01	78.1282	77.6078	78.9634	1.35566	0.52305	-118.87	1.02422	-69.5043	0.703298
430	USV	TRUE	0.79705	76.6842	76.6926	0.0084	75.0708	71.7272	76.3214	4.59417	1.95589	278.259	1.82639	-77.4578	0.583798
431	USV	TRUE	0.678855	76.819	76.8414	0.0224	79.1739	74.0809	84.3489	10.268	3.32247	142.221	1.32561	-82.8796	0.400931
432	USV	TRUE	0.816031	77.0134	77.015	0.0016	64.378	64.1019	64.476	0.374065	0.153618	-233.791	1.01068	-81.2834	0.496005
433	USV	TRUE	0.727993	77.0866	77.0958	0.0092	68.4062	67.9944	70.3184	2.32409	0.919041	258.113	1.00103	-79.8635	0.438117
434	USV	TRUE	0.680722	77.245	77.2474	0.0024	65.9482	65.4806	66.8833	1.40274	0.514313	-584.476	1.01687	-73.6189	0.537048
435	USV	TRUE	0.990435	77.3346	77.417	0.0824	66.5087	66.0369	76.5604	10.5235	4.19571	-105.697	1.06559	-70.7864	0.546709
436	USV	TRUE	0.806146	78.7074	78.7114	0.004	69.4059	68.0367	69.9173	1.88054	0.783234	471.456	1.00051	-73.9431	0.589227
437	USV	TRUE	0.896676	78.9762	79.0522	0.076	68.6421	65.6432	73.3841	7.74085	3.43855	-94.1298	1.00274	-73.0251	0.574195
438	USV	TRUE	0.844529	79.1203	79.1467	0.0264	73.1561	69.7875	76.1672	6.37969	2.19038	-138.694	1.21796	-71.396	0.645322
439	USV	TRUE	0.982799	79.2619	79.2647	0.0028	76.964	76.7673	78.1849	1.41759	0.495656	401.137	1.176	-71.0726	0.546504
440	USV	TRUE	0.813	79.4911	79.5407	0.0496	44.6898	44.4523	74.2284	29.7761	11.5167	653.678	1.03572	-69.9669	0.449069
441	USV	TRUE	0.818297	79.6571	79.6599	0.0028	72.4721	71.6335	74.914	3.28049	1.16091	-1136.26	1.03587	-75.0366	0.601092
442	USV	TRUE	0.745413	79.9567	79.9615	0.0048	81.3497	80.5711	83.6113	3.0402	1.0659	553.451	1.03898	-78.0452	0.550607
443	USV	TRUE	0.804903	80.1711	80.1791	0.008	70.3463	69.0334	71.2506	2.21728	0.897265	194.626	1.11007	-76.972	0.517656
444	USV	TRUE	0.646694	80.3043	80.3067	0.0024	78.9351	78.4675	79.2023	0.73477	0.267807	306.154	1.00557	-77.9336	0.474662
445	USV	TRUE	0.975764	80.5279	80.5391	0.0112	78.8844	67.3608	78.9771	11.6163	3.74146	-1085.95	1.0401	-70.4421	0.631748
446	USV	TRUE	0.857978	80.6903	80.7055	0.0152	76.8444	75.4597	77.6042	2.14445	0.830543	100.287	1.04912	-67.5797	0.707149
447	USV	TRUE	0.854065	80.7979	80.8015	0.0036	77.5264	77.0951	78.5654	1.47034	0.516705	338.127	1.08086	-72.0791	0.537477
448	USV	TRUE	0.943199	81.0435	81.0451	0.0016	64.8415	64.5476	65.6698	1.12219	0.460853	-701.372	1.03705	-70.9793	0.600313
449	USV	TRUE	0.832944	81.2795	81.5995	0.32	76.3523	59.3142	78.492	19.1778	9.10658	6.22346	5.7089	-73.0994	0.485178
450	USV	TRUE	0.85069	81.2699	81.2819	0.012	79.1109	73.8684	79.4968	5.62842	1.76677	484.64	1.05345	-73.0864	0.541816
451	USV	TRUE	0.797383	81.6743	81.6819	0.0076	64.9975	64.5214	65.1702	0.648854	0.216763	-51.3557	1.01594	-76.3605	0.559309
452	USV	TRUE	0.913005	81.7743	81.7771	0.0028	79.9715	78.7618	80.1793	1.41759	0.500526	427.644	1.1458	-67.9341	0.711847
453	USV	TRUE	0.925818	81.8619	81.8643	0.0024	67.2096	66.9424	67.3432	0.400784	0.146947	166.993	1.00302	-64.391	0.786987
454	USV	TRUE	0.872384	81.9543	81.9611	0.0068	67.6644	67.4788	67.8499	0.371096	0.146849	8.04233	1.01787	-61.9301	0.805174
455	USV	TRUE	0.771801	82.0463	82.0479	0.0016	78.7418	78.7418	78.7418	0	3.87148e-15	4.96507e-12	1	-75.6139	0.536561
456	USV	TRUE	0.913495	82.7795	82.7863	0.0068	67.8518	64.6927	68.5116	3.81892	1.65895	-599.324	1.01135	-76.8928	0.591748
457	USV	TRUE	0.771755	82.8799	82.8847	0.0048	71.4409	70.5538	74.6025	4.04868	1.56907	860.669	1.01218	-68.8991	0.708038
458	USV	TRUE	0.916055	83.0239	83.0399	0.016	76.5638	72.5394	77.1682	4.62874	1.23302	-34.01	1.26105	-73.6965	0.649133
459	USV	TRUE	0.828231	83.1279	83.1675	0.0396	73.2676	70.2084	78.0346	7.82626	2.84577	-144.658	1.08334	-72.0858	0.529753
460	USV	TRUE	0.955261	83.3011	83.3027	0.0016	76.2343	75.7355	76.3768	0.641254	0.258129	-311.721	1.14317	-70.3931	0.709553
461	USV	TRUE	0.906356	83.4067	83.4147	0.008	67.2151	65.4003	67.7386	2.33824	0.845561	-303.511	1.01834	-76.3586	0.58481
462	USV	TRUE	0.670718	83.5091	83.5303	0.0212	77.3241	76.2112	79.0272	2.81595	0.849228	58.9733	1.0787	-79.6786	0.44284
463	USV	TRUE	0.978106	83.6351	83.6619	0.0268	71.765	66.6149	76.2579	9.64297	3.86081	300.948	1.11308	-73.5114	0.642379
464	USV	TRUE	0.896601	83.7815	83.7835	0.002	76.6115	76.2953	76.9009	0.605629	0.218335	290.727	1.00254	-71.6595	0.605876
465	USV	TRUE	0.954652	83.9747	83.9879	0.0132	69.6613	69.1822	70.2093	1.02714	0.407572	-6.14847	1.02237	-72.8724	0.648832
466	USV	TRUE	0.972387	84.0871	84.1059	0.0188	69.1391	68.137	70.056	1.91898	0.668475	50.4291	1.04814	-73.478	0.646107
467	USV	TRUE	0.887337	84.1976	84.2052	0.0076	66.7595	65.7269	67.7751	2.04819	0.756988	249.465	1.00766	-72.2374	0.645625
468	USV	TRUE	0.663288	84.3256	84.3688	0.0432	53.3278	47.4645	58.1669	10.7024	2.8432	166.783	2.40455	-93.901	0.229938
469	USV	TRUE	0.670909	84.4416	84.4432	0.0016	82.0664	81.817	82.3158	0.498753	0.197149	311.721	1	-79.9577	0.455385
470	USV	TRUE	0.984394	84.5672	84.5696	0.0024	69.9048	69.3705	70.3056	0.935162	0.33784	389.651	1.00212	-67.962	0.757746
471	USV	TRUE	0.915936	84.8764	84.8856	0.0092	75.9006	74.8429	76.1209	1.27799	0.564911	-120.424	1.01769	-58.5502	0.830895
472	USV	TRUE	0.642846	85.0168	85.0428	0.026	64.1308	62.5316	64.9686	2.43703	0.606523	-5.37767	1.06455	-66.1549	0.780371
473	USV	TRUE	0.983022	85.1608	85.17	0.0092	69.9558	68.0723	74.9271	6.85481	2.8943	-789.935	1.01899	-64.9714	0.700412
474	USV	TRUE	0.997192	85.2788	85.332	0.0532	76.0784	65.3634	76.231	10.8676	4.93053	-204.585	1.00343	-59.6456	0.75912
475	USV	TRUE	0.787917	85.4636	85.4656	0.002	64.8854	64.5825	64.9833	0.400784	0.153333	-176.854	1.03234	-59.5688	0.765735
476	USV	TRUE	0.891022	85.5712	85.5948	0.0236	75.6213	69.1411	77.1243	7.98321	2.32585	226.744	1.17059	-65.0484	0.77494
477	USV	TRUE	0.879147	85.6968	85.7828	0.086	74.8842	69.4719	76.7156	7.2437	2.47206	-55.5876	1.05462	-66.7488	0.709969
478	USV	TRUE	0.649737	85.8864	85.8944	0.008	70.9614	66.3825	75.4301	9.04768	3.27843	-940.775	1.04682	-64.9628	0.768762
479	USV	TRUE	0.783803	86.0148	86.0172	0.0024	77.1404	76.8732	77.4076	0.534378	0.192398	222.658	1	-58.3422	0.785323
480	USV	TRUE	0.669913	86.6956	86.7104	0.0148	76.9821	58.5327	77.9238	19.3911	7.16026	-980.48	1.08257	-70.502	0.605728
481	USV	TRUE	0.972109	86.8256	86.8568	0.0312	69.8387	66.4974	72.9331	6.43567	2.02997	-13.9679	1.13245	-59.3797	0.799256
482	USV	TRUE	0.698751	87.19	87.1968	0.0068	70.1435	68.976	72.8073	3.83121	1.47199	-617.251	1.02052	-70.3296	0.649807
483	USV	TRUE	0.970879	87.3536	87.3576	0.004	67.5534	66.596	68.2659	1.66993	0.55398	-416.302	1.00353	-56.3525	0.853219
484	USV	TRUE	0.982233	87.4344	87.4556	0.0212	76.8897	75.5466	77.8263	2.27966	0.8521	-75.715	1.02727	-60.2941	0.772794
485	USV	TRUE	0.98282	87.6544	87.6584	0.004	66.3855	64.6488	67.8921	3.24338	1.14362	-859.593	1.00577	-56.8686	0.857456
486	USV	TRUE	0.979065	87.7484	87.8188	0.0704	74.8037	65.1743	76.9295	11.7552	4.86794	-147.569	1.05888	-61.573	0.716653
487	USV	TRUE	0.97875	87.8972	87.93	0.0328	69.5908	68.8554	71.5974	2.74206	0.89846	-34.4441	1.04381	-59.649	0.768967
488	USV	TRUE	0.988675	88.06	88.1028	0.0428	67.5895	64.8062	67.9523	3.14609	0.863409	-39.4532	1.02568	-63.1821	0.717901
489	USV	TRUE	0.752541	88.1737	88.2033	0.0296	71.3583	68.6126	77.1596	8.54696	3.69131	-305.758	1.06286	-57.8451	0.768392
490	USV	TRUE	0.773061	88.3193	88.3401	0.0208	76.8463	70.1726	77.1411	6.96848	2.52689	-235.195	1.2402	-63.0611	0.775823
491	USV	TRUE	0.921541	88.4229	88.4685	0.0456	70.5824	65.2565	71.3427	6.08622	1.70587	-70.7498	1.0334	-61.2365	0.719764
492	USV	TRUE	0.838369	88.5765	88.5789	0.0024	66.8221	66.5549	67.2896	0.73477	0.267807	306.154	1.00557	-66.8708	0.667406
493	USV	TRUE	0.729891	88.6745	88.6789	0.0044	64.9587	64.4391	65.633	1.19395	0.41818	256.165	1.00298	-73.7157	0.55035
494	USV	TRUE	0.984225	88.9069	88.9101	0.0032	66.5492	66.1113	67.848	1.73673	0.559742	-473.147	1.06076	-59.4493	0.777462
495	USV	TRUE	0.892881	89.0389	89.0553	0.0164	67.1185	66.7722	67.7538	0.981647	0.401528	61.5504	1.00035	-62.6499	0.760939
496	USV	TRUE	0.986292	89.1697	89.1745	0.0048	66.9894	66.7701	67.0599	0.289886	0.108762	15.0529	1.02146	-62.568	0.767992
497	USV	TRUE	0.829599	90.1157	90.1197	0.004	66.176	65.3565	68.3621	3.00561	1.12254	754.019	1.01307	-79.6714	0.538332
498	USV	TRUE	0.906308	90.2129	90.2297	0.0168	69.4747	67.5939	71.4724	3.87855	1.02267	-30.189	1.17101	-63.7937	0.714323
499	USV	TRUE	0.711667	90.6229	90.6361	0.0132	92.7214	79.4142	97.2438	17.8296	5.41258	1381.3	1.14224	-70.7937	0.651721
500	USV	TRUE	0.864299	90.7525	90.7945	0.042	68.0564	64.6136	72.3224	7.70879	2.86324	-95.5349	1.07392	-63.5241	0.76812
501	USV	TRUE	0.899863	90.9481	90.9497	0.0016	64.0838	63.9858	64.3599	0.374065	0.153618	-233.791	1.01068	-62.5606	0.700028
502	USV	TRUE	0.952765	91.0741	91.0909	0.0168	70.8978	67.8142	71.6301	3.81586	1.34172	-162.857	1.10702	-62.6995	0.843981
503	USV	TRUE	0.878382	91.1957	91.2225	0.0268	68.6363	67.4042	81.9501	14.5458	3.23479	-447.856	1.09779	-65.6366	0.657344
504	USV	TRUE	0.846155	91.3025	91.3617	0.0592	76.1845	65.6281	78.881	13.2529	3.56982	-197.717	1.11755	-70.5832	0.636445
505	USV	TRUE	0.859805	91.4637	91.5613	0.0976	68.4211	65.7643	71.5299	5.76559	1.22176	-33.5938	1.01848	-64.4862	0.645215
506	USV	TRUE	0.729331	91.6657	91.6785	0.0128	68.7176	67.3297	69.2918	1.96207	0.545996	15.4202	1.08187	-66.1605	0.703843
507	USV	TRUE	0.971475	91.7969	91.8021	0.0052	69.7166	69.3678	69.7463	0.378518	0.108388	-40.832	1.01257	-59.9924	0.831467
508	USV	TRUE	0.869406	91.8961	91.9313	0.0352	75.0245	66.635	77.7335	11.0985	4.77129	-279.837	1.19301	-63.5222	0.708285
509	USV	TRUE	0.833007	92.1277	92.1405	0.0128	70.059	69.5352	71.0805	1.54529	0.576994	102.367	1.00896	-67.8143	0.717751
510	USV	TRUE	0.98941	92.2986	92.3002	0.0016	68.6919	68.4425	68.9413	0.498753	0.197149	-311.721	1	-65.5498	0.646716
511	USV	TRUE	0.980209	92.4262	92.4686	0.0424	75.4959	67.1496	78.4286	11.2791	4.58761	-289.5	1.02713	-65.9899	0.645608
512	USV	TRUE	0.888785	92.6054	92.6282	0.0228	79.5847	70.5498	80.8895	10.3397	3.92633	458.385	1.00052	-64.9543	0.626746
513	USV	TRUE	0.958997	92.8026	92.8042	0.0016	68.911	68.1362	69.5077	1.37157	0.543759	857.232	1.00263	-70.9489	0.594036
514	USV	TRUE	0.913641	92.9226	92.9242	0.0016	77.2334	76.9573	77.3313	0.374065	0.153618	-233.791	1.01068	-64.7503	0.786262
515	USV	TRUE	0.94736	93.0218	93.0322	0.0104	69.6106	68.7193	71.4477	2.72848	0.951646	-259.588	1.01232	-63.7564	0.772832
516	USV	TRUE	0.899529	94.569	94.5766	0.0076	69.3192	67.4467	70.0373	2.5906	1.0153	337.798	1.00011	-59.7953	0.693851
517	USV	TRUE	0.802515	94.7234	94.7694	0.046	64.8733	63.1131	66.757	3.6439	1.06982	-27.1303	1.04531	-59.0924	0.769434
518	USV	TRUE	0.81735	94.859	94.8886	0.0296	76.613	69.5456	84.2171	14.6715	3.81944	-188.291	1.46518	-61.9194	0.765213
519	USV	TRUE	0.918961	95.0394	95.0446	0.0052	64.9239	63.7587	66.5493	2.79064	0.922505	-548.978	1.00555	-62.1147	0.720643
520	USV	TRUE	0.966026	95.1342	95.1386	0.0044	67.7396	65.6615	70.4932	4.83167	1.49717	1026.74	1.02769	-70.5411	0.732735
521	USV	TRUE	0.882277	95.247	95.2986	0.0516	65.0146	62.8177	78.4163	15.5986	5.24518	-298.234	1.00982	-67.9385	0.600434
522	USV	TRUE	0.84824	95.447	95.4486	0.0016	66.4974	65.4999	67.4949	1.99501	0.788598	-1246.88	1	-73.8771	0.58495
523	USV	TRUE	0.991759	95.5318	95.6114	0.0796	70.8696	64.5544	71.2467	6.6923	2.29791	45.2336	1.0194	-63.4725	0.714094
524	USV	TRUE	0.980539	95.6894	95.7078	0.0184	69.9003	69.148	73.2329	4.08495	1.77119	219.766	1.04617	-59.2639	0.843972
525	USV	TRUE	0.886546	95.9478	95.9506	0.0028	53.154	52.8571	53.4509	0.593754	0.201156	204.986	1.00077	-68.7758	0.773103
526	USV	TRUE	0.853751	96.0306	96.0342	0.0036	72.2092	72.2092	72.2092	1.42109e-14	3.65007e-15	8.28564e-13	1	-57.6426	0.847038
527	USV	TRUE	0.951424	96.3207	96.3503	0.0296	74.7109	65.4483	79.2222	13.7739	4.32324	-352.686	1.22209	-58.8963	0.718967
528	USV	TRUE	0.996563	96.7367	96.7463	0.0096	73.4924	70.5271	76.6366	6.10955	2.16258	658.012	1.00969	-59.3649	0.83226
529	USV	TRUE	0.986131	96.8847	96.9115	0.0268	71.8009	68.6169	73.162	4.54517	1.49115	91.3109	1.06359	-58.9324	0.844605
530	USV	TRUE	0.827833	97.0103	97.0147	0.0044	68.0007	67.3968	68.9474	1.55059	0.540377	356.569	1.00276	-58.6982	0.830749
531	USV	TRUE	0.873655	97.2767	97.3027	0.026	56.7354	54.8068	58.8898	4.08297	1.23238	93.8015	1.1026	-73.6543	0.597261
532	USV	TRUE	0.789607	97.3955	97.4031	0.0076	66.153	62.9718	68.2339	5.26214	1.7462	-701.539	1.01078	-56.3929	0.849407
533	USV	TRUE	0.903949	97.5243	97.5371	0.0128	71.9918	68.9173	72.285	3.36771	1.27451	275.65	1.01313	-46.4984	0.917969
534	USV	TRUE	0.843388	97.6271	97.6307	0.0036	88.4085	86.6309	88.7462	2.11525	0.752534	-556.194	1.13857	-72.5194	0.641974
535	USV	TRUE	0.963669	97.8927	97.9011	0.0084	69.0347	66.1921	73.4953	7.30317	2.37246	907.1	1.01298	-61.0743	0.794256
536	USV	TRUE	0.981954	97.9983	98.0767	0.0784	69.1387	64.6454	71.7742	7.12879	2.06774	-56.2235	1.03978	-55.7894	0.850771
537	USV	TRUE	0.869478	98.1543	98.1647	0.0104	68.8496	67.2984	70.0593	2.76095	0.65921	183.645	1.04971	-56.3709	0.802968
538	USV	TRUE	0.919713	98.3023	98.3431	0.0408	70.466	66.8813	73.1999	6.31861	1.69877	-16.9129	1.09656	-54.3884	0.859926
539	USV	TRUE	0.788415	98.6955	98.7011	0.0056	67.8391	66.9187	69.843	2.92424	0.900329	487.726	1.03193	-60.9898	0.794995
540	USV	TRUE	0.975095	98.8023	98.8307	0.0284	67.065	63.8661	70.128	6.26192	1.62215	-69.2108	1.1066	-55.4438	0.844397
541	USV	TRUE	0.950041	98.9691	98.9827	0.0136	55.5985	55.2125	55.8246	0.612037	0.15691	-12.0967	1.00945	-61.6372	0.851125
542	USV	TRUE	0.601706	102.215	102.255	0.04	46.9629	32.7351	65.488	32.7529	8.23559	-87.6146	8.69825	-93.7737	0.186725
543	USV	TRUE	0.800117	110.099	110.137	0.0372	77.1973	71.662	80.6706	9.00858	2.81517	139.319	1.17152	-74.7375	0.540326
544	USV	TRUE	0.697704	112.763	112.777	0.0136	82.4254	80.4544	93.0726	12.6181	3.77226	755.871	1.05912	-71.746	0.592293
545	USV	TRUE	0.826291	112.934	112.939	0.0044	68.9652	67.7294	69.3474	1.61798	0.519076	-258.08	1.18985	-62.0758	0.727771
546	USV	TRUE	0.909382	113.255	113.277	0.022	67.1058	65.4515	72.6965	7.24499	2.40993	-348.09	1.0756	-60.4574	0.698529
547	USV	TRUE	0.830268	113.359	113.368	0.0092	76.2444	74.5282	77.1033	2.57516	1.20033	-248.759	1.10926	-64.6448	0.769281
548	USV	TRUE	0.94225	113.482	113.497	0.0156	81.6546	67.5121	82.8903	15.3782	6.37668	1107.85	1.18016	-54.3209	0.853639
549	USV	TRUE	0.828466	113.837	113.839	0.002	54.1043	52.6926	55.4625	2.76986	1.01896	1360.76	1.00079	-68.2257	0.667724
550	USV	TRUE	0.668091	115.081	115.083	0.002	77.496	77.1665	77.8256	0.659067	0.266714	353.708	1.00734	-67.6657	0.643862
551	USV	TRUE	0.883623	117.963	118.012	0.0488	64.1073	61.7755	68.5889	6.81334	1.68574	111.053	1.09888	-59.9147	0.716367
552	USV	TRUE	0.71646	118.116	118.149	0.0332	66.2062	64.0574	72.7594	8.70199	2.53459	-174.163	1.36273	-59.7665	0.788008
553	USV	TRUE	0.760417	118.325	118.329	0.0044	65.5157	64.3579	66.488	2.13009	0.642956	274.04	1.41888	-60.6943	0.760737
554	USV	TRUE	0.754239	118.449	118.48	0.0308	67.6736	63.3039	68.3009	4.99705	1.62572	-111.921	1.11367	-59.3218	0.792966
555	USV	TRUE	0.870966	118.598	118.614	0.0156	66.1302	64.2662	68.3307	4.06442	0.970846	-196.173	1.0454	-55.9839	0.775632
556	USV	TRUE	0.853487	118.74	118.745	0.0052	62.4839	58.3945	63.8496	5.45511	1.77066	1017.46	1.04238	-59.0595	0.802697
557	USV	TRUE	0.961671	118.82	118.821	0.0016	76.6851	76.0705	78.1902	2.1197	0.863384	1324.81	1.02533	-57.8333	0.856059
558	USV	TRUE	0.964011	118.975	118.985	0.0104	75.9673	68.8541	79.6455	10.7915	4.6462	1087.61	1.04194	-56.0916	0.856357
559	USV	TRUE	0.87843	119.06	119.065	0.0048	72.9918	72.7197	73.2353	0.515596	0.193486	86.6086	1.02001	-61.5721	0.83848
560	USV	TRUE	0.87508	119.162	119.18	0.0184	76.851	68.848	80.0858	11.2378	3.68144	426.246	1.21524	-61.4175	0.783341
561	USV	TRUE	0.867179	119.31	119.346	0.0352	69.7136	65.7126	77.8459	12.1334	4.47103	-183.871	1.42184	-66.7585	0.712609
562	USV	TRUE	0.881612	119.435	119.436	0.0016	81.757	81.757	81.757	1.42109e-14	1.06581e-14	1.58882e-11	1	-59.97	0.705712
563	USV	TRUE	0.95351	119.538	119.541	0.0032	67.7981	66.6106	68.429	1.81837	0.621551	-559.737	1.01212	-61.6451	0.772068
564	USV	TRUE	0.995088	119.634	119.638	0.0036	77.5854	75.9456	79.3106	3.36503	1.00019	-833.587	1.04481	-58.4761	0.851935
565	USV	TRUE	0.94796	119.79	119.793	0.0032	75.4596	69.908	77.174	7.26606	2.72677	-2331.72	1.22616	-65.2003	0.783086
566	USV	TRUE	0.97971	119.902	119.906	0.004	71.4947	70.7377	73.3205	2.58283	0.926676	683.154	1.02723	-69.5331	0.740943
567	USV	TRUE	0.976695	120.002	120.015	0.0136	79.8734	70.6554	81.8922	11.2368	3.6243	761.51	1.09277	-61.2488	0.793356
568	USV	TRUE	0.748802	120.607	120.609	0.0016	67.7315	67.3841	68.257	0.872818	0.347517	545.511	1.00577	-75.2343	0.599819
569	USV	TRUE	0.896124	120.681	120.71	0.0292	69.1128	66.6681	77.8652	11.1971	4.41619	-345.66	1.04569	-65.7402	0.662047
570	USV	TRUE	0.98689	120.838	120.85	0.0116	70.0287	68.3238	70.4236	2.09986	0.817627	149.318	1.03154	-63.6109	0.763447
571	USV	TRUE	0.894327	121.349	121.364	0.0144	54.3402	47.293	56.0484	8.75534	3.69017	729.205	1.04165	-78.3202	0.544933
572	USV	TRUE	0.7156	121.694	121.714	0.02	64.8021	56.6475	65.9354	9.28783	3.79324	-432.615	1.21604	-76.8208	0.461357
573	USV	TRUE	0.964828	122.752	122.76	0.0084	64.6	57.0856	68.7798	11.6941	4.84545	1377.71	1.02615	-72.888	0.648341
574	USV	TRUE	0.765976	124.239	124.251	0.012	65.1555	63.412	74.1018	10.6898	4.51368	942.498	1.01772	-75.9848	0.580747
575	USV	TRUE	0.794424	124.317	124.327	0.01	81.8729	71.0962	82.333	11.2368	4.15588	1166.56	1.13799	-64.1052	0.72202
576	USV	TRUE	0.970621	124.466	124.47	0.0044	78.7016	78.3751	79.9337	1.5586	0.594338	384.59	1.0668	-60.0787	0.8099
577	USV	TRUE	0.964487	124.573	124.586	0.0132	76.0981	75.1063	77.0879	1.98161	0.740447	35.6655	1.18271	-64.6681	0.695717
578	USV	TRUE	0.872809	124.742	124.744	0.0016	67.8568	67.3313	68.2042	0.872818	0.347517	-545.511	1.00577	-66.6857	0.767806
579	USV	TRUE	0.819261	124.824	124.843	0.0192	69.9968	68.1634	76.1829	8.01949	3.56446	-354.701	1.19102	-69.1501	0.704381
580	USV	TRUE	0.94247	124.947	124.955	0.0076	75.4632	74.1766	75.5522	1.37568	0.408195	-160.091	1.02456	-65.8275	0.712189
581	USV	TRUE	0.689238	125.035	125.039	0.0048	77.6508	76.2603	78.3393	2.07902	0.732603	-414.832	1.03747	-67.3269	0.70911
582	USV	TRUE	0.97588	125.145	125.148	0.0032	79.8347	79.2213	84.9326	5.71123	2.68904	-1828.14	1.0137	-66.7638	0.759519
583	USV	TRUE	0.966652	125.24	125.244	0.004	76.079	75.5149	76.1235	0.608598	0.205104	-135.113	1.01765	-55.2141	0.86685
584	USV	TRUE	0.792864	125.335	125.341	0.0064	77.485	76.2611	79.8998	3.63864	1.13735	-553.275	1.01548	-64.4429	0.76522
585	USV	TRUE	0.902218	125.477	125.484	0.0064	70.1183	67.68	75.1225	7.4425	2.89918	-1145.67	1.02818	-66.4619	0.760368
586	USV	TRUE	0.968013	125.576	125.601	0.0252	73.9243	70.1866	77.0531	6.86646	2.51513	215.65	1.13031	-68.3294	0.704835
587	USV	TRUE	0.619196	125.79	125.792	0.002	78.3122	78.2855	78.5883	0.302814	0.114253	113.873	1.03232	-73.3035	0.562709
588	USV	TRUE	0.989967	126.075	126.089	0.0144	73.8206	65.9907	74.3327	8.34197	2.59079	576.224	1.0397	-70.9046	0.659201
589	USV	TRUE	0.818272	126.167	126.219	0.0528	70.858	68.2011	76.5463	8.34525	2.93567	-112.035	1.11794	-68.7105	0.645769
590	USV	TRUE	0.879494	126.315	126.321	0.006	55.8738	55.4023	56.1425	0.740178	0.267991	88.124	1.02247	-77.4203	0.556682
591	USV	TRUE	0.69558	126.411	126.447	0.0364	68.2341	65.8777	74.7507	8.87301	2.68151	-205.649	1.0476	-69.3198	0.644073
592	USV	TRUE	0.691762	126.52	126.579	0.0588	75.0094	71.5216	77.8036	6.28201	2.09003	-74.2034	1.12798	-66.8167	0.649791
593	USV	TRUE	0.750362	126.764	126.79	0.026	66.9627	64.483	71.0462	6.56321	1.75807	-273.305	1.04587	-73.132	0.591857
594	USV	TRUE	0.81209	126.924	126.949	0.0252	74.9193	63.5146	76.8935	13.3789	4.9398	-572.129	1.03081	-68.8831	0.656161
595	USV	TRUE	0.794494	127.112	127.125	0.0132	70.5446	64.31	75.9082	11.5982	4.40719	-935.175	1.07892	-71.9425	0.598871
596	USV	TRUE	0.782676	127.277	127.282	0.0048	68.3915	68.3915	68.3915	1.42109e-14	4.84153e-15	1.9196e-12	1	-69.2054	0.59164
597	USV	TRUE	0.880842	127.359	127.381	0.0216	75.8688	71.0297	77.0662	6.03649	1.58696	-95.5622	1.22285	-64.8373	0.784533
598	USV	TRUE	0.8951	127.492	127.538	0.0456	66.1981	63.9938	66.9106	2.91682	1.01994	-19.7483	1.03682	-70.0921	0.533121
599	USV	TRUE	0.94669	127.684	127.691	0.0068	73.1889	72.4987	74.4136	1.91486	0.748227	340.842	1.03452	-63.4077	0.797821
600	USV	TRUE	0.899155	127.768	127.785	0.0172	72.3848	70.1746	72.8989	2.72432	1.07029	-96.299	1.06825	-71.5814	0.639958
601	USV	TRUE	0.965536	127.902	127.921	0.0188	78.3839	73.3275	81.1003	7.7728	2.19822	222.469	1.2668	-66.425	0.785837
602	USV	TRUE	0.976618	128.03	128.09	0.06	76.5892	63.0956	76.8267	13.7311	5.04481	-231.794	1.00227	-64.282	0.720268
603	USV	TRUE	0.962888	128.183	128.201	0.018	75.5636	70.2696	76.9872	6.71767	2.17203	99.9541	1.65525	-66.645	0.77332
604	USV	TRUE	0.951988	128.299	128.306	0.0072	77.8144	76.6129	78.2335	1.62058	0.52647	180.765	1.03362	-62.835	0.777161
605	USV	TRUE	0.944628	128.491	128.498	0.0068	70.7643	68.6417	75.7445	7.10278	1.8037	774.821	1.11144	-63.1293	0.780893
606	USV	TRUE	0.946354	128.602	128.609	0.0072	78.5909	75.9697	79.5557	3.586	1.32236	532.906	1.17499	-66.8462	0.715427
607	USV	TRUE	0.668381	129.612	129.615	0.0032	69.1453	67.75	69.2641	1.51407	0.505345	364.911	1.14517	-75.6988	0.554561
608	USV	TRUE	0.89898	129.707	129.71	0.0024	77.2216	76.4868	78.0232	1.53634	0.553319	640.141	1.00029	-68.8813	0.714911
609	USV	TRUE	0.965063	129.802	129.804	0.002	75.8859	75.3648	76.4069	1.04204	0.454928	-593.542	1.04038	-65.9498	0.772456
610	USV	TRUE	0.865544	129.908	129.912	0.0044	65.6212	63.8177	67.9369	4.11917	1.50044	-1032.71	1.01551	-65.1273	0.76721
611	USV	TRUE	0.996048	130.045	130.056	0.0116	66.8851	64.8218	67.9734	3.15154	1.00862	118.823	1.19028	-65.4467	0.723888
612	USV	TRUE	0.951702	130.186	130.195	0.0092	67.059	66.8186	71.8329	5.01426	2.16528	558.486	1.00343	-70.7642	0.692441
613	USV	TRUE	0.685678	131.893	131.896	0.0032	82.3268	81.8889	82.9131	1.02423	0.341847	310.793	1.00221	-74.9629	0.550198
614	USV	TRUE	0.974483	132.058	132.061	0.0024	75.0656	73.4625	75.5332	2.07072	0.782018	-862.798	1.05532	-64.6604	0.769061
615	USV	TRUE	0.823557	132.147	132.164	0.0172	73.1705	67.1307	77.5153	10.3846	4.0967	385.406	1.79313	-75.9042	0.593299
616	USV	TRUE	0.883901	132.242	132.244	0.0016	75.2513	75.1534	75.5274	0.374065	0.153618	233.791	1.01068	-71.87	0.651293
617	USV	TRUE	0.994958	132.338	132.354	0.0156	70.4502	65.9348	71.4376	5.50276	1.72023	288.642	1.11802	-69.7908	0.703912
618	USV	TRUE	0.973966	136.995	136.997	0.002	82.1072	81.8311	82.134	0.302814	0.114253	-113.873	1.03232	-75.4043	0.555624
619	USV	TRUE	0.831592	137.106	137.108	0.0016	74.4695	74.2201	74.7189	0.498753	0.197149	311.721	1	-75.3479	0.566241
620	USV	TRUE	0.882898	138.023	138.044	0.0208	66.192	64.2919	71.5724	7.28048	2.42012	-332.871	1.06086	-68.9534	0.713199
621	USV	TRUE	0.822965	138.156	138.182	0.026	76.5874	71.6141	80.2469	8.63281	2.67291	214.995	1.27168	-72.9102	0.661916
622	USV	TRUE	0.918687	138.319	138.322	0.0024	71.2059	70.2039	71.5398	1.33595	0.500636	556.644	1.03719	-73.0483	0.637874
623	USV	TRUE	0.902092	139.164	139.166	0.0028	64.2386	63.0521	65.4561	2.40399	1.05778	831.523	1.03751	-75.7753	0.571394
624	USV	TRUE	0.639351	142.954	142.956	0.002	70.8456	70.8456	70.8456	1.42109e-14	4.12788e-15	5.07531e-13	1	-80.3576	0.419522
625	USV	TRUE	0.870074	143.055	143.128	0.0732	83.2293	66.8699	84.8859	18.016	8.12153	-250.44	1.16937	-70.6776	0.47893
626	USV	TRUE	0.744228	143.194	143.212	0.018	80.4019	74.8391	81.0602	6.22106	2.15	-287.189	1.14006	-71.1826	0.591466
627	USV	TRUE	0.825413	143.307	143.361	0.054	64.9983	63.9889	91.7387	27.7499	9.81003	-528.368	1.00679	-67.1321	0.647166
628	USV	TRUE	0.776608	143.467	143.594	0.1272	64.935	54.1052	71.4595	17.3543	5.41417	-63.4201	1.09312	-71.7407	0.535973
629	USV	TRUE	0.860653	143.726	143.731	0.0056	65.448	64.7726	67.7265	2.95392	0.896581	-464.069	1.08594	-64.3411	0.664884
630	USV	TRUE	0.830388	143.881	143.969	0.088	63.2238	62.6745	71.1463	8.47181	2.86087	-67.5818	1.0284	-65.6952	0.542557
631	USV	TRUE	0.604276	144.131	144.15	0.0192	62.0295	59.9081	68.1619	8.25382	3.10749	-431.051	1.00223	-60.9093	0.632496
632	USV	TRUE	0.674863	144.379	144.387	0.008	62.5039	60.9232	63.6587	2.73557	0.96208	-380.09	1.01229	-51.1111	0.837475
633	USV	TRUE	0.959601	144.53	144.533	0.0028	63.5172	63.2797	64.8828	1.60314	0.582609	-538.973	1.09524	-53.1425	0.839666
634	USV	TRUE	0.953218	144.697	144.713	0.0164	73.0194	72.0461	76.6448	4.59869	1.72512	-217.967	1.19879	-60.8914	0.838617
635	USV	TRUE	0.778337	144.81	144.813	0.0032	78.0267	77.5591	79.3033	1.74415	0.64693	-567.468	1.05763	-59.5896	0.840173
636	USV	TRUE	0.998276	145.03	145.032	0.002	68.4956	68.1928	68.5936	0.400784	0.153333	-176.854	1.03234	-54.5545	0.84818
637	USV	TRUE	0.720476	145.102	145.119	0.0176	76.9106	73.1403	78.6036	5.46327	1.69778	-47.5236	1.46484	-64.1035	0.786023
638	USV	TRUE	0.855243	145.204	145.224	0.0196	73.9382	67.6805	87.3159	19.6354	6.52578	-420.156	2.46909	-68.3994	0.662329
639	USV	TRUE	0.932905	145.325	145.327	0.002	73.4825	73.0194	73.6428	0.623441	0.243171	311.721	1.01894	-62.8118	0.778601
640	USV	TRUE	0.920233	145.416	145.428	0.012	69.8594	66.4502	73.2054	6.75521	2.71376	546.12	1.07735	-58.7821	0.839701
641	USV	TRUE	0.969438	145.51	145.539	0.0288	79.699	66.606	81.2653	14.6593	4.05093	-266.451	1.65064	-59.7551	0.784696
642	USV	TRUE	0.84865	145.679	145.681	0.0024	70.1351	69.4671	70.4691	1.00196	0.367366	417.483	1.01249	-64.266	0.772763
643	USV	TRUE	0.970685	145.784	145.793	0.0088	79.1749	75.4496	79.5208	4.0712	1.50613	-440.441	1.06509	-57.9154	0.851512
644	USV	TRUE	0.900334	145.906	145.907	0.0016	75.6811	74.0601	76.0106	1.95048	0.787717	-1013.09	1.3237	-59.6881	0.847457
645	USV	TRUE	0.970864	146.013	146.039	0.0252	75.6584	67.1464	76.9264	9.78007	3.05426	-79.0147	1.48767	-54.8537	0.858981
646	USV	TRUE	0.969245	146.205	146.225	0.0196	67.7634	66.7063	69.2324	2.52613	0.910738	32.8445	1.06458	-56.6724	0.836598
647	USV	TRUE	0.890504	146.342	146.361	0.0196	76.4955	75.0631	82.1258	7.06277	2.50029	324.314	1.07692	-67.8567	0.758817
648	USV	TRUE	0.987149	146.439	146.453	0.014	72.3019	70.5652	77.6926	7.12736	2.36716	529.089	1.18825	-59.7592	0.85449
649	USV	TRUE	0.856685	146.543	146.596	0.0528	72.7454	64.0099	80.7407	16.7308	7.55697	-272.215	1.11751	-58.939	0.838727
650	USV	TRUE	0.904101	146.707	146.72	0.0132	68.0796	65.0473	69.5946	4.54731	1.80844	-348.775	1.00913	-55.4418	0.833497
651	USV	TRUE	0.880487	146.814	146.843	0.0296	69.0523	65.3116	74.9736	9.66202	2.73431	-156.967	1.25311	-57.7516	0.851185
652	USV	TRUE	0.9754	146.84	146.909	0.0696	67.4081	63.6675	68.8514	5.18394	1.45929	6.07058	1.09801	-56.4278	0.866374
653	USV	TRUE	0.824341	146.987	147.009	0.022	74.8308	73.3806	77.6242	4.24361	1.65309	-70.6876	1.12067	-61.1378	0.841243
654	USV	TRUE	0.905489	147.085	147.113	0.0272	75.3295	71.3959	76.8081	5.41227	1.56341	10.3592	1.30362	-61.4032	0.801702
655	USV	TRUE	0.997219	147.217	147.223	0.0068	70.9879	68.8152	74.8073	5.99207	1.88816	680.039	1.07881	-60.448	0.853201
656	USV	TRUE	0.717825	152.412	152.421	0.0088	89.9714	84.1151	94.9754	10.8603	3.74297	1179.52	1.00911	-77.2659	0.529185
657	USV	TRUE	0.686012	153.535	153.55	0.0148	75.2507	66.9593	78.987	12.0277	4.89188	158.319	2.11888	-78.5614	0.487437
658	USV	TRUE	0.718927	153.634	153.644	0.0096	108.935	106.579	110.67	4.09153	1.40166	457.91	1.01382	-81.9816	0.413133
659	USV	TRUE	0.678893	154.055	154.076	0.0208	88.6183	85.8708	90.5438	4.67305	1.70073	146.91	1.14511	-82.4451	0.459476
660	USV	TRUE	0.683606	154.143	154.164	0.0204	62.08	61.6735	63.8666	2.19302	0.653868	83.5594	1.1156	-73.1357	0.535818
661	USV	TRUE	0.736594	154.266	154.289	0.0228	67.0487	63.876	68.5183	4.6423	1.35768	-144.542	1.16775	-70.6653	0.634604
662	USV	TRUE	0.839617	154.403	154.418	0.0148	68.3417	65.2088	68.4978	3.28891	1.55879	-214.147	1.01471	-69.5164	0.578166
663	USV	TRUE	0.869369	154.578	154.605	0.0268	65.8738	63.9718	76.3728	12.4011	5.24296	-455.763	1.01222	-67.5787	0.652392
664	USV	TRUE	0.732657	154.748	154.75	0.0016	63.8917	63.3752	64.9427	1.56751	0.636661	-623.441	1.65699	-70.7359	0.597258
665	USV	TRUE	0.887072	154.878	154.888	0.01	74.1271	69.5255	75.5336	6.00809	2.19901	-685.339	1.29806	-69.8893	0.655248
666	USV	TRUE	0.965134	155.075	155.093	0.0176	61.9896	61.1918	62.3684	1.17661	0.330677	-44.0047	1.01927	-65.0102	0.648821
667	USV	TRUE	0.844216	155.231	155.25	0.0188	68.5135	67.8388	69.1393	1.30049	0.43817	-36.3391	1.01368	-71.1157	0.598209
668	USV	TRUE	0.760023	155.437	155.449	0.012	70.6178	63.5742	71.3659	7.79168	2.99036	-631.597	1.10048	-70.2397	0.646221
669	USV	TRUE	0.945268	155.604	155.622	0.0176	66.6725	64.993	67.6759	2.68282	0.808834	43.9396	1.05622	-65.7278	0.7704
670	USV	TRUE	0.912705	155.737	155.751	0.014	74.2259	73.8042	75.6157	1.81148	0.821792	-122.976	1.0032	-66.4532	0.702955
671	USV	TRUE	0.913961	155.973	155.977	0.004	66.2033	65.9324	67.6627	1.73035	0.65286	-432.656	1.0883	-70.5636	0.705987
672	USV	TRUE	0.791477	156.052	156.055	0.0028	73.4155	71.8124	75.2858	3.47346	1.30576	1325.34	1.00849	-70.7088	0.728258
673	USV	TRUE	0.719158	156.194	156.198	0.0036	71.254	69.8349	71.4619	1.627	0.624436	464.201	1.04182	-65.9306	0.729396
674	USV	TRUE	0.805278	156.318	156.321	0.0036	61.2231	60.5106	61.3121	0.801568	0.241914	-133.595	1.08211	-76.754	0.550787
675	USV	TRUE	0.949796	156.414	156.453	0.0392	69.7565	68.215	76.8955	8.68051	1.62998	-16.3433	1.22358	-68.6085	0.643834
676	USV	TRUE	0.822833	156.582	156.598	0.0156	73.8849	73.8085	73.9435	0.134996	0.0501782	2.49653	1.00054	-65.4502	0.723508
677	USV	TRUE	0.947894	156.739	156.764	0.0252	72.1947	67.6529	75.877	8.2241	3.10701	-211.296	1.35561	-70.7901	0.714134
678	USV	TRUE	0.870695	156.873	156.899	0.026	70.0966	68.1313	71.5653	3.43402	1.07002	-52.6967	1.05437	-64.7052	0.766179
679	USV	TRUE	0.97603	157.006	157.025	0.0192	74.7777	71.1252	76.751	5.62582	2.31537	-191.177	1.23577	-68.2353	0.720373
680	USV	TRUE	0.999201	157.187	157.192	0.0044	69.7364	68.0071	75.3919	7.38481	2.46351	-1602.46	1.12296	-64.5884	0.775839
681	USV	TRUE	0.733639	157.283	157.291	0.008	64.2264	63.9592	64.307	0.347823	0.148522	-38.5522	1.00899	-69.1418	0.714313
682	USV	TRUE	0.929092	158.378	158.399	0.0208	69.6239	68.3551	71.6229	3.26777	1.62178	-153.896	1.00083	-71.384	0.636852
683	USV	TRUE	0.992678	158.53	158.58	0.05	65.888	65.1519	76.2179	11.066	3.11618	-175.473	1.04057	-60.5455	0.774211
684	USV	TRUE	0.82858	158.742	158.747	0.0048	75.1522	74.8458	76.5532	1.70743	0.746225	-358.672	1.0027	-64.5388	0.711626
685	USV	TRUE	0.917977	159.063	159.118	0.055	79.9615	72.1944	86.8387	14.6443	5.06399	9.49712	13.7447	-63.9099	0.741983
686	USV	TRUE	0.888578	159.211	159.223	0.0116	66.0686	64.8076	67.1832	2.37563	0.732598	-34.7896	1.13616	-65.254	0.7944
687	USV	TRUE	0.913595	159.298	159.321	0.0232	76.1806	69.7161	78.9383	9.22226	2.96361	177.176	1.44893	-68.3957	0.722193
688	USV	TRUE	0.9527	159.383	159.399	0.0152	60.5529	57.1243	60.9376	3.81327	1.30177	-161.069	1.10616	-75.1567	0.611998
689	USV	TRUE	0.928456	159.501	159.519	0.0184	72.7546	67.6431	75.9186	8.27544	2.34341	-393.756	1.03799	-71.0372	0.710371
690	USV	TRUE	0.93203	162.036	162.043	0.0072	67.7674	67.6013	68.2944	0.69306	0.231586	-47.9743	1.02955	-58.7789	0.779035
691	USV	TRUE	0.956335	162.171	162.173	0.002	75.8745	75.4247	76.3243	0.899537	0.320169	425.594	1.00633	-58.0689	0.850435
692	USV	TRUE	0.875071	162.368	162.387	0.0184	64.728	63.0427	65.3814	2.33876	0.653651	-14.0281	1.07768	-57.4466	0.844015
693	USV	TRUE	0.711124	162.461	162.464	0.0024	62.5113	62.2441	62.9788	0.73477	0.267807	-306.154	1.00557	-70.6216	0.629877
694	USV	TRUE	0.940969	162.815	162.823	0.008	80.5973	72.3672	82.5047	10.1375	3.06576	1239.09	1.07118	-74.8582	0.595615
695	USV	TRUE	0.889292	163.387	163.397	0.0096	80.0629	78.3607	81.5521	3.19143	0.85004	-18.3732	1.45906	-73.6558	0.6423
696	USV	TRUE	0.886943	163.736	163.738	0.0024	63.9764	63.9764	63.9764	1.42109e-14	6.48634e-15	-7.77799e-12	1	-66.2584	0.637882
697	USV	TRUE	0.998197	163.899	163.906	0.0068	62.0257	54.6211	62.2138	7.59274	3.24919	1218.27	1.10037	-66.0354	0.723098
698	USV	TRUE	0.956788	163.98	163.985	0.0052	66.7646	62.2713	69.4763	7.20494	2.51683	1350.05	1.00204	-64.8332	0.793334
699	USV	TRUE	0.980305	164.095	164.099	0.004	69.1755	66.6844	71.4965	4.81204	2.01947	1281.65	1.00571	-60.8522	0.850033
700	USV	TRUE	0.994466	164.214	164.285	0.0712	65.0202	62.2649	77.0155	14.7506	5.96377	-186.058	1.05262	-55.9593	0.843769
701	USV	TRUE	0.812013	164.351	164.369	0.018	71.381	65.9259	74.3487	8.42284	2.50529	-130.489	1.6013	-54.1961	0.856935
702	USV	TRUE	0.897348	164.515	164.524	0.0088	63.7907	61.4528	67.138	5.68519	1.79147	654.314	1.01639	-58.4927	0.789404
703	USV	TRUE	0.81284	164.895	164.897	0.0024	71.1794	70.3778	72.4486	2.07072	0.751852	862.798	1.0084	-73.3697	0.69956
704	USV	TRUE	0.984514	164.979	164.983	0.0044	71.0803	69.4845	72.3271	2.8426	0.904329	624.765	1.00441	-60.1104	0.861494
705	USV	TRUE	0.963157	165.08	165.084	0.0044	76.7182	73.7646	78.9456	5.18101	2.32053	1421.85	1.10312	-58.8696	0.849865
706	USV	TRUE	0.843837	165.176	165.179	0.0028	68.3863	67.748	69.2918	1.54376	0.539577	547.808	1.00477	-60.0118	0.846739
707	USV	TRUE	0.988178	165.251	165.263	0.0124	67.0726	64.564	77.8207	13.2567	3.38321	933.73	1.03535	-57.8867	0.851315
708	USV	TRUE	0.95582	165.352	165.377	0.0248	70.0792	68.158	71.0738	2.91574	0.865608	-4.14882	1.06187	-60.0048	0.797423
709	USV	TRUE	0.904219	165.55	165.562	0.012	72.4487	65.1912	79.3077	14.1165	5.61835	1278.87	1.05919	-68.2077	0.709119
710	USV	TRUE	0.928522	165.655	165.668	0.0132	80.1202	69.5534	80.7139	11.1605	3.50294	718.329	1.16543	-60.6355	0.778456
711	USV	TRUE	0.848419	165.79	165.793	0.0032	65.5992	63.521	67.4472	3.9262	1.20423	1082.36	1.022	-61.0852	0.808734
712	USV	TRUE	0.992863	165.894	165.911	0.0172	69.3533	67.8912	70.7932	2.90197	1.25437	162.315	1.00212	-64.9952	0.710427
713	USV	TRUE	0.939881	166.836	166.876	0.0404	60.6822	55.3946	64.3081	8.91345	2.52272	-66.1636	1.09918	-69.1288	0.586631
714	USV	TRUE	0.994282	166.944	166.996	0.0516	68.7715	65.7886	71.973	6.1844	2.51438	-114.913	1.0436	-62.0895	0.774111
715	USV	TRUE	0.824585	167.114	167.116	0.0024	71.5403	71.2286	73.0098	1.78126	0.673394	723.637	1.08653	-55.1077	0.849573
716	USV	TRUE	0.867148	167.262	167.306	0.0444	68.1075	67.9741	69.3639	1.38989	0.714605	-29.7299	1.00041	-56.5132	0.833596
717	USV	TRUE	0.779881	167.486	167.51	0.0244	71.8613	62.4774	73.572	11.0946	4.27641	-405.345	1.10852	-61.0148	0.764128
718	USV	TRUE	0.820834	167.666	167.668	0.0024	68.6646	67.5958	69.3994	1.80353	0.653045	-751.47	1.00562	-61.2796	0.780216
719	USV	TRUE	0.829058	167.831	167.868	0.0368	66.2561	59.9178	71.8003	11.8825	3.91015	-317.709	1.03866	-63.5356	0.647616
720	USV	TRUE	0.886666	167.994	168.019	0.0248	67.6976	63.7059	69.1814	5.47544	1.68254	111.696	1.17213	-67.4038	0.730197
721	USV	TRUE	0.950328	168.178	168.18	0.002	67.653	67.4794	67.8267	0.347346	0.151643	197.847	1.00936	-60.9916	0.778254
722	USV	TRUE	0.894098	168.342	168.366	0.0236	69.6183	66.288	71.7821	5.49413	1.87446	25.2746	1.20432	-66.4519	0.777258
723	USV	TRUE	0.732182	168.467	168.469	0.002	81.0536	80.8621	82.1357	1.2736	0.498862	-602.448	1.09694	-71.7246	0.667874
724	USV	TRUE	0.989603	168.499	168.528	0.0288	68.2125	62.3906	72.006	9.61539	3.5118	32.9346	1.33965	-65.3983	0.776083
725	USV	TRUE	0.792427	168.606	168.61	0.0032	72.5072	70.8595	73.5685	2.709	0.954646	865.891	1.00752	-63.4727	0.767915
726	USV	TRUE	0.863213	168.755	168.775	0.0204	65.3332	62.7141	67.1866	4.47251	1.59282	15.3828	1.19049	-70.8139	0.716962
727	USV	TRUE	0.874894	168.862	168.906	0.0436	66.9355	65.2728	72.1158	6.84301	2.55738	-126.806	1.02732	-62.2317	0.721673
728	USV	TRUE	0.97042	168.995	169.026	0.0316	69.1208	66.6591	70.1821	3.52301	1.13277	-84.0889	1.03357	-59.1414	0.792361
729	USV	TRUE	0.789951	169.151	169.17	0.0196	69.584	64.0398	70.9422	6.90239	2.23485	-358.754	1.0662	-55.6602	0.871881
730	USV	TRUE	0.824932	169.375	169.389	0.014	66.7052	66.3017	66.9134	0.611703	0.215379	-18.4804	1.012	-59.4256	0.763048
731	USV	TRUE	0.792725	169.507	169.577	0.0696	73.8711	55.0129	74.8072	19.7943	8.73995	-283.174	1.01611	-60.1225	0.727235
732	USV	TRUE	0.896723	169.738	169.768	0.03	73.4248	66.0002	74.7198	8.71959	4.22637	-279.664	1.00964	-63.5981	0.713661
733	USV	TRUE	0.781235	169.883	169.895	0.0124	73.668	71.0242	76.707	5.6828	2.00698	-335.701	1.15867	-68.3452	0.663182
734	USV	TRUE	0.919033	170.06	170.068	0.0076	75.314	71.98	75.3939	3.41386	1.16159	-406.065	1.13105	-66.158	0.731435
735	USV	TRUE	0.949497	170.166	170.184	0.018	76.2121	67.5701	77.0939	9.52385	2.87957	388.447	1.26214	-65.7307	0.710598
736	USV	TRUE	0.787026	170.352	170.355	0.0032	69.3301	67.1123	74.7119	7.59959	2.82165	-2151.37	1.10834	-78.4813	0.527371
737	USV	TRUE	0.645056	170.512	170.531	0.0196	71.0857	66.1406	71.1525	5.01194	2.55177	-279.912	1.0084	-76.184	0.54349
738	USV	TRUE	0.75282	170.61	170.62	0.0096	66.3432	64.834	67.5471	2.71308	0.925509	-280.2	1.00586	-73.4544	0.599323
739	USV	TRUE	0.828181	170.734	170.738	0.0036	68.0798	67.7087	68.6884	0.979694	0.298751	-240.2	1.01312	-73.6103	0.610167
740	USV	TRUE	0.829696	170.824	170.832	0.008	68.1945	67.6149	68.6647	1.04984	0.415312	-87.5111	1.04934	-74.7465	0.642353
741	USV	TRUE	0.895644	170.918	170.926	0.0088	76.7117	75.6087	78.1043	2.49564	1.18465	300.548	1.00858	-69.4605	0.644633
742	USV	TRUE	0.783382	171.078	171.1	0.0228	70.674	65.7765	73.5142	7.73762	2.72778	-216.758	1.22849	-72.5602	0.592716
743	USV	TRUE	0.698837	171.204	171.216	0.0128	71.9757	71.1692	72.8882	1.719	0.508593	78.4162	1.02919	-70.3966	0.709614
744	USV	TRUE	0.744013	171.31	171.333	0.0228	66.2052	65.2811	69.4613	4.18022	1.74361	-93.0556	1.08318	-73.5657	0.652203
745	USV	TRUE	0.795511	171.438	171.444	0.0064	69.6594	68.0637	71.3164	3.25275	1.09153	323.369	1.39848	-74.2824	0.64047
746	USV	TRUE	0.789842	171.707	171.718	0.0116	73.2327	66.7908	73.9713	7.18049	2.26148	-603.427	1.02717	-70.2152	0.643328
747	USV	TRUE	0.846916	171.811	171.815	0.0036	75.5818	73.526	76.5467	3.02072	1.09203	-882.759	1.03374	-69.2743	0.652255
748	USV	TRUE	0.891629	171.953	171.965	0.012	76.0451	73.1843	77.2838	4.09957	1.83491	-394.987	1.03762	-74.7895	0.588067
749	USV	TRUE	0.839486	172.06	172.065	0.0052	70.029	69.1681	70.5411	1.37306	0.419554	247.86	1.0051	-64.3425	0.805645
750	USV	TRUE	0.941896	172.277	172.279	0.0024	70.1463	70.1092	70.4803	0.371096	0.138851	139.161	1.01913	-67.9598	0.726244
751	USV	TRUE	0.697191	172.384	172.395	0.0112	65.9041	65.6422	68.8055	3.16329	1.48244	284.804	1.00151	-80.1198	0.478551
752	USV	TRUE	0.747446	172.478	172.489	0.0104	74.4463	73.6493	75.4544	1.80512	0.469968	-71.0676	1.14745	-65.7156	0.771258
753	USV	TRUE	0.765153	172.588	172.631	0.0432	53.6009	52.9656	55.8142	2.84861	1.1171	-66.6425	1.00025	-79.117	0.440474
754	USV	TRUE	0.8481	172.705	172.72	0.0148	82.8934	82.7655	83.1283	0.362814	0.13852	-6.86333	1.00819	-77.8722	0.479723
755	USV	TRUE	0.678435	172.958	172.962	0.004	57.6608	57.6022	58.2994	0.697278	0.338337	-178.226	1.0026	-82.585	0.43851
756	USV	TRUE	0.779189	173.154	173.157	0.0032	73.4437	73.414	73.6812	0.267189	0.0845777	-54.1182	1.01256	-75.3565	0.495459
757	USV	TRUE	0.969153	173.258	173.263	0.0048	71.7909	71.5153	71.9191	0.403798	0.149129	-55.6968	1.01439	-70.3145	0.701814
758	USV	TRUE	0.972722	173.376	173.381	0.0052	75.2288	72.3862	75.4663	3.0801	0.845221	-263.682	1.36576	-65.033	0.717603
759	USV	TRUE	0.851228	173.542	173.545	0.0028	76.3232	74.6236	77.4884	2.86486	1.02289	1037.3	1.00829	-75.3488	0.622501
760	USV	TRUE	0.943577	173.801	173.812	0.0104	65.926	65.2803	67.2938	2.01348	0.638249	183.341	1.0036	-69.5548	0.725262
761	USV	TRUE	0.965042	173.918	173.924	0.0064	65.3536	63.3537	67.3903	4.03665	1.49936	621.173	1.01812	-77.21	0.594206
762	USV	TRUE	0.837037	174.104	174.106	0.002	66.8477	66.242	67.4533	1.21126	0.436354	-581.455	1.00442	-71.7613	0.56826
763	USV	TRUE	0.865329	174.187	174.288	0.1012	42.302	40.7661	79.8427	39.0766	16.2714	-106.163	1.48943	-66.93	0.585693
764	USV	TRUE	0.930513	174.374	174.402	0.0276	66.677	64.9157	70.8241	5.90846	1.57193	-34.555	1.14181	-68.7021	0.588175
765	USV	TRUE	0.86247	174.725	174.739	0.014	75.8576	63.6284	77.7724	14.1439	5.30849	-932.556	1.31459	-72.3738	0.661843
766	USV	TRUE	0.990441	174.951	174.956	0.0048	62.5155	62.1446	64.3636	2.21894	0.753507	446.755	1.03361	-71.4275	0.709277
767	USV	TRUE	0.869161	175.286	175.287	0.0016	65.2618	65.2618	65.2618	1.42109e-14	2.51215e-15	5.40916e-12	1	-73.7503	0.657597
768	USV	TRUE	0.961025	175.504	175.517	0.0136	61.499	56.0424	63.3376	7.29519	3.19492	491.427	1.05306	-77.0807	0.594983
769	USV	TRUE	0.970795	175.734	176.084	0.35	69.2649	66.3719	69.832	3.46019	1.15066	7.58588	1.10411	-70.3954	0.534522
770	USV	TRUE	0.831684	175.731	175.743	0.012	66.4041	66.1401	68.7583	2.61814	1.21254	271.105	1.07329	-69.2673	0.709488
771	USV	TRUE	0.967974	175.953	175.96	0.0068	68.374	68.0586	69.5949	1.53634	0.5478	205.539	1.12838	-69.7909	0.720887
772	USV	TRUE	0.978756	176.073	176.083	0.01	68.1276	64.8761	69.7827	4.90655	1.61958	519.801	1.02438	-65.6019	0.78652
773	USV	TRUE	0.974408	176.175	176.179	0.004	69.3039	66.7581	70.8699	4.11174	1.29987	967.38	1.02457	-66.031	0.798299
774	USV	TRUE	0.865351	176.301	176.314	0.0128	70.878	66.4955	71.9704	5.47495	1.57979	-396.239	1.03439	-68.7678	0.709557
775	USV	TRUE	0.985557	176.417	176.43	0.0124	74.4118	65.1659	76.3192	11.1533	3.56852	1021.67	1.05199	-70.3845	0.660823
776	USV	TRUE	0.838224	176.56	176.573	0.0128	65.0946	64.5926	65.4361	0.843491	0.285064	-28.5624	1.02684	-65.5778	0.766675
777	USV	TRUE	0.978307	176.909	176.913	0.0044	77.1035	75.9069	77.1757	1.26881	0.561262	295.216	1.01738	-62.1038	0.761259
778	USV	TRUE	0.890053	177.394	177.497	0.1032	69.3486	63.5745	78.9797	15.4052	6.23956	-132.778	1.05186	-66.9151	0.7061
779	USV	TRUE	0.990903	178.439	178.44	0.0016	72.6147	72.5168	72.8908	0.374065	0.153618	233.791	1.01068	-66.5215	0.767591
780	USV	TRUE	0.78789	179.532	179.537	0.0048	68.3048	68.0276	68.4881	0.460527	0.147409	28.1083	1.0315	-74.1415	0.55597
781	USV	TRUE	0.754148	179.626	179.628	0.0016	67.3762	66.726	67.8482	1.12219	0.445538	701.372	1.00392	-69.3781	0.723777
782	USV	TRUE	0.991437	179.733	179.747	0.0136	75.7597	65.9202	76.1136	10.1933	4.41409	771.888	1.06557	-58.3072	0.848715
783	USV	TRUE	0.979195	179.943	180.007	0.064	65.3195	62.9318	77.5282	14.5964	5.071	-154.696	1.12009	-61.5767	0.781813
784	USV	TRUE	0.803622	186.129	186.179	0.05	70.7347	70.0894	77.8931	7.80362	3.34517	-147.658	1.02456	-63.8183	0.712969
785	USV	TRUE	0.786512	186.41	186.435	0.0252	67.1002	65.3804	67.8812	2.5008	0.720668	-15.6429	1.06605	-61.6387	0.787201
786	USV	TRUE	0.810465	186.57	186.573	0.0024	64.6271	64.5528	64.6864	0.133595	0.0555406	-4.40934e-12	1.01308	-64.8185	0.656219
787	USV	TRUE	0.843778	186.708	186.722	0.014	66.2458	64.4542	67.7433	3.28915	0.826594	-153.72	1.13977	-62.57	0.767231
788	USV	TRUE	0.993006	186.824	186.89	0.0656	68.3129	67.956	75.9362	7.98019	2.82701	-35.544	1.08156	-63.7149	0.764062
789	USV	TRUE	0.871042	186.98	187.022	0.0416	66.1148	63.5212	69.8701	6.34892	2.9454	137.857	1.03325	-58.4648	0.649233
790	USV	TRUE	0.690386	187.132	187.134	0.002	69.5602	69.2841	69.8363	0.552191	0.182612	227.747	1.03518	-65.9487	0.67765
791	USV	TRUE	0.9427	189.652	189.656	0.0036	56.2877	54.9814	56.3322	1.35079	0.45322	293.953	1.11192	-68.7045	0.721925
792	USV	TRUE	0.993939	189.778	189.828	0.0496	67.3241	64.3173	75.4142	11.097	4.1404	65.459	1.28589	-63.0119	0.708455
793	USV	TRUE	0.924336	189.894	189.921	0.0268	70.0458	68.3256	71.989	3.66339	1.18263	37.8267	1.13741	-59.2835	0.857131
794	USV	TRUE	0.981919	190.028	190.031	0.0028	71.6062	70.7081	72.3706	1.66251	0.607766	618.493	1.00479	-60.8339	0.800393
795	USV	TRUE	0.634493	190.119	190.12	0.0016	72.167	71.9443	72.5678	0.623441	0.249933	-389.651	1.00816	-73.7034	0.645358
796	USV	TRUE	0.676741	190.217	190.219	0.002	79.6416	77.0097	81.7212	4.71144	1.78556	2379.89	1.00097	-71.1976	0.710155
797	USV	TRUE	0.93415	190.35	190.357	0.0068	78.0415	76.4023	79.7455	3.34321	1.06486	414.418	1.03946	-63.375	0.773717
798	USV	TRUE	0.985523	190.436	190.468	0.0328	69.4654	65.4353	77.927	12.4917	4.47984	-181.304	1.38388	-64.1722	0.71582
799	USV	TRUE	0.668816	190.602	190.609	0.0072	65.9869	64.2018	68.4277	4.22593	1.349	581.446	1.00399	-79.1796	0.480619
800	USV	TRUE	0.736194	191.737	191.74	0.0024	76.9095	76.0411	77.1767	1.13555	0.427518	-473.147	1.03611	-76.1078	0.601387
801	USV	TRUE	0.834518	191.934	191.936	0.0016	84.8293	83.7606	86.2543	2.49377	0.989262	1558.6	1.00209	-69.6696	0.721557
802	USV	TRUE	0.793783	192.048	192.054	0.0052	68.8247	64.7872	71.3705	6.58324	2.23006	1321.27	1.01206	-60.591	0.86665
803	USV	TRUE	0.939123	192.148	192.174	0.0256	70.4734	66.1132	71.8438	5.73064	1.74994	6.29967	1.1964	-57.8808	0.855177
804	USV	TRUE	0.979076	192.263	192.315	0.0524	74.8762	64.389	78.0875	13.6985	3.93297	-98.3071	1.39634	-60.2764	0.784574
805	USV	TRUE	0.992833	192.391	192.468	0.0764	68.3249	62.2995	79.4113	17.1118	4.84597	-115.23	1.39444	-57.2992	0.841947
806	USV	TRUE	0.988993	192.538	192.559	0.0208	77.0638	65.9421	78.4707	12.5286	3.12738	55.4815	1.64421	-56.9899	0.857777
807	USV	TRUE	0.959556	192.631	192.652	0.0212	69.0349	65.1789	72.9054	7.72645	2.55857	-246.574	1.32343	-50.5065	0.914938
808	USV	TRUE	0.998266	192.733	192.792	0.0592	69.4831	54.3857	70.1874	15.8016	4.02871	-89.1762	1.30618	-55.5134	0.858538
809	USV	TRUE	0.976457	193.086	193.11	0.024	78.9912	66.6823	79.3318	12.6495	4.13411	381.287	1.6451	-65.7959	0.703403
810	USV	TRUE	0.827261	193.189	193.191	0.002	65.6519	65.0463	66.9166	1.87032	0.715992	935.162	1.02394	-67.4322	0.716023
811	USV	TRUE	0.78481	195.157	195.169	0.0124	60.689	59.5828	61.2662	1.68341	0.4717	-28.1426	1.05356	-75.9022	0.49034
812	USV	TRUE	0.693272	195.277	195.281	0.0036	80.6887	78.2617	81.8317	3.56994	1.26315	1024	1.02305	-79.5649	0.451385
813	USV	TRUE	0.963507	195.643	195.664	0.0212	68.8438	68.8083	69.6042	0.795871	0.393168	-37.2181	1.0006	-68.458	0.696952
814	USV	TRUE	0.948239	195.801	195.803	0.002	63.0662	62.7189	63.4135	0.694692	0.303286	395.694	1.02708	-68.7881	0.701382
815	USV	TRUE	0.934277	201.629	201.644	0.0144	67.5296	63.7117	68.442	4.73026	1.85885	240.542	1.14538	-75.6301	0.649775
816	USV	TRUE	0.853685	210.77	210.784	0.014	81.8748	71.4501	82.2258	10.7756	4.31714	652.913	1.7072	-72.542	0.550984
817	USV	TRUE	0.946333	210.881	210.911	0.0296	71.1781	65.39	72.7664	7.37633	1.81347	-140.383	1.22398	-58.7257	0.786643
818	USV	TRUE	0.869456	211.122	211.129	0.0068	63.1297	62.0875	63.7356	1.64816	0.638123	-261.503	1.00987	-58.838	0.760552
819	USV	TRUE	0.716525	211.306	211.318	0.012	55.7741	54.3566	57.4886	3.13205	0.615353	-121.392	1.13419	-62.5173	0.787993
820	USV	TRUE	0.717892	211.43	211.458	0.0276	53.846	51.941	76.3613	24.4203	4.72076	-454.449	1.20592	-63.7919	0.646482
821	USV	TRUE	0.980801	211.534	211.541	0.0064	70.618	68.4656	71.4938	3.02814	0.979795	452.728	1.1206	-61.0118	0.787638
822	USV	TRUE	0.770427	211.726	211.729	0.0024	67.5958	67.0615	68.3974	1.33595	0.484191	-556.644	1.00583	-58.4082	0.806421
823	USV	TRUE	0.656028	211.867	211.871	0.0048	66.0749	65.154	67.0368	1.88276	0.512698	246.441	1.18008	-60.316	0.755616
824	USV	TRUE	0.819294	212.229	212.235	0.006	64.0185	60.6935	67.9001	7.20669	2.14859	-1124.48	1.01576	-53.6699	0.882045
825	USV	TRUE	0.811063	212.431	212.432	0.0016	65.5622	64.9388	66.1857	1.24688	0.492874	-779.302	1	-64.5183	0.694262
826	USV	TRUE	0.946681	212.521	212.585	0.0644	67.4934	66.1104	75.2001	9.08968	2.81095	12.7122	1.10416	-63.4984	0.714714
827	USV	TRUE	0.85978	212.781	212.783	0.002	65.108	64.3153	65.5979	1.28251	0.503743	-665.428	1.01432	-59.1633	0.789934
828	USV	TRUE	0.868168	212.907	212.911	0.0048	66.6362	65.1741	67.7124	2.5383	0.844978	-538.191	1.01583	-61.9169	0.7225
829	USV	TRUE	0.96987	213.099	213.103	0.0048	66.7052	64.7013	69.1322	4.43089	1.39686	-887.368	1.0412	-67.6839	0.720227
830	USV	TRUE	0.909641	213.306	213.324	0.018	66.367	63.9178	67.5397	3.6219	1.00634	-174.424	1.03275	-61.0443	0.715535
831	USV	TRUE	0.844863	213.503	213.513	0.0092	63.6193	61.9316	66.6429	4.71129	1.90625	-475.491	1.02798	-74.8695	0.48542
832	USV	TRUE	0.85993	213.655	213.657	0.0024	65.3247	65.0575	66.0595	1.00196	0.373611	-417.483	1.02449	-68.4946	0.587872
833	USV	TRUE	0.798334	213.763	213.771	0.0076	68.8079	64.6322	69.8944	5.26214	1.85809	-719.929	1.05261	-65.2833	0.805146
834	USV	TRUE	0.748251	213.859	213.866	0.0068	68.4271	66.2154	71.908	5.69261	1.68319	-774.361	1.03586	-60.4798	0.805526
835	USV	TRUE	0.652452	213.968	213.972	0.0044	65.6977	65.4528	66.0614	0.608598	0.164149	-103.933	1.01271	-67.7381	0.660157
836	USV	TRUE	0.783892	214.071	214.088	0.0168	68.9946	66.112	69.8184	3.70637	0.704939	-46.0612	1.22703	-56.922	0.803076
837	USV	TRUE	0.956383	214.263	214.269	0.006	80.1703	79.2022	82.9149	3.71276	1.64368	600.494	1.03328	-71.6359	0.595985
838	USV	TRUE	0.928135	214.4	214.403	0.0036	69.0876	68.2192	69.57	1.35079	0.450301	-367.048	1.00876	-68.739	0.711629
839	USV	TRUE	0.813151	214.519	214.608	0.0892	71.5862	65.0087	80.1679	15.1592	6.0447	-155.54	1.00946	-66.0094	0.640001
840	USV	TRUE	0.883637	214.743	214.771	0.0272	70.0498	65.7805	75.0468	9.26635	3.72037	-282.547	1.04511	-66.1414	0.688492
841	USV	TRUE	0.937027	214.943	214.988	0.0452	71.7494	62.3704	74.7431	12.3727	4.76934	-300.803	1.04009	-71.9882	0.523645
842	USV	TRUE	0.702943	215.181	215.182	0.0016	62.5519	62.1511	62.7746	0.623441	0.249933	-389.651	1.00816	-63.515	0.755245
843	USV	TRUE	0.774419	215.311	215.313	0.0024	68.2859	68.0187	68.8871	0.868365	0.320263	-361.819	1.01396	-57.0933	0.847104
844	USV	TRUE	0.697972	215.533	215.573	0.0404	64.6727	63.9288	70.7084	6.77951	2.84728	-163.874	1.00583	-58.3989	0.771197
845	USV	TRUE	0.740418	215.747	215.758	0.0108	67.8641	65.3341	68.3818	3.04774	1.06234	-278.431	1.01231	-58.6073	0.757865
846	USV	TRUE	0.716334	215.944	215.947	0.0028	64.46	63.7104	64.9424	1.23204	0.431106	-436.48	1.00563	-59.9265	0.770339
847	USV	TRUE	0.98761	216.13	216.151	0.0208	64.443	53.4913	65.3517	11.8604	3.66061	514.578	1.15562	-64.3904	0.787799
848	USV	TRUE	0.940236	216.276	216.278	0.002	67.4453	65.958	68.6299	2.67189	1.10458	-1456.82	1.01933	-69.8701	0.666604
849	USV	TRUE	0.767953	216.464	216.513	0.0488	67.0518	65.8901	78.4709	12.5808	3.5351	-255.626	1.00979	-65.255	0.717834
850	USV	TRUE	0.938299	216.646	216.699	0.0528	40.3109	39.3554	61.0102	21.6548	8.96611	421.273	1.00731	-66.109	0.597841
851	USV	TRUE	0.858784	216.817	216.829	0.0124	68.2567	66.7352	69.0752	2.33999	0.740026	-161.012	1.039	-62.0467	0.79278
852	USV	TRUE	0.739602	216.915	216.925	0.0104	67.9127	67.1841	70.1689	2.98476	1.22285	-278.502	1.00105	-60.9437	0.692005
853	USV	TRUE	0.877197	217.006	217.016	0.01	66.2883	64.6364	68.0324	3.39605	1.06977	-343.87	1.00411	-64.0897	0.71547
854	USV	TRUE	0.84409	217.392	217.398	0.0056	67.8333	67.0986	68.3974	1.29884	0.474636	263.147	1.00703	-63.6867	0.654919
855	USV	TRUE	0.719816	217.609	217.628	0.0188	67.1695	65.9814	74.1426	8.16118	2.555	-358.551	1.20861	-58.3939	0.721923
856	USV	TRUE	0.932248	217.745	217.765	0.02	73.505	68.8083	80.1467	11.3384	4.38367	-357.349	1.53978	-58.775	0.846442
857	USV	TRUE	0.970027	217.864	217.899	0.0356	67.703	63.4837	75.3787	11.895	3.58352	-350.752	1.0673	-58.5672	0.769496
858	USV	TRUE	0.900819	218.057	218.135	0.0776	76.3578	65.8597	79.618	13.7583	4.60012	-151.618	1.13931	-62.4414	0.716917
859	USV	TRUE	0.953474	218.291	218.295	0.0048	65.1538	63.907	67.8554	3.94846	1.18608	-735.362	1.03685	-56.1235	0.847138
860	USV	TRUE	0.968687	218.368	218.447	0.0796	69.0852	63.6881	79.3861	15.698	6.236	-166.158	1.10372	-56.0517	0.787398
861	USV	TRUE	0.876554	218.554	218.58	0.026	68.0673	65.603	69.3078	3.70484	1.20712	-69.8801	1.04885	-52.4499	0.793599
862	USV	TRUE	0.81782	218.665	218.669	0.004	63.2831	62.2952	63.8769	1.58168	0.498014	-393.984	1.00225	-65.0462	0.710026
863	USV	TRUE	0.76845	218.765	218.77	0.0048	65.1836	64.8422	65.7625	0.920318	0.284458	-178.921	1.00866	-64.0513	0.489321
864	USV	TRUE	0.641702	218.986	218.994	0.0076	65.8708	64.7398	66.1987	1.45894	0.570857	195.014	1.00616	-65.4927	0.717833
865	USV	TRUE	0.969798	219.565	219.57	0.0052	71.4153	70.4727	72.8626	2.38986	0.787625	-467.255	1.01034	-65.1436	0.721933
866	USV	TRUE	0.602551	219.821	219.823	0.0024	74.2878	74.1542	74.555	0.400784	0.146947	-166.993	1.00302	-61.2791	0.78224
867	USV	TRUE	0.956322	220.047	220.05	0.0028	83.1864	82.9268	83.2094	0.282545	0.108044	66.5105	1.02166	-68.2786	0.522475
868	USV	TRUE	0.88254	220.246	220.25	0.0032	77.1257	76.9846	79.3551	2.37051	1.01234	787.336	1.03966	-76.5445	0.473437
869	USV	TRUE	0.92348	220.382	220.399	0.0168	70.6687	69.2015	72.791	3.58945	1.68699	227.165	1.01421	-73.3085	0.574044
870	USV	TRUE	0.781965	220.496	220.509	0.0136	75.8426	71.5436	76.4012	4.85755	1.70085	189.18	1.12874	-70.4602	0.526311
871	USV	TRUE	0.633803	220.689	220.702	0.0124	67.2827	64.5659	76.1454	11.5795	4.35413	-952.546	1.02804	-73.8017	0.536616
872	USV	TRUE	0.806765	220.836	220.838	0.002	76.4689	76.1661	76.5669	0.400784	0.153333	-176.854	1.03234	-66.5464	0.63924
873	USV	TRUE	0.796357	220.998	221.015	0.0164	76.7429	70.8483	76.8786	6.03031	1.52895	250.076	1.11368	-69.4522	0.499934
874	USV	TRUE	0.687243	221.103	221.168	0.0644	73.9342	64.9016	79.034	14.1324	4.68536	-135.359	1.11148	-73.6932	0.488107
875	USV	TRUE	0.837786	221.253	221.281	0.028	70.8951	69.0103	72.2171	3.20685	1.50237	-99.4908	1.01618	-72.1779	0.582899
876	USV	TRUE	0.785645	221.479	221.5	0.0208	68.0634	65.8532	77.7961	11.9429	5.01478	-662.879	1.05138	-67.3106	0.594775
877	USV	TRUE	0.826311	223.432	223.45	0.0176	78.4709	67.1826	78.7643	11.5817	4.95491	-718.992	1.39053	-69.5009	0.606148
878	USV	TRUE	0.963971	223.575	223.577	0.0016	64.9992	64.7231	65.0972	0.374065	0.153618	233.791	1.01068	-68.8316	0.732473
879	USV	TRUE	0.890524	223.931	223.951	0.02	61.4447	60.4725	76.2508	15.7782	6.60228	-628.461	1.27959	-71.2578	0.583701
880	USV	TRUE	0.889129	224.138	224.162	0.0244	69.2229	69.0588	70.3595	1.30063	0.572483	-49.9771	1.00155	-71.9679	0.639001
881	USV	TRUE	0.965567	224.27	224.286	0.0152	70.379	67.3045	73.8492	6.54474	2.20322	346.261	1.14197	-64.9273	0.785022
882	USV	TRUE	0.989801	224.42	224.434	0.014	72.0167	69.5748	75.5177	5.94282	2.02892	-54.5262	1.45697	-65.3778	0.7866
883	USV	TRUE	0.901938	224.536	224.553	0.0172	69.7166	68.7661	69.7377	0.971617	0.330649	48.8887	1.00748	-65.7533	0.713988
884	USV	TRUE	0.751828	237.104	237.106	0.0028	80.8786	80.1439	81.3462	1.20235	0.414314	-418.808	1.00696	-67.0819	0.724457
885	USV	TRUE	0.69496	237.189	237.192	0.0032	85.2285	83.6848	87.0989	3.41408	1.15	1045.25	1.00674	-68.1545	0.714052
886	USV	TRUE	0.820622	237.286	237.312	0.0264	76.091	74.864	78.2081	3.34411	1.612	132.486	1.00635	-72.7671	0.644013
887	USV	TRUE	0.91742	243.89	243.902	0.0116	87.7608	80.8852	89.0613	8.17609	3.03101	671.887	1.02001	-78.008	0.564901
888	USV	TRUE	0.874442	244.026	244.028	0.002	70.6008	70.3247	70.8769	0.552191	0.182612	227.747	1.03518	-65.8706	0.595871
889	USV	TRUE	0.938193	244.111	244.113	0.002	77.1097	75.6757	77.5995	1.92376	0.748485	905.262	1.21036	-73.5099	0.609377
890	USV	TRUE	0.959273	244.249	244.258	0.0088	64.0857	63.533	66.0802	2.54716	1.01353	-282.701	1.00239	-76.2705	0.551708
891	USV	TRUE	0.704655	246.868	246.87	0.002	73.964	73.2115	74.111	0.899537	0.348391	-425.594	1.05785	-80.5018	0.452334
892	USV	TRUE	0.944526	251.365	251.372	0.0072	83.7474	82.6134	84.2993	1.68587	0.580386	204.302	1.04798	-67.6048	0.702164
893	USV	TRUE	0.938975	251.504	251.506	0.0016	68.146	65.9818	68.9298	2.94799	1.29976	-233.791	4.38237	-60.9384	0.83946
894	USV	TRUE	0.872328	251.661	251.694	0.0336	63.1054	61.8711	67.9859	6.11479	1.93091	-144.029	1.28084	-59.4809	0.771778
895	USV	TRUE	0.81911	251.845	251.847	0.0016	66.7341	66.5738	67.5891	1.01532	0.428059	-623.441	1.08105	-62.1126	0.774924
896	USV	TRUE	0.956098	252.042	252.043	0.0016	66.2747	64.725	67.4682	2.74314	1.08752	-1714.46	1.00153	-57.3991	0.854506
897	USV	TRUE	0.86799	252.148	252.177	0.0296	64.4999	60.3802	67.3973	7.01708	1.7135	-161.631	1.08497	-53.2449	0.853298
898	USV	TRUE	0.808608	252.257	252.366	0.1088	63.6771	53.9186	69.391	15.4724	2.71734	-82.4143	1.11377	-50.9288	0.856351
899	USV	TRUE	0.902988	252.448	252.454	0.006	68.5343	67.6289	69.1394	1.51052	0.456953	-254.931	1.01006	-47.7564	0.916697
900	USV	TRUE	0.880081	252.549	252.551	0.002	70.7646	67.6073	71.9447	4.33737	1.73644	-2185.23	1.16199	-59.3771	0.85323
901	USV	TRUE	0.994879	252.716	252.749	0.0336	59.1237	52.8948	66.9292	14.0344	4.01714	-418.4	1.0215	-56.8138	0.856581
902	USV	TRUE	0.967083	252.815	252.871	0.0564	61.3552	54.1853	71.744	17.5587	6.40223	-374.109	1.20322	-57.9041	0.859727
903	USV	TRUE	0.921295	252.966	252.967	0.0016	71.7557	71.4885	72.7354	1.24688	0.520276	-779.302	1.05662	-66.6654	0.703752
904	USV	TRUE	0.904644	253.058	253.143	0.0844	68.1609	67.399	68.7156	1.31658	0.598212	-14.5483	1.00064	-61.1416	0.759292
905	USV	TRUE	0.835995	253.282	253.285	0.0028	65.9646	65.3709	66.5584	1.18751	0.402234	-409.973	1.00177	-53.3271	0.844109
906	USV	TRUE	0.639052	253.48	253.482	0.0016	66.9353	66.2851	67.4073	1.12219	0.445538	-701.372	1.00392	-49.1463	0.837237
907	USV	TRUE	0.619427	253.59	253.624	0.0344	66.5419	63.0165	69.1099	6.0934	1.58101	-121.856	1.12996	-49.4066	0.86379
908	USV	TRUE	0.861165	253.739	253.803	0.064	65.624	55.0807	69.0708	13.9901	2.63194	-164.664	1.02759	-52.2525	0.841555
909	USV	TRUE	0.842903	253.896	253.913	0.0168	68.4825	65.1913	72.8241	7.63273	2.42714	-351.058	1.21911	-54.9141	0.853212
910	USV	TRUE	0.97525	254.043	254.068	0.0252	69.6528	65.1848	71.7663	6.58155	2.04675	22.5467	1.23907	-57.7022	0.865621
911	USV	TRUE	0.834356	254.213	254.216	0.0028	83.7809	82.6899	84.8719	2.18204	0.763557	-779.302	1	-63.3919	0.846851
912	USV	TRUE	0.836013	254.299	254.309	0.0104	70.5287	68.688	71.4638	2.7758	0.974759	292.572	1.04207	-52.4127	0.870099
913	USV	TRUE	0.80084	254.4	254.408	0.008	77.758	77.0232	78.0846	1.06133	0.266818	-52.3872	1.04247	-47.3897	0.873709
914	USV	TRUE	0.920029	254.491	254.497	0.006	76.6766	76.3367	78.1818	1.84515	0.652029	311.287	1.01209	-49.995	0.839694
915	USV	TRUE	0.831037	254.697	254.709	0.0124	64.1946	61.1887	67.4394	6.2507	1.58719	-442.082	1.05573	-52.1342	0.848543
916	USV	TRUE	0.699287	254.856	254.865	0.0088	74.6603	70.2918	74.7423	4.45053	2.29982	-508.976	1.02372	-54.8571	0.83354
917	USV	TRUE	0.892489	255.042	255.067	0.0252	65.8174	64.7119	68.044	3.33209	1.31847	-121.547	1.06651	-50.2367	0.855286
918	USV	TRUE	0.639188	255.206	255.228	0.0216	63.6936	62.701	65.7223	3.02128	1.21984	-112.284	1.04324	-52.9262	0.837089
919	USV	TRUE	0.725862	255.31	255.314	0.0036	69.8707	69.5515	70.5386	0.987116	0.375167	301.15	1.01917	-51.3403	0.915568
920	USV	TRUE	0.794438	255.508	255.51	0.0024	66.7309	66.1297	67.3321	1.20235	0.432896	-500.98	1	-55.6738	0.839136
921	USV	TRUE	0.852697	255.672	255.675	0.0024	66.9106	66.4431	67.1778	0.73477	0.267807	-306.154	1.00557	-60.6522	0.769921
922	USV	TRUE	0.756273	255.857	255.862	0.0044	67.1234	65.8738	68.4055	2.53175	0.914171	-576.941	1.00509	-66.9725	0.555983
923	USV	TRUE	0.826468	256.051	256.068	0.0172	66.438	64.0846	69.6681	5.5836	2.07137	-369.078	1.02522	-64.4499	0.648375
924	USV	TRUE	0.771944	256.401	256.402	0.0016	65.3673	64.9932	65.7413	0.74813	0.295724	-467.581	1	-68.4661	0.598051
925	USV	TRUE	0.714882	256.588	256.623	0.0348	51.7189	38.9874	67.9033	28.9159	14.6179	944.809	1.20118	-67.7429	0.648691
926	USV	TRUE	0.983527	256.75	256.782	0.0328	66.8737	66.7037	67.8462	1.14253	0.358866	23.8938	1.00363	-63.514	0.662558
927	USV	TRUE	0.765674	256.894	256.905	0.0116	66.7551	65.5329	67.5715	2.03864	0.674611	75.185	1.10499	-73.9545	0.650367
928	USV	TRUE	0.869975	257.194	257.196	0.0016	77.6899	77.6899	77.6899	1.42109e-14	4.25955e-15	5.51399e-12	1	-73.294	0.576943
929	USV	TRUE	0.804627	257.293	257.296	0.0032	72.0428	71.8336	72.5781	0.744573	0.337769	231.447	1.00026	-63.951	0.758935
930	USV	TRUE	0.865838	257.404	257.415	0.0108	73.5078	72.2771	73.6151	1.33805	0.491924	-59.3223	1.06544	-66.3193	0.706396
931	USV	TRUE	0.843098	257.508	257.525	0.0168	64.9831	64.342	67.9366	3.59465	1.43758	194.648	1.01436	-81.1787	0.502585
932	USV	TRUE	0.644982	257.614	257.62	0.0064	78.2993	78.0893	78.5681	0.478865	0.174973	32.8819	1.02144	-80.3776	0.502576
933	USV	TRUE	0.811319	257.649	257.659	0.01	66.1214	61.2484	67.403	6.15465	2.73343	-630.497	1.00263	-74.2616	0.65757
934	USV	TRUE	0.943046	257.743	257.778	0.0352	40.0211	39.6665	42.2505	2.58393	0.516795	-41.982	1.0125	-57.7905	0.778319
935	USV	TRUE	0.811472	257.917	257.92	0.0028	42.1015	41.4707	44.0609	2.59025	0.972373	-938.343	1.11269	-60.6057	0.769279
936	USV	TRUE	0.850706	258.099	258.12	0.0204	40.0841	38.0677	40.7489	2.68129	0.796466	-112.639	1.01085	-65.3576	0.637371
937	USV	TRUE	0.663191	258.224	258.237	0.0132	74.4351	69.9979	75.3944	5.39649	2.14192	-391.797	1.29566	-71.5227	0.662103
938	USV	TRUE	0.797122	258.313	258.315	0.0016	71.5473	71.5473	71.5473	1.42109e-14	5.89151e-15	6.16775e-12	1	-65.9118	0.69959
939	USV	TRUE	0.891292	258.45	258.457	0.0064	69.5672	68.982	70.3469	1.36488	0.575163	192.037	1.01982	-67.1842	0.768937
940	USV	TRUE	0.916676	258.553	258.562	0.0088	71.2339	67.0238	74.9116	7.88779	2.54969	769.181	1.03376	-73.7592	0.651997
941	USV	TRUE	0.77821	258.68	258.694	0.0136	74.5503	66.5825	78.3538	11.7714	3.28027	-881.068	1.00785	-75.5781	0.58481
942	USV	TRUE	0.787841	258.944	258.955	0.0112	47.4465	46.5144	47.7303	1.21585	0.579347	-98.6575	1.00543	-78.7486	0.497357
943	USV	TRUE	0.940014	259.101	259.104	0.0028	41.0498	40.2825	41.6657	1.38317	0.607921	-482.042	1.01659	-66.797	0.687462
944	USV	TRUE	0.708887	259.255	259.268	0.0132	54.7326	53.7123	55.0779	1.36563	0.381065	-57.7984	1.0311	-78.0071	0.498105
945	USV	TRUE	0.887359	259.361	259.365	0.004	71.2427	69.6274	75.9442	6.31676	2.02358	-1575.29	1.00456	-70.9904	0.611652
946	USV	TRUE	0.96421	259.498	259.545	0.0476	73.0796	66.8588	75.742	8.88328	3.35569	-164.159	1.02089	-71.5121	0.583841
947	USV	TRUE	0.80851	259.654	259.698	0.044	69.919	61.1975	75.7395	14.542	4.96157	-332.34	1.02583	-75.7314	0.447108
948	USV	TRUE	0.831948	259.828	259.83	0.0016	71.6758	70.6071	73.1009	2.49377	0.989262	-1558.6	1.00209	-70.3068	0.610086
949	USV	TRUE	0.784322	259.934	259.995	0.0604	67.4599	67.0282	77.8735	10.8453	4.71123	-175.728	1.00773	-67.8789	0.694732
950	USV	TRUE	0.880137	260.091	260.104	0.0128	72.1734	68.9865	72.5661	3.57959	1.44533	-278.231	1.0066	-67.8496	0.721638
951	USV	TRUE	0.744713	260.216	260.23	0.014	67.8556	63.5849	75.5486	11.9637	4.36563	-826.904	1.03344	-74.2236	0.506467
952	USV	TRUE	0.87457	260.31	260.329	0.0184	76.3923	75.1406	78.7495	3.60891	1.21736	-32.2329	1.14132	-72.5551	0.600327
953	USV	TRUE	0.905623	260.423	260.426	0.0028	62.8456	62.4909	63.0108	0.519914	0.230312	-184.783	1.00017	-68.9607	0.70116
954	USV	TRUE	0.909733	260.716	260.72	0.0036	71.1579	70.7794	71.336	0.556644	0.204554	162.158	1.01019	-69.8867	0.707053
955	USV	TRUE	0.991421	260.864	260.882	0.0188	67.6012	66.9003	68.1451	1.24483	0.456035	34.3079	1.02562	-66.8713	0.705371
956	USV	TRUE	0.967667	261.073	261.102	0.0288	67.5415	66.0001	70.4567	4.45656	1.44447	19.8737	1.09576	-74.4233	0.443237
957	USV	TRUE	0.63205	261.292	261.3	0.0088	75.9175	66.4352	77.7908	11.3556	5.36066	-1359.69	1.00657	-75.4902	0.557999
958	USV	TRUE	0.615644	261.449	261.462	0.0136	43.3001	42.1149	44.5307	2.41582	0.877104	158.702	1.122	-80.5414	0.485692
959	USV	TRUE	0.918328	261.599	261.661	0.0628	68.3592	65.557	69.777	4.21997	1.53964	48.1128	1.02779	-73.0829	0.587514
960	USV	TRUE	0.676057	261.747	261.764	0.0176	42.583	41.7447	70.4787	28.7341	14.7597	1723.5	1.01438	-74.7999	0.488358
961	USV	TRUE	0.939498	261.832	261.842	0.01	64.1522	63.0686	65.5874	2.51885	0.760134	234.397	1.00892	-75.1228	0.594289
962	USV	TRUE	0.782609	261.925	261.928	0.0036	73.6403	73.3805	73.759	0.378518	0.143865	1.23568e-12	1.04612	-66.9034	0.731467
963	USV	TRUE	0.807475	262.059	262.081	0.0216	68.0824	67.4983	69.054	1.55562	0.484487	-62.3126	1.01238	-72.5295	0.537725
964	USV	TRUE	0.916863	262.188	262.189	0.0016	77.652	77.5807	77.9014	0.320627	0.129065	-155.86	1.04572	-68.1698	0.709622
965	USV	TRUE	0.734043	262.277	262.28	0.0028	78.9291	77.2369	79.2779	2.04103	0.74454	694.48	1.11984	-69.9761	0.572901
966	USV	TRUE	0.830694	262.393	262.395	0.0016	64.1192	64.1192	64.1192	2.84217e-14	7.74296e-15	1.39022e-11	1	-72.9826	0.607216
967	USV	TRUE	0.739547	262.595	262.598	0.0032	64.8719	64.8719	64.8719	1.42109e-14	2.80867e-15	1.4803e-13	1	-66.9925	0.72757
968	USV	TRUE	0.932009	263.242	263.247	0.0056	71.9815	71.533	74.5364	3.00346	1.25354	568.316	1.01225	-72.3843	0.657054
969	USV	TRUE	0.85589	263.357	263.372	0.0148	66.0563	66.0491	67.8826	1.83358	0.896951	126.733	1.00206	-72.6951	0.588914
970	USV	TRUE	0.921394	263.452	263.507	0.0548	65.6931	61.3064	82.3692	21.0628	5.99295	-234.633	1.50694	-68.2967	0.654064
971	USV	TRUE	0.922092	263.63	263.633	0.0024	71.9844	71.9176	72.1996	0.282033	0.100127	-83.4966	1.01988	-65.475	0.767738
972	USV	TRUE	0.745392	263.819	263.825	0.0056	64.7408	63.3071	65.3479	2.0408	0.817177	-324.757	1.06472	-71.9462	0.505514
973	USV	TRUE	0.702193	264.088	264.097	0.0088	66.0884	65.3721	70.2599	4.88778	2.02841	610.923	1.02299	-65.6417	0.588017
974	USV	TRUE	0.893645	264.877	264.882	0.0048	71.977	71.591	72.541	0.950006	0.26793	166.076	1.01254	-63.4359	0.807683
975	USV	TRUE	0.979922	264.959	264.974	0.0152	68.9514	67.0656	69.226	2.16041	0.6107	59.7014	1.04032	-64.6606	0.777963
976	USV	TRUE	0.745169	265.167	265.179	0.0116	66.7839	65.8516	67.6851	1.83354	0.512547	149.642	1.00485	-60.6354	0.727947
977	USV	TRUE	0.985966	265.301	265.363	0.0624	62.7304	62.1565	64.9907	2.83414	1.13885	-37.752	1.0049	-55.9483	0.832005
978	USV	TRUE	0.899124	265.68	265.692	0.0116	76.2343	75.8913	77.2758	1.38448	0.399302	-92.6231	1.02212	-65.0355	0.715456
979	USV	TRUE	0.991789	266.006	266.008	0.0016	65.5456	65.2695	65.6435	0.374065	0.153618	-233.791	1.01068	-60.0461	0.837217
980	USV	TRUE	0.9896	266.203	266.212	0.0084	74.6657	71.4603	78.6185	7.1582	1.55417	606.198	1.09246	-66.5356	0.774026
981	USV	TRUE	0.840749	266.329	266.339	0.01	66.4633	65.2966	67.5044	2.20776	0.836605	245.755	1.02355	-59.3343	0.783459
982	USV	TRUE	0.952226	266.434	266.448	0.014	63.9033	62.3298	65.7884	3.45862	0.913308	209.238	1.02775	-57.9474	0.852931
983	USV	TRUE	0.987786	266.543	266.555	0.012	72.3385	71.9971	72.7096	0.712504	0.230645	0.291789	1.03003	-58.7169	0.860868
984	USV	TRUE	0.970876	266.743	266.765	0.0228	77.2495	74.0506	78.0585	4.00784	1.37349	191.96	1.08633	-56.3393	0.847574
985	USV	TRUE	0.992281	266.871	266.875	0.0048	73.4301	73.4004	73.7789	0.378518	0.108388	47.2026	1.01328	-59.1029	0.851763
986	USV	TRUE	0.73186	267.139	267.223	0.0848	46.8385	29.204	67.6051	38.401	9.11949	-14.4923	9.58861	-92.3937	0.189908
987	USV	TRUE	0.995308	274.761	274.764	0.0028	76.9926	76.8367	77.7867	0.950006	0.346573	325.151	1.04488	-66.6048	0.713118
988	USV	TRUE	0.9595	274.997	274.999	0.0016	65.07	64.8562	65.8181	0.961881	0.387194	-467.581	1.24253	-60.6299	0.766222
989	USV	TRUE	0.812534	275.116	275.128	0.0116	65.7858	65.4147	67.8995	2.48484	0.665712	-106.026	1.15751	-60.3551	0.722515
990	USV	TRUE	0.765795	275.29	275.331	0.0412	71.5022	71.447	74.9031	3.45617	1.72389	-83.1851	1.0008	-69.8309	0.539457
991	USV	TRUE	0.851288	275.465	275.555	0.09	66.4619	55.1073	67.8893	12.782	6.15621	-137.697	1.01492	-65.1747	0.707482
992	USV	TRUE	0.788355	275.663	275.666	0.0028	67.0165	67.0165	67.0165	2.84217e-14	6.00518e-15	2.47754e-13	1	-66.3178	0.703033
993	USV	TRUE	0.863338	275.789	275.88	0.0916	63.1704	55.5407	70.9426	15.402	3.03537	-151.204	1.05789	-59.1461	0.711794
994	USV	TRUE	0.954369	275.948	276.018	0.0696	53.0977	51.7595	71.0974	19.3379	9.62617	-267.524	1.01711	-63.0562	0.766196
995	USV	TRUE	0.886372	276.042	276.062	0.02	50.6773	49.7246	54.6819	4.95731	2.25008	227.588	1.02591	-64.7791	0.7721
996	USV	TRUE	0.846083	276.149	276.165	0.016	65.6816	64.5046	65.8738	1.36919	0.505431	-75.8296	1.01084	-57.5659	0.83975
997	USV	TRUE	0.949646	276.257	276.28	0.0232	49.8719	49.5305	50.4241	0.893634	0.265332	-8.31258	1.01463	-71.8072	0.653585
998	USV	TRUE	0.807787	276.343	276.35	0.0064	67.6255	67.1604	68.9244	1.76399	0.62311	305.955	1.04685	-53.3473	0.795448
999	USV	TRUE	0.887487	276.596	276.666	0.0708	72.3065	64.5541	75.3932	10.8392	3.60267	-120.428	1.02923	-67.9727	0.581069
1000	USV	TRUE	0.902656	276.775	276.822	0.0472	75.8062	74.1008	77.4684	3.36768	1.71094	-67.1679	1.00267	-69.4358	0.580962
1001	USV	TRUE	0.84528	276.976	276.98	0.0032	67.0808	66.9546	67.3183	0.363674	0.148289	128.337	1.009	-66.8754	0.707027
1002	USV	TRUE	0.789998	277.168	277.17	0.002	69.5358	68.3914	70.6803	2.28892	0.916004	-1216.98	1.00871	-67.7356	0.739461
1003	USV	TRUE	0.952196	277.315	277.321	0.006	73.7548	69.8248	76.9316	7.10673	3.37487	-1392.18	1.06322	-65.4421	0.703914
1004	USV	TRUE	0.872216	277.509	277.519	0.01	69.9057	65.121	73.8932	8.77228	3.76208	-1061.99	1.10284	-69.8145	0.591934
1005	USV	TRUE	0.808785	277.685	277.69	0.0056	66.4607	64.8408	66.5095	1.66869	0.796926	-313.589	1.01451	-63.2998	0.701185
1006	USV	TRUE	0.932404	277.759	277.782	0.0236	79.627	74.8063	80.8585	6.0522	1.77846	29.941	1.18442	-67.0643	0.642707
1007	USV	TRUE	0.973712	277.916	278.013	0.0972	66.5372	60.6412	69.3425	8.70132	2.42768	-42.3007	1.02964	-69.9352	0.543037
1008	USV	TRUE	0.727153	278.088	278.096	0.0072	65.1139	64.7923	65.1203	0.328012	0.159821	47.6822	1.00031	-75.7842	0.481142
1009	USV	TRUE	0.897438	278.202	278.243	0.0416	81.4095	64.8793	81.9791	17.0998	7.25918	-543.674	1.12886	-73.862	0.492644
1010	USV	TRUE	0.949172	278.347	278.352	0.0048	77.6142	77.3454	77.7155	0.370042	0.135914	-26.1769	1.03071	-72.9095	0.595197
1011	USV	TRUE	0.699457	278.435	278.439	0.004	87.1551	86.99	87.3398	0.349873	0.150614	-102.807	1.00734	-73.2196	0.587571
1012	USV	TRUE	0.745427	278.657	278.659	0.0016	67.4583	67.3603	67.7344	0.374065	0.153618	233.791	1.01068	-74.5709	0.588223
1013	USV	TRUE	0.896891	278.749	278.761	0.0112	67.0381	65.4713	68.4291	2.95778	1.13348	256.675	1.06447	-71.3675	0.59756
1014	USV	TRUE	0.882863	278.853	278.877	0.024	68.6064	65.7869	74.705	8.91812	1.80895	-130.657	1.19559	-68.1922	0.652652
1015	USV	TRUE	0.729258	278.998	279	0.0024	75.8347	74.9663	76.5694	1.60314	0.577862	667.973	1.0011	-72.8775	0.603159
1016	USV	TRUE	0.965401	279.176	279.202	0.026	66.4723	64.6225	70.9303	6.30783	1.88829	142.923	1.211	-63.5749	0.648633
1017	USV	TRUE	0.62661	279.323	279.325	0.002	66.7827	65.714	67.2191	1.50517	0.5573	-716.321	1.03335	-64.1633	0.772116
1018	USV	TRUE	0.947763	279.42	279.445	0.0248	69.3483	67.2209	77.8896	10.6686	4.37682	-399.686	1.0292	-61.8562	0.802531
1019	USV	TRUE	0.726776	279.605	279.607	0.002	63.8734	62.6711	64.7997	2.12861	0.773376	-1028.04	1.00534	-71.9227	0.668553
1020	USV	TRUE	0.708006	279.695	279.713	0.018	75.7375	74.39	77.1075	2.71758	0.811011	24.4979	1.14995	-67.4127	0.704083
1021	USV	TRUE	0.947974	279.815	279.837	0.022	69.7899	68.2536	71.3376	3.08407	0.803823	70.0124	1.06288	-63.9243	0.798292
1022	USV	TRUE	0.953848	279.985	279.997	0.0116	73.1288	63.7933	75.8499	12.0566	5.45349	-1056.44	1.00666	-69.4613	0.640131
1023	USV	TRUE	0.919545	280.094	280.097	0.0024	69.8029	69.2685	70.5377	1.26915	0.45884	-528.812	1.0035	-70.0364	0.776429
1024	USV	TRUE	0.73941	280.181	280.189	0.008	68.9219	68.5953	69.2856	0.690239	0.205065	-3.03624	1.0362	-67.4738	0.705297
1025	USV	TRUE	0.839158	280.295	280.298	0.0032	61.1599	60.8259	61.2415	0.415628	0.146357	-115.968	1.01517	-71.7672	0.478575
1026	USV	TRUE	0.866436	280.373	280.379	0.0068	67.0518	66.7772	67.7717	0.994537	0.381282	170.459	1.01307	-63.8457	0.791242
1027	USV	TRUE	0.732714	280.455	280.462	0.0072	81.8871	80.18	82.4363	2.25626	0.817745	-350.621	1.03123	-73.7555	0.600016
1028	USV	TRUE	0.813484	280.557	280.57	0.0128	79.545	78.0077	80.1241	2.11641	0.843109	171.513	1.00955	-67.5308	0.64187
1029	USV	TRUE	0.649899	280.871	280.879	0.0076	56.2907	52.1702	56.8662	4.69604	1.73263	648.086	1.0486	-82.1807	0.447438
1030	USV	TRUE	0.812086	280.994	280.995	0.0016	68.1444	67.895	68.3938	0.498753	0.197149	311.721	1	-66.4987	0.696719
1031	USV	TRUE	0.810067	281.077	281.089	0.0124	75.6937	75.432	76.1455	0.713431	0.264476	-39.4316	1.02764	-73.2314	0.586583
1032	USV	TRUE	0.807069	281.943	281.954	0.0108	78.3906	73.5048	78.8926	5.38781	2.44064	514.304	1.0029	-67.7414	0.71234
1033	USV	TRUE	0.848615	283.335	283.337	0.002	83.8087	83.8087	83.8087	2.84217e-14	8.40726e-15	-2.48638e-12	1	-70.2734	0.608623
1034	USV	TRUE	0.763962	283.484	283.486	0.002	76.4328	73.5917	76.5931	3.00143	1.16943	1201.72	1.25634	-64.3165	0.725597
1035	USV	TRUE	0.940437	283.831	283.837	0.0064	79.7921	77.5857	80.1152	2.52953	0.942025	395.265	1.03541	-76.6246	0.547382
1036	USV	TRUE	0.997417	283.939	284.005	0.0656	73.04	68.6799	76.1454	7.46559	2.86907	-102.332	1.05109	-61.5059	0.76928
1037	USV	TRUE	0.82269	284.103	284.105	0.0028	66.6679	66.2708	68.2377	1.96681	0.718947	662.672	1.16101	-66.6024	0.650832
1038	USV	TRUE	0.929302	284.319	284.332	0.0136	72.9416	72.8155	80.342	7.52656	1.63249	380.95	1.12916	-65.5171	0.722744
1039	USV	TRUE	0.931795	284.437	284.439	0.002	74.1334	73.2651	75.0018	1.73673	0.758214	989.236	1.04722	-62.2759	0.785376
1040	USV	TRUE	0.825711	284.629	284.631	0.002	81.8457	79.5746	83.1282	3.55362	1.416	1861.42	1.01835	-67.7052	0.794794
1041	USV	TRUE	0.907701	284.761	284.787	0.026	67.007	64.8547	68.3461	3.49136	0.886624	23.9276	1.10087	-58.7848	0.861623
1042	USV	TRUE	0.874743	284.869	284.881	0.012	73.5634	66.7176	74.2718	7.55419	3.47271	632.373	1.10072	-63.5453	0.847153
1043	USV	TRUE	0.885557	284.976	284.99	0.014	69.3948	69.062	69.7214	0.659399	0.226996	-43.4411	1.0111	-62.3128	0.699568
1044	USV	TRUE	0.979921	285.076	285.095	0.0188	64.1084	60.449	64.8803	4.43132	1.17987	-142.064	1.07271	-58.0124	0.866616
1045	USV	TRUE	0.784583	285.183	285.239	0.0564	66.4912	62.6266	73.4828	10.8563	3.5741	-156.99	1.08113	-60.0251	0.779579
1046	USV	TRUE	0.861371	285.319	285.343	0.0236	69.8437	63.8842	73.7909	9.90669	3.83198	-463.191	1.06709	-60.2829	0.773267
1047	USV	TRUE	0.768864	285.447	285.545	0.0972	65.8053	61.9656	69.905	7.9394	2.37686	-55.1731	1.0414	-61.7585	0.780435
1048	USV	TRUE	0.799352	285.625	285.647	0.022	67.9205	65.3092	74.7118	9.40265	3.45054	-125.574	1.41393	-64.0852	0.77697
1049	USV	TRUE	0.86033	285.783	285.805	0.0228	67.3673	64.3458	70.3212	5.97546	1.81015	-232.274	1.01329	-62.7096	0.796287
1050	USV	TRUE	0.812356	285.902	285.956	0.054	75.0474	71.0252	77.8264	6.80119	2.05815	31.8023	1.08971	-59.496	0.790102
1051	USV	TRUE	0.993553	286.061	286.062	0.0016	73.6838	72.2321	74.6012	2.36908	0.944761	1480.67	1.00574	-60.6996	0.862114
1052	USV	TRUE	0.978313	286.321	286.329	0.0072	67.3999	67.1512	68.2509	1.09964	0.459126	-149.188	1.00067	-53.8663	0.843577
1053	USV	TRUE	0.971825	286.657	286.787	0.13	71.3819	68.5384	75.4042	6.86577	2.50768	34.7894	2.13477	-57.3557	0.738801
1054	USV	TRUE	0.996036	286.77	286.78	0.01	72.2257	68.9249	76.7237	7.7988	2.16152	727.873	1.04234	-57.3122	0.866279
1055	USV	TRUE	0.938361	287.657	287.67	0.0124	70.2783	66.2011	85.4871	19.286	6.88413	-1187.73	2.27247	-63.6936	0.775426
1056	USV	TRUE	0.923871	287.75	287.752	0.0024	68.5079	67.4391	69.3095	1.87032	0.67568	779.302	1.00334	-60.1138	0.854886
1057	USV	TRUE	0.864431	287.86	287.874	0.0148	67.9161	66.9923	71.1149	4.12264	1.92165	-258.335	1.02176	-62.2104	0.772571
1058	USV	TRUE	0.833725	288	288.082	0.0828	66.8451	62.2381	77.14	14.9019	5.47527	-139.09	1.11376	-56.7499	0.777585
1059	USV	TRUE	0.83543	288.206	288.266	0.06	67.0568	63.3465	73.2774	9.9309	1.60496	-91.1842	1.06117	-47.3942	0.858947
1060	USV	TRUE	0.751169	288.437	288.449	0.0116	72.9173	67.5308	75.2051	7.67427	3.17647	795.465	1.12932	-51.8115	0.852058
1061	USV	TRUE	0.972557	288.609	288.622	0.0132	72.4948	70.5354	76.0909	5.55545	1.28685	288.761	1.31294	-59.1348	0.800833
1062	USV	TRUE	0.794299	288.815	288.823	0.008	76.3969	71.7063	80.7847	9.07845	2.94304	1173.24	1.04227	-73.7218	0.566119
1063	USV	TRUE	0.775908	288.938	288.94	0.002	76.8084	76.5189	77.1246	0.605629	0.218335	-290.727	1.00254	-74.1334	0.549586
1064	USV	TRUE	0.851014	289.202	289.214	0.012	65.2637	64.6422	77.5235	12.8813	5.56397	-1160.14	1.2074	-74.1349	0.531562
1065	USV	TRUE	0.777256	289.288	289.29	0.0016	65.8357	65.435	66.0584	0.623441	0.249933	-389.651	1.00816	-73.8734	0.583789
1066	USV	TRUE	0.841135	289.394	289.395	0.0016	64.9618	64.6857	65.0598	0.374065	0.153618	-233.791	1.01068	-74.266	0.444208
1067	USV	TRUE	0.766578	289.768	289.78	0.012	71.7515	63.5744	73.7515	10.1771	4.65778	-827.914	1.01073	-79.7585	0.463647
1068	USV	TRUE	0.775186	289.939	289.949	0.0104	65.2094	64.4015	69.0659	4.66437	1.5756	-433.424	1.00432	-72.8437	0.54585
1069	USV	TRUE	0.772611	290.354	290.358	0.004	68.8272	67.2725	70.6173	3.34477	1.20473	-864.421	1.00443	-71.6999	0.650641
1070	USV	TRUE	0.862552	290.496	290.501	0.0052	76.9781	76.4665	77.8017	1.3352	0.516088	-272.262	1.00467	-73.2182	0.47921
1071	USV	TRUE	0.805448	290.674	290.7	0.0256	67.3233	62.6555	69.9564	7.30088	2.66407	-258.279	1.00805	-72.7128	0.525949
1072	USV	TRUE	0.955584	290.816	290.827	0.0112	76.8563	68.8409	77.5373	8.69647	3.36422	-809.428	1.01023	-68.8055	0.731475
1073	USV	TRUE	0.708379	290.902	290.906	0.004	56.9057	55.608	56.998	1.38998	0.518733	-350.781	1.04306	-78.8411	0.515542
1074	USV	TRUE	0.729192	291.011	291.021	0.01	65.943	63.4285	68.2858	4.85732	1.43418	-460.705	1.01213	-74.7077	0.46079
1075	USV	TRUE	0.608484	291.178	291.179	0.0016	77.5436	76.6708	78.4165	1.74564	0.690023	-1091.02	1	-74.4327	0.632359
1076	USV	TRUE	0.73104	291.287	291.326	0.0384	67.8599	65.9276	80.6841	14.7565	4.51381	-387.664	1.01046	-77.0841	0.441784
1077	USV	TRUE	0.757686	291.406	291.45	0.0448	76.8459	67.8584	78.0942	10.2358	4.07482	-208.374	1.02842	-74.9145	0.492256
1078	USV	TRUE	0.703034	291.581	291.678	0.0976	75.5694	67.1957	78.6866	11.4909	2.74581	11.0764	1.13374	-71.2574	0.529097
1079	USV	TRUE	0.903067	291.791	291.831	0.0396	72.5562	66.8893	77.2476	10.3583	3.5249	-212.609	1.01204	-74.8508	0.493732
1080	USV	TRUE	0.886725	291.94	291.945	0.0044	67.6286	65.6417	68.0791	2.4374	0.972101	-553.183	1.00001	-68.2374	0.756718
1081	USV	TRUE	0.839019	292.028	292.055	0.0276	75.0202	66.47	75.5977	9.12773	2.65359	-3.29689	1.23243	-75.3522	0.581351
1082	USV	TRUE	0.839347	292.152	292.164	0.012	76.5117	75.1449	77.0097	1.86472	0.613267	-139.304	1.00834	-64.7308	0.764843
1083	USV	TRUE	0.95449	292.345	292.356	0.0108	75.8926	73.5438	76.2379	2.69416	0.671384	75.9544	1.17047	-68.2077	0.717075
1084	USV	TRUE	0.971909	292.48	292.553	0.0728	75.5014	74.6008	76.835	2.23417	0.766777	20.5839	1.00693	-65.7283	0.701804
1085	USV	TRUE	0.826921	292.649	292.699	0.0504	73.8303	42.9498	77.971	35.0212	12.2444	579.326	1.33052	-75.1802	0.488446
1086	USV	TRUE	0.717469	292.791	292.804	0.0132	43.0144	42.5394	77.3333	34.7939	10.9129	2597.08	1.08694	-71.7212	0.491488
1087	USV	TRUE	0.693394	292.887	292.898	0.0112	72.4344	71.5029	72.887	1.38408	0.443772	-25.2623	1.06038	-77.5438	0.52518
1088	USV	TRUE	0.812759	292.981	292.986	0.0048	70.4693	70.4396	70.8107	0.371096	0.137307	-75.8504	1.0076	-72.493	0.615343
1089	USV	TRUE	0.725519	293.082	293.087	0.0052	66.8948	66.8483	67.5607	0.712354	0.315344	-145.167	1.0046	-79.2326	0.441906
1090	USV	TRUE	0.802347	294.206	294.211	0.0056	74.6296	71.8771	79.393	7.51588	2.44169	1235.04	1.01956	-76.3171	0.585459
1091	USV	TRUE	0.946603	294.325	294.334	0.0088	66.6933	65.6691	68.7941	3.12498	1.04492	346.604	1.00587	-70.6925	0.706832
1092	USV	TRUE	0.874889	294.437	294.446	0.0092	73.6007	73.5749	76.3672	2.79233	1.45529	307.413	1.00966	-73.7736	0.633942
1093	USV	TRUE	0.891361	294.539	294.56	0.0212	66.5257	64.6739	77.4986	12.8247	5.37255	-671.628	1.42883	-68.6383	0.711731
1094	USV	TRUE	0.985788	295.158	295.161	0.0036	77.2817	75.6711	78.3207	2.64963	0.924722	757.936	1.01375	-67.6741	0.765068
1095	USV	TRUE	0.842432	295.298	295.3	0.0016	69.8583	69.8583	69.8583	1.42109e-14	3.76822e-15	6.9511e-12	1	-71.7184	0.637351
1096	USV	TRUE	0.93315	295.372	295.387	0.0152	78.4459	76.8428	79.4034	2.56056	0.795975	166.516	1.04087	-59.4341	0.770118
1097	USV	TRUE	0.981851	295.524	295.567	0.0432	68.0091	66.3983	77.5203	11.122	5.13057	-257.328	1.00925	-68.6705	0.701255
1098	USV	TRUE	0.755824	295.679	295.719	0.0404	73.6762	65.3595	75.18	9.82056	3.5273	-168.847	1.15349	-71.1861	0.651305
1099	USV	TRUE	0.882281	295.816	295.827	0.0116	65.3129	64.5164	80.6053	16.0889	7.47679	-1444.41	1.04948	-73.6394	0.546655
1100	USV	TRUE	0.867848	295.94	295.943	0.0032	76.0569	74.1569	77.0589	2.90197	1.1108	994.228	1.04411	-71.9879	0.65035
1101	USV	TRUE	0.819701	296.074	296.076	0.002	75.1131	74.7346	76.6138	1.87923	0.718787	821.289	1.25268	-72.7625	0.586828
1102	USV	TRUE	0.911924	296.807	296.809	0.0024	72.326	72.326	72.326	0	3.62597e-15	-1.55794e-12	1	-62.1811	0.79491
1103	USV	TRUE	0.818012	296.911	296.937	0.026	67.7543	66.9137	71.273	4.35926	1.63577	-7.57784	1.10512	-66.6395	0.766823
1104	USV	TRUE	0.978847	296.996	297.005	0.0096	69.1	68.3659	69.561	1.1951	0.314645	87.7303	1.02902	-64.471	0.793037
1105	USV	TRUE	0.983655	297.085	297.102	0.0168	69.8087	65.4646	70.1893	4.72466	1.6197	276.171	1.04006	-69.3216	0.7101
1106	USV	TRUE	0.621392	298.875	298.882	0.0064	55.8874	54.4101	58.0108	3.60071	1.04633	492.342	1.10739	-83.6681	0.421692
1107	USV	TRUE	0.765597	298.978	298.991	0.0128	68.188	66.2841	69.7434	3.45927	1.2961	202.755	1.06745	-71.9042	0.635208
1108	USV	TRUE	0.893894	299.481	299.487	0.006	66.418	66.1073	66.4251	0.317836	0.103551	-50.115	1.00171	-74.3935	0.54834
1109	USV	TRUE	0.882122	299.637	300.047	0.41	71.2314	66.4805	73.053	6.57252	3.19071	15.1128	1.08409	-63.3681	0.70868
1110	USV	TRUE	0.937427	299.747	299.772	0.0244	70.4118	67.5637	75.6156	8.05194	2.82238	231.052	1.26635	-65.5633	0.763934
1111	USV	TRUE	0.891975	299.818	299.835	0.0172	55.718	54.0238	56.4763	2.45252	0.974938	139.026	1.03162	-70.0935	0.718626
1112	USV	TRUE	0.764753	299.91	299.94	0.0304	75.2107	73.3111	77.2061	3.89499	1.21413	25.0888	1.10429	-71.6231	0.648377
1113	USV	TRUE	0.906436	300.033	300.053	0.0196	72.3146	67.9765	77.4242	9.44773	3.13598	187.82	1.48225	-63.0517	0.792987
1114	USV	TRUE	0.890235	300.316	300.339	0.0228	71.5733	70.8527	72.2265	1.37377	0.465169	1.81306	1.01886	-70.0217	0.700005
1115	USV	TRUE	0.84147	320.458	320.465	0.0068	68.6082	65.6441	71.6155	5.97143	2.04871	726.622	1.48209	-71.6727	0.630946
1116	USV	TRUE	0.836777	320.631	320.637	0.006	72.9341	68.4898	74.7702	6.28032	2.41284	-726.042	1.1362	-68.7121	0.691877
1117	USV	TRUE	0.807918	320.743	320.75	0.0064	70.4693	70.1404	70.4933	0.352854	0.108582	-32.1591	1.00847	-68.0815	0.737536
1118	USV	TRUE	0.935677	320.847	320.869	0.0212	62.6009	52.9565	63.5449	10.5885	4.11122	479.226	1.13658	-78.7397	0.539139
1119	USV	TRUE	0.788036	321.907	321.931	0.0236	74.0371	51.4066	74.7166	23.31	10.5371	1124.93	1.05134	-76.6918	0.438626
1120	USV	TRUE	0.948433	322.26	322.263	0.0028	69.7838	68.5072	70.1549	1.64767	0.611127	591.987	1.05982	-67.1266	0.732959
1121	USV	TRUE	0.900425	322.364	322.365	0.0016	78.4456	78.0983	78.9711	0.872818	0.347517	-545.511	1.00577	-71.6086	0.707533
1122	USV	TRUE	0.993369	322.525	322.527	0.0016	75.4845	74.5404	76.7848	2.24439	0.891076	1402.74	1.00292	-64.0247	0.839343
1123	USV	TRUE	0.930941	322.644	322.688	0.0432	72.8185	63.7436	83.7512	20.0076	4.7757	-378.461	1.51157	-52.6925	0.857025
1124	USV	TRUE	0.965437	322.867	322.876	0.0088	74.8619	70.9523	82.1275	11.1752	3.83987	1242.49	1.02185	-66.4522	0.782433
1125	USV	TRUE	0.982704	322.976	322.993	0.0172	69.7881	69.1008	70.4515	1.35065	0.484439	4.60118	1.08503	-51.0124	0.916445
1126	USV	TRUE	0.662201	323.168	323.194	0.0268	65.1021	60.6661	67.9002	7.23414	1.70714	-237.255	1.08619	-43.8716	0.916087
1127	USV	TRUE	0.942662	323.267	323.318	0.0508	66.1857	62.8978	68.4995	5.60175	1.64833	-57.534	1.05884	-41.624	0.928659
1128	USV	TRUE	0.735327	323.392	323.432	0.0396	65.9625	64.5861	69.7175	5.13135	1.54811	-103.814	1.0729	-44.4467	0.919945
1129	USV	TRUE	0.780904	323.54	323.543	0.0028	81.4656	81.2133	82.1188	0.905474	0.320606	-316.315	1.01624	-60.8872	0.855324
1130	USV	TRUE	0.928606	332.93	332.951	0.0216	79.4016	72.9148	85.2594	12.3446	3.19834	-467.657	1.04629	-65.4324	0.649443
1131	USV	TRUE	0.989999	333.089	333.117	0.028	68.9277	63.6169	69.1815	5.56453	2.0002	-198.739	1.00003	-60.318	0.768681
1132	USV	TRUE	0.793965	333.212	333.283	0.0712	71.0024	67.111	83.6311	16.5201	4.51283	-114.255	1.13685	-59.3521	0.779574
1133	USV	TRUE	0.788893	333.391	333.453	0.062	71.9986	68.0183	76.8424	8.82407	2.46077	-5.12406	1.16439	-59.723	0.700265
1134	USV	TRUE	0.907684	333.557	333.559	0.0016	68.2014	67.8006	68.4241	0.623441	0.249933	389.651	1.00816	-52.9195	0.776067
1135	USV	TRUE	0.771107	333.7	333.735	0.0344	67.0542	61.2649	70.7755	9.51056	2.41468	-120.616	1.19934	-51.6942	0.774145
1136	USV	TRUE	0.996786	333.845	333.862	0.0176	69.5981	58.2523	72.6039	14.3517	3.95507	858.635	1.00942	-55.6929	0.867053
1137	USV	TRUE	0.73475	333.949	333.966	0.0168	72.9509	68.4803	77.4741	8.99379	3.5069	65.7169	1.94227	-57.9927	0.785777
1138	USV	TRUE	0.687427	353.253	353.26	0.0064	79.6703	73.8155	83.2842	9.4687	3.51077	1498.5	1.00905	-72.1376	0.707323
1139	USV	TRUE	0.626261	353.345	353.347	0.002	80.2355	79.1133	80.7253	1.61204	0.648479	842.282	1.04192	-72.2129	0.64884
1140	USV	TRUE	0.658601	364.38	364.385	0.0052	81.2959	80.4549	85.317	4.86216	1.63461	716.933	1.31214	-79.6053	0.540978
1141	USV	TRUE	0.837307	364.513	364.548	0.0348	78.4589	73.7206	82.2626	8.54192	2.54352	-104.752	1.18694	-73.4268	0.597417
1142	USV	TRUE	0.811329	364.663	364.667	0.0048	78.9008	77.8437	79.1006	1.2569	0.521365	-269.083	1.00288	-69.2125	0.54999
1143	USV	TRUE	0.731552	364.737	364.748	0.0116	76.2414	72.9014	77.996	5.09456	1.56859	-230.589	1.27268	-83.8107	0.401061
1144	USV	TRUE	0.665932	364.839	364.874	0.0352	68.4957	66.9992	78.6636	11.6643	4.95015	-357.686	1.2918	-73.3525	0.491574
1145	USV	TRUE	0.873424	364.999	365.009	0.01	68.3065	65.642	75.1124	9.47037	3.24609	-956.543	1.08582	-66.4978	0.732343
1146	USV	TRUE	0.99274	365.077	365.106	0.0288	74.1868	71.4184	77.2909	5.87242	2.27939	-127.773	1.11901	-72.5138	0.641835
1147	USV	TRUE	0.799194	365.202	365.204	0.0016	76.3646	76.2043	77.2196	1.01532	0.428059	623.441	1.08105	-70.3119	0.595356
1148	USV	TRUE	0.611966	365.294	365.314	0.02	76.5119	75.4698	78.6192	3.14935	1.1859	126.764	1.06306	-68.0635	0.639388
1149	USV	TRUE	0.701052	365.397	365.404	0.0076	76.314	66.6712	77.3364	10.6652	5.12629	-1521.48	1.17123	-71.877	0.519626
1150	USV	TRUE	0.673054	372	372.081	0.0816	84.3884	61.2469	103.27	42.0229	7.85327	55.1825	8.71744	-95.7744	0.163199
1151	USV	TRUE	0.747341	374.1	374.118	0.018	69.5824	66.8959	76.6171	9.72122	4.42203	-547.726	1.09792	-68.8719	0.596838
1152	USV	TRUE	0.74668	374.217	374.224	0.0072	70.4511	70.3088	75.9086	5.59981	2.06591	-826.638	1.03596	-69.214	0.533337
1153	USV	TRUE	0.802169	374.317	374.319	0.002	106.276	106.192	106.468	0.276095	0.113871	83.9737	1.064	-73.2145	0.644517
1154	USV	TRUE	0.970736	374.387	374.433	0.0464	70.755	64.3227	83.0365	18.7138	5.33206	-106.735	1.32672	-74.467	0.542061
1155	USV	TRUE	0.683267	374.544	374.634	0.0896	58.0613	39.8479	71.688	31.84	5.92022	-3.95717	5.24353	-91.9982	0.213697
1156	USV	TRUE	0.642791	375.22	375.264	0.0448	36.4163	29.2097	40.9066	11.6969	2.39347	-10.6208	3.44453	-98.4552	0.151281
1157	USV	TRUE	0.768541	375.274	375.278	0.0044	81.449	80.3431	81.9685	1.6254	0.514949	217.857	1.19206	-78.1147	0.541356
1158	USV	TRUE	0.746314	375.584	375.596	0.0116	67.6066	67.4896	79.5711	12.0815	5.35838	1095.66	1.03506	-79.8606	0.461094
1159	USV	TRUE	0.91619	376.505	376.506	0.0016	77.2473	76.321	77.8173	1.49626	0.597287	935.162	1.00886	-60.9822	0.773813
1160	USV	TRUE	0.788621	376.951	376.966	0.0148	68.0708	66.262	69.9896	3.72764	1.23092	217.652	1.08008	-62.5528	0.773467
1161	USV	TRUE	0.918338	377.062	377.067	0.0056	74.3653	74.0758	79.4438	5.36795	1.74982	857.792	1.17866	-57.8856	0.835338
1162	USV	TRUE	0.976065	377.149	377.157	0.0084	70.6133	70.0196	74.2872	4.2676	1.13299	372.668	1.10002	-57.157	0.85532
1163	USV	TRUE	0.76625	383.668	383.671	0.0028	76.3389	75.1068	77.9717	2.86486	0.95151	963.083	1.01137	-75.7406	0.614477
1164	USV	TRUE	0.768429	383.775	383.799	0.024	71.5464	69.8398	81.764	11.9241	5.42862	461.555	1.10091	-81.6419	0.451563
1165	USV	TRUE	0.775606	392.653	392.656	0.0024	64.5678	64.3006	64.835	0.534378	0.192398	222.658	1	-72.9763	0.525545
1166	USV	TRUE	0.74268	392.763	392.766	0.0032	65.676	65.1953	66.6654	1.47012	0.579713	440.722	1.05192	-69.2612	0.633114
1167	USV	TRUE	0.701838	392.85	392.858	0.008	77.7097	76.4879	78.2019	1.714	0.565941	-124.995	1.09425	-70.526	0.718042
1168	USV	TRUE	0.643782	392.982	392.994	0.0128	65.5472	64.1069	68.5609	4.454	1.30701	-315.095	1.01174	-73.8512	0.571057
1169	USV	TRUE	0.870698	393.111	393.13	0.0192	68.9989	68.9173	69.8583	0.940973	0.396434	44.8804	1.00317	-65.3495	0.692302
1170	USV	TRUE	0.783743	393.397	393.399	0.002	66.3024	66.3024	66.3024	1.42109e-14	9.53293e-15	-4.97276e-12	1	-66.3636	0.641445
1171	USV	TRUE	0.981194	393.557	393.56	0.0028	84.7557	84.2585	85.253	0.994537	0.362471	-369.329	1.0019	-73.4724	0.53583
1172	USV	TRUE	0.949985	393.656	393.66	0.004	74.3719	74.1915	74.4912	0.299698	0.10514	10.8591	1.02676	-64.8949	0.767607
1173	USV	TRUE	0.962654	394.256	394.268	0.012	73.5042	66.778	85.2363	18.4583	5.44065	131.876	3.95611	-67.7888	0.715156
1174	USV	TRUE	0.911654	394.358	394.368	0.0096	71.0688	70.6096	71.4337	0.824099	0.211999	-27.2194	1.03604	-62.7517	0.789232
1175	USV	TRUE	0.959837	395.432	395.442	0.0096	64.3395	61.9408	65.6812	3.74041	1.44434	-445.806	1.09472	-76.5524	0.591743
1176	USV	TRUE	0.80015	395.514	395.516	0.0016	70.8202	70.7489	71.0696	0.320627	0.129065	155.86	1.04572	-76.2993	0.601504
1177	USV	TRUE	0.83749	395.688	395.722	0.034	74.928	71.677	76.2529	4.57592	1.99554	102.301	1.0914	-75.8769	0.491137
1178	USV	TRUE	0.637534	395.818	395.834	0.0164	71.5234	70.8457	75.0747	4.22896	1.27431	-245.919	1.01385	-70.19	0.595
1179	USV	TRUE	0.754902	396.014	396.02	0.0056	71.7301	69.8194	71.8244	2.00495	0.727547	376.889	1.01837	-70.3402	0.61702
1180	USV	TRUE	0.794308	396.232	396.261	0.0288	61.8181	55.3701	61.9864	6.61624	3.03906	19.4987	1.1846	-69.4887	0.639298
1181	USV	TRUE	0.846101	396.344	396.375	0.0304	68.0451	60.4079	69.9616	9.55369	3.05538	-225.455	1.31347	-74.6295	0.589229
1182	USV	TRUE	0.811326	396.5	396.508	0.008	63.6068	62.1051	64.4263	2.3212	0.868946	-262.887	1.02108	-65.5651	0.699184
1183	USV	TRUE	0.805714	396.649	396.68	0.0312	69.7166	68.4046	71.731	3.32632	0.962419	-14.1001	1.22455	-72.9065	0.586865
1184	USV	TRUE	0.880374	396.857	396.885	0.0276	64.3503	62.38	65.8631	3.4831	1.00041	-78.0726	1.11557	-70.4475	0.579363
1185	USV	TRUE	0.636553	396.991	396.993	0.0016	66.3968	65.622	66.9936	1.37157	0.543759	-857.232	1.00263	-75.9876	0.630226
1186	USV	TRUE	0.967315	397.054	397.077	0.0228	64.2381	60.4894	64.4464	3.95701	1.63573	139.731	1.03542	-76.6207	0.571789
1187	USV	TRUE	0.65654	397.154	397.162	0.008	70.7372	67.6278	71.7446	4.11672	1.8288	-512.832	1.0086	-72.805	0.636378
1188	USV	TRUE	0.703142	397.242	397.253	0.0108	73.9953	69.5262	74.1886	4.66246	2.13189	-491.593	1.02919	-68.8819	0.659674
1189	USV	TRUE	0.821681	397.356	397.362	0.0052	66.9896	65.7989	67.0243	1.22541	0.538944	245.851	1.02072	-72.0108	0.642178
1190	USV	TRUE	0.676815	397.446	397.454	0.008	73.1478	73.1407	74.3913	1.25056	0.557611	-165.476	1.00333	-79.6958	0.490783
1191	USV	TRUE	0.745691	397.541	397.546	0.0052	70.9114	69.9883	70.9404	0.952077	0.298934	-136.962	1.04286	-72.6111	0.595928
1192	USV	TRUE	0.776289	397.642	397.663	0.0204	60.1929	57.4477	73.9363	16.4886	4.82259	-755.481	1.02454	-75.8686	0.498892
1193	USV	TRUE	0.935724	397.746	397.749	0.0028	79.0926	78.536	79.6493	1.11329	0.435668	440.014	1.01466	-77.1183	0.556025
1194	USV	TRUE	0.962883	398.084	398.086	0.002	78.9864	77.4768	79.641	2.16423	0.883706	1124.1	1.12064	-75.7696	0.667306
1195	USV	TRUE	0.710731	398.182	398.185	0.0032	55.2073	54.8511	55.4226	0.571488	0.187945	170.086	1.00292	-82.0271	0.418121
1196	USV	TRUE	0.854742	398.374	398.382	0.0076	65.6861	65.454	66.0131	0.559178	0.162977	15.5827	1.02252	-69.5459	0.655001
1197	USV	TRUE	0.77668	398.456	398.467	0.0112	69.195	67.7303	70.2706	2.54032	1.06961	-241.595	1.02776	-73.0345	0.64173
1198	USV	TRUE	0.767061	398.603	398.605	0.002	67.7942	67.7942	67.7942	1.42109e-14	5.94483e-15	-1.65336e-13	1	-65.9304	0.721111
1199	USV	TRUE	0.819747	398.707	398.765	0.058	72.2682	63.2395	77.3703	14.1308	5.8718	-250.858	1.01449	-67.9144	0.583778
1200	USV	TRUE	0.669972	398.918	398.92	0.0016	68.602	67.1948	68.9405	1.74564	0.733893	-1091.02	1.06812	-74.657	0.608727
1201	USV	TRUE	0.785246	399.028	399.049	0.0216	70.7713	64.1254	71.8561	7.73071	2.91166	-250.807	1.14748	-73.0878	0.6347
1202	USV	TRUE	0.897744	399.088	399.103	0.0148	55.5415	54.4954	56.175	1.67964	0.593055	-88.3232	1.01895	-75.4727	0.590284
1203	USV	TRUE	0.949628	399.204	399.213	0.0096	65.9775	63.3056	69.3248	6.01918	1.92438	-649.318	1.03165	-68.9443	0.653847
1204	USV	TRUE	0.925189	399.354	399.382	0.028	69.0915	64.8775	72.6662	7.78876	2.85171	66.6873	1.26872	-73.9542	0.648445
1205	USV	TRUE	0.926256	399.487	399.496	0.0088	65.8252	63.5541	66.8735	3.31938	1.02811	-193.117	1.26813	-77.9892	0.596781
1206	USV	TRUE	0.992292	399.659	399.676	0.0168	79.7194	78.3773	80.0899	1.71259	0.703386	-67.479	1.05202	-68.3581	0.764941
1207	USV	TRUE	0.974766	399.771	399.779	0.0084	72.933	71.0036	73.5209	2.51726	1.21499	281.622	1.01738	-70.0831	0.763038
1208	USV	TRUE	0.748654	399.872	399.877	0.0052	77.4869	76.2029	78.6224	2.41955	0.956414	-562.68	1.0396	-63.4405	0.765923
1209	USV	TRUE	0.964751	399.998	400.019	0.0208	71.4423	70.1145	76.6245	6.51002	2.25914	48.3804	1.33165	-63.4984	0.791575
1210	USV	TRUE	0.888065	400.109	400.122	0.0132	68.0767	67.5951	75.1634	7.5683	3.66158	587.205	1.00385	-69.6479	0.76822
1211	USV	TRUE	0.71497	400.221	400.236	0.0152	75.7783	75.6222	76.4946	0.872395	0.284293	-30.8293	1.01572	-75.1429	0.606123
1212	USV	TRUE	0.968256	400.442	400.444	0.0016	70.4686	70.2193	70.5399	0.320627	0.129065	155.86	1.04572	-65.9202	0.695585
1213	USV	TRUE	0.653776	400.52	400.589	0.0692	70.1283	53.1617	80.6377	27.476	5.31516	-44.9369	4.87969	-92.629	0.212277
1214	USV	TRUE	0.773815	400.76	400.769	0.0096	87.9118	86.2401	88.4411	2.20102	1.01893	232.168	1.05666	-77.7469	0.548691
1215	USV	TRUE	0.759093	400.815	400.831	0.0168	55.8726	53.7546	56.4022	2.64758	1.01654	103.784	1.05649	-83.682	0.454878
1216	USV	TRUE	0.674284	400.917	400.927	0.01	70.6121	69.6771	70.6174	0.940272	0.330539	-99.726	1.0021	-77.807	0.487608
1217	USV	TRUE	0.707573	401.053	401.067	0.0148	61.4144	60.3902	61.6841	1.29393	0.440845	-40.8101	1.03218	-70.1986	0.643046
1218	USV	TRUE	0.704694	401.203	401.212	0.0092	60.2862	59.2006	60.5056	1.30504	0.451882	-113.115	1.02395	-74.8771	0.574302
1219	USV	TRUE	0.887457	401.328	401.36	0.032	57.2958	57.0196	58.6748	1.65512	0.510044	-36.9316	1.00796	-71.6166	0.640185
1220	USV	TRUE	0.94301	401.436	401.463	0.0264	75.8356	63.4989	77.3852	13.8863	4.00387	-279.11	1.43498	-68.201	0.656989
1221	USV	TRUE	0.829709	401.573	401.662	0.0888	76.5628	65.2243	80.5265	15.3022	4.58504	-153.748	1.02773	-69.8874	0.596015
1222	USV	TRUE	0.945258	401.742	401.775	0.0332	78.5343	73.8612	80.9627	7.10156	1.48146	154.772	1.07601	-71.9142	0.64332
1223	USV	TRUE	0.982206	401.971	402.003	0.0316	67.068	65.4339	69.7631	4.32926	1.81601	-122.052	1.00901	-65.0905	0.702885
1224	USV	TRUE	0.956533	402.108	402.159	0.0512	70.0023	61.9038	76.3227	14.419	3.50443	-212.388	1.02612	-66.7959	0.692483
1225	USV	TRUE	0.836608	402.239	402.256	0.0172	69.9025	66.1134	74.6562	8.54279	3.06313	-517.766	1.1182	-66.5668	0.771559
1226	USV	TRUE	0.88977	402.339	402.356	0.0176	70.4249	67.863	70.7463	2.88328	1.11254	136.972	1.03528	-62.0976	0.762315
1227	USV	TRUE	0.739445	402.483	402.493	0.01	66.3507	66.0566	66.9537	0.897089	0.27963	-2.38676	1.04264	-69.2996	0.713303
1228	USV	TRUE	0.612582	402.532	402.596	0.064	68.6258	50.8577	89.4517	38.594	9.56933	-269.323	7.75475	-92.7803	0.206073
1229	USV	TRUE	0.75727	402.671	402.679	0.0084	65.3786	64.7782	65.4083	0.630051	0.188509	-73.4981	1.00586	-68.5497	0.706902
1230	USV	TRUE	0.841678	402.773	402.778	0.0056	71.9487	69.6627	72.728	3.06525	1.07629	-577.386	1.06759	-62.1208	0.773232
1231	USV	TRUE	0.761976	402.934	402.943	0.0084	69.2601	68.1913	70.1687	1.97735	0.712469	-184.326	1.04331	-65.4109	0.788456
1232	USV	TRUE	0.962537	403.061	403.085	0.024	71.0765	66.5092	72.4536	5.94441	1.59987	152.159	1.09002	-68.2614	0.713388
1233	USV	TRUE	0.863187	403.215	403.221	0.0064	61.816	61.0618	62.182	1.12017	0.372477	-74.9219	1.08821	-75.3634	0.606516
1234	USV	TRUE	0.909643	403.289	403.311	0.0212	69.2228	67.1262	69.5317	2.40552	0.725409	83.0158	1.03851	-66.6147	0.778876
1235	USV	TRUE	0.981388	403.398	403.403	0.0048	67.131	67.1013	67.5021	0.400784	0.125718	63.0048	1.00977	-59.8449	0.854706
1236	USV	TRUE	0.917116	403.513	403.554	0.0404	69.7936	64.5092	75.3221	10.8129	3.08926	-77.4211	1.19617	-67.0618	0.712434
1237	USV	TRUE	0.985516	403.657	403.688	0.0308	71.0675	68.7568	74.5205	5.76372	1.92126	81.4859	1.1053	-65.4314	0.780407
1238	USV	TRUE	0.896223	403.885	403.888	0.0028	70.781	70.781	70.781	1.42109e-14	3.00259e-15	1.23877e-13	1	-65.6476	0.766998
1239	USV	TRUE	0.968721	403.959	404.005	0.0468	69.0592	65.1521	69.5206	4.36849	2.17206	-88.5561	1.00289	-66.5111	0.769151
1240	USV	TRUE	0.825591	404.109	404.115	0.006	67.4805	66.5713	68.1275	1.55617	0.745099	-258.76	1.00476	-66.1371	0.692913
1241	USV	TRUE	0.793188	404.32	404.353	0.0328	65.6202	63.2812	66.6838	3.40269	0.979624	-81.4062	1.01777	-68.0985	0.589451
1242	USV	TRUE	0.820825	404.512	404.537	0.0256	72.3808	62.793	76.4702	13.6771	4.88891	-577.202	1.0595	-70.1873	0.644736
1243	USV	TRUE	0.96919	404.667	404.681	0.014	75.4825	73.6678	76.764	3.09622	1.02226	-223.352	1.00336	-61.3231	0.70596
1244	USV	TRUE	0.766612	404.867	404.87	0.0032	65.5622	65.5622	65.5622	2.84217e-14	1.06581e-14	1.12566e-11	1	-62.5809	0.704455
1245	USV	TRUE	0.871295	404.977	404.985	0.0076	66.4185	65.6365	66.9106	1.27412	0.578504	-177.409	1.00119	-69.7888	0.632838
1246	USV	TRUE	0.849489	405.07	405.078	0.0084	70.7948	68.5533	72.5205	3.96716	1.51567	-533.338	1.09716	-66.4627	0.764195
1247	USV	TRUE	0.80428	405.16	405.162	0.0024	64.5606	64.2934	64.6942	0.400784	0.146947	-166.993	1.00302	-68.0575	0.678063
1248	USV	TRUE	0.8685	405.25	405.258	0.008	64.6578	64.4229	64.8087	0.385879	0.131041	-24.9025	1.0091	-71.239	0.707961
1249	USV	TRUE	0.805144	405.479	405.486	0.0064	65.8365	64.8944	66.8624	1.96804	0.640502	-297.86	1.02132	-73.5192	0.650324
1250	USV	TRUE	0.856759	406.951	406.959	0.008	68.5079	67.3588	73.9416	6.5828	2.36993	833.998	1.00284	-78.2544	0.481539
1251	USV	TRUE	0.83101	407.117	407.134	0.0176	75.9077	72.5371	76.1595	3.62241	1.21329	175.242	1.05934	-75.8936	0.544973
1252	USV	TRUE	0.941976	407.288	407.292	0.0032	64.278	62.1702	64.612	2.44181	0.808709	-638.594	1.13233	-72.7879	0.553571
1253	USV	TRUE	0.947805	407.416	407.442	0.0256	63.239	62.3961	65.0222	2.62613	0.717274	-25.9869	1.05664	-70.4863	0.655946
1254	USV	TRUE	0.641856	407.5	407.569	0.0692	63.9574	50.1304	72.5	22.3697	3.57897	6.53752	2.85928	-90.4209	0.252633
1255	USV	TRUE	0.851156	407.643	407.652	0.0084	66.916	64.6113	69.2539	4.64263	1.50974	580.002	1.02039	-76.4708	0.604512
1256	USV	TRUE	0.84713	407.736	407.744	0.0088	77.654	74.8655	78.0793	3.21379	1.02476	298.058	1.07634	-80.6633	0.493285
1257	USV	TRUE	0.628334	407.933	407.939	0.0064	67.4692	65.7993	68.8783	3.07902	1.16001	519.986	1.05811	-81.4617	0.454282
1258	USV	TRUE	0.733595	408.376	408.385	0.0084	78.7322	71.4761	81.466	9.98991	3.88109	1239.32	1.00751	-80.4786	0.496739
1259	USV	TRUE	0.955433	408.458	408.48	0.022	64.6645	64.041	65.2818	1.24075	0.439961	-3.31045	1.0299	-71.8863	0.695919
1260	USV	TRUE	0.681917	408.758	408.762	0.0032	76.9343	76.1328	77.2164	1.0836	0.416802	360.272	1.04831	-73.2482	0.60317
1261	USV	TRUE	0.823542	408.92	408.962	0.042	62.9801	62.5137	73.0293	10.5155	4.64997	-240.839	1.00485	-79.39	0.436757
1262	USV	TRUE	0.830857	409.045	409.062	0.0164	77.2056	69.0167	78.2096	9.19297	2.78833	415.619	1.14729	-79.1113	0.443528
1263	USV	TRUE	0.858825	409.119	409.122	0.0028	66.5488	65.0805	66.6263	1.54582	0.715597	-550.332	1.07894	-76.2747	0.571261
1264	USV	TRUE	0.777097	409.287	409.29	0.0032	63.6862	62.797	64.0744	1.27737	0.577694	-395.51	1.00169	-69.5307	0.635426
1265	USV	TRUE	0.947457	409.387	409.4	0.0128	72.5517	70.1788	75.4622	5.2834	1.52491	299.766	1.05702	-71.3032	0.715682
1266	USV	TRUE	0.768929	409.468	409.476	0.0084	67.4173	67.0893	71.7378	4.64856	1.8761	-582.419	1.04701	-76.48	0.573054
1267	USV	TRUE	0.905144	409.57	409.575	0.0052	67.5328	67.1545	68.3365	1.18205	0.455288	220.845	1.03457	-73.0243	0.594717
1268	USV	TRUE	0.767057	409.657	409.659	0.002	66.2629	66.1649	66.5657	0.400784	0.153333	176.854	1.03234	-77.2166	0.589312
1269	USV	TRUE	0.788346	409.75	409.758	0.0076	68.6787	66.6952	71.6477	4.95244	1.72967	627.302	1.02033	-78.6856	0.499749
1270	USV	TRUE	0.878845	409.832	409.982	0.1504	61.7229	32.1094	83.2465	51.137	7.86935	-19.22	4.74663	-89.9156	0.227469
1271	USV	TRUE	0.612929	410.04	410.046	0.0064	70.3965	68.517	74.0569	5.53995	2.43934	-901.212	1.0282	-76.176	0.592571
1272	USV	TRUE	0.879099	410.16	410.163	0.0032	74.7574	74.0449	75.1359	1.09102	0.444867	-385.012	1.06277	-71.7672	0.598691
1273	USV	TRUE	0.608318	410.294	410.347	0.0528	52.5342	42.7818	54.4045	11.6227	1.88257	-7.63102	1.49983	-89.8528	0.253895
1274	USV	TRUE	0.918098	410.912	410.916	0.0048	69.1775	67.6438	70.556	2.91215	1.11214	481.653	1.1617	-72.3684	0.703555
1275	USV	TRUE	0.82482	411.247	411.257	0.01	74.7181	71.5316	74.989	3.45743	1.30625	303.789	1.07265	-64.7138	0.705478
1276	USV	TRUE	0.935446	411.472	411.492	0.0196	68.7585	66.8008	70.8236	4.02276	1.05253	159.29	1.03907	-65.817	0.783946
1277	USV	TRUE	0.884173	411.588	411.59	0.002	67.598	66.8187	68.0477	1.22907	0.457432	602.448	1.01262	-63.3855	0.840517
1278	USV	TRUE	0.98362	411.685	411.688	0.0032	78.0794	77.3892	79.0888	1.69962	0.584956	530.358	1.00763	-71.3815	0.717913
1279	USV	TRUE	0.967577	411.887	411.9	0.0124	66.864	65.5744	70.4891	4.91468	2.02665	426.246	1.02636	-65.3094	0.792019
1280	USV	TRUE	0.810498	412.082	412.09	0.0076	74.3347	70.7276	75.7687	5.04111	1.37423	-277.256	1.60591	-69.0205	0.727354
1281	USV	TRUE	0.698579	412.819	412.821	0.0016	72.7825	72.6845	73.0586	0.374065	0.153618	233.791	1.01068	-77.9247	0.482834
1282	USV	TRUE	0.786959	412.916	412.929	0.0132	77.1859	66.5466	78.5159	11.9694	4.72268	-869.707	1.66563	-73.6658	0.645819
1283	USV	TRUE	0.997272	413.239	413.241	0.0016	69.2446	68.443	69.6899	1.24688	0.499865	779.302	1.01315	-66.0646	0.773434
1284	USV	TRUE	0.772556	413.39	413.394	0.0036	63.1888	61.9457	66.525	4.57933	1.38188	1023.33	1.19671	-70.2667	0.725051
1285	USV	TRUE	0.827064	414.452	414.517	0.065	71.7981	62.0414	73.7892	11.7478	5.1325	-184.276	1.001	-66.5361	0.579252
1286	USV	TRUE	0.840454	414.234	414.236	0.0016	65.9363	65.9363	65.9363	0	3.66205e-15	3.97205e-12	1	-69.7577	0.605948
1287	USV	TRUE	0.830531	414.311	414.326	0.0152	68.7232	66.2564	69.1667	2.91037	0.979389	101.665	1.06961	-71.2377	0.716377
1288	USV	TRUE	0.629398	414.375	414.388	0.0132	51.9882	51.9194	52.144	0.224583	0.0701313	3.97055	1.00259	-76.52	0.584219
1289	USV	TRUE	0.922902	414.597	414.654	0.0568	65.9716	63.7659	75.4482	11.6823	2.73176	-94.663	1.16294	-69.3276	0.710707
1290	USV	TRUE	0.867689	414.739	414.755	0.0156	71.4147	69.8141	72.4872	2.67312	0.747099	60.4364	1.07819	-67.9499	0.711693
1291	USV	TRUE	0.97012	414.878	414.894	0.016	69.7637	66.6651	70.1538	3.48867	1.34842	219.772	1.00063	-67.7962	0.780149
1292	USV	TRUE	0.927851	414.977	415.002	0.0252	70.1302	68.1004	76.2758	8.1754	2.635	147.094	1.35833	-69.1323	0.712619
1293	USV	TRUE	0.873855	415.097	415.162	0.0652	70.9749	69.0375	77.6904	8.65286	3.35096	-102.622	1.04819	-72.0485	0.544998
1294	USV	TRUE	0.91008	415.235	415.257	0.022	74.8806	68.3766	78.86	10.4834	3.67409	-353.902	1.24438	-72.3433	0.591122
1295	USV	TRUE	0.890286	415.441	415.449	0.0084	74.7644	70.9099	76.1725	5.26255	1.72633	-651.299	1.03835	-76.1467	0.546468
1296	USV	TRUE	0.869475	415.542	415.548	0.006	67.6773	65.1613	67.876	2.71469	1.05777	-474.789	1.02878	-78.3993	0.498536
1297	USV	TRUE	0.92437	415.629	415.631	0.002	75.1725	75.0389	76.2145	1.17563	0.457961	-539.468	1.09728	-67.1657	0.650023
1298	USV	TRUE	0.942402	415.794	415.802	0.0076	72.883	71.1166	77.1109	5.99429	2.03959	-887.343	1.0414	-68.2831	0.724741
1299	USV	TRUE	0.818324	415.919	415.924	0.0048	76.8204	76.8204	76.8204	1.42109e-14	4.8104e-15	2.49244e-12	1	-72.1741	0.590978
1300	USV	TRUE	0.80832	416.991	416.995	0.0044	63.4638	61.54	64.4471	2.90712	1.18853	-772.144	1.04854	-79.3521	0.502087
1301	USV	TRUE	0.961258	417.119	417.123	0.0044	67.9238	66.0163	70.232	4.21565	1.32462	909.445	1.02782	-72.6893	0.647935
1302	USV	TRUE	0.883723	417.832	417.84	0.008	74.5799	74.3125	75.2277	0.915239	0.283445	-91.523	1.00691	-70.9524	0.410502
1303	USV	TRUE	0.762861	425.739	425.75	0.0104	81.9766	81.8282	86.7273	4.89918	1.43592	313.182	1.21687	-68.5682	0.710624
1304	USV	TRUE	0.88873	425.831	425.852	0.0212	85.6057	79.6739	90.4464	10.7725	3.05235	-235.938	1.44168	-69.3303	0.718758
1305	USV	TRUE	0.923823	425.951	425.955	0.004	74.2703	73.8539	74.4892	0.635323	0.214272	25.3907	1.07925	-67.2518	0.705631
1306	USV	TRUE	0.771596	426.181	426.216	0.0352	76.1317	73.0697	81.0352	7.96554	2.62287	132.807	1.15896	-74.018	0.540143
1307	USV	TRUE	0.839568	427.486	427.499	0.0128	58.8421	54.5991	62.2956	7.69653	2.98341	647.293	1.06044	-76.3019	0.550102
1308	USV	TRUE	0.879865	427.62	427.624	0.0036	79.3299	63.4321	80.7252	17.2931	5.5344	3495.72	1.21668	-77.5866	0.422196
1309	USV	TRUE	0.766308	427.709	427.712	0.0024	87.0598	86.4587	87.327	0.868365	0.320263	-361.819	1.01396	-67.4348	0.651812
1310	USV	TRUE	0.909867	427.79	427.793	0.0024	68.7072	67.8389	69.108	1.26915	0.467169	528.812	1.01922	-74.7855	0.612246
1311	USV	TRUE	0.797785	427.87	427.873	0.0032	69.5437	67.9703	70.8871	2.91682	1.06625	969.488	1.00698	-71.2149	0.673609
1312	USV	TRUE	0.690609	428.058	428.063	0.0048	55.8222	52.9731	57.2013	4.22825	1.55319	869.149	1.00091	-84.0574	0.483767
1313	USV	TRUE	0.963612	428.813	428.834	0.0204	70.7425	59.0849	71.3029	12.218	3.52015	262.608	1.92176	-74.357	0.598082
1314	USV	TRUE	0.93306	428.955	428.971	0.0164	65.1233	63.549	66.6874	3.13845	0.685884	160.024	1.01137	-66.0934	0.720582
1315	USV	TRUE	0.793016	429.074	429.077	0.0028	71.082	69.9909	72.173	2.18204	0.763557	779.302	1	-59.6197	0.852477
1316	USV	TRUE	0.986883	429.213	429.225	0.012	72.6774	70.6883	73.5235	2.83517	0.612869	149.823	1.04866	-53.9622	0.877368
1317	USV	TRUE	0.993929	429.314	429.318	0.004	69.035	67.1128	70.7866	3.67385	1.21457	914.414	1.00347	-59.5556	0.856117
1318	USV	TRUE	0.718681	430.403	430.406	0.0024	85.0376	84.1024	86.1731	2.07072	0.746706	862.798	1.00151	-72.7884	0.643888
1319	USV	TRUE	0.954722	430.495	430.498	0.0032	57.9647	56.7549	58.2393	1.48438	0.516371	443.769	1.0447	-69.1198	0.724329
1320	USV	TRUE	0.930209	434.035	434.066	0.0312	65.6598	64.5025	94.0726	29.5701	11.6995	-920.12	1.21277	-69.7554	0.578809
1321	USV	TRUE	0.881428	434.159	434.234	0.0748	75.2227	63.2416	77.5128	14.2712	4.73752	-129.71	1.14202	-66.8567	0.713037
1322	USV	TRUE	0.9289	434.315	434.317	0.0016	69.0862	68.2579	69.3801	1.12219	0.460853	701.372	1.03705	-70.2132	0.692027
1323	USV	TRUE	0.983735	434.821	434.831	0.0096	67.1743	66.3172	69.8711	3.55393	1.6731	58.6145	1.37263	-68.918	0.687607
1324	USV	TRUE	0.994533	434.907	434.958	0.0508	76.8375	76.2853	80.7142	4.42894	1.87568	81.2744	1.00263	-64.4981	0.773706
1325	USV	TRUE	0.981984	435.033	435.099	0.0664	75.4476	67.9731	77.7679	9.79483	3.38149	-118.602	1.15376	-68.6375	0.71727
1326	USV	TRUE	0.991996	435.227	435.234	0.0072	66.4036	64.4231	68.1698	3.7467	1.42595	550.501	1.02867	-62.7503	0.78664
1327	USV	TRUE	0.713985	435.304	435.314	0.01	79.6697	79.0095	82.2201	3.21066	0.944882	-322.885	1.00107	-78.227	0.481234
1328	USV	TRUE	0.971151	459.746	459.767	0.0212	78.3873	64.1718	83.5448	19.373	7.1239	-803.101	1.75514	-71.6426	0.590841
1329	USV	TRUE	0.914514	460.071	460.451	0.38	73.3785	71.7274	74.0776	2.35028	0.958878	1.3263	1.60595	-70.3528	0.566149
1330	USV	TRUE	0.936724	460.449	460.45	0.0016	77.1981	77.0556	77.6968	0.641254	0.258129	311.721	1.14317	-64.7601	0.756944
1331	USV	TRUE	0.652975	461.695	461.706	0.0116	63.4294	56.0385	63.9562	7.91774	3.10855	690.892	1.11398	-78.1065	0.440744
1332	USV	TRUE	0.768075	461.811	461.837	0.026	62.9631	59.5835	77.2944	17.7109	6.29796	-494.79	1.22831	-73.5866	0.529701
1333	USV	TRUE	0.758841	461.915	461.922	0.0076	70.4158	69.023	71.3836	2.36059	0.733863	-166.585	1.28143	-77.2082	0.552122
1334	USV	TRUE	0.735947	461.98	462.005	0.0248	63.4123	55.987	64.1026	8.11556	2.95605	-260.576	1.07141	-80.186	0.481995
1335	USV	TRUE	0.914366	462.119	462.122	0.0024	54.1578	54.1578	54.1578	1.42109e-14	4.58653e-15	0	1	-69.4673	0.653696
1336	USV	TRUE	0.786233	462.188	462.203	0.0144	74.5037	69.1387	77.1549	8.01616	3.08304	331.5	1.40006	-74.0244	0.573612
1337	USV	TRUE	0.924609	462.356	462.358	0.002	62.8461	62.5433	62.9441	0.400784	0.153333	-176.854	1.03234	-58.8627	0.783407
1338	USV	TRUE	0.906574	462.462	462.478	0.0152	64.5489	63.1832	64.8903	1.70704	0.520345	110.299	1.05261	-65.1292	0.698227
1339	USV	TRUE	0.834336	462.586	462.59	0.0032	62.912	62.912	62.912	1.42109e-14	7.2156e-15	-1.33227e-12	1	-64.8432	0.641312
1340	USV	TRUE	0.821893	462.678	462.699	0.0208	63.7815	63.4326	75.4518	12.0191	3.59361	-570.677	1.07127	-64.9176	0.714329
1341	USV	TRUE	0.935243	462.796	462.804	0.008	68.5937	68.3117	69.0346	0.722893	0.253435	-18.2718	1.03236	-61.9153	0.836983
1342	USV	TRUE	0.758381	463.025	463.038	0.0132	71.3387	71.3161	71.6539	0.337751	0.0916489	12.8614	1.00411	-73.2749	0.592364
1343	USV	TRUE	0.919289	463.248	463.254	0.0064	66.035	64.2537	67.794	3.54026	0.99138	484.244	1.02432	-72.0681	0.660281
1344	USV	TRUE	0.735761	463.335	463.339	0.004	52.1048	51.1979	52.1615	0.963586	0.346744	245.649	1.01596	-80.6993	0.454549
1345	USV	TRUE	0.649567	463.422	463.426	0.0036	70.0526	69.1329	70.0842	0.95128	0.417877	-280.549	1.02309	-71.5812	0.693682
1346	USV	TRUE	0.699676	463.59	463.596	0.0064	67.0367	65.8903	67.4153	1.52493	0.445062	-215.957	1.01191	-80.772	0.449032
1347	USV	TRUE	0.830448	463.698	463.714	0.0164	67.0876	64.9334	68.0341	3.10065	1.0198	-114.977	1.0771	-75.8652	0.593149
1348	USV	TRUE	0.949673	463.832	463.839	0.0072	63.3927	62.1369	67.115	4.97807	1.77857	-686.119	1.02009	-76.5276	0.531757
1349	USV	TRUE	0.838744	463.987	463.996	0.0088	64.6534	62.7695	65.3146	2.54508	0.789679	223.744	1.06865	-70.4023	0.661345
1350	USV	TRUE	0.800997	464.077	464.082	0.0048	73.761	71.7821	75.9202	4.13811	1.75311	972.989	1.02471	-76.039	0.591706
1351	USV	TRUE	0.785002	464.176	464.18	0.0044	70.2857	69.7068	70.6939	0.987116	0.343351	235.763	1.00642	-76.4382	0.55643
1352	USV	TRUE	0.921657	465.035	465.04	0.0044	59.6683	58.6783	60.3042	1.6259	0.585664	334.543	1.01121	-76.3897	0.597037
1353	USV	TRUE	0.975166	465.153	465.155	0.002	70.5322	69.557	70.8395	1.28251	0.507907	644.435	1.06171	-65.584	0.76431
1354	USV	TRUE	0.960224	465.271	465.273	0.002	54.3522	53.9024	54.802	0.899537	0.320169	425.594	1.00633	-73.5558	0.675953
1355	USV	TRUE	0.864238	465.782	465.786	0.0032	57.6171	55.805	60.589	4.78401	1.79359	1517.89	1.00981	-77.789	0.577583
1356	USV	TRUE	0.866197	469.397	469.547	0.15	72.8733	50.8353	80.4061	29.5707	12.6557	-167.735	1.67414	-69.1647	0.520519
1357	USV	TRUE	0.820779	469.285	469.29	0.0044	79.6282	74.4329	85.0017	10.5688	3.10489	2124.46	1.01701	-75.437	0.609009
1358	USV	TRUE	0.673899	469.501	469.506	0.0044	105.503	104.303	105.535	1.23148	0.607099	284.15	1.01952	-78.1549	0.527706
1359	USV	TRUE	0.941909	469.539	469.547	0.0084	56.3447	51.7167	57.599	5.88234	2.23376	764.997	1.01789	-63.2194	0.808266
1360	USV	TRUE	0.989566	469.813	469.815	0.002	70.1341	69.0653	70.9	1.8347	0.67271	-893.175	1.00595	-61.8561	0.794121
1361	USV	TRUE	0.957176	469.916	469.918	0.0016	76.316	75.6926	76.9395	1.24688	0.492874	779.302	1	-65.6417	0.770472
1362	USV	TRUE	0.874877	470.081	470.103	0.022	66.1371	65.5065	67.3245	1.81803	0.568822	3.05014	1.04616	-52.5971	0.84522
1363	USV	TRUE	0.850941	470.259	470.264	0.0052	59.0087	57.1161	60.5895	3.47346	1.02247	-606.395	1.01124	-58.6164	0.783452
1364	USV	TRUE	0.81162	470.375	470.378	0.0024	65.5611	64.8263	66.2959	1.46954	0.529095	612.309	1	-60.238	0.840325
1365	USV	TRUE	0.739786	470.497	470.537	0.0404	73.1945	63.5058	74.3604	10.8545	4.06541	-146.788	1.15369	-65.8561	0.579531
1366	USV	TRUE	0.809166	470.82	470.871	0.0512	71.0619	66.8772	71.4348	4.55764	1.84311	-82.3886	1.01058	-66.0597	0.643678
1367	USV	TRUE	0.792618	471.061	471.105	0.0432	63.3802	56.2106	63.382	7.17142	2.16171	-171.724	1.00193	-62.1481	0.67178
1368	USV	TRUE	0.689876	471.262	471.305	0.0432	65.3476	57.4814	70.2772	12.7958	4.66851	-278.028	1.01749	-63.4607	0.49686
1369	USV	TRUE	0.842682	471.442	471.511	0.0692	70.8652	67.4789	75.3111	7.83222	2.55534	55.2545	1.07895	-63.0834	0.766916
1370	USV	TRUE	0.894751	471.647	471.665	0.0176	63.6616	60.986	63.8508	2.86486	0.921098	-144.633	1.04504	-58.374	0.789428
1371	USV	TRUE	0.759146	471.756	471.776	0.02	63.8407	58.6554	69.509	10.8536	3.84142	-594.097	1.05049	-66.016	0.653102
1372	USV	TRUE	0.781052	471.908	471.91	0.002	70.198	69.9085	71.3959	1.48735	0.563474	-695.328	1.06692	-68.6937	0.615839
1373	USV	TRUE	0.82367	472.106	472.179	0.0724	58.3737	56.9393	68.2603	11.3211	3.9778	-150.313	1.03159	-49.8369	0.837188
1374	USV	TRUE	0.928891	472.27	472.295	0.0252	69.1248	59.7212	69.956	10.2348	3.04794	-349.126	1.1195	-53.2848	0.870208
1375	USV	TRUE	0.702905	476.604	476.611	0.0076	84.6848	80.6851	85.0835	4.39847	1.66488	614.15	1.0192	-81.3123	0.418057
1376	USV	TRUE	0.756771	476.718	476.72	0.002	69.5485	69.3882	70.0117	0.623441	0.243171	-311.721	1.01894	-74.5501	0.475155
1377	USV	TRUE	0.869385	476.845	476.852	0.0064	69.0279	67.9815	70.1346	2.15313	0.739598	329.921	1.01445	-72.1143	0.644076
1378	USV	TRUE	0.859256	476.952	476.955	0.0032	65.6225	65.3107	66.3276	1.0168	0.337983	-66.488	1.25765	-74.3665	0.597063
1379	USV	TRUE	0.70624	477.06	477.077	0.0172	73.2452	69.1639	77.4047	8.2408	4.00616	-519.4	1.14262	-71.9182	0.59223
1380	USV	TRUE	0.790254	477.239	477.241	0.002	77.8286	72.5027	79.4674	6.96473	2.72469	-3339.23	1.22752	-77.6208	0.582289
1381	USV	TRUE	0.871502	477.316	477.318	0.0028	71.8329	71.8329	71.8329	0	3.79801e-15	-1.44401e-12	1	-68.8436	0.673517
1382	USV	TRUE	0.844265	477.505	477.515	0.0096	63.2759	62.8898	65.4151	2.52524	1.20974	-261.949	1.0005	-79.5119	0.514104
1383	USV	TRUE	0.960328	477.59	477.594	0.0036	65.2927	65.2821	65.5992	0.317093	0.139292	93.5162	1.00296	-66.113	0.68968
1384	USV	TRUE	0.856312	477.67	477.688	0.0184	60.2732	56.0221	65.1829	9.16079	3.5366	602.497	1.09593	-74.215	0.578931
1385	USV	TRUE	0.876669	477.881	477.892	0.0108	69.5975	65.0267	69.9762	4.9495	1.81554	404.448	1.10993	-68.5848	0.648314
1386	USV	TRUE	0.976347	477.971	477.974	0.0036	68.6947	68.331	69.0509	0.719926	0.214447	173.628	1.00755	-69.5776	0.668599
1387	USV	TRUE	0.683803	479.678	479.718	0.04	40.3277	26.5526	51.6832	25.1306	6.15135	110.956	7.23089	-97.3058	0.17166
1388	USV	TRUE	0.612247	482.372	482.377	0.0048	74.9863	73.8507	81.0898	7.23909	2.57087	1484.44	1.03658	-73.0938	0.498119
1389	USV	TRUE	0.69599	482.886	482.894	0.008	67.687	63.0038	68.637	5.63324	1.56627	554.09	1.23648	-75.4026	0.544913
1390	USV	TRUE	0.782301	482.973	482.982	0.0092	72.8858	63.2092	73.2019	9.99274	3.97599	1137.3	1.01546	-68.9801	0.546092
1391	USV	TRUE	0.99283	487.971	488.013	0.0416	66.3177	64.3107	67.7888	3.4781	1.34737	-71.6201	1.02585	-54.5331	0.837303
1392	USV	TRUE	0.63169	488.084	488.095	0.0116	71.5205	66.8215	72.0836	5.26214	1.35701	195.254	1.29812	-61.4057	0.799404
1393	USV	TRUE	0.69248	488.168	488.171	0.0024	55.2872	53.2164	56.6231	3.40666	1.23601	1419.44	1.00569	-79.8428	0.557033
1394	USV	TRUE	0.952387	492.479	492.487	0.008	70.8686	70.4968	71.4923	0.995581	0.293488	-54.0501	1.05465	-58.0033	0.77956
1395	USV	TRUE	0.973042	492.563	492.621	0.0584	65.4377	51.61	68.8592	17.2492	6.2364	-314.607	1.21854	-55.2181	0.788447
1396	USV	TRUE	0.692795	492.684	492.712	0.028	66.7005	64.0027	73.2978	9.29515	2.11096	-258.143	1.10635	-61.0273	0.787445
1397	USV	TRUE	0.937888	492.866	492.872	0.0064	65.4463	64.8992	68.627	3.72782	1.36947	615.078	1.01512	-62.5805	0.835914
1398	USV	TRUE	0.895516	492.962	492.968	0.006	56.4624	54.5951	59.1648	4.56964	1.41265	705.007	1.02635	-77.8716	0.544368
1399	USV	TRUE	0.858883	493.098	493.105	0.0068	65.2689	63.9511	66.2585	2.30746	1.1417	386.142	1.03607	-72.8748	0.63676
1400	USV	TRUE	0.859097	493.248	493.251	0.0028	67.7891	66.8391	68.3383	1.49923	0.517774	521.302	1.0116	-66.4943	0.791333
1401	USV	TRUE	0.923391	493.34	493.343	0.0032	69.6869	67.3936	71.4979	4.10432	1.61999	1458.1	1.03108	-62.2943	0.858596
1402	USV	TRUE	0.761845	493.434	493.522	0.0872	68.3677	52.5442	78.418	25.8738	10.5251	-249.256	1.08232	-56.5846	0.860347
1403	USV	TRUE	0.768219	493.63	493.639	0.0084	64.1359	62.2093	64.3304	2.12106	0.779129	-254.293	1.0348	-43.2093	0.917594
1404	USV	TRUE	0.934498	493.714	493.772	0.058	62.0665	59.2091	70.1586	10.9495	3.26662	-156.528	1.03399	-48.3422	0.873325
1405	USV	TRUE	0.867507	493.869	493.876	0.0068	66.3321	63.5415	69.9763	6.43481	2.27436	-1055.12	1.01979	-44.8107	0.928475
1406	USV	TRUE	0.780373	494.004	494.03	0.0264	66.7813	65.8235	68.3234	2.49983	0.801272	-6.33997	1.1052	-46.667	0.924814
1407	USV	TRUE	0.999194	494.14	494.192	0.052	69.6303	64.9413	79.8978	14.9566	4.30196	-265.181	1.11847	-50.6491	0.865445
1408	USV	TRUE	0.786143	494.468	494.487	0.0192	66.5673	65.5204	80.0054	14.485	4.74745	-484.461	2.00529	-60.702	0.786193
1409	USV	TRUE	0.643804	494.568	494.576	0.008	52.7468	50.6679	52.8546	2.18669	0.874572	290.108	1.02383	-70.22	0.581846
1410	USV	TRUE	0.870827	496.608	496.624	0.0164	72.7095	62.0146	73.5853	11.5708	4.66696	-709.163	1.17305	-64.279	0.770867
1411	USV	TRUE	0.800635	496.728	496.731	0.0036	70.7312	67.9703	72.4828	4.51253	1.47167	1204.15	1.00732	-55.1514	0.880868
1412	USV	TRUE	0.808616	496.885	496.918	0.0328	70.5939	58.5562	78.0403	19.4841	4.60878	-244.378	1.48551	-57.5085	0.86277
1413	USV	TRUE	0.995362	496.993	497.009	0.0156	71.2387	68.938	79.0136	10.0757	3.84791	-586.17	1.60995	-60.5747	0.84719
1414	USV	TRUE	0.994638	497.09	497.101	0.0108	62.4489	57.1285	69.24	12.1115	3.7671	1150.65	1.0117	-61.2804	0.858354
1415	USV	TRUE	0.990934	497.178	497.194	0.0152	74.2303	64.8398	76.9821	12.1423	4.75482	861.075	1.11047	-56.8449	0.868617
1416	USV	TRUE	0.890117	497.289	497.295	0.006	68.7152	63.5724	69.1961	5.62371	2.16911	-986.358	1.02652	-58.7067	0.829653
1417	USV	TRUE	0.846742	497.421	497.431	0.0096	67.2104	63.0052	67.2459	4.24069	1.73207	469.842	1.046	-58.6381	0.806247
1418	USV	TRUE	0.9838	497.511	497.53	0.0184	76.3934	65.6539	77.7071	12.0532	4.02328	696.575	1.1501	-61.8912	0.804775
1419	USV	TRUE	0.842545	497.614	497.629	0.0148	76.5465	67.078	77.8838	10.8058	3.48146	677.768	1.2012	-62.2391	0.778079
1420	USV	TRUE	0.971183	497.733	497.738	0.0044	73.7147	73.3732	73.8037	0.430471	0.118807	-67.6018	1.01376	-62.711	0.716179
1421	USV	TRUE	0.990938	497.903	497.904	0.0016	72.042	71.7926	72.1132	0.320627	0.129065	155.86	1.04572	-59.9379	0.765316
1422	USV	TRUE	0.925969	498.026	498.047	0.0212	72.6808	66.3494	76.5959	10.2465	3.3861	320.566	1.34443	-66.7709	0.779017
1423	USV	TRUE	0.981403	498.132	498.138	0.0052	77.5782	75.3804	78.1343	2.75392	1.17464	-477.763	1.11398	-62.1417	0.764772
1424	USV	TRUE	0.776496	498.25	498.273	0.0228	75.5275	65.243	79.61	14.367	4.43032	-333.187	1.42042	-65.5979	0.723881
1425	USV	TRUE	0.936095	498.381	498.401	0.02	73.5815	65.521	74.7214	9.20041	3.78579	424.758	1.11685	-66.3814	0.776221
1426	USV	TRUE	0.768056	498.508	498.553	0.0448	70.0591	63.8734	76.2817	12.4083	5.06976	-244.632	1.06034	-67.8643	0.638538
1427	USV	TRUE	0.979895	498.661	498.663	0.0024	72.1955	71.8616	72.2326	0.371096	0.138851	-139.161	1.01913	-60.8172	0.711385
1428	USV	TRUE	0.983164	498.772	498.786	0.0132	76.9631	69.3787	77.4045	8.02583	2.8646	553.922	1.15466	-64.8798	0.785361
1429	USV	TRUE	0.887372	498.861	498.885	0.0236	72.4573	64.7515	75.2382	10.4867	4.21697	-72.4849	1.49451	-65.6758	0.775159
1430	USV	TRUE	0.913102	498.967	498.986	0.0192	76.0506	70.7297	79.1674	8.43772	2.38741	171.207	1.43013	-66.2406	0.777163
1431	USV	TRUE	0.962723	499.122	499.156	0.0336	65.3911	63.7593	68.472	4.71267	1.67925	-103	1.03422	-60.1115	0.861561
1432	USV	TRUE	0.858618	499.263	499.288	0.0256	70.1498	69.8827	73.267	3.3844	1.35672	119.953	1.01265	-64.1966	0.723927
1433	USV	TRUE	0.743637	501.101	501.127	0.026	64.3153	64.1431	66.7679	2.62478	0.99468	-77.9988	1.01709	-64.8341	0.654027
1434	USV	TRUE	0.876494	501.209	501.215	0.0052	70.4676	69.6405	70.8432	1.20276	0.397682	216.408	1.02227	-67.4388	0.644058
1435	USV	TRUE	0.988778	501.359	501.378	0.0196	69.8234	66.7681	71.2961	4.52791	1.33159	-113.796	1.1018	-65.8758	0.698145
1436	USV	TRUE	0.842045	501.466	501.536	0.0704	65.8952	59.8994	67.907	8.00757	3.46746	-112.131	1.03219	-65.2403	0.70673
1437	USV	TRUE	0.920581	501.63	501.657	0.0276	66.9151	63.2527	68.0131	4.76036	1.65811	5.14841	1.12037	-62.8782	0.781622
1438	USV	TRUE	0.803438	501.739	501.776	0.0372	66.0433	62.6536	74.8228	12.1692	4.35505	-304.944	1.0711	-67.3189	0.704026
1439	USV	TRUE	0.727748	502.139	502.141	0.0016	67.0906	66.8145	67.1885	0.374065	0.153618	233.791	1.01068	-78.5769	0.489522
1440	USV	TRUE	0.976299	502.225	502.242	0.0176	70.6085	66.1626	76.5119	10.3493	2.96425	-243.555	1.76481	-68.1175	0.723705
1441	USV	TRUE	0.602569	502.339	502.341	0.0016	74.1259	72.7365	76.2278	3.49127	1.39007	2182.04	1.00279	-62.6901	0.763569
1442	USV	TRUE	0.939715	502.419	502.441	0.0224	77.1384	74.4026	78.1255	3.72282	0.82245	-84.2809	1.11661	-63.1597	0.7187
1443	USV	TRUE	0.879664	502.548	502.65	0.102	56.4213	55.2778	57.894	2.6162	0.83001	-12.6141	1.01444	-71.7954	0.663646
1444	USV	TRUE	0.992618	502.741	502.76	0.0184	64.1827	56.1034	64.9653	8.86186	3.71402	459.656	1.10459	-71.8054	0.695677
1445	USV	TRUE	0.964203	502.83	502.856	0.0264	70.8213	68.3298	78.3713	10.0415	3.54115	261.167	1.29912	-63.3426	0.839639
1446	USV	TRUE	0.898963	502.934	502.939	0.0048	78.1193	76.5712	80.4634	3.89228	1.35268	-839.485	1.0075	-72.0415	0.698105
1447	USV	TRUE	0.927488	503.017	503.028	0.0108	78.2611	67.0849	79.4466	12.3617	6.10631	-1213.33	1.15164	-70.2592	0.704474
1448	USV	TRUE	0.833172	506.096	506.099	0.0032	69.2128	68.9753	71.0386	2.06329	0.740376	621.586	1.08466	-67.4334	0.692423
1449	USV	TRUE	0.68898	507.191	507.221	0.0292	61.2399	54.7114	86.8534	32.142	12.2011	-1017.53	1.52542	-75.6217	0.444421
1450	USV	TRUE	0.945198	507.327	507.33	0.0028	53.9321	52.7965	55.3348	2.5383	0.900426	917.137	1.00237	-79.0159	0.44419
1451	USV	TRUE	0.965564	507.49	507.495	0.0056	58.6536	55.8122	63.9552	8.14293	3.25693	1553.36	1.0046	-72.852	0.725555
1452	USV	TRUE	0.797282	507.579	507.589	0.01	73.511	66.7096	80.2179	13.5082	6.42351	1358.58	1.00008	-69.0041	0.703332
1453	USV	TRUE	0.996241	507.694	507.698	0.0036	66.0129	65.2484	66.9035	1.65509	0.582208	479.726	1.0034	-55.9446	0.870848
1454	USV	TRUE	0.994342	507.791	507.829	0.0376	65.4961	55.3601	70.0558	14.6957	4.90912	261.398	1.40221	-62.5455	0.783945
1455	USV	TRUE	0.99153	507.936	507.946	0.0104	67.0991	65.674	70.4697	4.79566	1.80711	415.737	1.01816	-61.5818	0.786774
1456	USV	TRUE	0.829448	508.548	508.55	0.0024	66.4943	65.2919	67.6298	2.33791	0.841857	-974.127	1.00013	-78.0801	0.484628
1457	USV	TRUE	0.632738	520.43	520.443	0.0136	72.591	72.4209	83.3038	10.8829	5.18176	-842.908	1.01973	-79.4516	0.438331
1458	USV	TRUE	0.81732	520.458	520.471	0.0128	57.8603	55.7693	61.4883	5.71903	1.50389	-294.852	1.12418	-82.6143	0.444144
1459	USV	TRUE	0.733015	520.554	520.597	0.0432	77.8759	66.0014	79.0028	13.0015	6.31145	-287.009	1.02801	-70.9863	0.692158
1460	USV	TRUE	0.78342	520.707	520.708	0.0016	64.7718	64.6739	65.0479	0.374065	0.153618	-233.791	1.01068	-66.7582	0.652157
1461	USV	TRUE	0.665893	520.879	520.893	0.0132	64.4716	64.184	64.6506	0.466554	0.132494	9.98952	1.01161	-68.7389	0.643682
1462	USV	TRUE	0.956374	521.047	521.123	0.0756	63.3152	58.8215	66.4179	7.59635	1.85468	-14.7502	1.10537	-69.1173	0.648347
1463	USV	TRUE	0.757947	521.253	521.298	0.0448	62.856	59.7123	63.2487	3.53643	1.14303	-39.0674	1.03468	-73.9987	0.535445
1464	USV	TRUE	0.688866	521.394	521.402	0.0084	65.837	63.0487	68.4001	5.35143	1.84606	-610.914	1.01839	-69.4131	0.713152
1465	USV	TRUE	0.919061	521.521	521.561	0.04	65.2597	58.9672	65.8382	6.87093	2.90525	-208.905	1.0392	-68.5337	0.645682
1466	USV	TRUE	0.809822	521.695	521.717	0.0224	64.8533	55.7281	66.8276	11.0995	4.13297	-495.415	1.01673	-69.9278	0.643905
1467	USV	TRUE	0.890948	521.814	521.857	0.0432	71.403	58.6084	76.0316	17.4231	4.73636	-109.174	1.30323	-70.9793	0.648044
1468	USV	TRUE	0.83481	522.195	522.2	0.0044	68.2921	65.7973	69.2751	3.47779	1.14859	789.113	1.00009	-66.2277	0.763184
1469	USV	TRUE	0.974534	522.32	522.339	0.0188	67.4318	65.4649	67.681	2.21608	0.614513	-37.2763	1.07687	-64.2439	0.790696
1470	USV	TRUE	0.935845	522.447	522.456	0.0092	62.3612	62.1561	62.4968	0.340699	0.137993	0.475896	1.00727	-64.6663	0.696842
1471	USV	TRUE	0.738796	524.329	524.383	0.0536	69.8551	65.1603	76.8228	11.6625	4.35786	-192.283	1.05602	-66.9622	0.708302
1472	USV	TRUE	0.881452	524.507	524.556	0.0496	63.5954	56.9213	67.1368	10.2155	3.70584	-133.469	1.07843	-64.0955	0.710177
1473	USV	TRUE	0.94853	524.661	524.664	0.0032	76.9235	75.1422	77.0126	1.87032	0.638164	-440.677	1.20908	-64.2463	0.720896
1474	USV	TRUE	0.845065	524.884	524.89	0.0064	78.6137	73.9247	78.7255	4.80081	1.93617	-762.809	1.09665	-67.9968	0.721487
1475	USV	TRUE	0.820668	524.963	525.027	0.064	64.8464	54.9252	75.1406	20.2154	8.4579	-301.93	1.08046	-73.8069	0.581967
1476	USV	TRUE	0.620093	525.097	525.104	0.0072	74.4309	74.4167	74.759	0.34228	0.159207	50.1664	1.00038	-66.8124	0.700125
1477	USV	TRUE	0.961783	525.159	525.176	0.0176	57.9499	57.8302	58.2525	0.42225	0.159582	18.1174	1.00134	-72.8903	0.642779
1478	USV	TRUE	0.990167	525.233	525.246	0.0132	66.4207	63.3317	76.1454	12.8137	3.80331	-118.45	2.04437	-69.282	0.715676
1479	USV	TRUE	0.846865	525.325	525.327	0.002	72.12	71.9152	72.9127	0.997506	0.393399	488.574	1.0672	-69.9884	0.695548
1480	USV	TRUE	0.963852	525.425	525.433	0.008	74.1624	70.9287	74.2469	3.3182	1.3689	433.666	1.0437	-67.0758	0.71934
1481	USV	TRUE	0.845952	525.505	525.522	0.0164	65.5286	64.3521	67.4709	3.11872	1.1951	-116.031	1.09462	-72.8704	0.587439
1482	USV	TRUE	0.698978	525.6	525.601	0.0016	72.9914	72.9914	72.9914	2.84217e-14	1.28095e-14	2.45108e-11	1	-61.1926	0.724864
1483	USV	TRUE	0.809658	525.964	525.966	0.002	64.0943	63.8182	64.121	0.302814	0.114253	-113.873	1.03232	-65.2114	0.6509
1484	USV	TRUE	0.919633	526.138	526.143	0.0052	67.507	66.2327	67.8572	1.62455	0.631743	-341.022	1.01203	-60.4057	0.778996
1485	USV	TRUE	0.925642	526.266	526.267	0.0016	74.0901	73.814	74.1881	0.374065	0.153618	-233.791	1.01068	-58.01	0.865404
1486	USV	TRUE	0.832749	526.349	526.369	0.0208	70.8712	70.6677	78.4927	7.82503	3.5508	-421.614	1.04427	-61.6908	0.760198
1487	USV	TRUE	0.745775	526.479	526.497	0.0188	79.2145	73.9796	80.0025	6.02282	2.56029	-305.873	1.02626	-69.0289	0.726433
1488	USV	TRUE	0.933352	526.587	526.591	0.0044	71.4998	70.8063	73.2925	2.48618	0.987246	-568.724	1.0053	-74.9589	0.636666
1489	USV	TRUE	0.851789	526.695	526.697	0.002	77.8931	75.4082	78.7748	3.36658	1.33346	1654.66	1.20694	-66.5695	0.768633
1490	USV	TRUE	0.617349	544.079	544.082	0.0032	71.5443	70.8912	72.3756	1.48438	0.487989	-443.769	1.00378	-70.083	0.551752
1491	USV	TRUE	0.918564	544.223	544.225	0.0024	74.0818	72.1447	77.6221	5.47738	2.00004	2282.24	1.0061	-62.273	0.765134
1492	USV	TRUE	0.988412	544.32	544.322	0.002	67.5852	67.269	67.8746	0.605629	0.218335	290.727	1.00254	-60.1681	0.835561
1493	USV	TRUE	0.837902	545.044	545.05	0.006	78.9726	76.0007	81.319	5.31826	2.05382	-933.875	1.01151	-70.9372	0.577393
1494	USV	TRUE	0.621398	545.165	545.172	0.0068	63.1665	51.7464	63.8761	12.1297	6.17084	-1807.29	1.00426	-84.378	0.436265
1495	USV	TRUE	0.956388	545.26	545.273	0.0124	77.6763	75.5579	78.0846	2.52664	0.625407	-4.79011	1.08108	-65.0723	0.70661
1496	USV	TRUE	0.811394	545.366	545.394	0.028	79.3455	73.0863	80.5986	7.51231	2.05255	-81.0891	1.15204	-79.4212	0.447774
1497	USV	TRUE	0.917738	545.463	545.477	0.014	72.6699	70.2215	75.253	5.03149	1.81264	-198.284	1.36149	-73.5361	0.638065
1498	USV	TRUE	0.65442	545.596	545.622	0.0252	57.0664	52.9016	61.2312	8.32964	4.32967	337.227	1.00122	-82.0263	0.423664
1499	USV	TRUE	0.977415	545.694	545.705	0.0112	76.1973	71.9368	76.8175	4.88071	1.36157	159.676	1.23457	-70.6507	0.645718
1500	USV	TRUE	0.854055	545.958	545.96	0.0028	78.0575	76.4057	78.5466	2.14097	0.962274	771.268	1.0027	-71.7326	0.591784
1501	USV	TRUE	0.846974	546.072	546.077	0.0052	77.0374	76.3954	77.2786	0.883209	0.302034	132.942	1.04978	-73.1384	0.589717
1502	USV	TRUE	0.821054	546.13	546.132	0.002	62.7541	62.1618	62.8387	0.676879	0.261574	-290.727	1.08263	-75.8601	0.557305
1503	USV	TRUE	0.728907	546.203	546.206	0.0036	73.7235	73.0864	75.3353	2.24885	0.751163	625.929	1.00185	-78.8584	0.535706
1504	USV	TRUE	0.737186	546.358	546.363	0.0052	73.7575	73.6399	73.8236	0.183693	0.0627718	-19.8801	1.00323	-72.7276	0.657832
1505	USV	TRUE	0.712943	546.477	546.484	0.0072	70.1831	69.0568	75.3013	6.24447	2.50092	-877.25	1.00045	-74.3938	0.578514
1506	USV	TRUE	0.923682	546.755	546.766	0.0112	58.4275	57.2249	60.7607	3.53584	1.56154	379.33	1.04926	-71.0723	0.532119
1507	USV	TRUE	0.718014	546.901	546.957	0.056	64.7295	64.075	72.7218	8.64678	3.79098	-149.202	1.00255	-72.9597	0.596223
1508	USV	TRUE	0.868321	547.046	547.069	0.0232	69.2033	60.7005	69.2388	8.53829	4.33813	-374.603	1.0041	-74.8236	0.574575
1509	USV	TRUE	0.660087	547.143	547.171	0.028	78.117	65.9695	79.0182	13.0487	6.40367	-442.07	1.04774	-77.8388	0.55369
1510	USV	TRUE	0.958509	547.258	547.26	0.0016	74.51	73.7886	75.4095	1.62095	0.642088	1013.09	1.00178	-77.232	0.601233
1511	USV	TRUE	0.740194	547.352	547.365	0.0128	69.5948	68.352	70.3324	1.98035	0.69356	-73.5612	1.08481	-79.8837	0.448358
1512	USV	TRUE	0.730061	547.474	547.485	0.0104	72.2568	67.9494	72.8205	4.87109	1.48347	-361.753	1.1172	-77.6429	0.49433
1513	USV	TRUE	0.8841	547.588	547.638	0.0496	63.9296	62.1534	77.7385	15.5851	5.86885	-285.695	1.01557	-71.2754	0.541276
1514	USV	TRUE	0.765511	547.742	547.755	0.0136	64.7776	63.9841	66.1405	2.15643	0.742483	-19.9913	1.07628	-77.4433	0.498173
1515	USV	TRUE	0.616801	547.87	547.885	0.0156	63.1316	58.0344	63.3579	5.32346	1.77549	-314.373	1.01088	-81.3574	0.459052
1516	USV	TRUE	0.831027	547.952	547.964	0.0116	78.7518	77.1189	79.1526	2.03361	0.50005	-126.457	1.02854	-73.0944	0.596
1517	USV	TRUE	0.65459	548.009	548.1	0.0912	54.9044	29.5659	76.6506	47.0847	12.3421	-131.046	7.23281	-86.8334	0.249599
1518	USV	TRUE	0.786318	548.157	548.159	0.0024	75.0196	74.9528	75.0864	0.133595	0.0480995	55.6644	1	-75.8035	0.535511
1519	USV	TRUE	0.760018	548.25	548.261	0.0116	65.8183	63.6477	65.8628	2.21509	0.473004	-85.1781	1.05791	-70.9225	0.54218
1520	USV	TRUE	0.887328	548.709	548.713	0.0044	71.3565	70.7486	71.6917	0.94319	0.312836	204.893	1.00615	-72.1288	0.411424
1521	USV	TRUE	0.885593	548.865	548.874	0.0092	64.0778	63.6562	64.3126	0.656323	0.244364	30.5264	1.01682	-65.086	0.59921
1522	USV	TRUE	0.975651	548.979	549.048	0.0692	66.5374	63.8042	72.2581	8.45384	2.85487	23.5232	1.11712	-75.8295	0.537279
1523	USV	TRUE	0.878188	549.233	549.235	0.002	66.0165	65.8561	66.4796	0.623441	0.243171	-311.721	1.01894	-68.0419	0.565219
1524	USV	TRUE	0.620591	549.495	549.499	0.004	67.5728	66.4451	68.5916	2.14647	0.818204	507.281	1.03579	-73.8426	0.512102
1525	USV	TRUE	0.740543	549.533	549.664	0.1312	64.6122	25.0237	100.638	75.6145	16.8733	-217.836	13.2219	-85.5191	0.229662
1526	USV	TRUE	0.914703	549.704	549.723	0.0188	76.5846	70.0161	77.388	7.37192	3.18679	-336.211	1.18279	-72.6968	0.644712
1527	USV	TRUE	0.912678	549.854	549.864	0.0104	73.7333	72.4877	75.8656	3.37793	1.12008	-248.156	1.05293	-72.4519	0.541133
1528	USV	TRUE	0.649565	550	550.014	0.014	74.6595	73.6025	78.0649	4.46243	1.55261	-233.259	1.14701	-75.4542	0.581182
1529	USV	TRUE	0.851855	550.127	550.133	0.006	65.4725	65.4621	66.136	0.673981	0.302843	119.086	1.00333	-69.8972	0.723853
1530	USV	TRUE	0.678506	550.144	550.186	0.0416	35.073	28.5268	45.8793	17.3525	4.86958	-118.124	6.48105	-97.182	0.155665
1531	USV	TRUE	0.774225	551.148	551.151	0.0024	72.9891	72.9891	72.9891	0	4.35117e-15	-5.40889e-12	1	-73.5615	0.563476
1532	USV	TRUE	0.630616	551.574	551.582	0.0076	63.6842	63.2355	64.3148	1.07927	0.396368	-51.1327	1.08957	-82.2428	0.474452
1533	USV	TRUE	0.958975	551.676	551.684	0.0084	71.8851	71.0019	72.2562	1.2543	0.325621	-97.6249	1.03467	-67.0563	0.726606
1534	USV	TRUE	0.996211	551.762	551.775	0.0124	72.6439	65.9443	72.9013	6.957	3.47154	595.05	1.01406	-64.9786	0.71576
1535	USV	TRUE	0.973228	551.859	551.917	0.0572	67.1579	63.9478	71.2376	7.28982	2.47255	-99.1695	1.02102	-65.8678	0.72132
1536	USV	TRUE	0.90271	551.987	551.999	0.012	72.1301	67.5034	73.4012	5.89776	2.04008	472.586	1.14832	-64.8795	0.72041
1537	USV	TRUE	0.802183	552.134	552.149	0.0148	69.4487	69.202	75.625	6.42299	2.36416	-446.949	1.04745	-63.7594	0.721899
1538	USV	TRUE	0.905475	552.23	552.25	0.0204	73.1561	67.2586	74.5995	7.34096	2.76761	146.496	1.37966	-65.6132	0.785379
1539	USV	TRUE	0.936746	552.357	552.363	0.0064	77.7462	77.4686	78.3274	0.858747	0.329053	141.867	1.00289	-61.4006	0.660774
1540	USV	TRUE	0.649346	552.521	552.523	0.0024	66.1476	65.68	66.8156	1.13555	0.410963	473.147	1.00398	-68.891	0.647583
1541	USV	TRUE	0.931021	552.629	552.631	0.002	68.8709	68.3677	69.0891	0.721411	0.294569	-374.701	1.0422	-63.1114	0.839555
1542	USV	TRUE	0.708625	552.74	552.749	0.0088	75.3207	68.5971	76.8698	8.2727	3.438	819.199	1.23084	-59.719	0.766817
1543	USV	TRUE	0.601407	552.851	552.853	0.002	71.0421	70.7527	71.3583	0.605629	0.218335	290.727	1.00254	-64.0433	0.592898
1544	USV	TRUE	0.788053	556.299	556.304	0.0044	66.3002	63.1237	68.9944	5.87074	2.15047	-1480.88	1.01363	-67.3488	0.778519
1545	USV	TRUE	0.650764	556.372	556.412	0.04	66.2128	65.2619	71.2919	6.03003	2.64684	-147.842	1.01772	-61.3854	0.694714
1546	USV	TRUE	0.966529	556.685	556.732	0.0472	65.6036	64.9728	65.9361	0.963296	0.370626	-10.8222	1.00384	-55.4774	0.83428
1547	USV	TRUE	0.877929	556.937	556.959	0.022	63.5333	63.2247	64.0435	0.818718	0.292338	-19.0567	1.00652	-63.924	0.700325
1548	USV	TRUE	0.912183	557.133	557.139	0.0052	64.5358	64.0311	64.7214	0.690239	0.222582	-125.112	1.01343	-60.9773	0.725452
1549	USV	TRUE	0.977125	557.261	557.279	0.0184	68.2768	66.1382	70.9702	4.83203	1.88009	224.147	1.03849	-60.1017	0.840373
1550	USV	TRUE	0.63086	576.993	576.999	0.006	66.9586	66.1779	67.4962	1.31838	0.479208	-165.292	1.04975	-65.8744	0.666201
1551	USV	TRUE	0.872083	577.093	577.101	0.0076	80.6894	74.2918	83.3732	9.08141	3.15987	-1180.25	1.0078	-72.6204	0.54019
1552	USV	TRUE	0.853184	577.232	577.247	0.0156	68.124	55.6913	79.6245	23.9332	11.3318	-1530.58	1.00283	-70.9321	0.615573
1553	USV	TRUE	0.738484	577.32	577.322	0.0024	84.15	82.0125	84.5656	2.55314	0.933098	890.631	1.30193	-78.4158	0.543085
1554	USV	TRUE	0.813907	577.98	578.017	0.0368	46.2421	46.2352	49.0658	2.83063	1.44709	-77.8065	1.00015	-75.005	0.408572
1555	USV	TRUE	0.935195	585.793	585.801	0.008	73.6723	71.4903	87.8334	16.3432	5.73861	2088.25	1.01641	-72.341	0.661256
1556	USV	TRUE	0.97475	585.893	585.914	0.0204	65.8928	65.6009	71.8826	6.28171	3.11931	-306.808	1.01942	-65.6487	0.7626
1557	USV	TRUE	0.925857	585.984	585.986	0.0024	79.2613	77.9254	80.0629	2.13751	0.777568	890.631	1.01031	-65.3505	0.772837
1558	USV	TRUE	0.697929	586.094	586.096	0.0024	76.8373	74.774	77.4162	2.6422	0.934337	723.637	1.63608	-71.7884	0.640547
1559	USV	TRUE	0.946209	586.202	586.208	0.0064	66.2799	64.6428	70.3481	5.70531	2.49195	905.96	1.01627	-73.3294	0.646322
1560	USV	TRUE	0.733799	586.816	586.831	0.0156	75.0272	71.8775	80.1139	8.23642	3.50362	565.341	1.11472	-70.3513	0.642484
1561	USV	TRUE	0.79807	595.726	595.731	0.0052	80.6144	80.6144	80.6144	4.26326e-14	1.3851e-14	2.05631e-12	1	-72.2389	0.578669
1562	USV	TRUE	0.743415	595.973	595.989	0.0156	64.2078	61.2564	66.2124	4.95601	1.98995	-280.068	1.03549	-72.6649	0.53002
1563	USV	TRUE	0.74892	596.108	596.166	0.0576	56.7371	53.198	65.7473	12.5493	5.19236	-205.125	1.04736	-76.2479	0.5881
1564	USV	TRUE	0.80019	596.455	596.475	0.02	69.8779	62.4856	70.4254	7.9398	2.79272	-356.705	1.09545	-66.2658	0.590966
1565	USV	TRUE	0.92329	596.61	596.62	0.01	71.2558	68.7956	71.6956	2.90005	1.17537	-276.628	1.00486	-67.0408	0.710083
1566	USV	TRUE	0.910397	596.759	596.775	0.016	70.8034	64.0863	71.9097	7.82338	3.17891	410.304	1.23717	-65.1373	0.760712
1567	USV	TRUE	0.951403	596.905	596.912	0.0072	71.2921	67.9813	73.1018	5.12049	2.2883	752.081	1.04927	-68.0548	0.72454
1568	USV	TRUE	0.84933	597.003	597.01	0.0076	79.8154	79.1857	80.0467	0.861033	0.284467	-55.4301	1.0421	-61.3009	0.778641
1569	USV	TRUE	0.992217	597.556	597.563	0.0068	71.1856	69.6267	71.5832	1.95645	0.822257	-236.007	1.06724	-67.9955	0.687286
1570	USV	TRUE	0.923953	597.654	597.669	0.0144	68.0546	67.4066	72.6215	5.21483	2.33708	-357.882	1.00032	-62.8778	0.701364
1571	USV	TRUE	0.836826	597.946	597.992	0.0456	66.0289	54.4078	67.7912	13.3833	5.0544	-295.777	1.0245	-68.0521	0.64613
1572	USV	TRUE	0.829529	598.146	598.176	0.0304	60.7596	53.2155	67.6779	14.4624	4.66621	-450.643	1.02895	-59.125	0.776227
1573	USV	TRUE	0.726755	598.371	598.376	0.0048	64.326	63.1109	65.275	2.16408	0.990514	-445.348	1.00431	-58.2155	0.758696
1574	USV	TRUE	0.946299	598.58	598.6	0.02	62.135	60.7912	64.9304	4.13918	0.797815	-155.544	1.04301	-57.1158	0.78157
1575	USV	TRUE	0.680512	598.714	598.719	0.0044	66.4974	66.438	66.9724	0.534378	0.148281	63.3199	1.0365	-50.1887	0.858603
1576	USV	TRUE	0.953865	598.835	598.878	0.0436	73.3939	64.4506	76.4238	11.9732	4.22614	-234.783	1.05726	-62.5862	0.695001
1577	USV	TRUE	0.80551	599.063	599.07	0.0072	65.8287	65.2468	66.8376	1.59082	0.505492	-72.0033	1.18993	-62.5602	0.720503
1578	USV	TRUE	0.810132	599.292	599.302	0.0096	64.6022	64.2979	64.984	0.686053	0.271745	55.8435	1.0066	-66.4179	0.58497
1579	USV	TRUE	0.80565	599.43	599.459	0.0292	65.6466	63.516	66.2534	2.73748	0.814401	105.245	1.0062	-63.5109	0.706899
1580	USV	TRUE	0.940729	599.612	599.643	0.0304	65.1997	60.2409	77.8997	17.6589	7.64512	-629.567	1.02679	-70.3338	0.592291
1581	USV	TRUE	0.985192	599.844	599.897	0.0532	76.6214	61.8844	77.2229	15.3385	6.39667	-126.815	1.19454	-70.4668	0.534083
1582	USV	TRUE	0.932303	600.026	600.061	0.0344	64.9015	63.9274	66.2652	2.33779	0.962861	56.5578	1.01543	-67.0275	0.641972
1583	USV	TRUE	0.940609	600.204	600.205	0.0016	66.4093	66.0085	66.632	0.623441	0.249933	-389.651	1.00816	-66.4401	0.701018
1584	USV	TRUE	0.846792	600.368	600.382	0.0144	65.1314	64.4487	65.4607	1.01207	0.33652	-23.9957	1.01974	-69.6927	0.701175
1585	USV	TRUE	0.635947	600.458	600.476	0.0184	71.1624	64.9818	73.9871	9.00525	3.04514	-407.455	1.25624	-72.9135	0.639979
1586	USV	TRUE	0.894719	600.527	600.536	0.0088	61.9372	61.9372	61.9372	2.13163e-14	5.48617e-15	-2.52799e-12	1	-69.6722	0.699181
1587	USV	TRUE	0.952121	600.616	600.618	0.0016	63.9889	63.9889	63.9889	1.42109e-14	6.40475e-15	7.60486e-12	1	-67.8272	0.713838
1588	USV	TRUE	0.641801	600.715	600.718	0.0028	71.0738	69.3074	74.1761	4.86878	1.63473	-1636.36	1.01217	-74.2297	0.680387
1589	USV	TRUE	0.729379	600.813	600.823	0.01	63.5717	62.9833	63.9925	1.00915	0.36589	-47.189	1.0491	-70.1965	0.716338
						0.0199645
