# Supplementary material for: Bazedoxifene reverses sexually dimorphic autistic-like abnormalities in biallelic MDGA1-mutant mice
Source: EMBO Mol Med. 2026 Mar 20;18(4):1358–98. doi: 10.1038/s44321-026-00402-y (PMC13084050; doi:10.1038/s44321-026-00402-y)
Supplement: Supplementary file 20 — Source data Fig. 7 [file 44321_2026_402_MOESM20_ESM.zip › Panel I and J/Batch3/Mdga1-KI_sham_925.xlsx]

## Sheet: Sheet1
ID	Label	Accepted	Score	Begin Time (s)	End Time (s)	Call Length (s)	Principal Frequency (kHz)	Low Freq (kHz)	High Freq (kHz)	Delta Freq (kHz)	Frequency Standard Deviation (kHz)	Slope (kHz/s)	Sinuosity	Mean Power (dB/Hz)	Tonality
1	USV	TRUE	0.782359	40.6946	40.7454	0.0508	76.8903	70.0555	77.0025	6.94692	2.13307	-133.37	1.0173	-76.3841	0.406769
2	USV	TRUE	0.643803	40.8642	40.8794	0.0152	72.6774	68.3133	72.6808	4.3675	1.78162	-300.287	1.00663	-81.9868	0.4123
3	USV	TRUE	0.931249	41.1147	41.6347	0.52	83.3934	52.7941	110.329	57.5349	11.3901	-0.156007	50.7034	-93.965	0.186888
4	USV	TRUE	0.730509	42.2676	42.2868	0.0192	71.885	71.5355	72.219	0.683576	0.229476	-3.78429	1.00742	-73.7807	0.591528
5	USV	TRUE	0.932579	42.3094	42.7344	0.425	86.3482	60.055	106.722	46.6674	10.0877	15.4195	17.0003	-93.9311	0.181582
6	USV	TRUE	0.676996	42.4668	42.4684	0.0016	82.2769	82.179	82.553	0.374065	0.153618	233.791	1.01068	-75.152	0.583947
7	USV	TRUE	0.751612	42.5516	42.556	0.0044	80.7585	80.3758	81.9401	1.56428	0.559811	311.924	1.08561	-79.758	0.501742
8	USV	TRUE	0.750175	42.6628	42.6644	0.0016	77.2993	77.1033	77.8515	0.74813	0.307235	467.581	1.02779	-77.1226	0.598397
9	USV	TRUE	0.673672	42.9516	42.9564	0.0048	74.7937	73.1364	74.9159	1.77949	0.610627	236.803	1.14848	-71.9564	0.665544
10	USV	TRUE	0.646524	46.0713	46.0781	0.0068	95.7139	95.061	96.1062	1.04523	0.394408	109.641	1.03038	-80.181	0.48568
11	USV	TRUE	0.848923	62.7235	62.7255	0.002	73.4555	72.5738	73.5267	0.952975	0.373414	404.601	1.13695	-76.6466	0.611049
12	USV	TRUE	0.783524	62.9079	62.9095	0.0016	70.0016	69.4316	70.9279	1.49626	0.597287	-935.162	1.00886	-71.5672	0.625836
13	USV	TRUE	0.736687	63.0907	63.0975	0.0068	81.519	80.9793	81.8039	0.824527	0.248556	15.8828	1.05538	-75.4315	0.551754
14	USV	TRUE	0.870827	63.6414	63.6458	0.0044	74.1601	72.2243	75.0847	2.86038	1.00614	-659.38	1.04442	-75.1791	0.643049
15	USV	TRUE	0.641868	63.8742	63.8762	0.002	89.2224	88.8929	89.5519	0.659067	0.266714	-353.708	1.00734	-71.5903	0.650537
16	USV	TRUE	0.827849	63.9706	64.0134	0.0428	78.0107	74.406	79.13	4.72404	2.02799	-66.3101	1.03649	-77.2652	0.535857
17	USV	TRUE	0.985296	64.0879	64.2929	0.205	78.348	71.9025	86.2909	14.3884	5.77452	23.5463	2.65437	-74.85	0.446016
18	USV	TRUE	0.862978	64.0869	64.0925	0.0056	78.688	71.4854	78.9864	7.50106	3.32585	1419.6	1.04021	-74.7982	0.646891
19	USV	TRUE	0.951496	64.1725	64.1753	0.0028	69.2404	68.2025	72.7303	4.52779	2.03473	1630.91	1.00165	-73.0551	0.710882
20	USV	TRUE	0.849797	64.2857	64.2893	0.0036	72.2002	71.317	72.7272	1.41017	0.484669	-395.161	1.01169	-70.25	0.647989
21	USV	TRUE	0.919517	64.4785	64.4869	0.0084	76.5135	74.3897	76.8525	2.46282	0.877597	261.082	1.04214	-73.3823	0.64585
22	USV	TRUE	0.627965	64.6757	64.6817	0.006	74.1866	73.1556	76.9049	3.74921	1.1479	610.92	1.00226	-73.7721	0.621097
23	USV	TRUE	0.908279	64.7745	64.7761	0.0016	74.7955	74.1186	75.1161	0.997506	0.403004	-623.441	1.0194	-67.0543	0.730481
24	USV	TRUE	0.929566	64.8689	64.8709	0.002	74.5229	74.425	74.8258	0.400784	0.153333	176.854	1.03234	-63.6246	0.771737
25	USV	TRUE	0.963157	64.9625	64.9641	0.0016	72.9407	72.5399	73.1634	0.623441	0.249933	-389.651	1.00816	-64.5359	0.766718
26	USV	TRUE	0.731949	65.0969	65.1013	0.0044	73.0799	72.4082	73.1652	0.757036	0.222271	77.5928	1.07334	-64.7309	0.704395
27	USV	TRUE	0.802575	65.1908	65.2092	0.0184	86.0404	74.7858	86.1147	11.329	6.06186	621.201	1.00653	-81.2299	0.496311
28	USV	TRUE	0.684564	65.2864	65.288	0.0016	79.5736	78.683	81.1768	2.49377	0.99973	1558.6	1.00905	-80.3097	0.533885
29	USV	TRUE	0.666084	65.3656	65.4136	0.048	80.5524	69.7906	91.1063	21.3158	4.89431	143.525	3.65097	-91.9335	0.227108
30	USV	TRUE	0.704494	65.4932	65.4976	0.0044	76.193	76.0891	76.4454	0.356252	0.129612	-1.97868e-12	1.02852	-76.3129	0.496758
31	USV	TRUE	0.783641	65.6584	65.6656	0.0072	76.2494	75.9099	82.918	7.00817	3.37307	1009.39	1.01476	-73.4442	0.644669
32	USV	TRUE	0.883111	65.7484	65.7652	0.0168	72.0761	70.6446	72.3341	1.68948	0.487539	48.0263	1.03852	-64.4715	0.799526
33	USV	TRUE	0.964347	65.8452	65.8512	0.006	71.3688	70.6192	72.5934	1.97423	0.707456	365.038	1.01957	-58.0686	0.864776
34	USV	TRUE	0.881332	65.9376	65.9492	0.0116	71.3321	70.9542	71.8717	0.917482	0.32969	-58.5035	1.01191	-67.828	0.736954
35	USV	TRUE	0.72215	66.0264	66.0292	0.0028	74.9501	74.9501	74.9501	1.42109e-14	5.0243e-15	-1.49533e-12	1	-63.5972	0.735853
36	USV	TRUE	0.821428	66.1163	66.1235	0.0072	74.3006	74.2716	74.9241	0.652439	0.213528	-78.9089	1.00869	-71.9737	0.600743
37	USV	TRUE	0.711554	66.2323	66.2507	0.0184	72.3275	71.8367	78.3084	6.47172	1.87787	342.696	1.01316	-72.6125	0.414081
38	USV	TRUE	0.714886	66.3399	66.3523	0.0124	70.4975	69.2491	70.9814	1.7323	0.786563	147.2	1.02509	-66.6761	0.495255
39	USV	TRUE	0.623233	66.4707	66.4727	0.002	69.1187	68.945	69.2924	0.347346	0.151643	197.847	1.00936	-71.2234	0.573394
40	USV	TRUE	0.605275	66.5239	66.5267	0.0028	67.2449	66.4879	67.4824	0.994537	0.370135	-360.493	1.03106	-75.5421	0.602063
41	USV	TRUE	0.930049	66.6639	66.6675	0.0036	69.6607	69.1155	70.1805	1.06502	0.424524	-310.953	1.01188	-66.1713	0.780644
42	USV	TRUE	0.987201	66.7619	66.7683	0.0064	71.7342	69.5949	73.7399	4.14506	1.85701	-658.285	1.00082	-67.4527	0.713815
43	USV	TRUE	0.966295	66.9087	66.9139	0.0052	67.2332	66.6319	67.6472	1.0153	0.32445	-178.373	1.00282	-56.5772	0.761311
44	USV	TRUE	0.944665	66.9911	67.0387	0.0476	69.2099	61.6442	73.2771	11.6329	3.37667	-193.428	1.10795	-57.866	0.850744
45	USV	TRUE	0.950552	67.0951	67.1055	0.0104	70.1836	67.6379	71.475	3.83713	1.20066	373.033	1.01932	-53.389	0.882915
46	USV	TRUE	0.917752	67.2095	67.2343	0.0248	67.0568	65.2928	70.1925	4.89965	1.88014	-198.914	1.12469	-58.0165	0.871486
47	USV	TRUE	0.958717	67.4987	67.5123	0.0136	73.7939	69.3493	73.8223	4.47292	1.81349	360.392	1.03249	-63.7286	0.776846
48	USV	TRUE	0.89768	67.6071	67.6127	0.0056	71.8249	71.4316	73.1609	1.72931	0.634575	337.3	1.04724	-64.3422	0.791765
49	USV	TRUE	0.990002	67.6931	67.7075	0.0144	80.143	78.6725	88.232	9.55947	4.22587	642.565	1.01121	-68.915	0.766152
50	USV	TRUE	0.941777	67.8007	67.8039	0.0032	84.6027	83.3039	85.3449	2.04103	0.701785	633.956	1.01014	-72.9483	0.65429
51	USV	TRUE	0.915364	67.8931	67.9111	0.018	73.0472	69.1169	73.6984	4.58153	1.57082	230.496	1.07614	-65.618	0.718167
52	USV	TRUE	0.863006	67.9959	67.9987	0.0028	69.5311	68.069	69.7834	1.71446	0.625785	574.315	1.12038	-65.1549	0.738233
53	USV	TRUE	0.955331	68.103	68.1346	0.0316	69.4895	65.3243	70.3256	5.00137	2.14244	133.825	1.03137	-74.1035	0.611236
54	USV	TRUE	0.942626	68.223	68.307	0.084	72.8159	71.9075	80.2546	8.34718	3.00433	79.5274	1.10409	-73.0697	0.406543
55	USV	TRUE	0.970796	68.411	68.4138	0.0028	71.8848	71.8012	73.4412	1.64006	0.773439	-606.57	1.04429	-64.4874	0.704509
56	USV	TRUE	0.894378	68.5246	68.5466	0.022	73.918	71.6611	75.1996	3.5385	1.47183	135.614	1.05326	-66.403	0.705526
57	USV	TRUE	0.987282	68.7038	68.719	0.0152	73.6994	70.1557	76.1848	6.02915	1.80828	264.469	1.28534	-67.5484	0.730565
58	USV	TRUE	0.960623	68.8178	68.8262	0.0084	72.9097	71.0319	79.4059	8.37401	3.37964	-1170.63	1.06456	-69.1844	0.670055
59	USV	TRUE	0.653849	68.911	68.9134	0.0024	83.536	82.6676	85.0055	2.33791	0.850968	-974.127	1.01067	-80.5353	0.482625
60	USV	TRUE	0.932287	69.0118	69.0146	0.0028	80.1876	77.2263	80.8853	3.65901	1.33999	-1282.93	1.06934	-74.8485	0.590166
61	USV	TRUE	0.953836	69.1037	69.1065	0.0028	74.2374	73.9183	75.9148	1.9965	0.728211	-676.809	1.11609	-67.3534	0.768712
62	USV	TRUE	0.796936	69.6601	69.6777	0.0176	83.8146	74.3626	86.0125	11.6499	5.18003	-720.743	1.39331	-72.0601	0.644946
63	USV	TRUE	0.990619	69.7777	69.7821	0.0044	73.7226	73.1296	74.0101	0.880513	0.349895	208.653	1.00159	-60.4052	0.84322
64	USV	TRUE	0.956867	69.8601	69.8705	0.0104	70.4171	68.6423	71.7086	3.06629	1.06774	304.067	1.02577	-68.1377	0.712669
65	USV	TRUE	0.935036	69.9577	69.9697	0.012	71.7302	68.9207	72.0792	3.15855	1.03994	232.225	1.06399	-64.5044	0.772068
66	USV	TRUE	0.974993	70.0705	70.0761	0.0056	72.742	72.2076	72.7717	0.564066	0.188336	-90.2559	1.01009	-58.6075	0.845996
67	USV	TRUE	0.909508	70.1844	70.212	0.0276	68.694	67.8783	72.0132	4.13488	1.9252	-138.624	1.00835	-60.531	0.839613
68	USV	TRUE	0.942085	70.2916	70.316	0.0244	69.0136	68.9729	72.2198	3.24692	1.42188	124.077	1.04621	-62.5904	0.782875
69	USV	TRUE	0.866399	70.6164	70.6184	0.002	74.9225	74.3302	75.0071	0.676879	0.261574	290.727	1.08263	-66.9668	0.664774
70	USV	TRUE	0.935477	70.704	70.714	0.01	81.4034	71.5418	82.1581	10.6162	4.60156	1110.89	1.015	-64.0056	0.794167
71	USV	TRUE	0.61393	70.806	70.81	0.004	69.8596	69.3246	70.795	1.4704	0.503793	356.255	1.0091	-68.3651	0.638197
72	USV	TRUE	0.907736	70.9016	70.9252	0.0236	71.9808	71.2502	74.3023	3.05211	1.09132	111.485	1.04367	-70.5836	0.654388
73	USV	TRUE	0.922216	71.0076	71.02	0.0124	70.84	67.6676	73.2697	5.60215	2.26713	477.99	1.02218	-63.725	0.791588
74	USV	TRUE	0.825653	71.6315	71.6335	0.002	80.2507	78.7366	81.4886	2.75205	1.00571	1339.76	1.00258	-67.1467	0.760696
75	USV	TRUE	0.808577	71.7339	71.7535	0.0196	79.7757	76.6297	82.6966	6.06695	2.02388	192.537	1.22105	-69.5003	0.722603
76	USV	TRUE	0.774528	72.4294	72.435	0.0056	84.27	82.3251	85.4049	3.07987	1.22705	-504.636	1.0224	-79.506	0.500497
77	USV	TRUE	0.697179	72.4934	72.5926	0.0992	63.9603	34.1094	72.5549	38.4456	9.91477	146.412	5.12803	-86.9284	0.250047
78	USV	TRUE	0.738939	72.6778	72.6798	0.002	64.364	64.2171	65.1166	0.899537	0.348391	425.594	1.05785	-78.562	0.556488
79	USV	TRUE	0.715467	72.8038	72.8726	0.0688	69.4819	37.9832	84.8824	46.8991	10.9732	-318.05	5.18533	-89.0694	0.237535
80	USV	TRUE	0.924972	73.031	73.0666	0.0356	70.7689	70.0533	71.0209	0.96764	0.375359	22.5019	1.00222	-77.5876	0.521838
81	USV	TRUE	0.671093	73.1125	73.1141	0.0016	62.9742	62.3953	63.0633	0.667973	0.276311	-389.651	1.07279	-75.9245	0.569429
82	USV	TRUE	0.971979	73.1997	73.2777	0.078	70.1967	68.5936	71.9495	3.35589	1.15774	-19.0564	1.02989	-73.4257	0.545637
83	USV	TRUE	0.860715	73.3633	73.3717	0.0084	70.0555	69.0519	71.2748	2.22293	1.04124	-268.24	1.00172	-75.2975	0.597202
84	USV	TRUE	0.96988	73.4413	73.4837	0.0424	69.5065	68.2541	72.4671	4.21297	1.55938	-4.04024	1.04884	-67.5279	0.711866
85	USV	TRUE	0.652555	73.6009	73.6105	0.0096	68.0002	66.2312	83.6511	17.4199	5.75486	-1396.21	1.34864	-77.2804	0.501505
86	USV	TRUE	0.923999	73.7973	73.7989	0.0016	73.3674	73.2694	73.6435	0.374065	0.153618	233.791	1.01068	-69.5667	0.69174
87	USV	TRUE	0.853083	73.8865	73.8905	0.004	80.233	80.0853	82.8499	2.76464	1.26779	725.806	1.06481	-76.9317	0.53382
88	USV	TRUE	0.801068	73.9845	73.9917	0.0072	72.8058	71.7222	77.2734	5.55122	1.46737	-710.664	1.06338	-75.1668	0.5538
89	USV	TRUE	0.749577	74.1021	74.1081	0.006	77.3862	73.6665	78.6173	4.95077	2.2213	-819.806	1.0027	-76.4495	0.580454
90	USV	TRUE	0.867139	74.2045	74.2085	0.004	75.5234	74.4324	76.5625	2.13009	0.81656	-608.598	1.0234	-77.6739	0.554391
91	USV	TRUE	0.95128	74.2921	74.3005	0.0084	72.6242	71.3739	72.7985	1.42462	0.585622	154.489	1.02571	-71.5817	0.636073
92	USV	TRUE	0.941365	74.4057	74.4489	0.0432	70.9821	64.987	76.4365	11.4494	5.91953	-263.571	1.00184	-75.1061	0.483438
93	USV	TRUE	0.836206	74.5273	74.5329	0.0056	70.8928	69.2497	71.115	1.86533	0.758182	361.181	1.02322	-74.915	0.584425
94	USV	TRUE	0.678027	74.6433	74.6481	0.0048	71.6483	70.6913	71.7195	1.02825	0.509122	-218.528	1.0031	-74.2207	0.642532
95	USV	TRUE	0.855014	74.6965	74.7037	0.0072	70.8331	70.462	70.8628	0.400784	0.125718	32.806	1.00762	-65.6615	0.769303
96	USV	TRUE	0.789395	74.8685	74.8709	0.0024	76.8546	75.7191	77.1886	1.46954	0.554711	612.309	1.0476	-82.6893	0.447418
97	USV	TRUE	0.971325	74.9677	74.9865	0.0188	76.0927	73.5854	77.0576	3.47221	0.745097	-17.4609	1.11986	-71.4738	0.655801
98	USV	TRUE	0.885028	75.0629	75.0805	0.0176	75.3255	74.0661	79.7348	5.66867	2.25795	265.352	1.10729	-79.0799	0.540469
99	USV	TRUE	0.725091	75.1784	75.1808	0.0024	80.862	79.0584	81.6635	2.60509	0.960788	-1085.46	1.02432	-72.0963	0.673133
100	USV	TRUE	0.895307	75.2328	75.2356	0.0028	70.1762	69.3746	71.9129	2.5383	0.919187	917.137	1.02826	-78.9653	0.580874
101	USV	TRUE	0.716624	75.346	75.3516	0.0056	73.0052	70.7917	73.3986	2.60699	1.1228	-562.142	1.07527	-70.663	0.6665
102	USV	TRUE	0.968483	75.4596	75.4788	0.0192	73.9745	72.1836	75.2478	3.06423	0.958736	85.471	1.07119	-65.1991	0.776477
103	USV	TRUE	0.818819	75.664	75.6712	0.0072	74.0189	71.1263	75.3094	4.18306	1.78272	-620.194	1.07831	-67.8662	0.713975
104	USV	TRUE	0.705274	75.762	75.764	0.002	63.1966	63.1698	63.4726	0.302814	0.114253	113.873	1.03232	-69.4663	0.559613
105	USV	TRUE	0.970903	75.8908	75.8928	0.002	74.041	73.7649	74.0678	0.302814	0.114253	-113.873	1.03232	-63.6372	0.764526
106	USV	TRUE	0.795686	75.9908	75.9932	0.0024	64.989	64.7219	65.1226	0.400784	0.146947	-166.993	1.00302	-76.1896	0.549125
107	USV	TRUE	0.758756	76.1719	76.1755	0.0036	77.696	77.0949	77.7332	0.638285	0.212122	-142.366	1.03223	-67.0064	0.734417
108	USV	TRUE	0.910913	76.2695	76.2751	0.0056	75.5214	75.2839	75.7144	0.430471	0.108988	-44.6641	1.02243	-65.0718	0.785524
109	USV	TRUE	0.83623	76.3675	76.3747	0.0072	70.04	68.7704	71.0399	2.26952	1.10236	362.43	1.02249	-76.8282	0.53234
110	USV	TRUE	0.818431	76.4655	76.4811	0.0156	76.2586	75.1926	79.2609	4.06821	1.60892	-46.2011	1.20241	-72.4087	0.663947
111	USV	TRUE	0.930546	76.5683	76.5815	0.0132	74.6123	70.56	74.6166	4.05665	1.65435	322.783	1.00865	-72.1185	0.642058
112	USV	TRUE	0.85684	76.6895	76.6947	0.0052	70.6836	68.6168	70.976	2.35918	0.928488	-465.384	1.02142	-76.7708	0.50994
113	USV	TRUE	0.927509	77.1542	77.1606	0.0064	70.0705	68.4235	71.9482	3.52472	1.4444	551.559	1.00243	-74.9394	0.593477
114	USV	TRUE	0.664311	77.425	77.4426	0.0176	77.7221	76.8637	78.8078	1.9441	0.640114	20.9433	1.04269	-81.8203	0.400752
115	USV	TRUE	0.612241	78.7329	78.7381	0.0052	73.3871	72.8573	75.161	2.30369	0.740498	409.549	1.05384	-78.3291	0.504188
116	USV	TRUE	0.651621	78.8753	78.8865	0.0112	74.1382	72.7641	81.5081	8.74402	3.70403	800.347	1.01596	-83.8171	0.411813
117	USV	TRUE	0.941011	78.9905	78.9925	0.002	84.6905	84.6905	84.6905	2.84217e-14	5.94483e-15	-3.27331e-12	1	-74.7071	0.550342
118	USV	TRUE	0.778684	79.5976	79.6116	0.014	75.4521	74.4307	85.7929	11.3622	5.23491	837.886	1.05067	-81.8772	0.448132
119	USV	TRUE	0.893157	80.8003	80.8043	0.004	75.586	75.586	75.586	1.42109e-14	3.42348e-15	1.29372e-12	1	-70.6136	0.635123
120	USV	TRUE	0.864062	80.9335	80.9367	0.0032	74.833	74.6994	75.0557	0.356252	0.132767	-74.2192	1.0402	-74.8453	0.551047
121	USV	TRUE	0.693744	82.1942	82.1994	0.0052	82.4375	80.2184	85.8887	5.67035	1.88046	1107.91	1.0446	-79.9115	0.500886
122	USV	TRUE	0.934634	82.3046	82.3062	0.0016	80.0533	79.6792	80.4273	0.74813	0.295724	467.581	1	-75.3431	0.649554
123	USV	TRUE	0.765641	83.3265	83.3289	0.0024	97.3477	97.2862	97.6687	0.38242	0.15586	-153.371	1.01608	-76.041	0.571436
124	USV	TRUE	0.642052	83.5173	83.5193	0.002	89.7035	86.2657	92.8741	6.60848	2.35869	3135.02	1.00212	-82.9008	0.471762
125	USV	TRUE	0.603538	83.6277	83.6333	0.0056	74.9462	72.1576	74.9811	2.82349	1.25452	539.517	1.03435	-82.8016	0.445464
126	USV	TRUE	0.961396	83.7877	83.7909	0.0032	71.0781	70.6328	71.5457	0.912896	0.300794	-273.683	1.0038	-62.3418	0.740216
127	USV	TRUE	0.981107	83.9281	83.9313	0.0032	69.6808	66.3261	71.2097	4.88362	1.69288	1513.76	1.01624	-73.609	0.601722
128	USV	TRUE	0.887166	84.0713	84.1053	0.034	71.056	67.7397	73.0534	5.31373	1.97796	-25.7328	1.08496	-68.7902	0.703461
129	USV	TRUE	0.99349	84.1936	84.2128	0.0192	72.3372	69.1929	75.1501	5.95719	3.00931	323.538	1.00403	-66.1771	0.793671
130	USV	TRUE	0.974827	84.3116	84.3176	0.006	72.4651	71.8116	72.4997	0.688066	0.338984	-114.465	1.00661	-69.8319	0.573513
131	USV	TRUE	0.633656	84.4624	84.464	0.0016	74.6509	74.6509	74.6509	0	3.87148e-15	4.96507e-12	1	-62.5047	0.71072
132	USV	TRUE	0.640507	92.5993	92.6025	0.0032	86.985	85.4635	87.4748	2.01134	0.745701	646.326	1.08473	-81.0008	0.447052
133	USV	TRUE	0.653094	92.7317	92.7333	0.0016	113.287	113.287	113.287	1.42109e-14	3.87148e-15	4.96507e-12	1	-79.7591	0.484847
134	USV	TRUE	0.793688	92.7877	92.9221	0.1344	83.0721	51.5141	119.365	67.8512	15.2447	-105.017	9.39272	-90.5523	0.207702
135	USV	TRUE	0.732267	93.0801	93.0981	0.018	88.8841	66.9177	94.8467	27.929	11.6101	1287.26	1.51442	-81.5751	0.420839
136	USV	TRUE	0.700668	93.1772	93.1804	0.0032	106.914	106.353	107.523	1.1709	0.398653	366.579	1.00459	-80.4349	0.444539
137	USV	TRUE	0.798083	93.3032	93.3052	0.002	107.07	106.62	107.849	1.22907	0.457432	-602.448	1.01262	-73.9222	0.512645
138	USV	TRUE	0.812955	93.4128	93.4168	0.004	106.013	105.412	106.347	0.935162	0.329303	-204.778	1.07042	-73.7522	0.558027
139	USV	TRUE	0.603101	93.4912	93.5408	0.0496	100.944	89.4251	109.227	19.8017	5.47187	-5.93685	4.21948	-92.5805	0.226745
140	USV	TRUE	0.913635	93.7056	93.7084	0.0028	76.5221	58.7206	81.0309	22.3103	7.67488	5338.48	2.0094	-73.293	0.564886
141	USV	TRUE	0.987471	93.7852	93.788	0.0028	70.6654	70.3537	70.9771	0.623441	0.218159	-222.658	1	-63.2361	0.777241
142	USV	TRUE	0.843107	93.8788	93.9512	0.0724	68.8197	68.5101	79.988	11.4779	6.04062	158.263	1.00021	-66.7293	0.638826
143	USV	TRUE	0.892528	94.0132	94.0248	0.0116	71.0939	69.9784	71.7767	1.79831	0.666055	-85.9476	1.10372	-65.612	0.652
144	USV	TRUE	0.999699	94.1463	94.5513	0.405	85.0658	69.5575	86.0404	16.4828	5.53528	18.791	1.19161	-70.8677	0.541768
145	USV	TRUE	0.953763	94.1423	94.1463	0.004	69.6769	69.5582	71.3988	1.84064	0.60299	371.939	1.13092	-65	0.78013
146	USV	TRUE	0.991656	94.2287	94.2515	0.0228	85.3786	82.7512	87.4994	4.74817	1.43429	-171.857	1.07719	-69.0646	0.706776
147	USV	TRUE	0.830853	94.3107	94.3151	0.0044	84.0477	82.4751	85.026	2.55092	1.00776	635.308	1.01364	-70.2224	0.670244
148	USV	TRUE	0.855431	94.4199	94.4415	0.0216	69.9685	69.4247	87.0605	17.6358	8.9425	863.213	1.02909	-72.8341	0.603366
149	USV	TRUE	0.951087	94.5215	94.5471	0.0256	86.1244	84.3357	87.9381	3.60242	0.874038	-27.5591	1.08681	-69.7807	0.712144
150	USV	TRUE	0.978637	94.6331	94.6363	0.0032	74.8422	73.536	76.1485	2.61252	0.881568	804.041	1.00266	-71.4001	0.676328
151	USV	TRUE	0.994916	94.7301	95.1251	0.395	73.8166	73.5272	99.0544	25.5272	9.29208	62.1726	1.05597	-67.4122	0.547222
152	USV	TRUE	0.739188	94.7283	94.7359	0.0076	71.6275	68.1119	73.5522	5.44025	2.25593	730.948	1.00181	-66.8078	0.705787
153	USV	TRUE	0.902366	94.8207	94.8263	0.0056	82.9316	82.7905	83.7851	0.994537	0.340782	-151.686	1.04464	-63.5629	0.784756
154	USV	TRUE	0.829831	94.9111	94.9211	0.01	70.3914	69.4934	70.525	1.03165	0.276775	46.904	1.0312	-64.1887	0.659192
155	USV	TRUE	0.737291	95.0007	95.0135	0.0128	100.422	86.8592	102.426	15.5666	6.926	1197.1	1.00217	-71.8982	0.64558
156	USV	TRUE	0.947771	95.1159	95.1403	0.0244	102.217	93.9018	106.913	13.0111	4.40502	378.893	1.36506	-70.6804	0.707671
157	USV	TRUE	0.931393	95.1225	95.4275	0.305	93.2062	71.1812	107.859	36.6779	14.5844	-119.639	1.00017	-69.5033	0.530566
158	USV	TRUE	0.884335	95.2203	95.2347	0.0144	91.9111	91.54	93.4291	1.88909	0.623751	123.969	1.05194	-67.6959	0.716967
159	USV	TRUE	0.850854	95.4255	95.4303	0.0048	72.0447	71.7196	72.247	0.527461	0.18664	81.4196	1.01573	-63.3858	0.6865
160	USV	TRUE	0.766979	96.1382	96.1406	0.0024	68.7072	68.1729	68.8037	0.630863	0.237269	-250.49	1.03271	-67.746	0.741731
161	USV	TRUE	0.918546	96.205	96.2286	0.0236	77.6122	73.4881	78.5426	5.05447	1.99397	213.63	1.00295	-69.4932	0.702755
162	USV	TRUE	0.702157	96.341	96.3434	0.0024	76.1986	75.4639	76.399	0.935162	0.336697	306.154	1.13181	-63.1071	0.790986
163	USV	TRUE	0.937401	96.437	96.4446	0.0076	71.2741	69.4581	72.8441	3.38596	1.24477	405.423	1.01804	-70.8449	0.73095
164	USV	TRUE	0.613263	97.0474	97.049	0.0016	84.3131	84.3131	84.3131	1.42109e-14	4.6998e-15	1.07535e-11	1	-79.8629	0.465027
165	USV	TRUE	0.870238	97.1569	97.1633	0.0064	81.3043	79.7229	84.4956	4.77268	1.90606	-736.464	1.01116	-80.9129	0.434664
166	USV	TRUE	0.803	97.4381	97.4417	0.0036	82.9685	82.2792	82.9945	0.715325	0.298493	204.252	1.01823	-79.0135	0.448167
167	USV	TRUE	0.748084	97.5473	97.5557	0.0084	74.6503	74.1771	75.638	1.46084	0.574768	-139.252	1.06811	-74.3601	0.59706
168	USV	TRUE	0.920681	97.7997	97.8025	0.0028	72.6068	72.0427	72.6736	0.630863	0.228793	204.986	1.0346	-69.0932	0.735043
169	USV	TRUE	0.803438	97.8805	97.8849	0.0044	80.3463	79.3673	80.392	1.02474	0.476343	-245.195	1.01305	-78.8871	0.499381
170	USV	TRUE	0.949912	97.9721	97.9825	0.0104	72.3428	70.1385	73.3316	3.19305	1.09272	312.133	1.03898	-72.6102	0.653124
171	USV	TRUE	0.896972	98.0673	98.0713	0.004	72.6253	72.6253	72.6253	1.42109e-14	5.42686e-15	1.0016e-12	1	-70.7845	0.630774
172	USV	TRUE	0.829091	98.2264	98.232	0.0056	70.9833	69.254	71.2282	1.97423	0.625805	-279.247	1.14062	-68.9428	0.586455
173	USV	TRUE	0.886531	98.296	98.3236	0.0276	72.3809	69.0732	72.9356	3.86245	1.20371	92.8302	1.08412	-72.2916	0.607161
174	USV	TRUE	0.659332	98.6396	98.648	0.0084	73.5529	72.3276	76.2068	3.87929	1.33854	290.089	1.36721	-76.0844	0.571773
175	USV	TRUE	0.707152	98.896	98.8992	0.0032	71.0582	68.6089	72.2457	3.63674	1.42455	-1250.9	1.12387	-82.0698	0.441685
176	USV	TRUE	0.677475	98.9804	98.9916	0.0112	67.1436	63.5811	72.8285	9.24737	3.08154	-752.863	1.08979	-84.5435	0.411474
177	USV	TRUE	0.677351	99.2199	99.2243	0.0044	69.9862	68.0565	71.4854	3.42893	1.24481	-851.575	1.05136	-71.8317	0.64842
178	USV	TRUE	0.907869	99.3203	99.3223	0.002	73.1936	72.6369	76.146	3.50908	1.32997	-1597.41	1.0614	-71.9954	0.707612
179	USV	TRUE	0.984904	99.4043	99.4191	0.0148	74.114	72.0242	75.2734	3.24928	0.785675	-5.80351	1.12223	-68.5343	0.713206
180	USV	TRUE	0.839462	99.5063	99.5139	0.0076	71.6594	69.5509	72.409	2.85803	1.00858	-398.872	1.02309	-68.0866	0.717428
181	USV	TRUE	0.675862	99.5571	99.6451	0.088	64.6091	47.2121	92.9608	45.7487	9.53433	28.5765	6.97442	-88.9075	0.230066
182	USV	TRUE	0.955824	99.6939	99.7035	0.0096	71.9752	71.3748	72.6458	1.271	0.463291	-111.643	1.05013	-68.7167	0.723034
183	USV	TRUE	0.705895	99.7883	99.7951	0.0068	68.2342	67.5864	68.7372	1.1508	0.445136	158.072	1.00178	-72.188	0.53446
184	USV	TRUE	0.857633	99.8975	99.9043	0.0068	71.6271	70.0437	73.8181	3.77436	1.34686	-534.371	1.00811	-69.9806	0.701279
185	USV	TRUE	0.839837	100.021	100.024	0.0036	70.6028	69.9942	71.4711	1.47696	0.616493	-495.245	1.04802	-65.2048	0.725506
186	USV	TRUE	0.946543	100.14	100.142	0.002	66.7426	66.2794	66.9029	0.623441	0.243171	311.721	1.01894	-70.3079	0.707809
187	USV	TRUE	0.942314	100.258	100.261	0.0036	72.7524	70.6304	73.3029	2.67253	0.908518	-746.14	1.01317	-71.4407	0.718807
188	USV	TRUE	0.952467	100.395	100.396	0.0016	71.6869	71.2683	72.6398	1.37157	0.556377	-857.232	1.02519	-64.9842	0.803546
189	USV	TRUE	0.90071	100.496	100.499	0.0032	73.6401	73.3061	73.7217	0.415628	0.146357	115.968	1.01517	-61.834	0.801559
190	USV	TRUE	0.822845	100.62	100.622	0.0024	72.6872	72.6204	72.9024	0.282033	0.100127	83.4966	1.01988	-65.5786	0.702492
191	USV	TRUE	0.764416	100.799	100.816	0.0172	70.775	70.0239	84.683	14.6591	6.05155	-854.209	1.0788	-69.1111	0.653468
192	USV	TRUE	0.69448	101.12	101.123	0.0024	75.0408	75.0408	75.0408	0	5.0243e-15	-4.3648e-12	1	-61.7324	0.678346
193	USV	TRUE	0.936955	101.209	101.544	0.335	75.5366	66.149	89.5424	23.3934	8.64465	21.9104	6.59008	-66.3333	0.587901
194	USV	TRUE	0.954848	101.208	101.225	0.0164	71.2277	68.5187	81.3741	12.8554	4.50279	813.88	1.03372	-65.1272	0.792032
195	USV	TRUE	0.917327	101.535	101.543	0.0084	73.0874	71.7849	73.1009	1.316	0.607203	164.955	1.00423	-56.6795	0.844271
196	USV	TRUE	0.809995	106.623	106.629	0.0056	94.8683	93.7397	98.858	5.11828	2.07796	947.03	1.00381	-83.6799	0.404488
197	USV	TRUE	0.635765	106.757	106.761	0.004	65.5049	65.4462	66.1435	0.697278	0.338337	-178.226	1.0026	-80.1548	0.482385
198	USV	TRUE	0.715541	106.856	106.859	0.0036	69.0349	67.1423	70.9274	3.78518	1.2355	1019.5	1.00123	-81.7539	0.463736
199	USV	TRUE	0.969305	106.986	107.045	0.0584	70.8451	68.9134	81.0922	12.1787	5.26024	186.178	1.02441	-72.084	0.533669
200	USV	TRUE	0.654281	107.574	107.576	0.0024	73.2449	73.1781	73.4601	0.282033	0.100127	83.4966	1.01988	-73.9329	0.612694
201	USV	TRUE	0.852859	107.663	107.664	0.0016	71.3784	71.129	71.6277	0.498753	0.197149	311.721	1	-70.8355	0.694442
202	USV	TRUE	0.674121	107.712	107.732	0.02	106.442	104.736	106.496	1.76019	0.693049	-60.4779	1.02809	-81.0522	0.445723
203	USV	TRUE	0.9678	107.808	107.82	0.0128	70.1467	68.0537	70.866	2.81229	0.946883	148.245	1.12014	-68.4785	0.734818
204	USV	TRUE	0.711254	107.938	107.976	0.038	69.6733	69.3319	72.1367	2.80476	1.15356	68.3401	1.00938	-78.1791	0.506598
205	USV	TRUE	0.903508	108.022	108.041	0.0196	69.9057	67.6072	73.5484	5.94121	1.79909	22.4367	1.25887	-72.7662	0.594986
206	USV	TRUE	0.796882	108.164	108.173	0.0088	71.8571	69.7033	72.4659	2.76263	1.03672	-275.738	1.0161	-68.8069	0.711937
207	USV	TRUE	0.940774	108.249	108.271	0.0224	71.3374	69.8138	71.7448	1.93104	0.744189	56.5931	1.03771	-68.9839	0.720829
208	USV	TRUE	0.750665	182.414	182.422	0.0084	79.3407	74.0516	79.9385	5.88693	2.99797	699.809	1.00008	-79.7734	0.485545
209	USV	TRUE	0.964379	182.594	182.601	0.0064	72.935	71.5768	73.4251	1.84833	0.690776	288.493	1.07616	-65.1061	0.789931
210	USV	TRUE	0.781011	182.68	182.694	0.014	113.767	112.453	121.515	9.06179	3.02854	655.839	1.01649	-81.2824	0.50047
211	USV	TRUE	0.82614	182.773	182.785	0.012	92.455	88.7189	97.8525	9.1336	3.33473	-190.575	1.8092	-77.6731	0.587443
212	USV	TRUE	0.863242	183.32	183.322	0.002	70.3729	69.9943	71.7934	1.79907	0.69792	-842.282	1.16994	-76.2804	0.609758
213	USV	TRUE	0.722607	183.431	183.435	0.0036	66.4416	66.3415	67.0391	0.697661	0.234415	164.407	1.03655	-67.6802	0.692948
214	USV	TRUE	0.838883	183.535	183.554	0.0188	69.8507	65.4464	73.5427	8.09628	2.71989	-264.505	1.24144	-76.7129	0.604271
215	USV	TRUE	0.81135	183.675	183.68	0.0044	67.7451	67.7384	68.0536	0.315143	0.139362	76.7188	1.00151	-65.0176	0.628331
216	USV	TRUE	0.967039	183.773	183.785	0.0112	72.2235	71.7764	72.7697	0.993371	0.387123	-66.4967	1.01314	-73.8509	0.539691
217	USV	TRUE	0.708785	184.004	184.006	0.002	69.1324	68.4377	70.1566	1.71892	0.7433	968.243	1.05345	-73.5979	0.593798
218	USV	TRUE	0.897117	184.095	184.113	0.0176	86.6937	83.6996	88.2467	4.5471	1.39946	205.134	1.13354	-75.6819	0.656806
219	USV	TRUE	0.600246	206.908	206.952	0.0432	47.4082	27.8292	55.5426	27.7135	6.86925	-218.72	5.11872	-92.4838	0.182201
220	USV	TRUE	0.928356	278.662	278.663	0.0016	69.9754	69.6993	70.0734	0.374065	0.153618	-233.791	1.01068	-73.9327	0.439128
221	USV	TRUE	0.655027	279.223	279.25	0.0272	82.2461	63.2909	86.2242	22.9333	6.60001	446.361	2.38881	-79.9734	0.452815
222	USV	TRUE	0.773157	279.363	279.366	0.0028	64.4581	64.3706	64.5253	0.154734	0.0674459	52.128	1.00843	-74.7341	0.478958
223	USV	TRUE	0.836594	279.462	279.478	0.016	71.6811	67.7582	74.7786	7.02041	3.47973	456.461	1.01092	-79.9214	0.497597
224	USV	TRUE	0.943064	279.565	279.569	0.0044	74.4176	72.8507	75.2367	2.38599	0.838732	564.984	1.00799	-72.3142	0.583514
225	USV	TRUE	0.742444	279.679	279.683	0.004	73.3112	73.173	73.9388	0.765843	0.323684	193.749	1.00252	-72.8264	0.640873
226	USV	TRUE	0.781401	279.768	279.789	0.0204	77.4818	77.2449	79.6645	2.41953	0.746234	-116.072	1.00197	-72.5999	0.637571
227	USV	TRUE	0.757563	282.263	282.264	0.0016	80.1647	79.3898	80.7614	1.37157	0.543759	-857.232	1.00263	-81.1873	0.449434
228	USV	TRUE	0.827928	282.355	282.404	0.0492	67.2761	65.8941	70.457	4.56287	1.13026	-8.45295	1.0308	-67.4668	0.593278
229	USV	TRUE	0.845848	282.521	282.524	0.0024	67.2544	66.1857	67.4103	1.22462	0.45884	-473.147	1.10035	-73.8816	0.490124
230	USV	TRUE	0.903476	282.605	282.607	0.002	74.7412	74.425	75.0306	0.605629	0.218335	-290.727	1.00254	-71.962	0.665391
231	USV	TRUE	0.95315	282.682	282.692	0.0096	76.2815	70.6165	78.566	7.94955	3.27719	862.612	1.00656	-73.869	0.640836
232	USV	TRUE	0.954389	282.782	282.783	0.0016	75.6903	75.6903	75.6903	1.42109e-14	5.0243e-15	7.94411e-12	1	-66.8529	0.734877
233	USV	TRUE	0.641803	282.847	282.951	0.104	66.8742	43.7327	80.5009	36.7682	6.61127	-14.9292	6.38212	-93.0134	0.211018
234	USV	TRUE	0.784024	283.111	283.129	0.018	70.3287	69.5157	71.038	1.5223	0.502037	-43.505	1.04247	-75.7779	0.586148
235	USV	TRUE	0.930226	283.221	283.278	0.0568	72.1582	67.285	74.3486	7.06359	1.83305	92.667	1.03319	-70.9258	0.540563
236	USV	TRUE	0.868024	283.365	283.379	0.0132	69.1328	68.5545	80.148	11.5935	4.99048	-907.179	1.11104	-75.9967	0.605197
237	USV	TRUE	0.805513	283.556	283.558	0.002	110.781	110.781	110.781	0	5.61733e-15	-5.37688e-12	1	-77.2632	0.496062
238	USV	TRUE	0.643727	375.241	375.28	0.0384	37.5519	28.4675	48.0317	19.5642	4.54745	-65.187	6.61803	-98.0962	0.16271
239	USV	TRUE	0.688238	425.062	425.073	0.0116	94.7421	90.5232	94.9119	4.3887	2.12768	-378.01	1.02692	-81.0985	0.40147
240	USV	TRUE	0.63617	425.403	425.424	0.0208	70.5214	70.3984	88.6004	18.2021	6.04145	937.169	1.06323	-76.6935	0.408886
241	USV	TRUE	0.742337	425.494	425.498	0.004	72.1857	71.7807	73.8345	2.05372	0.970358	513.71	1.00001	-70.0974	0.694816
242	USV	TRUE	0.85829	425.574	425.579	0.0056	77.9956	77.0159	80.2741	3.25822	1.15302	621.255	1.07591	-74.0443	0.600852
243	USV	TRUE	0.647484	425.673	425.678	0.0044	76.1616	75.6731	77.5715	1.89835	0.605716	435.659	1.00206	-79.5762	0.473522
244	USV	TRUE	0.783715	428.18	428.191	0.0112	70.0159	67.6701	70.2394	2.56928	1.04537	-237.987	1.00129	-76.9391	0.509809
245	USV	TRUE	0.907242	428.391	428.394	0.0036	72.8736	71.7455	73.2299	1.48438	0.494933	391.338	1.03035	-71.2392	0.663835
246	USV	TRUE	0.787388	428.519	428.531	0.0112	71.6945	68.4364	71.9364	3.49996	1.18693	-174.357	1.14915	-69.8139	0.658724
247	USV	TRUE	0.732477	428.606	428.61	0.0044	79.6656	79.6656	79.6656	2.84217e-14	7.26512e-15	-2.35454e-12	1	-60.0692	0.772271
248	USV	TRUE	0.914556	428.694	428.706	0.012	73.5599	71.037	75.1429	4.10592	1.32861	-307.67	1.04387	-70.933	0.662394
249	USV	TRUE	0.950365	428.784	428.795	0.0112	75.5036	75.1467	76.6608	1.51407	0.483084	24.3903	1.12403	-69.8401	0.708371
250	USV	TRUE	0.68991	428.872	428.877	0.0048	74.0065	73.6725	74.2588	0.586332	0.187321	-13.6612	1.05515	-76.8146	0.541212
251	USV	TRUE	0.853008	428.995	428.998	0.0036	71.4877	71.124	71.5248	0.400784	0.137736	97.8344	1.01083	-67.7003	0.720365
252	USV	TRUE	0.886266	429.082	429.086	0.0036	75.1952	73.5253	75.5366	2.01134	0.706984	-489.622	1.20269	-72.5129	0.674176
253	USV	TRUE	0.77411	429.177	429.18	0.0028	80.9108	80.7252	81.0963	0.371096	0.145223	-146.671	1.00266	-79.5404	0.434754
254	USV	TRUE	0.671186	429.245	429.293	0.048	78.3037	65.8794	87.4327	21.5533	4.41419	37.5581	3.2649	-93.2719	0.220662
255	USV	TRUE	0.675975	429.724	429.728	0.0044	74.1599	72.1101	74.5689	2.45878	0.973442	588.696	1.02549	-77.021	0.521735
256	USV	TRUE	0.737813	436.905	436.908	0.0024	82.3765	81.7086	82.8441	1.13555	0.410963	473.147	1.00398	-75.9809	0.538846
257	USV	TRUE	0.683289	437.07	437.072	0.002	72.5604	71.9414	72.8766	0.935162	0.356582	467.581	1.01392	-73.609	0.598967
258	USV	TRUE	0.655452	437.155	437.159	0.004	109.725	108.924	110.141	1.2172	0.420692	73.3758	1.29098	-77.0035	0.544203
259	USV	TRUE	0.70423	437.253	437.259	0.006	99.3763	94.6225	101.126	6.50349	2.45397	-1091.4	1.00091	-78.9839	0.556983
260	USV	TRUE	0.77813	437.321	437.333	0.0128	69.6653	69.1755	73.9299	4.75437	1.94885	405.176	1.0157	-76.7394	0.503792
261	USV	TRUE	0.744608	437.491	437.587	0.0964	79.5979	59.6032	98.1824	38.5791	8.61905	102.48	7.52923	-91.6055	0.200848
262	USV	TRUE	0.973964	437.681	437.735	0.0544	66.782	65.7036	71.3052	5.60158	2.34744	53.0046	1.04356	-67.4065	0.701069
263	USV	TRUE	0.974033	437.802	437.803	0.0016	83.6956	82.9208	84.2924	1.37157	0.543759	857.232	1.00263	-67.6961	0.765077
264	USV	TRUE	0.908426	437.883	437.893	0.0108	71.4247	70.0958	74.8281	4.73225	2.00023	433.216	1.00865	-78.0594	0.543338
265	USV	TRUE	0.83878	437.981	437.983	0.0016	75.9232	75.6738	75.9944	0.320627	0.129065	155.86	1.04572	-63.5114	0.663118
266	USV	TRUE	0.867704	438.067	438.069	0.002	73.6402	73.3507	73.9563	0.605629	0.218335	290.727	1.00254	-66.0538	0.673832
267	USV	TRUE	0.759607	438.262	438.267	0.0052	68.3281	67.4818	68.8684	1.38668	0.52761	-268.364	1.00125	-65.9	0.479196
268	USV	TRUE	0.915942	438.793	438.8	0.0068	79.4048	78.2873	80.4366	2.14929	0.948142	361.453	1.01129	-67.5904	0.477549
269	USV	TRUE	0.728371	438.903	438.905	0.0016	75.6531	74.6734	75.9203	1.24688	0.520276	-779.302	1.05662	-72.1503	0.658535
270	USV	TRUE	0.726884	438.987	438.993	0.0064	76.1834	74.9511	76.2131	1.262	0.438662	184.7	1.02776	-71.3995	0.637075
271	USV	TRUE	0.76567	439.08	439.084	0.0032	76.4044	76.3777	76.6805	0.302814	0.114253	-60.1176	1.02399	-69.139	0.520184
272	USV	TRUE	0.768634	439.266	439.268	0.0016	76.8243	76.005	78	1.99501	0.792986	-1246.88	1.00415	-80.5214	0.524611
273	USV	TRUE	0.689047	439.332	439.343	0.0108	66.9971	64.2424	72.1061	7.86369	3.44808	-684.588	1.03571	-79.4092	0.462674
274	USV	TRUE	0.6437	439.502	439.504	0.0024	76.6195	76.1519	78.2894	2.13751	0.80916	-890.631	1.0588	-75.3778	0.595101
275	USV	TRUE	0.910562	439.599	439.604	0.0048	72.3657	72.3211	72.4696	0.148438	0.0478714	-9.6852	1.00662	-70.734	0.649749
276	USV	TRUE	0.735186	439.689	439.692	0.0028	69.9456	69.6932	70.5987	0.905474	0.320606	316.315	1.01624	-70.2468	0.689909
277	USV	TRUE	0.848442	439.785	439.788	0.0032	72.9238	72.6862	73.2503	0.564066	0.20164	182.456	1.00277	-67.2581	0.725321
278	USV	TRUE	0.653325	439.877	439.883	0.006	82.5547	82.2702	82.9939	0.723745	0.234449	65.548	1.02879	-70.5076	0.644879
279	USV	TRUE	0.648606	440.25	440.254	0.004	78.1147	77.5358	79.1241	1.58829	0.570431	425.411	1.01128	-72.8866	0.635523
280	USV	TRUE	0.953615	440.863	440.88	0.0172	81.9076	81.5447	83.932	2.38726	0.896794	138.878	1.00532	-78.3413	0.541335
281	USV	TRUE	0.708222	441.478	441.495	0.0168	80.3451	78.9106	81.9667	3.05605	0.95217	-66.7292	1.17665	-79.4274	0.531304
282	USV	TRUE	0.71981	441.831	441.949	0.1184	76.3694	36.6918	110.05	73.3583	13.0447	118.741	12.3126	-92.1119	0.193351
283	USV	TRUE	0.677693	442.04	442.063	0.0232	75.8919	70.2756	80.5207	10.2451	4.44419	-430.237	1.01149	-78.1875	0.474887
284	USV	TRUE	0.964158	442.169	442.172	0.0032	69.5927	69.2662	70.424	1.15782	0.367799	315.432	1.03408	-64.7621	0.723892
285	USV	TRUE	0.837084	442.276	442.305	0.0292	70.4717	65.758	70.9991	5.2411	1.18373	-85.9375	1.05201	-61.0914	0.782674
286	USV	TRUE	0.813951	442.417	442.436	0.0192	75.8454	75.3426	76.7385	1.39587	0.570443	-56.3219	1.01059	-74.3204	0.526866
287	USV	TRUE	0.892294	442.53	442.545	0.0148	67.1203	64.9123	70.5279	5.61551	1.69186	-290.537	1.04766	-69.0512	0.660393
288	USV	TRUE	0.625144	442.647	442.651	0.0036	64.9619	63.9228	66.3795	2.45666	0.855646	-703.508	1.00577	-65.5332	0.767652
289	USV	TRUE	0.846483	442.723	442.73	0.0064	70.5232	70.0691	70.7497	0.680602	0.188355	-44.0809	1.04917	-64.3396	0.781963
290	USV	TRUE	0.685259	442.803	442.809	0.006	73.1764	72.0785	74.5436	2.4651	1.03102	429.734	1.00384	-77.418	0.55078
291	USV	TRUE	0.680572	442.888	442.896	0.0076	75.1132	74.3129	77.0299	2.71701	0.91245	330.354	1.00798	-79.5799	0.495812
292	USV	TRUE	0.72842	445.415	445.419	0.0048	74.4969	73.0157	74.8977	1.88194	0.818164	393.781	1.00084	-81.7597	0.411234
293	USV	TRUE	0.616109	471.075	471.086	0.0116	69.2572	68.8024	69.9803	1.17789	0.433128	-84.4586	1.00718	-79.0981	0.490168
294	USV	TRUE	0.881734	471.229	471.232	0.0028	71.2979	71.1837	71.5872	0.403471	0.152551	-112.647	1.0229	-74.552	0.585185
295	USV	TRUE	0.883264	471.338	471.346	0.008	70.5424	70.5053	70.8766	0.371269	0.119776	-20.0605	1.02278	-69.3803	0.643058
296	USV	TRUE	0.645083	471.477	471.484	0.0072	65.9226	63.9855	68.1245	4.139	1.22524	-579.255	1.04281	-76.627	0.549005
297	USV	TRUE	0.78619	471.595	471.596	0.0016	81.2639	81.2639	81.2639	4.26326e-14	1.50729e-14	2.78044e-11	1	-71.5866	0.549572
298	USV	TRUE	0.707465	471.714	471.729	0.0156	67.8544	67.2454	74.5047	7.2593	3.48441	-466.38	1.00012	-75.6706	0.554465
299	USV	TRUE	0.937013	471.822	471.851	0.0296	70.991	69.2182	72.6623	3.44414	1.47211	-83.8523	1.03097	-74.2557	0.491433
300	USV	TRUE	0.884694	471.979	471.997	0.0176	64.5441	62.4255	66.8012	4.37566	1.22859	-229.594	1.00979	-73.4887	0.578408
301	USV	TRUE	0.938612	472.058	472.073	0.0152	69.4264	69.2923	71.4	2.10769	1.05495	144.005	1.0065	-69.4849	0.709709
302	USV	TRUE	0.919211	472.152	472.175	0.0236	72.756	70.2872	73.7026	3.41549	1.38888	-113.32	1.03533	-74.2499	0.594891
303	USV	TRUE	0.791393	472.274	472.291	0.0168	65.4456	63.9813	65.6821	1.70082	0.549059	-70.9938	1.02178	-75.0267	0.54033
304	USV	TRUE	0.617464	472.459	472.461	0.002	68.2214	67.4421	68.6712	1.22907	0.457432	602.448	1.01262	-77.1343	0.552439
305	USV	TRUE	0.834058	472.648	472.686	0.0384	70.9035	62.9933	71.3671	8.3739	4.15237	-224.603	1.01568	-80.2519	0.433145
306	USV	TRUE	0.783281	472.772	472.802	0.0304	80.8957	69.6663	81.0268	11.3605	6.08892	372.832	1.00657	-82.0213	0.400591
307	USV	TRUE	0.638208	472.904	472.912	0.008	77.0102	76.5791	77.2324	0.653344	0.226804	-48.3401	1.01931	-75.4814	0.541465
308	USV	TRUE	0.665832	473.031	473.056	0.0252	71.7875	68.9763	72.0091	3.03275	1.31368	-118.115	1.0116	-74.4928	0.525119
309	USV	TRUE	0.882696	473.353	473.375	0.022	63.3378	58.4521	66.3476	7.89557	3.08592	-291.982	1.04682	-74.6803	0.600223
310	USV	TRUE	0.817013	473.494	473.539	0.0444	87.236	63.2337	105.502	42.2686	16.4014	-638.922	2.17559	-73.4223	0.578606
311	USV	TRUE	0.727421	473.638	473.649	0.0108	74.2855	74.1073	80.6418	6.53454	2.78712	-580.015	1.11377	-73.5739	0.586698
312	USV	TRUE	0.604023	490.665	490.708	0.0432	45.2743	31.1578	54.0025	22.8447	5.60937	-24.1945	7.0925	-97.1004	0.173309
313	USV	TRUE	0.656918	494.97	495.01	0.04	56.8654	36.9449	74.767	37.8221	10.2913	304.605	8.59904	-95.4587	0.164419
314	USV	TRUE	0.748254	528.615	528.617	0.0024	84.3131	84.3131	84.3131	0	3.32326e-15	-2.47152e-12	1	-74.109	0.580227
315	USV	TRUE	0.862992	529.889	529.894	0.0052	74.8222	74.3996	75.1884	0.788806	0.262647	-85.2605	1.05829	-72.2253	0.653045
316	USV	TRUE	0.725368	529.984	529.991	0.0072	72.9174	70.0449	73.2409	3.19603	1.17296	407.796	1.11307	-76.6967	0.554387
317	USV	TRUE	0.707622	530.515	530.558	0.0432	84.3077	72.8853	89.2878	16.4024	4.10862	112.557	3.56781	-93.0712	0.221649
318	USV	TRUE	0.730537	530.609	530.611	0.0016	79.8049	79.226	79.8939	0.667973	0.276311	389.651	1.07279	-80.5628	0.476813
319	USV	TRUE	0.910776	530.697	530.701	0.004	93.6784	93.0108	93.9958	0.985035	0.403061	-188.71	1.07577	-72.4337	0.637367
320	USV	TRUE	0.819221	530.847	530.849	0.0028	83.7527	81.682	85.5562	3.87424	1.3888	-1415.47	1.00163	-71.6972	0.667933
321	USV	TRUE	0.954985	530.972	530.974	0.002	84.226	82.7386	84.5021	1.76345	0.672191	-809.201	1.0884	-69.7622	0.684475
322	USV	TRUE	0.75113	531.047	531.066	0.0188	70.4828	69.5041	71.2237	1.71959	0.527421	39.0619	1.0545	-74.014	0.596292
323	USV	TRUE	0.981255	531.14	531.146	0.006	72.266	70.6132	75.3885	4.77531	1.76304	786.661	1.00239	-76.1172	0.604567
324	USV	TRUE	0.860321	531.269	531.279	0.0104	69.8683	68.5843	70.2468	1.66251	0.422955	121.365	1.01732	-72.4298	0.598818
325	USV	TRUE	0.898602	531.443	531.445	0.002	68.7701	68.4406	69.0997	0.659067	0.266714	-353.708	1.00734	-71.9873	0.518473
326	USV	TRUE	0.681055	531.53	531.533	0.0028	69.9775	68.6787	70.742	2.06329	0.703837	-708.617	1.01286	-74.2282	0.589055
327	USV	TRUE	0.777312	531.643	531.655	0.0124	81.4326	79.7443	82.6088	2.86451	0.921346	52.2276	1.11412	-75.6951	0.397808
328	USV	TRUE	0.809254	531.746	531.756	0.01	76.3523	76.0597	76.6699	0.610257	0.217471	43.2103	1.01047	-75.2736	0.538313
329	USV	TRUE	0.908835	531.85	531.86	0.0096	76.8938	74.7941	77.6859	2.89178	1.33442	286.877	1.01781	-76.5699	0.549218
330	USV	TRUE	0.816328	531.966	531.968	0.0016	85.1854	84.5085	85.506	0.997506	0.403004	-623.441	1.0194	-68.1841	0.702709
331	USV	TRUE	0.964236	532.053	532.067	0.0144	77.158	74.0068	78.8013	4.79447	1.5648	318.05	1.04938	-70.2413	0.702951
332	USV	TRUE	0.81382	532.141	532.23	0.0892	79.5425	73.6231	84.3701	10.7469	4.6579	102.573	1.01537	-72.7987	0.531118
333	USV	TRUE	0.825771	532.31	532.322	0.0128	76.8535	72.7545	84.6777	11.9232	4.26168	945.286	1.00332	-71.8206	0.64367
334	USV	TRUE	0.952815	532.422	532.424	0.0016	68.7287	68.408	69.4055	0.997506	0.403004	623.441	1.0194	-62.8889	0.765443
335	USV	TRUE	0.685777	532.508	532.512	0.0044	73.6364	73.2716	73.6608	0.389199	0.144472	85.4489	1.00518	-67.999	0.635816
336	USV	TRUE	0.833953	532.743	532.746	0.0028	71.9744	71.2373	72.6726	1.43526	0.536097	474.163	1.01448	-75.3212	0.636458
337	USV	TRUE	0.951047	532.832	532.898	0.0652	61.9577	60.259	73.5977	13.3387	5.54029	-54.0517	1.14785	-76.9859	0.435324
338	USV	TRUE	0.958149	533.148	533.169	0.0208	72.9558	71.9659	77.9619	5.99598	1.96073	284.947	1.03289	-75.7963	0.581796
339	USV	TRUE	0.693394	533.266	533.288	0.022	72.1704	71.4086	72.6577	1.24905	0.476851	-37.7249	1.0166	-77.8456	0.481255
340	USV	TRUE	0.623514	533.405	533.407	0.0016	74.4279	74.1518	74.5259	0.374065	0.153618	233.791	1.01068	-74.3899	0.551887
341	USV	TRUE	0.965491	533.548	533.552	0.0036	71.613	71.613	71.613	1.42109e-14	4.10232e-15	7.78394e-13	1	-64.8362	0.671015
342	USV	TRUE	0.663075	533.627	533.632	0.0056	67.7345	67.7218	68.0665	0.344634	0.143516	64.2581	1.00173	-73.0715	0.482531
343	USV	TRUE	0.721935	537.438	537.443	0.0052	73.5026	72.1399	74.2204	2.08053	0.873974	457.267	1.03719	-80.1302	0.465062
344	USV	TRUE	0.708885	537.748	537.852	0.104	69.0675	47.7072	81.1652	33.458	6.53487	-63.8764	2.70697	-89.1648	0.246593
345	USV	TRUE	0.728542	538.368	538.412	0.0432	81.315	72.4087	87.6682	15.2595	4.19581	120.976	3.49074	-95.0284	0.203516
346	USV	TRUE	0.672265	538.559	538.562	0.0036	75.0515	74.6878	75.5562	0.868365	0.289398	237.951	1.00194	-78.3723	0.509389
347	USV	TRUE	0.807583	538.738	538.753	0.0144	71.752	69.7955	72.4568	2.66131	0.886694	-129.409	1.08422	-75.3357	0.588026
348	USV	TRUE	0.904618	538.838	538.851	0.0132	78.3436	76.5751	81.1505	4.57538	1.7923	-358.783	1.01003	-76.8891	0.48848
349	USV	TRUE	0.888922	538.922	538.942	0.02	73.9065	70.0857	76.0935	6.00782	1.66906	-66.497	1.15964	-73.252	0.657252
350	USV	TRUE	0.768952	539.04	539.042	0.002	85.0147	85.0147	85.0147	1.42109e-14	3.8918e-15	-5.07531e-13	1	-75.7256	0.551505
351	USV	TRUE	0.855099	539.212	539.214	0.002	73.4561	73.18	73.4829	0.302814	0.114253	113.873	1.03232	-74.667	0.559942
352	USV	TRUE	0.767607	558.831	558.834	0.0028	69.7421	69.5566	69.9277	0.371096	0.145223	-146.671	1.00266	-68.953	0.671455
353	USV	TRUE	0.712582	558.928	558.935	0.0072	71.8822	69.9381	73.5224	3.58436	1.1359	-432.709	1.0332	-70.7554	0.537957
354	USV	TRUE	0.814659	559.004	559.006	0.0024	67.5318	67.3092	69.5357	2.22658	0.833109	834.966	1.20468	-74.4863	0.623262
355	USV	TRUE	0.81003	559.142	559.147	0.0044	70.9827	70.4977	72.5503	2.05267	0.701418	-452.643	1.02304	-63.3646	0.789387
356	USV	TRUE	0.785153	559.326	559.329	0.0028	69.7999	69.0874	70.3788	1.29141	0.463427	-471.822	1.00273	-67.7598	0.740913
357	USV	TRUE	0.87414	559.398	559.415	0.0172	72.3807	70.9939	73.3931	2.39926	0.941424	73.3962	1.0636	-70.1945	0.701373
358	USV	TRUE	0.985501	559.486	559.508	0.0216	74.5016	73.147	77.0082	3.86122	1.17149	33.5763	1.17797	-67.5666	0.725916
359	USV	TRUE	0.752552	559.742	559.747	0.0052	75.074	73.0837	77.1144	4.03063	1.50378	-857.9	1.02693	-65.3559	0.719176
360	USV	TRUE	0.898652	559.825	559.827	0.0024	73.4974	73.2005	73.6013	0.400784	0.146947	55.6644	1.07689	-64.6933	0.770525
						0.0207156
