# Supplementary material for: Bazedoxifene reverses sexually dimorphic autistic-like abnormalities in biallelic MDGA1-mutant mice
Source: EMBO Mol Med. 2026 Mar 20;18(4):1358–98. doi: 10.1038/s44321-026-00402-y (PMC13084050; doi:10.1038/s44321-026-00402-y)
Supplement: Supplementary file 20 — Source data Fig. 7 [file 44321_2026_402_MOESM20_ESM.zip › Panel I and J/Batch3/WT_BZ_52.xlsx]

## Sheet: Sheet1
ID	Label	Accepted	Score	Begin Time (s)	End Time (s)	Call Length (s)	Principal Frequency (kHz)	Low Freq (kHz)	High Freq (kHz)	Delta Freq (kHz)	Frequency Standard Deviation (kHz)	Slope (kHz/s)	Sinuosity	Mean Power (dB/Hz)	Tonality
1	USV	TRUE	0.818986	0.163604	0.170404	0.0068	66.3521	65.7858	66.5125	0.726643	0.225075	-62.9816	1.02137	-61.2184	0.787893
2	USV	TRUE	0.960706	0.289604	0.307604	0.018	71.184	62.6087	72.9027	10.2941	3.88838	-566.049	1.03041	-69.302	0.650073
3	USV	TRUE	0.820303	0.409604	0.418804	0.0092	70.5451	66.9535	71.4093	4.45582	1.5217	-402.296	1.34926	-74.136	0.496433
4	USV	TRUE	0.660381	0.501204	0.549204	0.048	78.8063	55.4124	96.8712	41.4589	11.1203	-100.739	7.13724	-89.6331	0.23283
5	USV	TRUE	0.713321	0.738004	0.782804	0.0448	79.7323	67.1299	89.8707	22.7408	4.90451	105.832	3.64699	-93.3792	0.216184
6	USV	TRUE	0.65198	0.970404	0.979204	0.0088	62.6297	60.4097	63.3827	2.97294	0.981578	-325.51	1.01896	-75.1184	0.54344
7	USV	TRUE	0.763387	1.11055	1.11975	0.0092	71.0508	69.6254	71.252	1.62658	0.453627	-113.601	1.06264	-71.8739	0.655235
8	USV	TRUE	0.711677	1.32975	1.33135	0.0016	77.7608	76.1488	77.9656	1.81689	0.742355	1013.09	1.21069	-81.6572	0.445724
9	USV	TRUE	0.673102	1.37255	1.45855	0.086	75.5952	54.0655	77.2127	23.1471	8.04766	-285.331	1.05831	-78.6747	0.404133
10	USV	TRUE	0.705533	1.58695	1.59455	0.0076	67.1148	64.501	69.4735	4.97253	1.78168	-608.524	1.03648	-73.9372	0.600687
11	USV	TRUE	0.709822	1.72055	1.72735	0.0068	69.6855	66.9019	70.8774	3.97552	1.67383	-587.043	1.00041	-81.791	0.480258
12	USV	TRUE	0.834246	2.1819	2.1839	0.002	64.9641	64.6747	65.2803	0.605629	0.218335	-290.727	1.00254	-73.159	0.550723
13	USV	TRUE	0.849728	2.3355	2.4095	0.074	67.8707	67.1632	69.304	2.1408	0.773791	16.5545	1.0116	-70.8723	0.600867
14	USV	TRUE	0.907613	2.5211	2.5583	0.0372	67.2265	66.096	70.8142	4.71822	1.39695	5.42924	1.09039	-67.7352	0.60367
15	USV	TRUE	0.730806	2.7519	2.7551	0.0032	79.5613	79.4129	80.7488	1.33595	0.422889	-270.591	1.1749	-70.8379	0.578214
16	USV	TRUE	0.613096	3.15046	3.20086	0.0504	63.7819	58.4208	70.6201	12.1993	3.32117	-41.2579	1.1576	-70.889	0.491002
17	USV	TRUE	0.764747	3.30566	3.31326	0.0076	72.9634	72.6962	73.0904	0.394115	0.138742	-28.1161	1.01961	-74.2425	0.542846
18	USV	TRUE	0.876927	3.52686	3.53166	0.0048	61.8842	59.7318	62.5819	2.85002	1.11511	-679.289	1.12156	-67.839	0.63614
19	USV	TRUE	0.748928	3.98606	4.00806	0.022	63.2013	62.4022	64.0032	1.60093	0.425766	-68.4317	1.00465	-64.7616	0.648467
20	USV	TRUE	0.655631	4.12101	4.12341	0.0024	65.2482	64.6471	66.2502	1.60314	0.583176	667.973	1.01005	-72.6058	0.602961
21	USV	TRUE	0.827009	4.21381	4.21541	0.0016	64.8586	64.5825	64.9566	0.374065	0.153618	-233.791	1.01068	-49.963	0.912046
22	USV	TRUE	0.921245	4.31261	4.31741	0.0048	64.3411	64.03	64.3497	0.319628	0.117493	66.8979	1.00234	-63.2064	0.759453
23	USV	TRUE	0.962479	4.53661	4.53861	0.002	64.0291	63.8555	64.2028	0.347346	0.151643	-197.847	1.00936	-55.1395	0.836151
24	USV	TRUE	0.992567	4.62541	4.63901	0.0136	65.3673	65.0333	65.7336	0.700341	0.243501	-3.57046	1.01816	-64.7467	0.639773
25	USV	TRUE	0.911026	4.78021	4.79781	0.0176	64.8384	64.5044	65.2184	0.714002	0.239664	11.2208	1.01667	-62.2097	0.803077
26	USV	TRUE	0.860836	5.07276	5.10276	0.03	70.4511	67.8749	77.1924	9.31751	3.79393	309.504	1.03419	-69.4145	0.552169
27	USV	TRUE	0.679785	6.35091	6.35691	0.006	61.075	60.3699	64.4149	4.04495	1.48361	-735.152	1.07663	-61.2307	0.712873
28	USV	TRUE	0.875578	6.47931	6.50011	0.0208	74.3132	58.49	77.1261	18.6361	5.58865	793.716	1.34864	-73.4595	0.595851
29	USV	TRUE	0.928413	6.61891	6.62171	0.0028	78.1334	75.9699	78.4785	2.50861	0.855043	-751.028	1.15562	-61.1212	0.704595
30	USV	TRUE	0.829215	6.71811	6.72091	0.0028	58.8097	57.2288	61.7265	4.49768	1.62894	1638.12	1.01359	-68.1647	0.730983
31	USV	TRUE	0.935251	6.95051	6.95331	0.0028	67.3217	65.7408	68.9026	3.16174	1.11689	-1139.8	1.0002	-65.1047	0.785908
32	USV	TRUE	0.631195	7.12131	7.12571	0.0044	61.2673	60.6122	62.8735	2.26127	0.859838	-469.543	1.13387	-63.2187	0.69788
33	USV	TRUE	0.995582	7.26586	7.27746	0.0116	64.7436	63.0885	65.9979	2.90939	0.97579	-269.938	1.04252	-57.1962	0.789849
34	USV	TRUE	0.622643	7.38626	7.38786	0.0016	77.3926	72.3694	81.347	8.97756	3.55748	5610.97	1.00017	-77.71	0.599922
35	USV	TRUE	0.941235	7.59026	7.61746	0.0272	76.6739	69.3092	76.8241	7.51485	3.77779	-301.339	1.01824	-65.2765	0.703253
36	USV	TRUE	0.769675	7.73226	7.73786	0.0056	76.0685	73.9384	76.6623	2.72385	0.781991	-293.762	1.34054	-64.6598	0.596496
37	USV	TRUE	0.896949	7.89346	7.90386	0.0104	63.1081	61.8092	66.7187	4.9095	1.29609	374.364	1.05363	-65.7863	0.717044
38	USV	TRUE	0.969659	8.03961	8.12361	0.084	69.5819	64.1407	71.5579	7.41718	3.12867	-79.815	1.00353	-62.3387	0.704944
39	USV	TRUE	0.979914	8.26841	8.27121	0.0028	64.5306	62.3263	65.1318	2.80549	0.972185	-927.74	1.05917	-64.1217	0.777998
40	USV	TRUE	0.868803	8.45401	8.45641	0.0024	64.3419	64.2083	65.0099	0.801568	0.288597	166.993	1.2123	-65.1149	0.651576
41	USV	TRUE	0.610422	8.59561	8.60081	0.0052	81.5719	80.6568	82.3188	1.66202	0.639102	-308.798	1.18557	-73.6763	0.656968
42	USV	TRUE	0.850871	8.71641	8.71841	0.002	80.5475	79.8528	81.2422	1.38938	0.606571	-791.389	1.04644	-73.9962	0.631182
43	USV	TRUE	0.906352	8.92841	8.93241	0.004	83.7097	80.7388	84.7812	4.04242	1.48488	980.399	1.00794	-76.2378	0.578549
44	USV	TRUE	0.760107	9.07576	9.16536	0.0896	62.9919	57.4238	73.3261	15.9023	4.07741	-167.835	1.01335	-70.0882	0.527374
45	USV	TRUE	0.792951	9.28416	9.28576	0.0016	65.7282	65.4788	65.7995	0.320627	0.129065	-155.86	1.04572	-62.2933	0.726051
46	USV	TRUE	0.953113	9.38936	9.50136	0.112	64.1839	57.4643	69.7954	12.3311	4.41789	-64.2707	1.12448	-69.5006	0.583546
47	USV	TRUE	0.790376	9.56776	9.58496	0.0172	71.3162	68.0278	71.8942	3.86634	1.1729	14.1754	1.19232	-75.2938	0.600991
48	USV	TRUE	0.938276	9.78576	9.83376	0.048	64.6271	56.7163	64.9685	8.25222	2.68952	160.321	1.01555	-59.7254	0.695991
49	USV	TRUE	0.805255	10.1607	10.1703	0.0096	66.1476	65.369	70.7715	5.40251	1.624	-391.88	1.21965	-59.7395	0.787494
50	USV	TRUE	0.700184	10.3139	10.3231	0.0092	67.9818	66.1708	70.9828	4.81202	1.34474	-499.282	1.07194	-63.1821	0.656074
51	USV	TRUE	0.973472	10.6487	10.7255	0.0768	62.9672	50.6739	82.4666	31.7928	7.07583	6.03174	1.66053	-62.9644	0.709172
52	USV	TRUE	0.912097	10.7915	10.8119	0.0204	64.3471	60.0774	70.0595	9.98202	2.85831	416.272	1.07647	-63.5739	0.714591
53	USV	TRUE	0.757663	10.8903	10.8931	0.0028	69.2505	47.9125	73.3178	25.4052	8.98313	7801.85	1.32741	-71.5532	0.642224
54	USV	TRUE	0.967246	11.0051	11.0131	0.008	65.2691	64.0074	67.3546	3.34729	1.04427	415.001	1.01194	-59.0241	0.787473
55	USV	TRUE	0.841035	11.0993	11.1225	0.0232	61.8697	50.6181	70.1023	19.4842	4.14141	325.291	2.03365	-65.8674	0.597327
56	USV	TRUE	0.751001	11.2093	11.2113	0.002	79.4614	78.1878	81.4475	3.25971	1.30922	1726.55	1.01758	-69.9252	0.740191
57	USV	TRUE	0.835666	11.3541	11.3625	0.0084	64.8062	63.9379	65.541	1.60314	0.544494	-207.529	1.01104	-53.7232	0.724697
58	USV	TRUE	0.763426	12.0462	12.0622	0.016	82.2723	73.2432	82.5695	9.32629	4.11933	606.592	1.03038	-78.916	0.481312
59	USV	TRUE	0.738152	12.0918	12.1382	0.0464	47.052	29.9964	52.9153	22.9189	5.60514	102.018	6.19033	-95.2023	0.196388
60	USV	TRUE	0.988585	12.2362	12.2414	0.0052	70.7411	69.3286	71.3071	1.97848	0.760783	380.294	1.00031	-59.4809	0.761505
61	USV	TRUE	0.859541	12.3558	12.3574	0.0016	62.4191	62.1252	63.2474	1.12219	0.460853	701.372	1.03705	-72.3701	0.703044
62	USV	TRUE	0.964931	12.9362	12.9398	0.0036	70.8868	70.6196	71.0332	0.413603	0.155672	48.4673	1.04409	-68.2527	0.552982
63	USV	TRUE	0.9172	13.5812	13.586	0.0048	60.1996	57.2012	64.6602	7.45903	3.05175	-1903.7	1.12642	-66.9426	0.740973
64	USV	TRUE	0.911359	13.726	13.7536	0.0276	65.1262	60.8644	65.6365	4.77206	2.16745	-176.272	1.0157	-67.0069	0.631079
65	USV	TRUE	0.854829	13.9856	13.9884	0.0028	69.9777	68.1074	71.0465	2.93908	1.07329	-1081.48	1.01687	-77.5723	0.54022
66	USV	TRUE	0.741929	14.3745	14.3833	0.0088	64.2057	63.8911	65.7924	1.90135	0.671036	-204.727	1.025	-75.9215	0.546158
67	USV	TRUE	0.885602	14.4773	14.4857	0.0084	51.9003	51.1061	55.5736	4.46744	1.41473	-530.506	1.0107	-69.4541	0.659567
68	USV	TRUE	0.868868	14.6445	14.6465	0.002	55.0802	54.5725	55.8906	1.31813	0.537831	-707.415	1.02511	-62.0804	0.700829
69	USV	TRUE	0.939086	14.7425	14.7633	0.0208	62.3903	54.9097	65.0699	10.1602	3.65457	364.819	1.10107	-74.8955	0.571066
70	USV	TRUE	0.884124	14.8589	14.8729	0.014	70.906	65.5608	73.9193	8.35848	2.1438	396.567	2.01116	-71.5758	0.594814
71	USV	TRUE	0.815675	15.0829	15.0845	0.0016	65.679	65.4296	65.9284	0.498753	0.197149	-311.721	1	-65.3662	0.634893
72	USV	TRUE	0.915071	15.2391	15.2611	0.022	65.6152	58.1074	66.401	8.29354	2.64473	236.565	1.23364	-72.3582	0.529753
73	USV	TRUE	0.936579	15.3379	15.3735	0.0356	77.1047	66.5537	78.1628	11.6091	5.53272	-305.618	1.03652	-72.6817	0.61368
74	USV	TRUE	0.775531	15.5107	15.5147	0.004	69.5619	69.3273	72.1164	2.78911	1.35335	-712.904	1.01548	-73.9572	0.536837
75	USV	TRUE	0.798327	16.2688	16.4248	0.156	57.2108	50.8132	71.5082	20.695	6.97654	-121.433	1.02643	-66.1586	0.638755
76	USV	TRUE	0.923728	16.5828	16.752	0.1692	57.2794	53.8845	62.6025	8.71804	2.7395	-5.79832	1.07807	-65.7446	0.715696
77	USV	TRUE	0.759926	16.922	16.9252	0.0032	67.2408	67.085	69.0592	1.97423	0.702304	-572.106	1.10355	-63.5726	0.664456
78	USV	TRUE	0.869376	17.2786	17.2914	0.0128	63.7749	58.0061	66.7798	8.77367	3.3507	-556.912	1.09393	-71.4362	0.570086
79	USV	TRUE	0.760411	17.4502	17.4842	0.034	69.1817	66.9569	71.6334	4.67642	1.29587	-70.9379	1.11324	-64.7304	0.648529
80	USV	TRUE	0.854472	17.6042	17.6242	0.02	74.1168	72.5166	75.6203	3.10373	1.08898	98.9985	1.06807	-72.1009	0.570851
81	USV	TRUE	0.961993	17.8642	17.8686	0.0044	61.2179	58.6308	76.0937	17.4629	7.5612	4023.27	1.00265	-72.086	0.582178
82	USV	TRUE	0.832562	17.959	17.965	0.006	80.6602	79.4461	81.9236	2.47752	0.901746	-7.3519	1.394	-72.8456	0.58247
83	USV	TRUE	0.63609	18.3419	18.3499	0.008	72.7619	72.4484	77.0585	4.61016	2.28953	558.261	1.05956	-79.2812	0.48228
84	USV	TRUE	0.902886	18.4347	18.4699	0.0352	61.7558	54.223	61.7647	7.54173	3.73145	223.345	1.01131	-77.9739	0.444336
85	USV	TRUE	0.752693	18.5671	18.5799	0.0128	69.804	69.5875	72.8132	3.22567	1.27562	-208.062	1.05353	-71.6342	0.644868
86	USV	TRUE	0.763307	18.8147	18.8167	0.002	88.1023	82.9812	89.6431	6.66192	2.57891	-3120.39	1.26052	-82.7188	0.453702
87	USV	TRUE	0.915031	18.9679	18.9895	0.0216	67.9538	61.9333	89.4901	27.5568	6.8699	123.817	2.97048	-72.3079	0.544602
88	USV	TRUE	0.807005	19.1013	19.1465	0.0452	68.3496	66.2459	73.658	7.41214	2.39923	-84.5562	1.10699	-71.0141	0.661772
89	USV	TRUE	0.987437	19.2789	19.2809	0.002	68.4622	65.9729	68.8585	2.88564	1.09349	1285.69	1.09484	-65.3045	0.733776
90	USV	TRUE	0.891128	19.4633	19.4657	0.0024	66.1818	65.7142	66.449	0.73477	0.267807	306.154	1.00557	-71.7797	0.669997
91	USV	TRUE	0.973507	19.6109	19.6309	0.02	70.7551	66.156	71.5443	5.38831	1.48143	159.003	1.15155	-63.2683	0.710485
92	USV	TRUE	0.838236	20.053	20.0594	0.0064	64.321	60.5096	68.1827	7.67309	3.29552	-1316.08	1.2481	-69.759	0.586907
93	USV	TRUE	0.923974	20.1778	20.2686	0.0908	65.9202	62.9554	69.9467	6.9913	2.20999	5.03119	1.11551	-75.3725	0.568932
94	USV	TRUE	0.893454	20.4166	20.4182	0.0016	69.1126	68.4446	70.315	1.87032	0.749798	-1168.95	1.01167	-73.5039	0.652758
95	USV	TRUE	0.809878	20.5902	20.6406	0.0504	73.3403	69.532	83.7202	14.1882	6.20774	-245.054	1.09122	-73.5239	0.538559
96	USV	TRUE	0.709532	20.9678	20.983	0.0152	88.7052	86.4099	92.7483	6.33832	1.97835	96.4127	1.97308	-57.4155	0.7686
97	USV	TRUE	0.692357	21.1064	21.1124	0.006	70.9327	70.7848	72.3	1.51515	0.595181	-269.076	1.01316	-61.8767	0.769553
98	USV	TRUE	0.995862	21.3236	21.4486	0.125	80.3476	71.3111	85.5777	14.2666	5.35699	-39.9294	11.4916	-70.2956	0.538585
99	USV	TRUE	0.864209	21.3176	21.3276	0.01	79.4197	75.59	90.7753	15.1852	5.35194	1507.94	1.02247	-72.2335	0.639724
100	USV	TRUE	0.993462	21.4196	21.4444	0.0248	70.0478	68.4115	82.6506	14.2391	4.0587	580.973	1.00457	-67.037	0.704248
101	USV	TRUE	0.902324	21.6416	21.646	0.0044	71.8715	71.8418	72.2426	0.400784	0.129477	72.2729	1.01017	-65.9322	0.654617
102	USV	TRUE	0.97026	21.798	21.8004	0.0024	79.2111	79.2111	79.2111	1.42109e-14	7.94411e-15	-2.05189e-12	1	-59.2399	0.747294
103	USV	TRUE	0.911247	23.9131	23.9147	0.0016	70.9609	70.7383	71.3617	0.623441	0.249933	-389.651	1.00816	-63.3712	0.695067
104	USV	TRUE	0.821886	23.9899	24.0867	0.0968	66.4099	60.7401	72.615	11.8748	3.41531	-95.9513	1.04657	-65.6695	0.643194
105	USV	TRUE	0.741621	24.2308	24.2344	0.0036	58.7447	58.24	59.1084	0.868365	0.289398	237.951	1.00194	-54.4424	0.770648
106	USV	TRUE	0.997236	24.4012	24.4364	0.0352	70.0913	65.8553	70.381	4.52577	2.3895	126.008	1.00144	-60.8867	0.760107
107	USV	TRUE	0.614007	25.2618	25.2662	0.0044	75.226	72.324	78.6549	6.3309	2.08408	1443.64	1.00294	-77.8319	0.557643
108	USV	TRUE	0.981142	25.5058	25.5082	0.0024	78.0375	75.232	81.4442	6.21215	2.24012	-2588.4	1.00047	-72.0382	0.648194
109	USV	TRUE	0.906757	25.6522	25.661	0.0088	76.0149	71.3849	81.1503	9.76546	4.10583	1197.58	1.03769	-74.184	0.592096
110	USV	TRUE	0.943171	25.741	25.8446	0.1036	60.6913	55.9996	77.8548	21.8552	6.00294	-66.554	1.25452	-74.8744	0.445076
111	USV	TRUE	0.9084	25.9398	25.995	0.0552	65.3841	64.0945	70.7441	6.64966	1.57428	-86.3772	1.03503	-70.3153	0.535491
112	USV	TRUE	0.689107	26.1123	26.1359	0.0236	63.0577	61.6941	71.7164	10.0223	4.19797	-398.764	1.00881	-66.8306	0.629414
113	USV	TRUE	0.784317	26.3087	26.3287	0.02	68.9207	68.1501	69.1857	1.03562	0.386289	-23.0665	1.02656	-67.1243	0.700412
114	USV	TRUE	0.932118	26.4071	26.4655	0.0584	61.2942	55.7526	69.9985	14.2459	5.8398	-218.84	1.03883	-64.6635	0.649809
115	USV	TRUE	0.764472	26.5715	26.5783	0.0068	68.6266	65.9245	69.4643	3.53979	1.42795	-597.058	1.11298	-68.5142	0.643395
116	USV	TRUE	0.888539	26.6755	26.7519	0.0764	68.8199	58.2225	76.6637	18.4412	4.863	-22.3133	1.30621	-76.4282	0.435654
117	USV	TRUE	0.720147	27.0615	27.0631	0.0016	73.2791	72.5755	73.4484	0.872818	0.366946	-545.511	1.05325	-74.8687	0.528409
118	USV	TRUE	0.616455	27.1825	27.1853	0.0028	75.6166	75.5201	75.7873	0.267189	0.108283	1.10482e-12	1.03789	-78.3983	0.400156
119	USV	TRUE	0.655148	27.3101	27.3169	0.0068	65.514	65.1303	67.2833	2.153	0.87237	299.445	1.00765	-77.4366	0.501192
120	USV	TRUE	0.97136	27.4101	27.4277	0.0176	77.8202	66.5739	79.701	13.1271	6.05899	-752.187	1.17231	-63.4795	0.691809
121	USV	TRUE	0.779899	27.6369	27.6437	0.0068	64.6639	63.8995	66.0221	2.12267	0.601038	269.571	1.02598	-71.3692	0.544952
122	USV	TRUE	0.90073	27.7477	27.7553	0.0076	72.4489	68.3234	73.9835	5.66013	2.18544	670.2	1.03365	-79.7576	0.534874
123	USV	TRUE	0.786783	27.8597	27.8677	0.008	67.4746	65.0551	68.0239	2.96877	1.03762	363.903	1.04026	-77.0364	0.539954
124	USV	TRUE	0.738494	27.9789	27.9813	0.0024	72.3234	71.5812	72.9172	1.33595	0.555406	-1.96699e-12	1.81127	-59.7525	0.766115
125	USV	TRUE	0.774743	28.0782	28.0806	0.0024	68.8441	67.9757	70.2468	2.27111	0.825203	946.295	1.00896	-76.695	0.581625
126	USV	TRUE	0.961289	28.6094	28.6286	0.0192	65.2937	64.1469	69.2882	5.14128	1.77583	-273.568	1.03392	-63.4185	0.703564
127	USV	TRUE	0.980002	29.1784	29.2236	0.0452	61.468	55.0315	66.1833	11.1518	3.27306	-68.004	1.2823	-59.4099	0.704774
128	USV	TRUE	0.997467	29.3392	29.388	0.0488	67.7106	60.0956	70.4284	10.3328	2.50411	33.8744	1.25875	-60.4201	0.716955
129	USV	TRUE	0.981602	29.4756	29.4924	0.0168	73.7242	67.924	77.8769	9.95296	3.62458	500.595	1.0433	-68.6689	0.644666
130	USV	TRUE	0.879522	29.5992	29.602	0.0028	75.9912	72.0873	79.0936	7.00629	2.5697	2611.81	1.00259	-70.8124	0.694663
131	USV	TRUE	0.835	29.7492	29.7904	0.0412	68.6783	62.3615	71.7706	9.40916	3.22497	152.041	1.11788	-60.6076	0.788378
132	USV	TRUE	0.622821	29.9284	29.9316	0.0032	65.6043	65.5109	65.7718	0.260927	0.0926092	54.8538	1.01119	-59.2435	0.767354
133	USV	TRUE	0.901812	30.1497	30.1741	0.0244	58.1179	54.2139	66.2745	12.0606	3.84374	-444.764	1.01735	-58.3622	0.783168
134	USV	TRUE	0.900569	30.3413	30.3741	0.0328	56.4407	49.6213	61.4046	11.7834	3.54884	-353.281	1.08649	-59.3842	0.787707
135	USV	TRUE	0.961631	30.4869	30.5105	0.0236	59.4446	58.7618	60.7805	2.01876	0.457092	-40.7492	1.0223	-57.054	0.781306
136	USV	TRUE	0.886199	30.5993	30.6329	0.0336	61.1359	56.8836	61.8044	4.92073	1.56683	-123.41	1.03489	-62.5356	0.77149
137	USV	TRUE	0.807418	30.7913	30.7953	0.004	59.8201	58.7513	60.9838	2.23254	1.0322	-576.503	1.00243	-56.0105	0.831967
138	USV	TRUE	0.984944	30.8805	30.9193	0.0388	54.5044	53.3388	69.4967	16.1579	2.45062	301.157	1.03938	-66.6078	0.71278
139	USV	TRUE	0.942667	31.0501	31.0605	0.0104	64.4431	63.4677	64.7809	1.31321	0.376264	-91.5904	1.02685	-57.4842	0.701011
140	USV	TRUE	0.859101	31.1527	31.1559	0.0032	74.6196	73.9664	75.4508	1.48438	0.487989	443.769	1.00378	-67.5991	0.756579
141	USV	TRUE	0.824814	31.2627	31.2679	0.0052	77.7861	74.6467	78.3873	3.74065	1.48509	-820.408	1.18761	-57.452	0.790231
142	USV	TRUE	0.996659	31.3879	31.3911	0.0032	67.8277	66.0465	69.327	3.28049	1.13643	-1035.98	1.00206	-57.2326	0.852912
143	USV	TRUE	0.92093	31.6291	31.6335	0.0044	68.147	66.4028	68.9857	2.58283	1.0556	707.029	1.0723	-57.144	0.856428
144	USV	TRUE	0.967969	31.7643	31.7667	0.0024	68.2225	67.8885	68.2596	0.371096	0.138851	-139.161	1.01913	-52.1433	0.844736
145	USV	TRUE	0.994872	31.9095	31.9351	0.0256	65.7801	57.7209	68.4604	10.7395	4.35248	-429.211	1.01377	-59.3132	0.772462
146	USV	TRUE	0.938367	32.0591	32.0719	0.0128	70.1159	66.6958	71.2748	4.57902	1.08858	-108.72	1.21868	-51.3595	0.872464
147	USV	TRUE	0.775792	32.2256	32.2344	0.0088	70.2416	69.7506	72.2745	2.5239	1.1771	295.995	1.00806	-80.0216	0.458716
148	USV	TRUE	0.964448	32.3028	32.3448	0.042	64.4598	56.8776	68.1216	11.244	3.43335	-143.644	1.29065	-65.5786	0.769988
149	USV	TRUE	0.942048	32.4992	32.5024	0.0032	66.6852	63.9911	70.3071	6.31606	1.99959	-1807.55	1.01147	-63.7951	0.806843
150	USV	TRUE	0.813931	35.7805	35.8041	0.0236	69.1702	67.4097	78.5787	11.1691	3.33621	-406.295	1.07374	-66.1316	0.710485
151	USV	TRUE	0.758115	35.9657	35.9753	0.0096	65.4965	65.1254	65.547	0.4216	0.131872	-25.4208	1.01534	-56.812	0.774849
152	USV	TRUE	0.73886	36.0826	36.1686	0.086	67.4468	65.5899	69.4543	3.86443	1.39422	-26.88	1.0299	-68.5098	0.696481
153	USV	TRUE	0.974328	36.319	36.3898	0.0708	61.4968	54.3203	68.1691	13.8488	4.11584	23.8508	1.20551	-64.5693	0.717594
154	USV	TRUE	0.922717	36.4762	36.479	0.0028	72.6006	72.2629	72.7973	0.534378	0.187625	-79.5206	1.09973	-62.1605	0.732784
155	USV	TRUE	0.993323	36.5722	36.6114	0.0392	68.7116	65.5827	73.3577	7.77502	2.97454	154.113	1.10507	-64.1782	0.716828
156	USV	TRUE	0.736053	36.7586	36.785	0.0264	61.7121	53.5484	62.2464	8.69807	1.78387	-282.946	1.09314	-58.3146	0.80663
157	USV	TRUE	0.831449	36.8586	36.9422	0.0836	69.9133	58.0642	70.2966	12.2323	4.86062	122.904	1.09404	-62.272	0.704317
158	USV	TRUE	0.988979	37.0576	37.088	0.0304	72.1354	68.4221	74.5826	6.16046	2.2355	138.806	1.07462	-71.2454	0.63979
159	USV	TRUE	0.996047	37.2188	37.2212	0.0024	69.8185	69.2841	71.2213	1.93712	0.720424	-807.134	1.03531	-65.3343	0.771774
160	USV	TRUE	0.942276	37.3916	37.3992	0.0076	71.5102	66.6096	72.1044	5.4948	2.4103	-759.608	1.01051	-63.8016	0.730725
161	USV	TRUE	0.857506	37.5124	37.5484	0.036	66.702	66.0738	71.2282	5.15444	1.75223	-119.272	1.0051	-62.2648	0.703116
162	USV	TRUE	0.84817	37.6416	37.6468	0.0052	71.7537	70.1283	77.1642	7.03598	2.08839	-1137.27	1.10586	-60.7966	0.803612
163	USV	TRUE	0.849994	37.7568	37.7592	0.0024	71.8196	70.8176	73.1555	2.33791	0.8446	-974.127	1.00319	-59.3524	0.808418
164	USV	TRUE	0.978807	37.864	37.8964	0.0324	75.6019	67.2844	82.8304	15.5461	4.58547	-305.132	1.43489	-62.1459	0.699384
165	USV	TRUE	0.990054	39.3003	39.3395	0.0392	71.6428	68.9987	71.9726	2.97396	1.17736	3.88172	1.05966	-67.5765	0.642945
166	USV	TRUE	0.9709	39.4575	39.4719	0.0144	63.8298	55.876	65.6743	9.79827	4.01571	728.593	1.02241	-59.793	0.771819
167	USV	TRUE	0.974592	39.6427	39.6447	0.002	62.2046	60.833	64.9744	4.14143	1.62952	-2131.15	1.01963	-62.8655	0.793822
168	USV	TRUE	0.96669	39.7747	39.8315	0.0568	65.424	54.4028	66.9942	12.5914	4.76648	233.191	1.04087	-62.119	0.705102
169	USV	TRUE	0.93491	39.9443	39.9843	0.04	62.7901	52.4403	66.0217	13.5814	4.74096	-327.923	1.06623	-60.1438	0.766346
170	USV	TRUE	0.985357	40.0952	40.1052	0.01	74.1627	70.9902	74.463	3.47283	1.32898	349.521	1.00177	-54.0076	0.835503
171	USV	TRUE	0.979424	40.2	40.2024	0.0024	75.9306	72.1231	77.2665	5.14339	1.92178	-2143.08	1.0246	-58.489	0.814323
172	USV	TRUE	0.885088	40.3368	40.3388	0.002	66.2877	66.2877	66.2877	1.42109e-14	4.76647e-15	-2.48638e-12	1	-54.0692	0.858803
173	USV	TRUE	0.897725	40.418	40.4236	0.0056	71.4355	70.9895	71.7018	0.712314	0.228324	-76.9187	1.03401	-71.4543	0.656616
174	USV	TRUE	0.757747	50.4523	50.4543	0.002	56.5223	56.5223	56.5223	2.13163e-14	7.45224e-15	6.21595e-13	1	-73.0641	0.534843
175	USV	TRUE	0.817205	50.6347	50.7143	0.0796	65.0205	54.1606	78.8567	24.6961	7.45384	180.372	1.21454	-77.7205	0.401813
176	USV	TRUE	0.806094	50.7535	50.7735	0.02	63.7609	53.7295	64.0606	10.3312	4.12367	-524.344	1.00298	-70.7406	0.643732
177	USV	TRUE	0.677709	50.9271	50.9319	0.0048	84.0242	83.7496	84.2172	0.467581	0.136329	35.1726	1.04018	-79.5959	0.401778
178	USV	TRUE	0.888739	51.0691	51.0723	0.0032	55.2242	53.8882	56.9535	3.06525	1.04196	-949.387	1.00294	-76.3463	0.587031
179	USV	TRUE	0.882189	51.2145	51.2349	0.0204	70.3419	58.4819	75.1365	16.6546	5.88299	-721.416	1.64809	-69.6671	0.602403
180	USV	TRUE	0.826237	51.3769	51.3789	0.002	59.9526	59.5696	60.9412	1.37157	0.554485	-707.415	1.0753	-68.6462	0.653686
181	USV	TRUE	0.629941	51.5453	51.5549	0.0096	74.0539	71.4018	76.3547	4.95292	1.56464	462.173	1.06276	-77.7438	0.494041
182	USV	TRUE	0.705544	51.6453	51.6649	0.0196	64.5502	54.9671	66.6726	11.7055	5.02568	567.822	1.38116	-73.6709	0.536
183	USV	TRUE	0.842284	51.7741	51.8153	0.0412	58.87	58.21	67.1637	8.95377	3.99228	-211.049	1.00921	-71.6203	0.540016
184	USV	TRUE	0.860334	52.0873	52.1521	0.0648	54.0879	52.0618	56.1193	4.05754	1.22672	4.38888	1.0704	-66.2124	0.659389
185	USV	TRUE	0.966144	52.3186	52.4418	0.1232	63.3225	53.5233	73.3022	19.779	5.34877	15.477	1.14761	-67.2516	0.651696
186	USV	TRUE	0.896849	52.6398	52.6422	0.0024	69.0208	68.6869	69.8224	1.13555	0.420241	-473.147	1.02178	-60.598	0.734601
187	USV	TRUE	0.852317	52.8058	52.811	0.0052	63.7587	60.8642	68.5607	7.69653	1.78218	-797.734	1.32657	-67.8553	0.658371
188	USV	TRUE	0.798559	52.909	53.0562	0.1472	70.6404	40.7301	92.639	51.9089	11.4922	35.3789	10.4763	-88.0245	0.2501
189	USV	TRUE	0.707091	53.2472	53.3136	0.0664	66.8023	54.9009	66.8104	11.9094	5.97101	-183.124	1.00084	-72.4167	0.410388
190	USV	TRUE	0.710688	53.502	53.5352	0.0332	72.0675	62.9664	77.363	14.3967	5.10713	-490.58	1.02177	-80.6474	0.400345
191	USV	TRUE	0.618632	53.5916	53.5948	0.0032	67.3581	67.0463	68.7757	1.72931	0.618485	-530.358	1.06162	-76.606	0.457095
192	USV	TRUE	0.619523	53.836	53.8512	0.0152	61.8425	59.8363	70.667	10.8307	5.29112	-715.219	1.00058	-78.3274	0.488473
193	USV	TRUE	0.710153	54.0797	54.1517	0.072	75.695	68.455	78.9805	10.5255	3.92433	102.044	1.10445	-77.985	0.437649
194	USV	TRUE	0.674505	54.2933	54.3941	0.1008	67.1683	60.355	89.4341	29.0791	5.85569	-162.601	2.92151	-88.9579	0.238023
195	USV	TRUE	0.740956	54.4085	54.4649	0.0564	66.4955	61.0685	66.7595	5.69094	1.45705	-89.8982	1.0184	-72.8626	0.591616
196	USV	TRUE	0.670061	54.7961	54.8073	0.0112	67.8826	65.9093	71.1369	5.22763	2.13186	-467.868	1.00727	-79.8578	0.483675
197	USV	TRUE	0.754152	55.2691	55.2907	0.0216	71.1804	71.1377	73.9807	2.84293	1.44663	-131.114	1.002	-75.2219	0.491439
198	USV	TRUE	0.74338	55.4267	55.4707	0.044	71.3869	64.373	78.11	13.737	3.91886	-128.618	1.35944	-79.3546	0.443514
199	USV	TRUE	0.703232	55.6247	55.7219	0.0972	66.1617	42.7462	80.8134	38.0672	12.833	-163.424	1.50512	-76.5124	0.449386
200	USV	TRUE	0.825909	55.8055	55.8255	0.02	64.1295	60.4236	67.6052	7.18159	3.09722	-378.069	1.00609	-73.4649	0.440649
201	USV	TRUE	0.774262	55.9703	55.9799	0.0096	72.4824	70.8337	76.2973	5.46369	1.99709	-615.448	1.02046	-72.9344	0.646009
202	USV	TRUE	0.673174	56.0855	56.0875	0.002	66.9538	66.7267	69.2294	2.50267	0.978716	-1120.92	1.16003	-81.0045	0.509949
203	USV	TRUE	0.815377	56.41	56.4172	0.0072	72.1004	71.8357	72.3628	0.527067	0.173441	43.7169	1.02451	-73.8293	0.588202
204	USV	TRUE	0.698139	56.5488	56.5564	0.0076	67.2115	66.4208	67.4073	0.986534	0.319688	-70.3204	1.04139	-73.4286	0.537525
205	USV	TRUE	0.646213	56.6944	56.7092	0.0148	66.7929	57.9639	67.8444	9.88052	3.36057	-693.99	1.01184	-77.4501	0.556036
206	USV	TRUE	0.807909	56.7904	56.7932	0.0028	72.8968	72.6701	73.5048	0.834646	0.31663	-279.076	1.01542	-76.7889	0.534058
207	USV	TRUE	0.821225	56.9648	56.9784	0.0136	77.2864	75.5441	78.9332	3.38907	0.89785	127.121	1.18708	-77.7557	0.417887
208	USV	TRUE	0.774165	57.1734	57.177	0.0036	62.492	61.0484	67.2477	6.19932	2.74163	-1816.33	1.00576	-76.6082	0.483321
209	USV	TRUE	0.61043	57.3342	57.3394	0.0052	79.7309	78.3356	80.2282	1.89259	0.6944	-396.543	1.0452	-74.3919	0.601702
210	USV	TRUE	0.977583	57.4902	57.4958	0.0056	76.0719	75.7447	76.5951	0.85047	0.332834	-102.54	1.04673	-67.1509	0.701293
211	USV	TRUE	0.741095	57.6434	57.661	0.0176	94.5897	90.2963	96.6154	6.31902	2.25796	250.091	1.21492	-75.8913	0.450404
212	USV	TRUE	0.834217	58.0582	58.163	0.1048	51.4101	50.9352	53.0368	2.1016	0.908681	-16.4822	1.00276	-64.9015	0.628551
213	USV	TRUE	0.793158	58.2399	58.2431	0.0032	58.0934	55.8371	60.1122	4.27503	1.54361	-1405.53	1.00383	-78.0403	0.488916
214	USV	TRUE	0.89218	58.4395	58.4431	0.0036	71.5753	71.3824	71.7832	0.400784	0.146913	36.8847	1.0515	-60.0014	0.78426
215	USV	TRUE	0.642569	58.8583	58.8663	0.008	85.9644	83.7972	93.3683	9.57116	3.74375	1360.5	1.03524	-77.8054	0.548426
216	USV	TRUE	0.885861	58.9083	58.9151	0.0068	84.4607	83.8165	84.4748	0.658293	0.31947	101.471	1.00146	-68.2743	0.638428
217	USV	TRUE	0.648207	59.1715	59.2003	0.0288	67.6701	60.7659	77.3962	16.6303	5.42862	-503.907	1.30728	-75.1258	0.491351
218	USV	TRUE	0.820366	59.3161	59.3285	0.0124	70.1544	65.66	72.7405	7.08048	2.27985	-482.5	1.08092	-66.8806	0.647867
219	USV	TRUE	0.956623	59.6353	59.6417	0.0064	70.2278	69.0774	71.6825	2.60509	0.936023	-456.275	1.0388	-61.3506	0.795756
220	USV	TRUE	0.880602	59.7909	59.8113	0.0204	64.9536	61.9627	66.2079	4.24519	1.11972	-139.583	1.09431	-61.2462	0.714954
221	USV	TRUE	0.966039	59.9197	59.9293	0.0096	62.8481	62.4782	68.056	5.57774	2.3791	-587.327	1.00067	-65.2544	0.693792
222	USV	TRUE	0.828457	60.0509	60.0609	0.01	67.4306	65.2006	68.3158	3.11515	1.19415	-289.263	1.00416	-68.3624	0.653184
223	USV	TRUE	0.723219	60.157	60.1602	0.0032	70.3271	67.529	71.1064	3.57737	1.32314	-1151.94	1.08587	-69.7382	0.715378
224	USV	TRUE	0.866527	60.2586	60.2682	0.0096	63.8686	40.5262	67.6218	27.0956	12.8674	3149.55	1.17765	-65.5464	0.647018
225	USV	TRUE	0.852015	60.4462	60.4494	0.0032	70.1001	69.3971	70.9752	1.57809	0.592594	-30.2641	1.65081	-63.0333	0.835541
226	USV	TRUE	0.91292	60.6554	60.6726	0.0172	63.2347	62.8832	76.6614	13.7782	5.67243	-836.851	1.07414	-70.5752	0.601713
227	USV	TRUE	0.978607	60.8862	60.9254	0.0392	66.2721	59.6701	71.0671	11.397	3.08079	96.0514	1.32396	-66.7167	0.715486
228	USV	TRUE	0.751388	62.3633	62.4145	0.0512	72.6638	58.2356	80.5013	22.2658	4.35436	107.062	3.44477	-91.1247	0.239138
229	USV	TRUE	0.822246	62.5777	62.5861	0.0084	51.0077	50.5178	53.1155	2.59767	0.863692	-307.333	1.04349	-54.4347	0.846638
230	USV	TRUE	0.976888	63.2747	63.2803	0.0056	60.4058	57.3109	64.9851	7.67427	2.62262	-1444.82	1.03422	-63.7724	0.780922
231	USV	TRUE	0.768084	63.3691	63.4539	0.0848	59.4778	53.7056	67.0945	13.3889	4.4582	-212.942	1.06673	-65.9151	0.650481
232	USV	TRUE	0.66629	65.9078	65.9098	0.002	82.8622	82.6484	86.2555	3.60705	1.39765	-1429.46	1.25626	-73.4863	0.59564
233	USV	TRUE	0.620185	90.7131	90.7255	0.0124	56.6159	55.8821	57.8102	1.92805	0.6481	-48.2961	1.06783	-82.6488	0.441427
234	USV	TRUE	0.621022	91.9153	91.9177	0.0024	72.3934	69.1203	74.4641	5.34378	1.94015	-2226.58	1.0035	-73.5857	0.490018
235	USV	TRUE	0.735815	92.0361	92.0397	0.0036	77.4814	76.6511	78.6742	2.02318	0.772107	-599.58	1.03242	-67.3249	0.630894
236	USV	TRUE	0.816149	93.2436	93.2608	0.0172	66.5047	66.3512	66.729	0.377749	0.108162	15.0313	1.0036	-74.1241	0.501858
237	USV	TRUE	0.619947	93.428	93.476	0.048	66.595	53.5325	74.722	21.1896	3.99346	101.298	3.98685	-93.8595	0.207057
238	USV	TRUE	0.97018	96.4492	96.4524	0.0032	69.7724	69.0079	76.2146	7.20669	2.55507	-2042.57	1.24751	-74.0771	0.549577
239	USV	TRUE	0.648751	96.5516	96.554	0.0024	84.0702	81.198	86.8089	5.61097	2.02037	-2337.91	1.00003	-78.4368	0.45201
240	USV	TRUE	0.652581	96.6324	96.6376	0.0052	74.1681	73.2914	78.8242	5.53281	2.45892	1073.53	1.0051	-76.2557	0.577753
241	USV	TRUE	0.926906	97.0648	97.0864	0.0216	70.1129	69.436	70.9211	1.48505	0.525698	21.0916	1.04308	-71.7421	0.664201
242	USV	TRUE	0.656203	102.4	102.489	0.0896	86.4566	53.5346	87.7292	34.1946	9.54837	-141.221	1.15436	-76.2734	0.449529
243	USV	TRUE	0.768568	103.829	103.885	0.0568	59.563	55.8654	78.3167	22.4513	5.87677	198.808	2.14416	-77.3182	0.4014
244	USV	TRUE	0.623942	104.638	104.755	0.1172	64.648	50.5997	65.7107	15.111	5.05448	-122.623	1.00513	-77.4864	0.466603
245	USV	TRUE	0.664656	104.753	104.761	0.008	50.4443	46.3668	53.9195	7.55272	2.51572	869.244	1.01705	-79.4049	0.440501
246	USV	TRUE	0.730492	105.018	105.046	0.0288	59.5443	59.309	61.4751	2.16604	0.81244	-33.9404	1.03141	-65.5246	0.635054
247	USV	TRUE	0.764375	105.633	105.651	0.018	70.3152	58.4717	76.6237	18.152	6.84827	-989.831	1.00921	-65.5438	0.592229
248	USV	TRUE	0.638547	105.757	105.765	0.0076	69.5177	69.2232	76.6938	7.47054	3.63839	1025.79	1.01704	-76.2798	0.438174
249	USV	TRUE	0.804781	106.192	106.201	0.0096	69.0663	67.7138	70.1037	2.38986	0.837368	-37.9254	1.35253	-60.0518	0.708825
250	USV	TRUE	0.891067	106.211	106.243	0.032	65.3544	55.8591	67.9669	12.1078	4.73577	-356.118	1.02523	-58.2543	0.774839
251	USV	TRUE	0.754584	106.388	106.393	0.0048	68.6269	68.0396	68.9303	0.890631	0.294006	-7.22782	1.12179	-75.5995	0.464683
252	USV	TRUE	0.87585	106.492	106.54	0.0484	66.9201	62.7329	71.9911	9.25824	3.30144	84.0079	1.16088	-66.3721	0.662719
253	USV	TRUE	0.89482	106.823	106.826	0.0032	66.3534	66.0046	66.3831	0.378518	0.126336	-91.2278	1.01661	-54.5993	0.850312
254	USV	TRUE	0.776081	106.962	106.979	0.0172	66.6828	65.7327	68.6718	2.93908	0.603528	-74.3897	1.1461	-58.643	0.721137
255	USV	TRUE	0.807796	107.265	107.271	0.0056	64.1582	63.3863	67.078	3.69165	1.52297	-660.397	1.00003	-65.2146	0.701463
256	USV	TRUE	0.840573	107.576	107.586	0.0096	56.8141	54.9373	64.5839	9.6466	4.02318	-1022.41	1.00415	-72.7195	0.528403
257	USV	TRUE	0.745882	107.761	107.82	0.0592	67.638	66.6419	85.1443	18.5025	8.85927	-306.321	1.00841	-77.7504	0.434807
258	USV	TRUE	0.80463	108.069	108.138	0.0684	66.8029	65.0909	67.0659	1.975	0.859729	25.8353	1.00143	-71.929	0.583029
259	USV	TRUE	0.728651	108.223	108.229	0.0068	73.0005	72.2557	77.2972	5.04151	2.51239	736.424	1.00151	-80.7677	0.450994
260	USV	TRUE	0.705062	108.268	108.309	0.0408	66.1271	64.3582	70.6722	6.31404	2.26324	-119.177	1.04618	-77.1331	0.402979
261	USV	TRUE	0.842999	108.501	108.502	0.0016	81.3405	81.2692	81.5899	0.320627	0.129065	-155.86	1.04572	-77.7666	0.487658
262	USV	TRUE	0.66731	108.867	108.903	0.0352	69.2232	66.5781	77.4584	10.8803	2.8593	241.712	1.13043	-74.4207	0.539133
263	USV	TRUE	0.847627	109.13	109.132	0.002	70.1287	67.3322	72.1416	4.80941	1.71851	-1437.73	1.90086	-69.7547	0.705052
264	USV	TRUE	0.669584	109.362	109.363	0.0016	70.3222	68.1135	71.106	2.99252	1.22894	-1870.32	1.02557	-75.6285	0.589521
265	USV	TRUE	0.688715	110.526	110.529	0.0036	79.1821	79.0188	79.6867	0.667973	0.246411	-193.42	1.01419	-75.5239	0.511463
266	USV	TRUE	0.92977	110.657	110.73	0.0724	68.1056	66.7669	69.7809	3.01404	1.25131	-29.5662	1.00773	-68.8699	0.524968
267	USV	TRUE	0.650115	110.887	111.007	0.12	60.7149	59.9906	87.8128	27.8222	11.2032	207.188	1.20031	-71.8889	0.43773
268	USV	TRUE	0.810412	111.582	111.585	0.0028	71.6062	70.7194	72.0192	1.29979	0.575779	-461.957	1.00064	-65.2713	0.688644
269	USV	TRUE	0.612132	111.815	111.817	0.0016	94.1218	92.6612	94.3178	1.65657	0.678869	-935.162	1.18769	-75.5521	0.562051
270	USV	TRUE	0.832334	112.063	112.065	0.002	59.1062	58.6564	59.556	0.899537	0.320169	-425.594	1.00633	-73.8551	0.65068
271	USV	TRUE	0.68878	112.3	112.371	0.0712	89.1962	68.0242	93.9039	25.8797	8.13781	-3.47219	1.4884	-68.8502	0.538881
272	USV	TRUE	0.693978	113.829	113.849	0.0208	71.1124	67.5396	75.2651	7.7255	3.86842	-392.503	1.0086	-67.5925	0.483073
273	USV	TRUE	0.643138	114.06	114.101	0.0416	53.81	43.6865	69.7746	26.0881	6.4233	97.3854	6.04833	-92.1069	0.160744
274	USV	TRUE	0.739032	114.25	114.397	0.1472	61.5395	23.1534	91.9694	68.8161	11.3215	-4.83279	8.08806	-84.6864	0.226011
275	USV	TRUE	0.704019	114.834	114.848	0.014	69.7375	69.4354	77.2687	7.83337	4.12908	562.008	1.00109	-78.3172	0.477937
276	USV	TRUE	0.638588	115.188	115.198	0.0108	69.3715	68.1394	69.9439	1.80446	0.468662	-17.1765	1.13948	-70.7914	0.4923
277	USV	TRUE	0.793989	115.389	115.415	0.026	71.254	67.3345	72.8634	5.52897	1.70934	-174.205	1.09538	-68.6874	0.590087
278	USV	TRUE	0.757693	115.981	116.016	0.0348	62.1155	56.6347	69.0042	12.3695	5.91123	-313.94	1.10384	-75.5581	0.522339
279	USV	TRUE	0.735916	116.556	116.573	0.0172	58.9651	57.1677	70.1322	12.9646	4.14296	-723.552	1.01215	-64.3888	0.651033
280	USV	TRUE	0.601987	117.274	117.275	0.0016	55.5436	55.0538	56.9241	1.87032	0.768088	-1168.95	1.03658	-72.647	0.67318
281	USV	TRUE	0.831321	117.352	117.455	0.1036	55.4601	51.7362	81.2509	29.5147	12.04	-83.4623	1.27959	-73.0438	0.528548
282	USV	TRUE	0.77641	118.022	118.073	0.0508	71.1584	53.5331	71.519	17.9858	8.78335	349.042	1.01226	-68.5406	0.457346
283	USV	TRUE	0.669599	118.501	118.508	0.0076	70.5435	68.9193	71.0703	2.15097	0.783054	294.161	1.00588	-78.3111	0.491438
284	USV	TRUE	0.816185	118.811	118.815	0.004	72.8848	70.1981	75.4231	5.22503	1.78146	1331.05	1.049	-73.8132	0.613309
285	USV	TRUE	0.921095	118.897	118.899	0.0016	68.2902	68.2189	68.5395	0.320627	0.129065	-155.86	1.04572	-65.7428	0.694362
286	USV	TRUE	0.705412	119.278	119.307	0.0288	56.601	54.4956	71.8436	17.348	7.64296	-550.298	1.14388	-75.679	0.49287
287	USV	TRUE	0.919606	119.552	119.561	0.0088	62.7922	60.5442	64.1875	3.64331	1.14726	-428.902	1.00371	-68.1271	0.642448
288	USV	TRUE	0.832517	119.665	119.667	0.0024	75.0029	72.999	75.6041	2.60509	0.982221	-1085.46	1.05281	-68.8368	0.613024
289	USV	TRUE	0.902912	119.907	119.929	0.0224	60.6449	57.7127	68.3489	10.6361	3.85347	-475.846	1.01012	-69.5571	0.544611
290	USV	TRUE	0.914489	120.059	120.067	0.008	73.9673	73.1964	74.8411	1.64475	0.595254	-190.923	1.0146	-77.4149	0.535029
291	USV	TRUE	0.686395	120.179	120.187	0.0084	77.9137	73.5402	79.784	6.24382	1.75742	-433.682	1.64106	-72.6369	0.546901
292	USV	TRUE	0.838773	120.341	120.591	0.25	72.1648	71.7084	72.6028	0.894332	0.354109	0.230596	1.21368	-71.3134	0.539494
293	USV	TRUE	0.811009	120.456	120.47	0.0136	79.1172	75.2212	80.0873	4.86619	1.75582	-338.643	1.04585	-78.0376	0.534583
294	USV	TRUE	0.65191	120.671	120.676	0.0052	74.0803	73.8548	74.2426	0.387795	0.14756	59.6404	1.0054	-80.9033	0.453968
295	USV	TRUE	0.761849	120.794	120.796	0.0016	71.3246	71.1554	72.331	1.17563	0.490049	-701.372	1.10925	-70.3987	0.59909
296	USV	TRUE	0.968702	121.138	121.143	0.0048	70.3695	67.9163	71.1914	3.27509	1.41674	-682.233	1	-65.7127	0.759386
297	USV	TRUE	0.87129	121.387	121.397	0.01	67.3253	60.0308	68.4084	8.37761	3.61663	-953.169	1.05251	-65.6003	0.654797
298	USV	TRUE	0.868933	121.476	121.575	0.0996	88.897	52.7375	94.3318	41.5943	17.8964	-84.9688	1.47384	-75.2652	0.445196
299	USV	TRUE	0.609147	121.709	121.735	0.026	86.8782	84.2794	106.048	21.7691	5.83124	-780.127	1.19248	-80.3042	0.441232
300	USV	TRUE	0.916197	121.885	121.889	0.0044	78.0307	77.5848	78.6296	1.04481	0.368254	15.2163	1.20654	-68.8319	0.658062
301	USV	TRUE	0.655565	122.151	122.213	0.0616	67.2123	62.3165	74.3923	12.0758	3.78199	-121.511	1.10124	-68.5773	0.592515
302	USV	TRUE	0.603337	122.299	122.34	0.0416	81.7022	72.6474	93.9187	21.2712	4.60537	64.3617	5.44796	-95.3896	0.172947
303	USV	TRUE	0.787567	122.481	122.511	0.0296	67.4034	66.0102	85.8264	19.8162	7.988	192.649	2.15728	-75.8877	0.409482
304	USV	TRUE	0.907735	122.577	122.585	0.0076	72.8049	68.6158	75.1354	6.51959	2.19926	-836.648	1.33068	-64.3826	0.654016
305	USV	TRUE	0.90463	122.74	122.837	0.0968	75.7226	55.6819	78.2038	22.5219	9.70075	-226.109	1.00148	-65.5868	0.629129
306	USV	TRUE	0.848968	122.96	122.972	0.0116	68.3747	66.2509	69.0072	2.75623	1.04208	-217.731	1.08775	-62.9564	0.725445
307	USV	TRUE	0.968515	123.165	123.206	0.0416	74.0698	71.9284	75.7839	3.85547	1.531	30.2777	1.06493	-65.0621	0.701102
308	USV	TRUE	0.795667	123.621	123.625	0.004	65.0925	64.4319	68.8034	4.37151	1.38341	-920.824	1.1087	-64.0188	0.713443
309	USV	TRUE	0.91092	123.773	123.776	0.0032	76.8376	76.4368	79.3536	2.91682	0.966177	-742.192	1.18237	-56.9395	0.778367
310	USV	TRUE	0.741484	123.887	123.888	0.0016	67.5378	66.5848	67.9564	1.37157	0.556377	-857.232	1.02519	-59.4799	0.848271
311	USV	TRUE	0.93644	123.999	124.004	0.0056	60.1315	60.1315	60.1315	7.10543e-15	4.45862e-15	-1.00072e-12	1	-60.4904	0.763137
312	USV	TRUE	0.917276	124.257	124.28	0.0232	66.5788	65.4317	68.137	2.70525	0.931542	59.5041	1.08725	-63.0506	0.774877
313	USV	TRUE	0.74476	128.989	128.993	0.0044	48.2616	48.0234	52.2426	4.21911	1.96379	1017.81	1.03773	-78.4188	0.543674
314	USV	TRUE	0.841945	129.201	129.243	0.0424	65.1953	57.2276	75.0204	17.7928	5.18852	302.306	1.57434	-72.0749	0.601826
315	USV	TRUE	0.704874	129.321	129.343	0.022	67.4254	62.1293	68.8162	6.68688	2.24183	251.472	1.12361	-66.3776	0.704184
316	USV	TRUE	0.632131	131.714	131.72	0.0064	61.6416	61.2761	63.9291	2.65305	1.09181	-476.09	1.03722	-72.2774	0.402981
317	USV	TRUE	0.68713	131.893	131.898	0.0052	53.6116	52.9355	53.9692	1.03369	0.435882	188.055	1.08117	-71.6785	0.599947
318	USV	TRUE	0.684209	132.093	132.096	0.0024	62.4816	60.7448	62.9491	2.20431	0.836342	-918.463	1.06217	-63.8416	0.503767
319	USV	TRUE	0.764879	132.574	132.598	0.024	63.5333	59.5217	63.6007	4.07909	1.63125	-170.658	1.00848	-74.9574	0.471635
320	USV	TRUE	0.78312	132.681	132.686	0.0056	57.7264	57.4809	58.799	1.31802	0.605768	-240.765	1.0018	-69.559	0.691415
321	USV	TRUE	0.705022	133.211	133.303	0.0916	62.0992	59.5974	64.6183	5.02088	1.59368	31.8247	1.0216	-75.8268	0.44396
322	USV	TRUE	0.617536	133.559	133.574	0.0156	66.4979	66.4906	67.7736	1.28304	0.60811	-84.9343	1.00062	-76.4128	0.550932
323	USV	TRUE	0.627342	133.974	133.976	0.002	55.1479	54.8407	56.1232	1.28251	0.507907	-644.435	1.06171	-68.5827	0.528518
324	USV	TRUE	0.952312	134.046	134.048	0.0016	53.3072	51.4457	53.6367	2.19095	0.917933	-1324.81	1.11445	-70.5008	0.656728
325	USV	TRUE	0.866178	134.129	134.147	0.0176	49.4144	45.5827	50.5249	4.94216	1.61808	290.525	1.02299	-66.4011	0.716215
326	USV	TRUE	0.874245	134.651	134.668	0.0176	77.941	77.5101	79.1875	1.67735	0.62781	-83.3927	1.08951	-65.7425	0.72673
327	USV	TRUE	0.87344	134.771	134.949	0.1772	69.4919	58.0711	76.0883	18.0173	7.27147	-77.0352	1.04749	-65.8528	0.691016
328	USV	TRUE	0.76185	135.231	135.235	0.0032	68.679	64.7013	70.6077	5.90646	2.32266	-1851.79	1.00088	-68.2512	0.695266
329	USV	TRUE	0.682519	135.539	135.554	0.0152	69.5039	67.5213	83.2126	15.6912	6.11224	-919.159	1.25633	-74.1698	0.45991
330	USV	TRUE	0.950708	135.688	135.791	0.1028	61.591	60.169	69.4681	9.29912	3.81341	-80.108	1.01178	-66.9865	0.661462
331	USV	TRUE	0.974846	136.006	136.008	0.002	71.6257	70.7306	71.8885	1.15782	0.42199	-518.474	1.06719	-59.9719	0.803405
332	USV	TRUE	0.730037	136.297	136.423	0.126	65.548	57.4325	74.1236	16.6911	8.14582	94.4389	1.04517	-66.6885	0.527891
333	USV	TRUE	0.631224	136.472	136.51	0.0384	86.3378	67.417	93.567	26.15	9.845	583.436	1.82164	-77.2507	0.446294
334	USV	TRUE	0.600136	136.772	136.78	0.0076	58.875	56.3978	60.3566	3.95883	1.60104	-499.844	1.026	-66.8911	0.492966
335	USV	TRUE	0.839755	137.233	137.235	0.0024	68.8124	68.5452	69.0796	0.534378	0.192398	-222.658	1	-72.2154	0.639288
336	USV	TRUE	0.9732	137.271	137.311	0.0404	67.972	60.2833	90.982	30.6987	10.2108	-218.464	2.41631	-70.4172	0.590212
337	USV	TRUE	0.699535	137.523	137.525	0.002	79.3715	79.1889	80.2665	1.07766	0.413292	467.581	1.14626	-63.483	0.582503
338	USV	TRUE	0.771377	137.991	137.995	0.0048	65.4109	65.1945	68.638	3.44347	1.47027	-754.217	1.01633	-77.9246	0.526381
339	USV	TRUE	0.718549	143.21	143.277	0.0668	65.6193	58.7411	83.5805	24.8394	10.6477	347.308	1.67409	-65.4019	0.538037
340	USV	TRUE	0.90718	143.353	143.377	0.0244	53.2559	51.6157	55.7565	4.14081	1.06229	-154.434	1.01104	-61.8023	0.649684
341	USV	TRUE	0.845588	143.61	143.621	0.0104	56.6149	56.1764	58.6579	2.48145	1.04298	-229.401	1.00225	-72.0021	0.542206
342	USV	TRUE	0.654523	144.803	144.859	0.056	66.5204	60.6126	75.2783	14.6657	2.36903	-102.757	2.04013	-91.958	0.230346
343	USV	TRUE	0.679593	145.041	145.091	0.05	68.4476	62.4899	71.5548	9.06489	3.36764	-162.407	1.01519	-78.8588	0.410795
344	USV	TRUE	0.62735	145.907	145.914	0.0068	70.7839	67.7378	71.9021	4.1643	1.5141	601.761	1.0018	-81.1058	0.44321
345	USV	TRUE	0.65794	146.728	146.732	0.004	67.37	67.1116	67.5015	0.389855	0.152552	68.1452	1.01604	-76.3487	0.475927
346	USV	TRUE	0.663774	147.132	147.142	0.0104	67.7031	66.3414	68.5418	2.20039	0.749766	-215.746	1.01457	-76.8352	0.449141
347	USV	TRUE	0.756876	147.501	147.506	0.0052	59.2517	58.776	59.7089	0.93289	0.354466	-172.013	1.001	-77.9289	0.489436
348	USV	TRUE	0.80353	147.733	147.775	0.042	61.1159	59.9985	64.9294	4.93085	1.71651	-20.4307	1.07222	-73.6766	0.587136
349	USV	TRUE	0.703941	148.029	148.1	0.0712	73.7595	68.8515	78.2451	9.39363	2.99906	16.415	1.09765	-77.4144	0.404857
350	USV	TRUE	0.672304	148.546	148.548	0.0024	74.1994	73.2642	76.0697	2.80549	1.02863	-1168.95	1.01705	-72.3539	0.574359
351	USV	TRUE	0.611349	152.418	152.423	0.0056	51.2916	46.4049	53.6417	7.23686	2.90541	1322.89	1.00759	-77.9858	0.404847
352	USV	TRUE	0.82763	152.721	152.798	0.0772	55.3979	52.1938	57.0864	4.89261	1.37563	-26.1575	1.04827	-58.4221	0.783802
353	USV	TRUE	0.63249	153.203	153.23	0.0264	54.9678	52.0534	57.217	5.16359	2.44939	-155.171	1.07371	-75.2564	0.398537
354	USV	TRUE	0.823546	153.824	153.829	0.0048	73.8637	71.2941	74.0104	2.71634	1.21911	-578.969	1.03474	-77.2087	0.538294
355	USV	TRUE	0.709097	154.036	154.069	0.0336	69.8765	68.2637	70.0252	1.76155	0.639916	-51.1647	1.00236	-79.5594	0.454709
356	USV	TRUE	0.707078	155.074	155.087	0.0124	56.7697	55.8972	56.7905	0.893331	0.328941	61.3531	1.00406	-81.3925	0.43708
357	USV	TRUE	0.937473	155.997	155.999	0.0016	65.0991	64.5914	67.2099	2.61845	1.10084	-1636.53	1.05894	-72.624	0.535441
358	USV	TRUE	0.966141	156.374	156.379	0.0052	56.3219	55.4387	58.1923	2.75353	0.908188	-528.506	1.02854	-63.6569	0.665218
359	USV	TRUE	0.718574	157.218	157.22	0.0016	84.6721	84.0754	85.4469	1.37157	0.543759	857.232	1.00263	-72.2399	0.617393
360	USV	TRUE	0.665876	157.308	157.31	0.0016	63.7403	63.5177	64.1411	0.623441	0.249933	-389.651	1.00816	-76.9391	0.504501
361	USV	TRUE	0.63718	157.887	157.89	0.0024	84.1059	63.1316	95.595	32.4635	11.8533	-13526.5	1.00023	-75.5015	0.43699
362	USV	TRUE	0.632839	158.597	158.611	0.014	70.3758	70.3635	71.9607	1.59723	0.802238	117.302	1.00088	-75.188	0.532965
363	USV	TRUE	0.732848	158.719	158.729	0.0096	63.302	62.7973	63.8067	1.00938	0.218863	-12.1764	1.07007	-64.0186	0.543377
364	USV	TRUE	0.762971	159.41	159.423	0.0136	56.398	54.7441	66.5175	11.7734	4.90148	-858.819	1.01352	-70.1179	0.601754
365	USV	TRUE	0.759013	159.73	159.777	0.0468	58.6153	55.3555	61.8226	6.46709	2.99848	-117.475	1.03359	-75.4506	0.530009
366	USV	TRUE	0.725454	160.155	160.22	0.0652	70.3655	69.1391	93.4333	24.2943	9.536	-381.145	1.0298	-70.1723	0.522139
367	USV	TRUE	0.676358	160.307	160.31	0.0024	66.1195	65.652	66.7207	1.06876	0.385797	-445.315	1.00188	-67.7103	0.645515
368	USV	TRUE	0.726865	160.559	160.584	0.0248	53.5345	52.5622	74.4069	21.8447	8.21682	842.766	1.19936	-67.7784	0.649764
369	USV	TRUE	0.736615	160.823	160.845	0.022	69.7416	64.8263	69.9421	5.11582	2.42833	-234.392	1.00977	-67.0907	0.591356
370	USV	TRUE	0.809111	164.368	164.395	0.0276	54.0286	53.3817	58.3881	5.00637	0.912711	-47.0187	1.12001	-58.6447	0.728759
371	USV	TRUE	0.727955	164.728	164.767	0.0388	58.0463	54.3371	80.1718	25.8348	11.2659	759.261	1.481	-65.771	0.597195
372	USV	TRUE	0.942125	164.913	164.941	0.028	72.8954	62.6577	75.6192	12.9615	4.55547	350.144	1.37092	-67.5041	0.719844
373	USV	TRUE	0.65139	173.704	173.714	0.01	63.6304	57.0085	66.4817	9.47316	3.28684	-982.503	1.00915	-74.5919	0.69757
374	USV	TRUE	0.735998	173.861	173.862	0.0016	47.583	47.3603	47.9838	0.623441	0.249933	389.651	1.00816	-67.0092	0.709991
375	USV	TRUE	0.635116	174.598	174.601	0.0032	52.9366	52.1647	53.8569	1.6922	0.595569	-542.728	1.00218	-82.0675	0.481158
376	USV	TRUE	0.969871	174.67	174.708	0.038	55.1989	53.5181	69.4275	15.9094	5.78603	389.212	1.12515	-67.9202	0.639184
377	USV	TRUE	0.72098	174.857	174.87	0.0132	57.5205	54.6655	58.7169	4.05142	1.31501	-310.68	1.00231	-71.8285	0.531595
378	USV	TRUE	0.729314	175.335	175.336	0.0016	58.7044	57.1458	59.0161	1.87032	0.794735	1168.95	1.08341	-66.63	0.708686
379	USV	TRUE	0.891763	175.54	175.656	0.1156	64.5413	41.0908	68.3382	27.2474	7.9058	-120.311	1.25747	-66.168	0.593501
380	USV	TRUE	0.833507	176.013	176.027	0.014	48.3845	47.7804	63.0311	15.2507	7.57238	1137.28	1.03784	-72.4314	0.646359
381	USV	TRUE	0.617231	176.179	176.296	0.1168	72.2729	35.5641	88.0964	52.5324	11.7377	-132.44	10.3734	-84.6837	0.234866
382	USV	TRUE	0.788303	176.848	176.852	0.0044	101.078	100.032	103.406	3.37401	0.999613	-712.893	1.05283	-69.1219	0.482946
383	USV	TRUE	0.783215	177.329	177.341	0.012	52.611	51.1192	56.6882	5.56901	1.8541	-451.837	1.01779	-75.0193	0.529464
384	USV	TRUE	0.745886	177.539	177.612	0.0732	64.1224	58.3927	68.6406	10.248	3.6208	75.0812	1.10679	-60.5868	0.70784
385	USV	TRUE	0.693762	178.051	178.053	0.0024	76.445	76.111	77.2465	1.13555	0.420241	-473.147	1.02178	-74.6747	0.592855
386	USV	TRUE	0.809538	178.843	178.925	0.0816	71.1195	61.8513	89.5361	27.6848	9.84492	289.686	1.46285	-74.385	0.482777
387	USV	TRUE	0.896887	178.962	178.996	0.0348	60.1583	55.0669	60.7224	5.65548	1.59497	-158.471	1.0015	-71.1848	0.555065
388	USV	TRUE	0.743616	179.048	179.05	0.002	75.8341	73.5363	76.2883	2.75205	1.08772	-1339.76	1.07724	-78.8437	0.573484
389	USV	TRUE	0.675349	179.643	179.651	0.0072	56.2149	56.2059	57.4574	1.2515	0.557604	-184.682	1.0046	-60.2125	0.636746
390	USV	TRUE	0.622289	180.219	180.222	0.0032	70.7277	70.5476	71.199	0.651352	0.260143	46.1429	1.12363	-72.4425	0.601278
391	USV	TRUE	0.701136	180.507	180.513	0.0052	54.1006	52.2846	56.562	4.2774	1.58875	-870.6	1.00799	-75.4341	0.552566
392	USV	TRUE	0.792172	180.653	180.654	0.0016	81.3674	80.9666	81.59	0.623441	0.249933	-389.651	1.00816	-79.5299	0.405922
393	USV	TRUE	0.961717	180.767	180.773	0.0052	69.5346	68.3842	71.2713	2.88713	0.94377	-560.233	1.01328	-68.7459	0.591992
394	USV	TRUE	0.922631	180.967	181.075	0.1076	53.1989	52.5006	70.0997	17.5991	7.38234	-157.626	1.0034	-66.6624	0.642866
395	USV	TRUE	0.697165	181.15	181.177	0.0264	64.625	64.2895	75.9005	11.611	4.56062	378.221	1.36998	-70.1998	0.532668
396	USV	TRUE	0.715995	181.6	181.602	0.0024	72.0804	71.8132	72.214	0.400784	0.146947	-166.993	1.00302	-66.4265	0.669005
397	USV	TRUE	0.910574	183.62	183.623	0.0032	58.867	57.2277	59.0169	1.78918	0.787787	-576.928	1.0741	-73.2537	0.538756
398	USV	TRUE	0.832651	183.791	183.798	0.0072	76.5798	75.9415	78.3017	2.36017	0.814888	348.44	1.05515	-72.2499	0.666227
399	USV	TRUE	0.821765	184.084	184.088	0.0036	72.9309	71.8473	74.7567	2.90939	1.01114	-824.508	1.02162	-67.5552	0.650092
400	USV	TRUE	0.615973	186.7	186.79	0.0896	82.0338	48.3382	97.3675	49.0292	14.8488	-418.418	6.15225	-86.7816	0.250345
401	USV	TRUE	0.65817	186.986	186.99	0.0048	64.4886	63.7044	64.7066	1.00223	0.372405	-220.281	1.00258	-70.0962	0.516436
402	USV	TRUE	0.819771	187.253	187.256	0.0032	72.0935	71.7966	73.1771	1.38048	0.454181	-389.651	1.03938	-56.8116	0.727206
403	USV	TRUE	0.679866	187.492	187.509	0.0176	58.3471	54.1773	60.7817	6.60444	2.66606	-374.575	1.03011	-76.65	0.454025
404	USV	TRUE	0.630955	187.983	187.988	0.0056	70.1892	69.9666	71.6885	1.72189	0.723543	-366.126	1.11403	-76.7078	0.500735
405	USV	TRUE	0.833268	188.261	188.279	0.0188	75.2452	73.9683	89.8206	15.8522	3.94192	637.216	1.35043	-65.1905	0.665334
406	USV	TRUE	0.817657	188.563	188.573	0.0096	55.2506	54.3451	55.836	1.49086	0.447947	-25.1622	1.10392	-66.7987	0.635591
407	USV	TRUE	0.8689	188.863	188.873	0.0092	75.3423	75.2072	75.57	0.362804	0.145751	-22.7532	1.00659	-69.0012	0.521573
408	USV	TRUE	0.868165	189.025	189.215	0.1896	71.3753	69.5274	80.9018	11.3744	3.78647	-27.6512	1.03273	-66.1631	0.660387
409	USV	TRUE	0.988395	189.324	189.38	0.056	77.7179	70.2277	79.802	9.57428	3.2402	-109.004	1.07833	-63.7565	0.656546
410	USV	TRUE	0.857632	190.206	190.307	0.1012	68.3177	66.5146	81.3816	14.867	5.10127	-121.251	1.0607	-69.8379	0.599225
411	USV	TRUE	0.830969	190.541	190.549	0.0076	70.4564	69.781	71.0007	1.21965	0.371174	35.1117	1.07977	-73.3483	0.602005
412	USV	TRUE	0.80461	190.986	191.117	0.1312	73.8905	48.4481	102.25	53.8015	8.47708	-14.5054	5.63994	-89.4731	0.21646
413	USV	TRUE	0.696035	191.234	191.247	0.0128	62.7278	54.9173	63.5908	8.67344	4.08206	-677.333	1.0004	-75.5339	0.574711
414	USV	TRUE	0.638439	191.458	191.472	0.0132	69.6087	68.7181	69.6978	0.979694	0.320849	-2.05913	1.02615	-77.13	0.45773
415	USV	TRUE	0.993834	191.497	191.499	0.0024	57.3825	56.6477	57.9169	1.26915	0.45884	-528.812	1.0035	-67.3489	0.654
416	USV	TRUE	0.71171	191.851	191.858	0.0068	76.2366	74.9995	88.7542	13.7547	6.03922	-2089.36	1.00592	-73.6471	0.591241
417	USV	TRUE	0.647093	192.082	192.199	0.1168	58.5768	54.6149	68.0987	13.4838	4.66684	92.8971	1.01864	-69.5555	0.545883
418	USV	TRUE	0.810615	192.424	192.436	0.0116	65.2782	62.5395	69.7239	7.18442	2.09649	-585.343	1.05337	-62.1284	0.709264
419	USV	TRUE	0.75888	192.725	192.729	0.004	68.7754	65.8437	71.7812	5.93754	1.83648	-1376.43	1.01058	-65.6025	0.653594
420	USV	TRUE	0.823229	197.764	197.766	0.0016	57.8761	57.2259	58.3481	1.12219	0.445538	-701.372	1.00392	-56.7439	0.795212
421	USV	TRUE	0.973467	197.907	197.923	0.0164	52.8745	51.9167	69.8558	17.9391	8.58013	1160.56	1.18464	-61.4815	0.76408
422	USV	TRUE	0.692244	218.23	218.234	0.0044	56.7656	52.3911	57.0161	4.62504	2.1059	1073.06	1.11613	-79.2501	0.448111
423	USV	TRUE	0.694931	218.416	218.432	0.0164	51.6015	50.7367	53.3148	2.57806	0.991167	33.2048	1.08373	-79.9788	0.480633
424	USV	TRUE	0.603087	218.871	218.874	0.0024	53.4274	53.3606	53.6426	0.282033	0.100127	83.4966	1.01988	-74.7539	0.441401
425	USV	TRUE	0.80325	219.112	219.115	0.0032	57.6441	57.0503	58.2972	1.24688	0.427647	-389.651	1.00272	-68.7353	0.606476
426	USV	TRUE	0.752969	219.304	219.306	0.002	74.2806	73.1451	78.7828	5.63769	2.15636	-2463.87	1.35166	-75.2713	0.570932
427	USV	TRUE	0.605818	219.97	220.015	0.0448	79.3347	51.4876	102.357	50.8698	9.81438	-104.739	13.8854	-96.3325	0.163624
428	USV	TRUE	0.648397	237.481	237.483	0.0024	82.5117	80.1484	83.1681	3.01965	1.27569	-1343.28	1.04815	-78.0121	0.530097
429	USV	TRUE	0.748717	241.892	241.894	0.0016	70.0735	67.8291	70.7148	2.88564	1.16158	-1402.74	1.50554	-73.8637	0.565321
430	USV	TRUE	0.889694	242.063	242.065	0.0016	75.1546	75.0389	76.0275	0.9886	0.403004	-545.511	1.14964	-71.2931	0.691934
431	USV	TRUE	0.615912	242.857	242.868	0.0116	46.5473	46.1138	46.5615	0.447689	0.170931	39.006	1.00591	-73.9876	0.408499
432	USV	TRUE	0.716927	242.98	243.024	0.044	70.0809	67.7391	75.3333	7.59419	2.16809	-115.731	1.02608	-77.8437	0.458058
433	USV	TRUE	0.720658	243.136	243.185	0.0492	57.2394	54.6513	69.3516	14.7003	4.88942	66.9771	1.22501	-81.4556	0.449584
434	USV	TRUE	0.75392	244.075	244.078	0.0024	80.3335	73.9209	82.2038	8.28286	3.12807	-3451.19	1.02268	-77.7123	0.506219
435	USV	TRUE	0.676567	244.232	244.266	0.0344	55.8312	55.331	64.9447	9.61364	4.07074	-279.348	1.00039	-73.6863	0.482782
436	USV	TRUE	0.813562	244.324	244.326	0.0024	43.5039	43.1031	44.1051	1.00196	0.363144	417.483	1.00449	-79.84	0.531723
437	USV	TRUE	0.799696	244.413	244.519	0.1068	91.6019	49.1687	94.7619	45.5932	15.5472	129.98	1.38539	-72.5435	0.45139
438	USV	TRUE	0.966045	244.615	244.619	0.0036	58.9717	58.1398	61.0985	2.95868	1.20298	825.555	1.00209	-76.8462	0.634759
439	USV	TRUE	0.747306	244.806	244.834	0.028	57.5784	51.5905	83.4153	31.8248	12.0705	-1003.61	1.14725	-69.7137	0.498417
440	USV	TRUE	0.89974	244.977	244.994	0.0168	66.9062	59.1705	75.5271	16.3566	5.23861	555.441	1.82589	-64.653	0.600747
441	USV	TRUE	0.943851	245.168	245.17	0.002	70.1179	69.7616	72.5938	2.83221	1.06637	-1222.71	1.13464	-61.101	0.818214
442	USV	TRUE	0.909844	245.259	245.291	0.0324	88.9761	87.5921	91.4581	3.86595	1.33857	48.6288	1.1226	-73.3955	0.598318
443	USV	TRUE	0.768658	245.587	245.59	0.0028	70.9552	68.6802	72.0361	3.35594	1.27756	1203.65	1.00666	-73.7952	0.531299
444	USV	TRUE	0.925899	245.679	245.71	0.0308	72.3049	71.8113	79.3552	7.54396	3.48154	-245.66	1.03509	-70.2581	0.604818
445	USV	TRUE	0.834315	245.926	246.024	0.0984	56.2785	45.3189	63.0694	17.7504	5.73599	121.138	1.11689	-77.1906	0.440436
446	USV	TRUE	0.818681	246.263	246.266	0.0032	55.2105	54.2011	56.3683	2.1672	0.714654	-650.964	1.003	-67.1965	0.703396
447	USV	TRUE	0.741498	246.343	246.381	0.0372	79.6199	71.6107	81.1646	9.5539	4.3402	227.7	1.05197	-77.6141	0.551591
448	USV	TRUE	0.783443	246.466	246.468	0.0016	69.4038	69.4038	69.4038	1.42109e-14	3.76822e-15	6.9511e-12	1	-76.1024	0.550939
449	USV	TRUE	0.965987	246.641	246.643	0.002	73.0435	73.0435	73.0435	2.84217e-14	1.65115e-14	4.5626e-13	1	-59.569	0.698646
450	USV	TRUE	0.843021	249.991	250.008	0.0176	66.8255	64.538	67.5688	3.03078	0.897049	96.6243	1.06695	-71.4843	0.580985
451	USV	TRUE	0.612036	250.119	250.12	0.0016	65.874	65.6246	66.1233	0.498753	0.197149	311.721	1	-68.7538	0.647876
452	USV	TRUE	0.767799	250.352	250.425	0.0732	58.2331	57.5108	63.2171	5.7063	2.59223	69.9872	1.01259	-70.265	0.595016
453	USV	TRUE	0.699031	250.668	250.673	0.0044	79.5101	79.3026	79.8964	0.593857	0.220527	106.346	1.0178	-72.3442	0.488048
454	USV	TRUE	0.715129	250.99	250.992	0.0016	54.2379	54.14	54.514	0.374065	0.153618	233.791	1.01068	-78.2505	0.407159
455	USV	TRUE	0.728493	251.178	251.181	0.0036	59.1991	58.7549	60.2386	1.48374	0.603888	-400.796	1.00175	-74.477	0.58991
456	USV	TRUE	0.678064	251.538	251.606	0.0676	39.9699	38.8209	56.6769	17.856	5.98954	190.156	1.1663	-75.4436	0.479904
457	USV	TRUE	0.724674	251.761	251.763	0.002	82.3563	81.9021	83.6744	1.77235	0.704376	-884.269	1.12022	-73.3356	0.543019
458	USV	TRUE	0.860516	251.803	251.945	0.1416	54.957	53.2065	58.363	5.15645	1.77668	-19.5197	1.00669	-68.8207	0.538887
459	USV	TRUE	0.731322	252.228	252.245	0.0172	56.2461	55.147	69.0941	13.9471	6.57069	785.644	1.1137	-60.9659	0.769075
460	USV	TRUE	0.839616	252.36	252.393	0.0328	56.1958	51.218	60.7103	9.49234	3.03582	172.708	1.18899	-66.3878	0.713357
461	USV	TRUE	0.801258	252.685	252.698	0.0132	55.2754	53.9692	56.2442	2.27503	0.767083	-193.042	1.01392	-60.1649	0.716105
462	USV	TRUE	0.866294	252.809	252.811	0.0016	66.4156	65.5873	66.7095	1.12219	0.460853	-701.372	1.03705	-73.6717	0.678194
463	USV	TRUE	0.780612	252.935	252.938	0.0028	68.785	68.6848	68.8332	0.148438	0.0559289	8.83562	1.0108	-71.7101	0.449567
464	USV	TRUE	0.683771	254.465	254.544	0.0788	71.2926	63.4775	71.3613	7.88385	4.16536	-100.157	1.00004	-72.1259	0.529453
465	USV	TRUE	0.857398	254.778	254.839	0.0612	58.4053	53.5896	60.791	7.20135	2.32108	52.6604	1.05749	-67.6843	0.595335
466	USV	TRUE	0.861748	255.094	255.097	0.0036	65.7478	63.5064	67.4326	3.9262	1.40714	-1153.77	1.01572	-72.044	0.550802
467	USV	TRUE	0.914092	255.354	255.362	0.0076	63.4544	58.432	67.4845	9.05248	3.1568	-1218.09	1.08076	-62.3601	0.701416
468	USV	TRUE	0.940902	255.554	255.56	0.0068	71.2298	69.8197	73.7755	3.95588	1.26133	-580.618	1.02597	-57.6383	0.723627
469	USV	TRUE	0.687778	255.862	255.876	0.014	67.1584	57.1876	71.1318	13.9442	4.63608	934.164	1.09699	-70.2988	0.596704
470	USV	TRUE	0.933231	255.953	256.04	0.0868	63.0626	57.1767	69.394	12.2173	4.72178	12.6399	1.07309	-67.7644	0.543728
471	USV	TRUE	0.630821	256.368	256.37	0.002	71.5116	70.8882	72.4646	1.57642	0.603871	800.295	1.00949	-67.7334	0.58594
472	USV	TRUE	0.674907	256.417	256.421	0.004	58.5411	56.8341	60.545	3.71096	1.43467	-1067.91	1.03737	-67.6823	0.606245
473	USV	TRUE	0.732745	257.431	257.447	0.0156	63.7674	59.6853	64.2023	4.51701	1.76189	-284.638	1.08046	-65.1517	0.637114
474	USV	TRUE	0.978579	257.561	257.573	0.0124	69.3455	66.3042	70.9827	4.67852	1.68183	291.157	1.23151	-66.2588	0.73787
475	USV	TRUE	0.875749	257.747	257.756	0.0096	67.3107	58.1478	68.1419	9.9941	4.34791	-1043.61	1.02789	-70.8801	0.590571
476	USV	TRUE	0.835646	257.944	257.946	0.0016	70.5373	68.854	70.9737	2.1197	0.887173	-1324.81	1.05854	-70.9411	0.641842
477	USV	TRUE	0.864494	258.016	258.032	0.0164	81.9751	80.818	82.834	2.01597	0.625877	-89.3498	1.02032	-76.2669	0.545311
478	USV	TRUE	0.90943	258.133	258.136	0.0024	70.8652	67.7925	71.7336	3.94104	1.49109	-1642.1	1.04892	-69.2413	0.719119
479	USV	TRUE	0.888316	258.223	258.225	0.002	70.9638	70.5007	71.1241	0.623441	0.243171	-311.721	1.01894	-60.9465	0.780031
480	USV	TRUE	0.655092	258.28	258.282	0.0016	73.8263	71.3415	74.708	3.36658	1.38256	2104.11	1.0224	-80.396	0.503918
481	USV	TRUE	0.878113	258.382	258.384	0.002	82.872	82.3822	83.6647	1.28251	0.503743	-665.428	1.01432	-73.4585	0.65087
482	USV	TRUE	0.843961	258.488	258.496	0.008	75.1955	72.517	78.6901	6.17303	2.48884	-678.168	1.07979	-70.7657	0.651219
483	USV	TRUE	0.833472	295.606	295.615	0.0088	61.9484	58.5774	61.993	3.41553	0.958027	-263.421	1.13969	-70.3696	0.53717
484	USV	TRUE	0.686278	295.72	295.722	0.0016	57.5451	57.269	57.6431	0.374065	0.153618	-233.791	1.01068	-76.3583	0.599152
485	USV	TRUE	0.806348	295.775	295.777	0.0024	69.9811	69.7139	70.2482	0.534378	0.192398	222.658	1	-72.4001	0.608308
486	USV	TRUE	0.953416	295.871	295.91	0.0384	76.4439	65.9404	83.2189	17.2785	5.82091	238.25	1.68484	-74.7976	0.54013
487	USV	TRUE	0.757971	296.24	296.25	0.01	61.9243	53.5174	70.9859	17.4685	8.835	-1748.66	1.00065	-72.2625	0.487943
488	USV	TRUE	0.630978	296.861	296.991	0.1296	58.9864	31.9855	84.4733	52.4878	9.22394	7.06234	7.42744	-86.1745	0.20435
489	USV	TRUE	0.608835	297.86	297.902	0.0416	36.587	27.5768	42.4652	14.8884	3.21197	63.179	4.17809	-97.426	0.163415
490	USV	TRUE	0.734823	299.248	299.267	0.0184	69.0801	68.9527	69.1964	0.243724	0.0963509	-8.5832	1.00121	-78.5055	0.433462
491	USV	TRUE	0.658382	299.664	299.686	0.022	61.4139	58.1263	68.4354	10.309	3.83745	-413.878	1.13199	-81.2921	0.404541
492	USV	TRUE	0.747462	300.041	300.071	0.0292	66.4896	66.1313	66.7332	0.601926	0.247127	14.3995	1.00331	-78.4163	0.47585
493	USV	TRUE	0.68171	300.4	300.403	0.0032	82.9594	82.7159	82.963	0.247098	0.101078	-53.7811	1.01323	-79.6987	0.486935
494	USV	TRUE	0.738869	300.841	300.904	0.0624	60.631	55.8547	63.7768	7.92211	3.37273	-104.823	1.04375	-79.7721	0.448665
495	USV	TRUE	0.601566	300.902	300.965	0.0628	57.4406	56.9511	57.783	0.831948	0.319897	2.84948	1.0008	-78.5317	0.48298
496	USV	TRUE	0.611418	303.003	303.006	0.0028	72.275	71.0875	72.4234	1.33595	0.445646	-335.754	1.18082	-75.7808	0.485326
497	USV	TRUE	0.670443	303.177	303.181	0.0044	64.8854	62.8354	66.9965	4.16106	1.65478	-937.216	1.03529	-81.814	0.421839
498	USV	TRUE	0.785498	303.472	303.476	0.0036	71.3398	71.3101	71.6887	0.378518	0.121109	-75.7936	1.01574	-70.3593	0.664965
499	USV	TRUE	0.712198	312.801	312.843	0.0428	72.3329	69.1917	76.7412	7.54957	3.42385	145.457	1.0645	-81.6473	0.396312
500	USV	TRUE	0.616004	340.57	340.58	0.0092	57.645	56.7982	60.7844	3.98613	1.5882	-421.552	1.00378	-63.4838	0.650432
501	USV	TRUE	0.633039	341.43	341.432	0.0016	54.7186	54.5048	55.4667	0.961881	0.387194	467.581	1.24253	-75.5135	0.48345
502	USV	TRUE	0.603206	341.555	341.563	0.0084	55.7122	51.4321	55.9104	4.47824	1.71234	-532.553	1.0932	-78.7246	0.492418
503	USV	TRUE	0.808645	341.968	341.994	0.0252	67.9154	67.5546	68.7032	1.14854	0.473372	-35.7269	1.00742	-79.7387	0.412329
504	USV	TRUE	0.719117	342.341	342.411	0.0696	65.5953	53.3046	74.6352	21.3306	6.23975	253.141	2.22005	-92.0989	0.240035
505	USV	TRUE	0.814283	343.307	343.326	0.0192	66.5087	64.1949	67.7958	3.60091	1.22741	-183.201	1.01253	-80.0894	0.451068
506	USV	TRUE	0.78353	347.661	347.702	0.0412	54.8906	51.309	58.2941	6.98517	2.84818	-142.308	1.06127	-74.2866	0.529572
507	USV	TRUE	0.767521	347.919	347.947	0.028	56.499	42.966	60.875	17.909	6.45263	-656.209	1.01027	-75.5743	0.447943
508	USV	TRUE	0.837261	356.786	356.848	0.062	58.277	51.3864	61.8788	10.4924	3.30502	-35.276	1.10054	-65.6956	0.694983
509	USV	TRUE	0.759291	359.415	359.463	0.048	68.7048	63.9961	68.9852	4.9891	2.53797	105.004	1.0023	-75.3854	0.449983
510	USV	TRUE	0.645185	359.74	359.742	0.002	82.6638	82.45	84.8726	2.42252	0.914026	-910.988	1.29829	-78.4203	0.464629
511	USV	TRUE	0.976616	359.851	359.883	0.032	63.1644	58.9007	63.9893	5.08865	1.66238	140.253	1.02391	-66.3931	0.641443
512	USV	TRUE	0.647427	359.96	359.968	0.008	67.9228	66.9783	69.2498	2.27156	0.793735	134.693	1.18255	-78.7815	0.43995
513	USV	TRUE	0.629023	360.763	360.774	0.0104	71.5894	69.7381	73.4299	3.69183	1.19977	-344.812	1.00054	-69.745	0.535478
514	USV	TRUE	0.843564	372.54	372.569	0.0284	71.65	71.2331	76.7138	5.48069	2.43215	-203.636	1.0235	-64.4052	0.588604
515	USV	TRUE	0.639554	385.112	385.115	0.0024	55.2741	55.1554	55.8085	0.653129	0.237269	222.658	1.06785	-71.4433	0.552885
516	USV	TRUE	0.895413	385.318	385.32	0.002	65.4689	65.1527	65.7583	0.605629	0.218335	-290.727	1.00254	-68.769	0.633374
517	USV	TRUE	0.666169	385.453	385.456	0.0028	63.9663	63.6101	67.8851	4.27503	1.46707	-1145.1	1.29333	-63.6008	0.699568
518	USV	TRUE	0.81909	385.576	385.657	0.0816	64.9806	60.4487	68.3798	7.93113	2.4766	-62.2416	1.04475	-71.4901	0.590713
519	USV	TRUE	0.748708	385.728	385.73	0.002	73.0286	72.5655	73.5185	0.952975	0.366077	488.574	1.00178	-74.4278	0.557
520	USV	TRUE	0.881693	385.923	385.957	0.034	60.3011	57.1331	69.8154	12.6823	3.97612	95.4185	1.43646	-72.0037	0.60668
521	USV	TRUE	0.713973	386.061	386.115	0.0536	63.0244	58.1658	65.9544	7.78862	2.15694	-52.2014	1.13622	-67.6413	0.651487
522	USV	TRUE	0.635284	386.219	386.234	0.0156	61.0258	60.6855	61.3327	0.647186	0.280079	37.4928	1.00064	-72.7565	0.478051
523	USV	TRUE	0.900814	386.411	386.511	0.1	69.3042	59.3876	70.1047	10.7172	3.12664	74.5987	1.03798	-74.5846	0.548303
524	USV	TRUE	0.868476	386.608	386.611	0.0024	62.5731	61.8383	63.7087	1.87032	0.678528	-779.302	1.00758	-71.9236	0.547135
525	USV	TRUE	0.673919	386.807	386.809	0.002	62.2892	61.5099	63.0685	1.5586	0.583176	-779.302	1	-67.9861	0.670599
526	USV	TRUE	0.826244	387.002	387.018	0.016	65.6981	62.6403	69.5724	6.93207	2.06687	-374.592	1.01936	-72.4441	0.602512
527	USV	TRUE	0.712166	387.445	387.455	0.0104	61.8276	61.8147	63.9594	2.14463	1.05914	-209.3	1.00569	-82.1757	0.418851
528	USV	TRUE	0.69598	387.611	387.614	0.0032	58.2828	56.405	58.8097	2.4047	0.889501	-762.293	1.12035	-68.1162	0.599723
529	USV	TRUE	0.89812	387.735	387.757	0.0216	68.5625	66.6786	70.0462	3.36751	1.29236	119.602	1.04324	-78.7998	0.449191
530	USV	TRUE	0.75332	388.088	388.093	0.0052	69.7796	69.0226	70.0913	1.06876	0.348336	-104.641	1.2077	-72.9084	0.543909
531	USV	TRUE	0.685377	388.298	388.306	0.008	47.3381	47.138	53.0925	5.95449	2.46823	741.822	1.12759	-72.4576	0.581463
532	USV	TRUE	0.864825	388.481	388.483	0.0024	66.0075	65.822	66.156	0.333986	0.138851	-2.34728e-12	1.07756	-64.7216	0.650719
533	USV	TRUE	0.689274	388.698	388.7	0.0024	103.845	103.511	103.882	0.371096	0.138851	-139.161	1.01913	-78.2474	0.454053
534	USV	TRUE	0.724691	389.089	389.091	0.002	61.4044	61.4044	61.4044	1.42109e-14	5.26953e-15	-1.24319e-12	1	-74.4471	0.586046
535	USV	TRUE	0.846798	389.995	389.998	0.0028	69.8765	69.4222	73.468	4.04574	1.72543	-1456.62	1.17151	-72.9869	0.581298
536	USV	TRUE	0.686552	390.365	390.367	0.002	58.8079	58.3714	59.8766	1.50517	0.5573	-716.321	1.03335	-73.681	0.543267
537	USV	TRUE	0.641062	390.768	390.78	0.012	68.2876	54.7175	69.0659	14.3484	6.62876	-1239.92	1.00935	-64.7173	0.559958
538	USV	TRUE	0.684963	391.368	391.401	0.0328	73.9137	67.4411	77.7253	10.2841	3.16585	-291.942	1.01	-68.941	0.405897
539	USV	TRUE	0.8765	391.832	391.834	0.002	67.553	66.039	68.0429	2.00392	0.766667	-884.269	1.29352	-67.8924	0.699783
540	USV	TRUE	0.655258	391.972	391.975	0.0032	68.8404	67.625	69.2078	1.58272	0.631888	499.358	1.012	-70.5166	0.578079
541	USV	TRUE	0.618726	392.316	392.324	0.0076	57.6104	56.6604	57.9469	1.28653	0.451548	137.065	1.04433	-79.2223	0.450855
542	USV	TRUE	0.732168	392.522	392.535	0.0132	68.4165	57.611	71.641	14.03	5.12064	-1059.17	1.02406	-74.3716	0.502974
543	USV	TRUE	0.604002	396.548	396.622	0.0736	55.5202	25.0458	77.3109	52.2652	10.7413	-65.7101	12.6071	-93.5907	0.171483
544	USV	TRUE	0.721596	423.43	423.431	0.0016	72.9252	72.2483	73.2458	0.997506	0.403004	-623.441	1.0194	-74.2863	0.593454
545	USV	TRUE	0.609193	429.174	429.176	0.0016	72.6351	71.8603	74.8795	3.01924	1.21702	-1402.74	1.61395	-66.5926	0.602295
546	USV	TRUE	0.617992	485.41	485.412	0.0024	57.456	57.3224	57.7232	0.400784	0.146947	166.993	1.00302	-79.204	0.488528
547	USV	TRUE	0.747954	489.875	489.921	0.0464	53.3222	41.9518	59.9425	17.9907	4.78759	39.9032	2.09693	-91.875	0.246095
548	USV	TRUE	0.677448	501.055	501.119	0.064	60.2466	52.4091	78.3858	25.9767	7.5576	-290.862	4.1023	-89.7763	0.23463
549	USV	TRUE	0.670002	503.087	503.107	0.02	67.0407	64.6542	68.1007	3.44643	1.49199	164.591	1.00181	-82.6329	0.437694
550	USV	TRUE	0.650332	503.405	503.419	0.0144	53.7167	46.8001	53.9543	7.15427	2.8454	-515.462	1.0232	-71.9865	0.610012
551	USV	TRUE	0.705497	503.658	503.674	0.0164	68.241	67.9945	73.2331	5.23855	2.30295	-329.364	1.05893	-70.7125	0.492249
552	USV	TRUE	0.614093	504.835	504.836	0.0016	98.9282	98.6966	99.0261	0.329533	0.134335	-77.9302	1.10407	-73.789	0.520966
553	USV	TRUE	0.618194	504.966	504.97	0.0036	87.3709	86.4951	88.4842	1.98907	0.799237	-646.382	1.04816	-79.8527	0.447255
554	USV	TRUE	0.738593	506.102	506.179	0.0776	57.063	52.9592	59.1827	6.22349	1.9686	-22.5573	1.05777	-68.7218	0.583533
555	USV	TRUE	0.630401	506.264	506.273	0.0096	87.7602	80.7758	94.7351	13.9593	5.6017	-1491.88	1.008	-77.3967	0.552569
556	USV	TRUE	0.686954	506.358	506.364	0.0056	79.4423	79.0057	81.7424	2.73674	1.02581	-403.084	1.21387	-63.7821	0.639726
557	USV	TRUE	0.635432	506.698	506.7	0.002	55.6892	55.6892	55.6892	0	1.9459e-15	-2.53765e-13	1	-76.1958	0.501556
558	USV	TRUE	0.708193	506.924	506.926	0.0024	92.6152	92.5781	92.9491	0.371096	0.138851	139.161	1.01913	-75.1992	0.474029
559	USV	TRUE	0.801791	507.382	507.436	0.0544	93.2174	74.2915	98.0268	23.7353	6.63229	270.969	3.97624	-85.69	0.230547
560	USV	TRUE	0.717731	507.581	507.616	0.0348	50.889	28.5219	53.2898	24.768	8.72896	676.481	1.18167	-70.0599	0.401137
561	USV	TRUE	0.840226	507.847	507.863	0.0164	64.0352	60.8338	65.523	4.68924	1.73448	-258.202	1.02779	-58.3647	0.765594
562	USV	TRUE	0.687798	507.972	507.977	0.0048	68.2656	50.9737	70.5156	19.5419	8.14509	4008.61	1.29421	-66.8666	0.758643
563	USV	TRUE	0.870746	508.31	508.349	0.0392	64.4803	53.3045	66.4857	13.1812	5.13894	254.119	1.12594	-60.3431	0.797583
564	USV	TRUE	0.624098	508.514	508.579	0.0652	68.9836	39.2295	70.9537	31.7242	12.1076	-508.217	1.01562	-67.1063	0.444257
565	USV	TRUE	0.931749	509.669	509.673	0.004	71.9946	70.5696	73.0411	2.4715	0.800911	-586.838	1.0908	-68.1466	0.710101
566	USV	TRUE	0.641748	510.894	510.919	0.0252	67.0066	64.3566	70.2347	5.87816	2.68792	-226.371	1.00381	-69.6878	0.543588
						0.0251198
