# Supplementary material for: Bazedoxifene reverses sexually dimorphic autistic-like abnormalities in biallelic MDGA1-mutant mice
Source: EMBO Mol Med. 2026 Mar 20;18(4):1358–98. doi: 10.1038/s44321-026-00402-y (PMC13084050; doi:10.1038/s44321-026-00402-y)
Supplement: Supplementary file 20 — Source data Fig. 7 [file 44321_2026_402_MOESM20_ESM.zip › Panel I and J/Batch3/WT_BZ_59.xlsx]

## Sheet: Sheet1
ID	Label	Accepted	Score	Begin Time (s)	End Time (s)	Call Length (s)	Principal Frequency (kHz)	Low Freq (kHz)	High Freq (kHz)	Delta Freq (kHz)	Frequency Standard Deviation (kHz)	Slope (kHz/s)	Sinuosity	Mean Power (dB/Hz)	Tonality
1	USV	TRUE	0.614018	2.91409	2.99889	0.0848	43.4449	27.4581	56.3442	28.8861	5.21844	14.2864	7.16118	-95.1462	0.159046
2	USV	TRUE	0.720742	7.70629	7.70909	0.0028	76.6901	75.8366	79.0132	3.17658	1.16525	1148.63	1.04388	-75.4198	0.555152
3	USV	TRUE	0.898608	7.99669	7.99909	0.0024	73.2612	73.2612	73.2612	1.42109e-14	4.35117e-15	-9.23527e-13	1	-76.2108	0.56075
4	USV	TRUE	0.862914	8.14793	8.15153	0.0036	76.3481	73.9117	78.2382	4.32653	1.87313	1186.75	1.00375	-77.7495	0.532592
5	USV	TRUE	0.795137	11.6805	11.6869	0.0064	82.4923	74.0484	82.7344	8.68602	3.91265	1437.35	1.03925	-80.65	0.415105
6	USV	TRUE	0.601639	13.0373	13.0389	0.0016	83.9876	83.1593	84.2815	1.12219	0.460853	701.372	1.03705	-78.1062	0.568516
7	USV	TRUE	0.775239	13.3161	13.3217	0.0056	74.6416	68.6457	79.0577	10.412	3.57797	1940.3	1.00883	-80.2137	0.495374
8	USV	TRUE	0.937239	13.3945	13.4069	0.0124	87.3693	82.5853	87.9607	5.37544	1.87591	429.895	1.00028	-75.8416	0.579661
9	USV	TRUE	0.704549	13.5013	13.5093	0.008	81.7612	79.5242	84.2414	4.7172	1.9886	-557.133	1.02138	-76.5541	0.47335
10	USV	TRUE	0.73255	13.7489	13.7505	0.0016	63.9504	63.9504	63.9504	1.42109e-14	6.40475e-15	7.94411e-12	1	-73.0003	0.557235
11	USV	TRUE	0.87986	13.8449	13.8473	0.0024	71.5596	71.2256	71.5967	0.371096	0.138851	-139.161	1.01913	-69.172	0.598064
12	USV	TRUE	0.907306	13.9449	13.9549	0.01	78.5024	74.8717	78.8618	3.99007	1.45288	349.355	1.07283	-67.5719	0.710791
13	USV	TRUE	0.86781	14.049	14.0562	0.0072	69.3645	68.5983	73.9589	5.36062	2.17188	760.67	1.00314	-73.5465	0.625586
14	USV	TRUE	0.689244	14.1462	14.1526	0.0064	74.0704	69.0187	74.7886	5.76997	2.6174	1010.67	1.06128	-77.1404	0.578822
15	USV	TRUE	0.695339	16.6223	16.6267	0.0044	65.6223	65.5119	65.8172	0.305278	0.119229	33.7604	1.01997	-80.9317	0.441687
16	USV	TRUE	0.671576	17.2195	17.2611	0.0416	83.087	65.0221	89.5293	24.5072	5.91548	240.53	4.49896	-92.94	0.232479
17	USV	TRUE	0.664325	17.3543	17.3595	0.0052	73.8915	73.1867	74.0951	0.908443	0.375572	45.3172	1.13801	-80.2159	0.473211
18	USV	TRUE	0.649846	27.6859	27.6895	0.0036	69.805	68.8068	69.8904	1.0836	0.373624	-264.265	1.06518	-80.2154	0.461719
19	USV	TRUE	0.698186	37.8987	37.9011	0.0024	76.7732	75.9716	80.6474	4.67581	1.76598	1892.59	1.09337	-82.9049	0.497362
20	USV	TRUE	0.635953	41.3953	41.4037	0.0084	76.8887	70.7295	82.0463	11.3168	4.58498	1095.85	1.04964	-84.4294	0.410271
21	USV	TRUE	0.883879	41.8041	41.8057	0.0016	76.5193	76.2432	76.6172	0.374065	0.153618	-233.791	1.01068	-76.3487	0.537176
22	USV	TRUE	0.692916	42.0773	42.0813	0.004	79.4688	78.348	82.4375	4.08948	1.51166	1068.25	1.20914	-81.0041	0.452232
23	USV	TRUE	0.674314	43.675	43.6794	0.0044	75.5618	72.8851	85.0283	12.1432	4.06478	2783.62	1.00072	-79.98	0.467558
24	USV	TRUE	0.819243	43.8466	43.8642	0.0176	75.9027	73.5074	89.9555	16.4481	7.31121	-881.365	1.00707	-72.5474	0.648916
25	USV	TRUE	0.605888	43.9902	43.9918	0.0016	70.2377	69.3916	71.2619	1.87032	0.740483	1168.95	1.00122	-72.7294	0.671208
26	USV	TRUE	0.81281	44.0722	44.121	0.0488	69.3151	54.3899	78.3687	23.9788	6.22541	-183.657	1.82697	-72.3373	0.594603
27	USV	TRUE	0.834964	44.2182	44.2198	0.0016	70.7536	69.8007	71.1722	1.37157	0.556377	857.232	1.02519	-68.9848	0.670368
28	USV	TRUE	0.810718	44.3214	44.385	0.0636	66.13	63.8662	89.5193	25.6532	9.8637	-217.192	1.54066	-75.6491	0.439474
29	USV	TRUE	0.65306	45.0386	45.0406	0.002	81.5733	80.6204	82.5263	1.90595	0.731966	977.149	1.00163	-71.0738	0.701987
30	USV	TRUE	0.967807	45.1315	45.2203	0.0888	85.4695	69.5733	94.0206	24.4473	9.73611	76.4379	1.36524	-72.097	0.585161
31	USV	TRUE	0.746921	45.2899	45.3171	0.0272	78.6463	68.1429	97.397	29.2541	8.91167	166.652	1.73534	-78.6047	0.409484
32	USV	TRUE	0.695278	45.3315	45.3747	0.0432	64.9204	61.4912	66.1409	4.64972	1.96328	80.645	1.06901	-81.6483	0.458695
33	USV	TRUE	0.862252	45.4511	45.5983	0.1472	59.9661	28.6456	92.4147	63.7691	12.4969	-96.5928	7.85527	-87.0109	0.233352
34	USV	TRUE	0.692368	45.7147	45.7179	0.0032	65.1614	64.9017	65.3099	0.408206	0.146101	-3.46286e-12	1.05634	-76.2876	0.454267
35	USV	TRUE	0.90399	45.8191	45.8247	0.0056	75.3991	73.1372	77.5837	4.44644	1.64684	-850.681	1.00964	-73.4997	0.593097
36	USV	TRUE	0.908365	45.9359	45.9379	0.002	70.794	70.6204	70.9677	0.347346	0.151643	197.847	1.00936	-74.6408	0.532157
37	USV	TRUE	0.788604	46.1591	46.1607	0.0016	89.8054	89.5649	91.0879	1.52298	0.642088	-935.162	1.09744	-72.7777	0.75389
38	USV	TRUE	0.828551	46.2827	46.2931	0.0104	87.8048	79.9829	88.0082	8.02528	3.31188	755.163	1.11651	-72.7772	0.648461
39	USV	TRUE	0.684615	46.4811	46.4831	0.002	78.2734	76.0869	81.3416	5.25472	2.12551	2808.67	1.00691	-74.1301	0.652406
40	USV	TRUE	0.817624	46.5727	46.5943	0.0216	83.3489	76.7944	83.9554	7.161	3.01741	316.657	1.0452	-75.3468	0.634641
41	USV	TRUE	0.928645	47.0975	47.1019	0.0044	63.8485	62.8044	64.3454	1.54102	0.495745	164.672	1.25604	-76.1455	0.552086
42	USV	TRUE	0.833008	47.1695	47.1711	0.0016	71.9006	71.5533	72.4261	0.872818	0.347517	545.511	1.00577	-70.3099	0.640514
43	USV	TRUE	0.664124	48.0431	48.0447	0.0016	74.9006	74.4998	75.1232	0.623441	0.249933	389.651	1.00816	-80.3449	0.517549
44	USV	TRUE	0.814772	48.9688	48.9704	0.0016	61.6901	61.316	62.0642	0.74813	0.295724	-467.581	1	-76.5911	0.579698
45	USV	TRUE	0.740752	49.0528	49.1192	0.0664	78.1131	59.9739	87.9843	28.0103	7.08863	83.6833	6.00381	-93.2603	0.22508
46	USV	TRUE	0.72377	50.1097	50.1141	0.0044	76.1733	73.5279	78.2899	4.76205	1.94975	1157.26	1.02002	-72.6833	0.586028
47	USV	TRUE	0.799801	50.5537	50.5585	0.0048	75.5853	70.646	77.8336	7.18764	2.7128	1516.94	1.00258	-78.4979	0.462679
48	USV	TRUE	0.989633	54.487	54.5014	0.0144	72.2538	71.4901	73.422	1.93194	0.529664	9.48792	1.08041	-69.743	0.706024
49	USV	TRUE	0.628594	54.5774	54.5926	0.0152	71.818	70.7917	72.5048	1.71304	0.642313	17.1755	1.08361	-81.0682	0.445783
50	USV	TRUE	0.923111	54.681	54.683	0.002	62.2892	61.4386	63.1397	1.7011	0.720888	-947.249	1.03154	-74.625	0.539516
51	USV	TRUE	0.927578	54.8438	54.8822	0.0384	85.3705	71.751	85.8752	14.1242	6.34576	369.672	1.04064	-77.8031	0.499199
52	USV	TRUE	0.70271	54.9606	54.9734	0.0128	73.0888	71.2659	84.0991	12.8332	6.52181	972.943	1.02257	-76.6314	0.480633
53	USV	TRUE	0.665887	55.063	55.0706	0.0076	70.7018	68.0058	74.0321	6.02625	2.75694	956.829	1.09266	-75.2297	0.587083
54	USV	TRUE	0.644032	66.4619	66.4779	0.016	80.8059	77.2942	81.7437	4.44944	1.44425	169.753	1.09746	-80.9896	0.454894
55	USV	TRUE	0.750773	68.7432	68.7504	0.0072	80.9136	80.2705	80.9265	0.656025	0.319641	95.3643	1.00121	-79.0904	0.451673
56	USV	TRUE	0.733703	68.8272	68.9264	0.0992	66.1449	44.3393	77.3371	32.9979	5.82957	28.2884	5.22732	-92.6877	0.217155
57	USV	TRUE	0.63937	69.2656	69.2692	0.0036	73.8899	73.6474	80.9406	7.29315	3.20372	2150.87	1.10349	-81.3948	0.449524
58	USV	TRUE	0.73937	73.8266	73.873	0.0464	41.0105	28.1409	47.809	19.6681	4.50649	80.3858	4.36602	-98.6438	0.163982
59	USV	TRUE	0.616164	78.3672	78.3836	0.0164	55.1719	54.9202	56.2804	1.36019	0.559349	71.4116	1.00824	-82.8351	0.43362
60	USV	TRUE	0.690028	80.7817	80.7853	0.0036	79.2579	79.0427	80.1634	1.12071	0.404072	-301.15	1.06058	-75.8905	0.551761
61	USV	TRUE	0.8076	82.5142	82.5158	0.0016	64.4075	64.0067	64.6301	0.623441	0.249933	389.651	1.00816	-82.6539	0.416494
62	USV	TRUE	0.926528	91.6621	91.6749	0.0128	54.7832	54.4157	55.0346	0.618901	0.196583	19.9573	1.01249	-75.0899	0.438935
63	USV	TRUE	0.816683	91.7677	91.7769	0.0092	72.6211	61.7139	73.4334	11.7196	3.70416	-1245.04	1.07605	-78.7583	0.403249
64	USV	TRUE	0.968042	92.0225	92.0317	0.0092	81.3141	77.3443	84.6222	7.27786	2.39036	-510.44	1.5471	-78.8004	0.467373
65	USV	TRUE	0.812187	92.3506	92.3634	0.0128	75.1373	52.8039	79.496	26.692	7.91565	1028.76	1.26026	-77.5152	0.418998
66	USV	TRUE	0.832041	92.4494	92.4698	0.0204	72.0241	68.4317	77.22	8.78835	2.72094	382.107	1.04908	-79.5061	0.420356
67	USV	TRUE	0.745799	92.5898	92.619	0.0292	79.1388	78.0894	80.85	2.76057	0.914228	-25.9962	1.0923	-77.9117	0.495443
68	USV	TRUE	0.711781	92.659	92.6834	0.0244	63.5126	61.9433	65.4616	3.51833	1.0534	-26.9694	1.12029	-80.9361	0.449412
69	USV	TRUE	0.973753	92.7774	92.779	0.0016	78.6927	76.0743	79.0401	2.9658	1.20901	-1636.53	1.25376	-74.1174	0.670028
70	USV	TRUE	0.733357	92.8598	92.8682	0.0084	89.6863	79.0732	93.7233	14.6501	6.33034	1722.98	1.03097	-78.3013	0.485367
71	USV	TRUE	0.809075	92.9582	92.9598	0.0016	81.3504	80.8249	81.6977	0.872818	0.347517	545.511	1.00577	-75.4835	0.558883
72	USV	TRUE	0.846773	93.0378	93.0634	0.0256	80.2633	78.4614	81.3757	2.91426	1.00271	-20.4936	1.08483	-76.522	0.637308
73	USV	TRUE	0.695117	93.1042	93.2802	0.176	65.5474	34.1675	95.5023	61.3348	12.6297	-16.6194	8.00142	-85.5525	0.222769
74	USV	TRUE	0.785385	93.4502	93.4582	0.008	71.3996	70.8049	74.946	4.14107	1.65676	-519.051	1.00983	-71.0565	0.666576
75	USV	TRUE	0.808072	93.5598	93.5646	0.0048	60.4572	57.0601	61.688	4.62785	1.86235	-992.307	1.00305	-70.5855	0.547357
76	USV	TRUE	0.980065	94.0074	94.011	0.0036	67.1774	66.9375	67.31	0.372476	0.14829	-96.7119	1.00541	-67.4439	0.640513
77	USV	TRUE	0.771896	104.374	104.425	0.0512	76.5433	63.8518	83.0003	19.1486	5.50004	41.8065	3.03108	-92.4985	0.212014
78	USV	TRUE	0.718642	104.813	104.884	0.0716	54.4992	53.7421	78.7613	25.0192	11.8382	-343.272	1.01639	-77.9117	0.449086
79	USV	TRUE	0.65204	104.966	105.016	0.0496	43.816	30.8128	51.0895	20.2767	4.8254	-17.8811	3.98815	-94.8938	0.197328
80	USV	TRUE	0.652211	105.095	105.098	0.0028	78.5061	71.5455	78.7654	7.21985	3.35923	-2599.01	1.09627	-81.2665	0.494405
81	USV	TRUE	0.727059	105.534	105.542	0.0076	82.5188	75.7359	83.1987	7.46281	2.501	-876.417	1.14053	-81.6088	0.416343
82	USV	TRUE	0.634137	105.892	105.916	0.024	68.6134	67.3407	76.0241	8.68339	3.4431	-343.018	1.01101	-83.9819	0.437019
83	USV	TRUE	0.782931	106.068	106.085	0.0172	75.0626	72.0199	81.8672	9.84731	4.05845	567.556	1.03639	-77.8536	0.498178
84	USV	TRUE	0.859481	106.203	106.205	0.0016	81.7324	81.4652	82.5339	1.06876	0.499865	5.74899e-12	2.03805	-80.6804	0.529573
85	USV	TRUE	0.736565	106.656	106.667	0.0104	80.398	76.6162	80.6465	4.03032	1.25641	339.482	1.07709	-76.0349	0.487905
86	USV	TRUE	0.690591	106.804	106.806	0.0028	74.5991	72.5432	80.0616	7.51841	2.86162	-2792.06	1.10472	-78.2483	0.552862
87	USV	TRUE	0.773377	106.922	106.947	0.0248	81.2123	72.3755	85.432	13.0565	3.73264	144.119	1.5572	-76.9054	0.542614
88	USV	TRUE	0.841318	108.376	108.384	0.0076	76.5653	70.7964	81.608	10.8115	5.12928	1680.27	1.09461	-79.5706	0.423815
89	USV	TRUE	0.81992	108.548	108.55	0.0024	70.521	69.1851	71.189	2.00392	0.734733	-834.966	1.01889	-72.0105	0.667318
90	USV	TRUE	0.690592	108.64	108.645	0.0052	56.7864	56.2852	56.969	0.683833	0.264281	123.788	1.00182	-73.6729	0.631963
91	USV	TRUE	0.936042	108.779	108.795	0.0164	57.1875	50.1781	63.1379	12.9598	4.0253	878.738	1.05295	-74.5673	0.539332
92	USV	TRUE	0.856841	108.891	108.907	0.0156	55.5364	53.7955	58.3503	4.55477	1.31573	313.046	1.06285	-69.1391	0.717493
93	USV	TRUE	0.758541	109.008	109.025	0.0176	54.8502	53.1729	55.8968	2.72399	0.791855	-101.314	1.06531	-68.577	0.645518
94	USV	TRUE	0.814692	111.886	111.923	0.0368	53.7728	52.614	58.2621	5.64808	2.18641	112.949	1.1077	-77.7217	0.485435
95	USV	TRUE	0.698298	112.193	112.232	0.0384	56.4099	51.8977	81.1511	29.2533	10.8912	566.721	1.973	-79.261	0.407031
96	USV	TRUE	0.82312	112.323	112.344	0.0216	67.5446	62.7037	70.0019	7.29824	2.86985	363.517	1.02608	-81.1048	0.451274
97	USV	TRUE	0.684538	113.673	113.679	0.0056	78.6269	78.3118	80.6756	2.36386	0.827565	-366.797	1.11114	-82.3935	0.443257
98	USV	TRUE	0.759873	113.962	113.973	0.0112	77.1465	67.2726	77.731	10.4584	4.07701	925.068	1.15369	-81.8368	0.513448
99	USV	TRUE	0.852095	116.458	116.49	0.0316	56.7795	53.4884	61.7381	8.24977	2.39115	-38.0774	1.14562	-79.1369	0.499641
100	USV	TRUE	0.685789	116.637	117.112	0.475	71.4142	47.4191	97.5695	50.1504	12.5458	-19.548	16.4508	-89.4504	0.204451
101	USV	TRUE	0.647335	117.032	117.04	0.0072	53.028	52.2459	53.1616	0.915751	0.310861	86.9424	1.03181	-76.8709	0.524118
102	USV	TRUE	0.801981	117.406	117.409	0.0028	82.0038	80.6557	83.3976	2.74194	1.03256	976.796	1.00255	-78.43	0.532885
103	USV	TRUE	0.748322	117.561	117.563	0.002	66.5337	66.5337	66.5337	0	1.77636e-15	5.64563e-13	1	-77.4681	0.549767
104	USV	TRUE	0.623087	187.9	187.903	0.0032	89.3392	89.3392	89.3392	1.42109e-14	1.98603e-15	-2.96059e-13	1	-75.4729	0.507338
105	USV	TRUE	0.800566	187.981	187.996	0.0148	94.9619	77.9766	97.1869	19.2103	5.27213	-872.627	1.37344	-77.2005	0.499884
106	USV	TRUE	0.892609	188.066	188.071	0.0056	85.6379	78.0208	88.833	10.8122	4.53274	2305.56	1.05284	-76.4849	0.595538
107	USV	TRUE	0.77065	188.185	188.215	0.0304	68.0567	66.5883	72.359	5.77064	2.02953	107.85	1.17634	-70.3522	0.494189
108	USV	TRUE	0.774116	188.473	188.495	0.0224	56.9173	55.3216	62.7082	7.38661	2.91083	-100.043	1.29159	-73.8062	0.529533
109	USV	TRUE	0.857744	188.588	188.589	0.0016	67.445	66.8216	68.0685	1.24688	0.492874	-779.302	1	-66.7867	0.769736
110	USV	TRUE	0.768541	188.665	188.675	0.0096	66.164	64.7044	67.1301	2.42569	0.830881	89.7828	1.24015	-78.8847	0.544637
111	USV	TRUE	0.844215	188.776	188.846	0.07	69.7719	66.359	71.0246	4.66561	1.60133	-52.9471	1.01081	-69.4998	0.595878
112	USV	TRUE	0.970341	188.974	188.978	0.004	66.1986	65.295	67.0642	1.76912	0.592835	-431.378	1.00295	-72.1481	0.523873
113	USV	TRUE	0.824632	189.045	189.087	0.042	59.3597	58.0317	68.0422	10.0105	4.83389	249.214	1.02933	-80.6475	0.439482
114	USV	TRUE	0.640371	189.122	189.167	0.0448	43.1308	32.2651	55.1692	22.904	6.0884	-216.577	4.01948	-92.1232	0.207897
115	USV	TRUE	0.81765	189.161	189.284	0.1232	63.9739	23.3167	103.622	80.3052	15.9042	-36.0378	15.0888	-87.7325	0.235662
116	USV	TRUE	0.693155	189.467	189.472	0.0044	79.0119	77.7973	79.2668	1.46954	0.511188	172.217	1.17867	-78.5675	0.484811
117	USV	TRUE	0.736094	190.768	190.844	0.0756	64.6965	52.4947	66.7691	14.2743	4.12057	-166.956	1.04064	-80.9504	0.443512
118	USV	TRUE	0.726585	191.174	191.219	0.0456	61.5581	55.5868	62.3954	6.80863	2.21019	-129.993	1.04505	-79.7606	0.410227
119	USV	TRUE	0.686204	191.604	191.615	0.0112	65.4383	63.556	69.0846	5.52856	2.18566	-449.194	1.17977	-79.5424	0.531451
120	USV	TRUE	0.774714	191.723	191.847	0.1248	68.7493	33.317	98.5112	65.1942	10.6859	-94.7956	6.52313	-90.6361	0.220846
121	USV	TRUE	0.725016	191.922	191.964	0.042	65.3766	64.3904	78.3559	13.9654	3.28456	152.243	1.50414	-78.0728	0.491499
122	USV	TRUE	0.84201	192.084	192.086	0.002	55.6515	55.3265	56.4219	1.09548	0.403447	-353.708	1.34173	-76.355	0.531165
123	USV	TRUE	0.762706	192.511	192.518	0.0072	82.1269	77.8821	82.8444	4.96223	1.93372	650.153	1.19606	-82.7955	0.409274
124	USV	TRUE	0.614662	203.202	203.212	0.0108	77.6138	74.0451	82.2806	8.23553	3.98262	-771.569	1.01261	-77.5768	0.486255
125	USV	TRUE	0.681468	203.335	203.343	0.0076	73.3925	73.3905	73.7032	0.312747	0.139402	43.6409	1.00026	-78.3429	0.480933
126	USV	TRUE	0.825144	203.39	203.398	0.008	70.0669	67.8106	71.3583	3.54768	0.968544	368.518	1.11377	-73.8548	0.647244
127	USV	TRUE	0.740978	203.478	203.503	0.0244	72.2037	70.0184	80.0643	10.046	4.39442	95.6602	1.41341	-80.4944	0.439823
128	USV	TRUE	0.992316	203.689	203.719	0.03	65.5451	64.9959	73.1468	8.15088	2.51551	253.477	1.08416	-69.9757	0.65124
129	USV	TRUE	0.962233	203.791	203.818	0.0268	68.9808	68.2836	79.2102	10.9266	4.89781	437.395	1.08452	-70.3	0.592585
130	USV	TRUE	0.669148	207.611	207.659	0.048	55.0124	45.0818	64.9429	19.8611	4.81489	165.828	2.54081	-91.4118	0.247856
131	USV	TRUE	0.608966	207.769	207.771	0.0016	62.9911	62.8931	63.2672	0.374065	0.153618	-233.791	1.01068	-80.059	0.411229
132	USV	TRUE	0.741079	208.261	208.265	0.004	53.8629	53.4621	54.1004	0.638285	0.195271	-71.183	1.05604	-73.3022	0.588334
133	USV	TRUE	0.83023	208.365	208.367	0.002	71.4044	71.4044	71.4044	1.42109e-14	5.26953e-15	-1.24319e-12	1	-74.9536	0.592661
134	USV	TRUE	0.967461	210.795	210.804	0.0096	74.6048	71.5166	77.3212	5.80462	2.12024	238.7	1.58339	-68.396	0.693197
135	USV	TRUE	0.788151	210.928	210.933	0.0052	70.3797	69.1625	71.3891	2.22658	0.71325	235.299	1.44284	-69.8827	0.661822
136	USV	TRUE	0.623307	213.283	213.308	0.0248	67.0279	66.6017	68.4039	1.80225	0.705234	-60.1507	1.01335	-81.5891	0.432494
137	USV	TRUE	0.601717	242.182	242.185	0.0024	87.6955	84.4224	88.5045	4.08206	1.55439	1697.76	1.06098	-77.1845	0.566174
138	USV	TRUE	0.689362	242.282	242.284	0.002	87.5234	87.4254	87.8262	0.400784	0.153333	176.854	1.03234	-75.1662	0.458539
139	USV	TRUE	0.905824	242.869	242.874	0.0056	75.7645	73.8857	81.135	7.24933	3.22927	1525.79	1.03824	-72.5948	0.66622
140	USV	TRUE	0.636586	246.918	246.963	0.0448	36.9433	28.3636	46.0277	17.6642	4.76343	16.654	5.67487	-97.404	0.163464
141	USV	TRUE	0.640529	257.642	257.684	0.0416	43.2443	29.6325	55.6092	25.9767	5.55853	172.044	7.15858	-96.9408	0.163005
142	USV	TRUE	0.79609	267.26	267.262	0.002	86.7422	86.7422	86.7422	1.42109e-14	4.76647e-15	-2.48638e-12	1	-69.557	0.589056
143	USV	TRUE	0.697101	279.104	279.106	0.0016	74.6502	74.4008	74.7215	0.320627	0.129065	-155.86	1.04572	-78.1762	0.473659
144	USV	TRUE	0.644015	287.194	287.201	0.0068	74.2342	73.9738	74.5413	0.567466	0.193022	34.5952	1.01857	-82.6869	0.407923
145	USV	TRUE	0.848265	288.722	288.736	0.0144	69.414	65.6608	69.7581	4.09729	1.35381	219.133	1.09259	-79.4716	0.481258
146	USV	TRUE	0.694782	288.795	288.822	0.0268	83.1182	66.8895	86.6479	19.7584	5.04826	23.7881	1.8867	-77.259	0.488581
147	USV	TRUE	0.801027	288.889	288.907	0.0184	88.1195	70.7244	88.5212	17.7968	9.07085	973.785	1.00685	-77.0083	0.540392
148	USV	TRUE	0.677893	288.999	289.003	0.0032	83.2435	80.2747	83.9857	3.71096	1.36928	-1159.68	1.19311	-80.2947	0.499047
149	USV	TRUE	0.883739	289.096	289.098	0.002	78.3648	78.062	79.2732	1.21126	0.457464	581.455	1.04041	-76.8348	0.555034
150	USV	TRUE	0.791818	289.296	289.297	0.0016	91.0273	90.2792	91.2411	0.961881	0.387194	-467.581	1.24253	-76.6164	0.480295
151	USV	TRUE	0.603256	289.38	289.382	0.0016	98.3381	97.7592	98.4271	0.667973	0.276311	389.651	1.07279	-81.3505	0.425614
152	USV	TRUE	0.924455	289.461	289.483	0.0216	69.422	67.8294	73.5501	5.72069	1.683	209.367	1.09606	-77.5277	0.595107
153	USV	TRUE	0.880799	289.569	289.583	0.0136	77.7723	71.4024	78.9664	7.56395	2.0306	352.095	1.28847	-73.3697	0.658766
154	USV	TRUE	0.788673	289.682	289.684	0.002	72.5632	71.2317	73.0129	1.78126	0.657558	830.195	1.04745	-77.7916	0.595407
155	USV	TRUE	0.686456	289.875	289.877	0.0016	82.9661	82.8682	83.2422	0.374065	0.153618	233.791	1.01068	-74.9403	0.484859
156	USV	TRUE	0.926505	290.205	290.213	0.008	84.0593	83.1989	85.0989	1.90001	0.73889	163.681	1.24718	-72.0243	0.653513
157	USV	TRUE	0.732244	290.279	290.729	0.45	78.6893	55.8838	107.98	52.0964	10.1703	-34.6919	18.7386	-90.4015	0.213692
158	USV	TRUE	0.654774	290.299	290.327	0.0276	86.7306	72.1766	93.4531	21.2765	9.25167	685.56	1.0879	-80.0542	0.422313
159	USV	TRUE	0.725608	290.419	290.421	0.0024	88.6812	86.8108	91.4867	4.67581	1.69467	-1948.25	1.00329	-77.6357	0.584779
160	USV	TRUE	0.790815	290.77	290.783	0.0132	58.0013	57.2106	71.5933	14.3828	7.02402	1087.21	1.111	-75.6682	0.578534
161	USV	TRUE	0.913996	290.835	290.854	0.0188	68.0755	66.3554	68.9318	2.57636	1.00336	122.748	1.01677	-77.1314	0.546867
162	USV	TRUE	0.816413	290.909	290.975	0.066	79.8392	67.1942	81.2099	14.0157	4.38247	-102.298	1.06283	-78.2038	0.499986
163	USV	TRUE	0.856389	291.052	291.064	0.012	70.4637	67.8808	70.9461	3.06531	0.973199	268.265	1.00928	-72.3604	0.652279
164	USV	TRUE	0.632204	458.017	458.097	0.08	50.5996	27.755	69.3177	41.5628	8.57227	32.4993	9.84171	-94.7072	0.185456
						0.0254573
