# Supplementary material for: Bazedoxifene reverses sexually dimorphic autistic-like abnormalities in biallelic MDGA1-mutant mice
Source: EMBO Mol Med. 2026 Mar 20;18(4):1358–98. doi: 10.1038/s44321-026-00402-y (PMC13084050; doi:10.1038/s44321-026-00402-y)
Supplement: Supplementary file 20 — Source data Fig. 7 [file 44321_2026_402_MOESM20_ESM.zip › Panel I and J/Batch3/WT_BZ_60.xlsx]

## Sheet: Sheet1
ID	Label	Accepted	Score	Begin Time (s)	End Time (s)	Call Length (s)	Principal Frequency (kHz)	Low Freq (kHz)	High Freq (kHz)	Delta Freq (kHz)	Frequency Standard Deviation (kHz)	Slope (kHz/s)	Sinuosity	Mean Power (dB/Hz)	Tonality
1	USV	TRUE	0.78611	9.56421	9.62741	0.0632	76.0216	72.8257	88.2963	15.4706	6.41179	109.22	1.32321	-75.5307	0.53591
2	USV	TRUE	0.774853	9.75381	9.75541	0.0016	82.2481	82.2125	82.3728	0.160314	0.0645323	-77.9302	1.01238	-69.8575	0.630079
3	USV	TRUE	0.747602	26.0566	26.0582	0.0016	88.1847	88.1135	88.4341	0.320627	0.129065	155.86	1.04572	-75.456	0.585385
4	USV	TRUE	0.626836	26.2436	26.2488	0.0052	83.1273	74.5959	84.0222	9.4263	3.96902	1951.11	1.03578	-76.6145	0.559938
5	USV	TRUE	0.792659	26.886	26.8896	0.0036	71.5874	70.964	72.3519	1.3879	0.426532	344.107	1.03564	-75.9839	0.56212
6	USV	TRUE	0.641662	27.1074	27.109	0.0016	71.6119	71.6119	71.6119	1.42109e-14	5.75605e-15	9.04196e-12	1	-80.3238	0.45739
7	USV	TRUE	0.777943	30.578	30.5804	0.0024	75.6891	74.6203	77.4258	2.80549	1.01959	-1168.95	1.00826	-79.4421	0.494067
8	USV	TRUE	0.618165	32.4612	32.6084	0.1472	56.5372	20.526	91.3757	70.8497	15.8214	-143.58	8.17466	-87.1286	0.218043
9	USV	TRUE	0.812044	32.6844	32.6864	0.002	71.2748	70.9586	71.5643	0.605629	0.218335	-290.727	1.00254	-67.2035	0.668359
10	USV	TRUE	0.760421	32.7784	32.7844	0.006	70.3127	67.9006	72.4797	4.57909	1.52423	-779.715	1.04088	-69.9213	0.670104
11	USV	TRUE	0.811137	32.8728	32.8804	0.0076	69.8829	68.2521	70.6493	2.39722	0.849366	-298.799	1.00284	-68.7235	0.613655
12	USV	TRUE	0.753142	33.0264	33.0552	0.0288	69.6099	54.5203	70.0249	15.5046	5.36116	-547.254	1.00207	-69.5435	0.669229
13	USV	TRUE	0.846547	33.155	33.1622	0.0072	77.7844	76.7379	78.2149	1.47696	0.41912	-171.323	1.05347	-66.7958	0.664025
14	USV	TRUE	0.681378	33.4298	33.433	0.0032	57.9555	56.9586	62.8449	5.88635	2.13027	-1799.93	1.03485	-72.8411	0.589008
15	USV	TRUE	0.77386	33.6082	33.6114	0.0032	64.731	63.1575	65.9779	2.82033	0.998014	-907.639	1.0059	-68.7744	0.730333
16	USV	TRUE	0.951507	33.7478	33.7578	0.01	62.5556	61.018	63.2212	2.20315	0.637868	-200.014	1.07263	-64.5398	0.719291
17	USV	TRUE	0.813607	33.8706	33.8754	0.0048	67.8392	65.2871	68.0291	2.74201	1.35766	-582.742	1.01143	-66.6948	0.637351
18	USV	TRUE	0.754043	34.0162	34.0178	0.0016	54.6787	54.6075	54.9281	0.320627	0.129065	-155.86	1.04572	-73.1921	0.543702
19	USV	TRUE	0.947931	34.1096	34.1312	0.0216	65.5325	65.1889	70.5327	5.34379	2.35813	256.585	1.02892	-69.2318	0.653149
20	USV	TRUE	0.870031	34.2536	34.2596	0.006	69.7006	67.6745	70.0866	2.41212	0.782257	-362.801	1.07691	-66.5202	0.725131
21	USV	TRUE	0.907005	34.3668	34.3732	0.0064	66.3132	65.6086	66.8428	1.23412	0.433266	-114.735	1.0629	-68.6237	0.631447
22	USV	TRUE	0.661982	34.4844	34.4924	0.008	69.2287	66.2849	75.2933	9.00836	3.45498	-1218.28	1.0187	-82.1027	0.486317
23	USV	TRUE	0.857725	34.558	34.56	0.002	55.4327	54.8092	57.0447	2.23548	0.894275	-1154	1.05142	-75.5097	0.596129
24	USV	TRUE	0.900013	34.6528	34.6568	0.004	70.1355	69.1929	70.4101	1.2172	0.405608	-291.816	1.02037	-65.2567	0.769169
25	USV	TRUE	0.921819	34.7564	34.7596	0.0032	66.6402	65.5418	67.568	2.02618	0.723715	-658.696	1.00543	-67.9673	0.664503
26	USV	TRUE	0.863166	34.9372	34.9388	0.0016	64.3487	64.2329	65.2215	0.9886	0.403004	-545.511	1.14964	-58.2142	0.843094
27	USV	TRUE	0.981046	35.0264	35.0448	0.0184	69.4296	68.546	70.632	2.08598	0.520757	-1.46337	1.06867	-62.3046	0.837981
28	USV	TRUE	0.87676	35.137	35.1626	0.0256	78.2458	67.6947	85.5045	17.8098	5.87002	605.633	1.13983	-70.7963	0.721493
29	USV	TRUE	0.81208	35.3618	35.3666	0.0048	69.7119	68.1162	71.0792	2.96302	0.89929	568.611	1.01591	-69.803	0.661975
30	USV	TRUE	0.889865	35.7494	35.7514	0.002	71.9608	71.658	72.0588	0.400784	0.153333	176.854	1.03234	-68.6594	0.718931
31	USV	TRUE	0.977824	35.8478	35.8686	0.0208	70.8119	68.1095	70.8372	2.72773	1.29473	133.53	1.0019	-66.7282	0.771178
32	USV	TRUE	0.775988	36.0702	36.0722	0.002	53.833	53.2273	54.109	0.881724	0.315942	-404.601	1.02986	-68.0635	0.669552
33	USV	TRUE	0.869426	36.2048	36.2092	0.0044	65.4909	63.8604	66.5082	2.64778	1.01255	-585.338	1.05016	-65.3111	0.783016
34	USV	TRUE	0.976597	36.3048	36.3108	0.006	68.5343	67.5769	69.4918	1.91486	0.737043	-381.301	1.02473	-65.7813	0.791314
35	USV	TRUE	0.92256	36.3928	36.3968	0.004	66.9212	66.3572	67.5224	1.16524	0.325908	236.321	1.0246	-69.1431	0.736009
36	USV	TRUE	0.778488	36.4768	36.4792	0.0024	56.7591	56.3583	56.9595	0.601176	0.22042	250.49	1.00609	-77.4929	0.498969
37	USV	TRUE	0.85302	36.554	36.5624	0.0084	71.1926	66.9417	72.391	5.44931	1.82933	530.203	1.14223	-75.7948	0.606414
38	USV	TRUE	0.768237	36.6488	36.666	0.0172	83.8524	66.8631	86.145	19.2819	7.821	1245.85	1.03611	-75.007	0.595806
39	USV	TRUE	0.889618	36.7404	36.7492	0.0088	80.3266	69.9361	84.4956	14.5595	6.25652	1480.93	1.10067	-78.7676	0.545956
40	USV	TRUE	0.924387	36.8376	36.8456	0.008	76.4622	75.5023	78.0365	2.53421	0.863101	348.535	1.0471	-72.049	0.605853
41	USV	TRUE	0.820003	37.1018	37.107	0.0052	62.133	61.0997	62.7858	1.6861	0.561807	-5.87762	1.3551	-79.3923	0.447097
42	USV	TRUE	0.918883	37.2154	37.2262	0.0108	56.2491	56.0772	56.2611	0.183931	0.0773809	-16.949	1.00017	-70.7741	0.630954
43	USV	TRUE	0.95547	37.3446	37.347	0.0024	69.7575	69.7204	70.0915	0.371096	0.138851	-139.161	1.01913	-70.5905	0.63975
44	USV	TRUE	0.650547	37.4566	37.4586	0.002	47.8957	47.1565	49.2138	2.05736	0.727553	944.068	1.03195	-81.4367	0.55776
45	USV	TRUE	0.655943	37.5446	37.5466	0.002	51.0533	50.1048	51.3695	1.2647	0.503641	644.435	1.04832	-78.6468	0.561846
46	USV	TRUE	0.784797	38.1248	38.1272	0.0024	56.4269	56.1597	57.0281	0.868365	0.320263	361.819	1.01396	-79.1076	0.550906
47	USV	TRUE	0.724718	39.1118	39.1586	0.0468	63.0515	51.8521	64.0483	12.1963	6.05534	-272.022	1.01577	-79.8193	0.440064
48	USV	TRUE	0.727036	39.2446	39.2462	0.0016	62.0918	61.8425	62.1631	0.320627	0.129065	155.86	1.04572	-73.6359	0.63462
49	USV	TRUE	0.608718	39.3614	39.3642	0.0028	52.4009	51.032	53.4509	2.41893	1.05041	-941.01	1.15344	-84.5004	0.437252
50	USV	TRUE	0.81393	39.5586	39.5658	0.0072	57.7998	56.5284	61.0361	4.50766	1.77107	-657.664	1.00523	-68.5329	0.699363
51	USV	TRUE	0.717081	39.6906	39.6942	0.0036	61.7251	60.9755	62.497	1.52149	0.516844	-426.423	1.00248	-69.7625	0.547699
52	USV	TRUE	0.742053	39.9938	39.9994	0.0056	61.0616	60.9585	62.6349	1.67637	0.697203	-319.951	1.01469	-64.9319	0.743091
53	USV	TRUE	0.829607	40.1292	40.1512	0.022	61.4854	58.7598	62.8956	4.13573	1.3856	-160.513	1.01857	-77.1512	0.449555
54	USV	TRUE	0.933633	40.4364	40.4384	0.002	63.8069	63.2814	64.938	1.65657	0.564794	-683.241	1.14388	-67.8257	0.710644
55	USV	TRUE	0.658475	40.5668	40.5684	0.0016	61.9613	61.2132	62.1751	0.961881	0.387194	-467.581	1.24253	-76.8346	0.576365
56	USV	TRUE	0.748472	40.7096	40.7152	0.0056	63.9979	61.096	64.1879	3.09192	1.51305	-541.41	1.05897	-77.37	0.475678
57	USV	TRUE	0.911214	40.92	40.9392	0.0192	65.8809	54.4995	68.0793	13.5799	5.02255	-711.845	1.00964	-75.0375	0.587225
58	USV	TRUE	0.717526	41.0824	41.1556	0.0732	65.1797	56.9539	66.2003	9.24641	4.31525	-119.929	1.00426	-72.3092	0.608387
59	USV	TRUE	0.800883	41.261	41.2626	0.0016	66.2355	66.2355	66.2355	1.42109e-14	5.0243e-15	3.29355e-12	1	-71.3261	0.72642
60	USV	TRUE	0.836803	41.4294	41.431	0.0016	63.1966	63.1966	63.1966	1.42109e-14	4.6998e-15	3.08388e-12	1	-70.7376	0.620826
61	USV	TRUE	0.801287	41.5122	41.533	0.0208	64.0535	63.6499	68.602	4.95211	2.0198	-222.558	1.0282	-77.7738	0.456129
62	USV	TRUE	0.911345	41.6662	41.6698	0.0036	67.4012	66.2137	68.5887	2.37501	0.860358	-707.332	1.01001	-71.5808	0.675688
63	USV	TRUE	0.682979	41.8574	41.8594	0.002	68.9889	68.9889	68.9889	0	5.72858e-15	2.2813e-13	1	-77.8045	0.427873
64	USV	TRUE	0.928556	41.9162	41.927	0.0108	57.7219	55.77	58.9704	3.20048	1.0316	-272.829	1.02337	-70.2134	0.710954
65	USV	TRUE	0.611286	42.029	42.0306	0.0016	76.0631	70.3274	77.7018	7.37442	2.96849	-3584.79	1.56366	-69.4368	0.699286
66	USV	TRUE	0.911796	42.1352	42.1372	0.002	72.1191	71.9455	72.2928	0.347346	0.151643	-197.847	1.00936	-67.3191	0.726739
67	USV	TRUE	0.750216	42.37	42.3716	0.0016	62.8377	62.2677	63.764	1.49626	0.597287	-935.162	1.00886	-65.9681	0.767697
68	USV	TRUE	0.895951	42.4656	42.4696	0.004	69.8346	66.7842	71.4897	4.7055	1.8492	-1347.92	1.12103	-72.1853	0.672009
69	USV	TRUE	0.968009	42.5692	42.5732	0.004	67.4956	66.2189	69.7685	3.54958	1.32302	-913.102	1.0043	-64.8323	0.781262
70	USV	TRUE	0.8886	42.7128	42.7148	0.002	62.7046	62.4285	62.7313	0.302814	0.114253	-113.873	1.03232	-62.8165	0.793147
71	USV	TRUE	0.947242	42.92	42.924	0.004	65.1158	63.5257	65.2983	1.77255	0.738032	-461.625	1.00791	-61.7416	0.831718
72	USV	TRUE	0.983573	43.1466	43.1554	0.0088	74.1679	73.8367	74.6641	0.827423	0.320375	-87.0611	1.00396	-67.253	0.710739
73	USV	TRUE	0.892698	43.3814	43.3858	0.0044	64.2881	63.7092	64.6296	0.920318	0.297531	-203.454	1.00608	-62.033	0.776564
74	USV	TRUE	0.857125	43.5134	43.517	0.0036	67.8275	67.1001	69.7423	2.6422	1.01586	-796.395	1.12607	-58.7495	0.854529
75	USV	TRUE	0.981833	43.6678	43.7054	0.0376	62.9969	61.4949	67.7653	6.27034	1.55657	39.1239	1.17497	-53.1815	0.865995
76	USV	TRUE	0.901089	43.8362	43.8414	0.0052	60.8902	59.5714	63.2548	3.68343	1.45121	-713.881	1.00046	-44.9747	0.917397
77	USV	TRUE	0.979046	44.236	44.2852	0.0492	67.4802	66.2059	75.9783	9.77247	2.31638	-93.3759	1.17283	-56.302	0.864452
78	USV	TRUE	0.949738	44.376	44.402	0.026	69.7955	67.74	71.431	3.69103	1.25159	40.9483	1.09379	-59.0928	0.867989
79	USV	TRUE	0.997819	44.5124	44.522	0.0096	69.013	67.5657	70.0372	2.4715	0.994786	317.43	1.07735	-53.8653	0.883766
80	USV	TRUE	0.816447	44.6276	44.6848	0.0572	66.1484	59.6706	68.9761	9.30549	3.20783	-134.081	1.02667	-54.7121	0.84712
81	USV	TRUE	0.828648	44.82	44.842	0.022	59.9911	57.2328	62.4717	5.23884	1.57803	-222.112	1.02199	-58.9845	0.837656
82	USV	TRUE	0.850414	44.9416	44.9528	0.0112	64.4192	61.9734	76.1409	14.1675	5.81698	-1314.78	1.52873	-62.226	0.795076
83	USV	TRUE	0.687191	46.8624	46.864	0.0016	69.6146	68.9912	70.238	1.24688	0.492874	-779.302	1	-73.3442	0.529638
84	USV	TRUE	0.768514	47.0852	47.1028	0.0176	61.6489	60.5227	63.9678	3.4451	1.18	138.288	1.07134	-69.5182	0.581602
85	USV	TRUE	0.863375	47.225	47.2946	0.0696	58.3405	52.4278	66.7792	14.3514	4.19392	124.541	1.07672	-67.4448	0.603932
86	USV	TRUE	0.757762	47.4198	47.4222	0.0024	72.7388	72.5384	73.1396	0.601176	0.22042	250.49	1.00609	-71.1002	0.575551
87	USV	TRUE	0.660609	47.8722	47.9698	0.0976	58.8834	40.9372	71.5897	30.6525	7.16552	-151.751	2.31026	-88.2802	0.254848
88	USV	TRUE	0.66167	48.0758	48.0786	0.0028	60.1972	57.9855	62.409	4.42347	1.72405	-1742.38	1.01241	-73.4341	0.610523
89	USV	TRUE	0.894466	48.2576	48.2592	0.0016	59.8978	59.3189	59.9869	0.667973	0.276311	-389.651	1.07279	-71.8429	0.59143
90	USV	TRUE	0.77717	48.3672	48.3744	0.0072	54.5836	50.8491	55.8969	5.04782	2.31888	-691.856	1.01178	-79.657	0.453689
91	USV	TRUE	0.872054	48.6244	48.6532	0.0288	54.0071	53.0551	54.6181	1.56296	0.646321	-38.4766	1.01831	-65.7293	0.629257
92	USV	TRUE	0.870065	48.7764	48.858	0.0816	63.2757	55.8988	64.2486	8.34971	2.73119	-93.6917	1.00989	-69.9477	0.635181
93	USV	TRUE	0.769109	48.9864	48.988	0.0016	62.4998	62.099	62.7224	0.623441	0.249933	-389.651	1.00816	-65.6993	0.640115
94	USV	TRUE	0.746624	49.1308	49.1416	0.0108	59.6936	56.552	63.0462	6.49418	2.3884	-600.435	1.04613	-68.5942	0.662668
95	USV	TRUE	0.955871	49.2258	49.2294	0.0036	71.2927	70.9291	71.3298	0.400784	0.137736	97.8344	1.01083	-66.8334	0.770732
96	USV	TRUE	0.928094	49.3114	49.3138	0.0024	65.0446	64.8294	65.1114	0.282033	0.100127	-83.4966	1.01988	-61.7775	0.834542
97	USV	TRUE	0.901016	49.3918	49.395	0.0032	81.4899	81.0743	82.0836	1.00938	0.37002	335.533	1.00503	-67.1912	0.732846
98	USV	TRUE	0.894152	50.4344	50.4372	0.0028	65.4212	64.6716	65.9036	1.23204	0.431106	-436.48	1.00563	-63.1272	0.715738
99	USV	TRUE	0.796293	50.6268	50.6364	0.0096	63.2466	62.4228	64.971	2.54825	0.901383	-280.719	1.01586	-60.191	0.779093
100	USV	TRUE	0.764138	50.8016	50.8048	0.0032	61.6378	60.6062	62.291	1.68478	0.613628	-555.098	1.01177	-63.9199	0.717242
101	USV	TRUE	0.877268	50.9696	50.976	0.0064	66.0818	64.6568	66.8388	2.18204	0.745714	-364.002	1.01391	-53.8133	0.863297
102	USV	TRUE	0.832489	51.2486	51.3002	0.0516	61.1984	52.752	67.2247	14.4727	5.67517	-263.481	1.02584	-62.2532	0.653642
103	USV	TRUE	0.98129	51.3758	51.4046	0.0288	69.6103	67.4209	70.6791	3.25822	0.867729	95.8947	1.04911	-63.9197	0.801458
104	USV	TRUE	0.987365	51.5018	51.5894	0.0876	65.1492	64.3318	67.1893	2.85744	1.0031	-18.6021	1.02462	-60.2209	0.793099
105	USV	TRUE	0.904041	51.6746	51.7522	0.0776	54.1828	51.1136	64.3877	13.2742	5.82284	-154.383	1.01869	-66.5411	0.657448
106	USV	TRUE	0.937937	51.827	51.831	0.004	72.9478	71.456	75.8424	4.38636	1.83891	1288.21	1.35319	-72.3563	0.674344
107	USV	TRUE	0.848528	51.9154	51.9194	0.004	63.4573	57.0265	72.8515	15.8249	6.24569	-2750.27	2.27584	-72.4327	0.577417
108	USV	TRUE	0.917415	52.1002	52.6402	0.54	80.4986	66.6478	106.944	40.2963	8.29892	-6.2258	14.3844	-93.0252	0.1879
109	USV	TRUE	0.709406	52.1766	52.179	0.0024	76.2219	76.2219	76.2219	1.42109e-14	3.40146e-15	-2.05189e-12	1	-73.0578	0.587753
110	USV	TRUE	0.704821	52.6576	52.6612	0.0036	77.1446	77.1446	77.1446	0	2.64804e-15	1.52752e-13	1	-71.3389	0.639705
111	USV	TRUE	0.974578	52.7788	52.7808	0.002	66.1449	65.8153	66.4744	0.659067	0.266714	353.708	1.00734	-66.7779	0.727538
112	USV	TRUE	0.679651	53.4986	53.505	0.0064	64.0274	64.0274	64.0274	1.42109e-14	6.10199e-15	-9.37485e-13	1	-67.7882	0.703882
113	USV	TRUE	0.92859	53.6094	53.6546	0.0452	61.5503	60.9218	68.063	7.14124	2.89529	-161.949	1.02419	-68.9974	0.705211
114	USV	TRUE	0.765643	53.8538	53.8662	0.0124	61.1815	52.1952	62.6213	10.426	4.34986	832.232	1.00196	-82.0669	0.41104
115	USV	TRUE	0.942963	56.4168	56.4604	0.0436	75.2935	73.9824	76.4189	2.43652	0.893275	-33.5721	1.02959	-73.0258	0.571303
116	USV	TRUE	0.794722	56.8412	56.8448	0.0036	64.7874	64.253	65.4702	1.2172	0.448918	-367.722	1.01024	-71.1089	0.544912
117	USV	TRUE	0.805458	57.0016	57.0032	0.0016	65.4947	65.2453	65.566	0.320627	0.129065	-155.86	1.04572	-70.9062	0.614662
118	USV	TRUE	0.8687	57.11	57.1124	0.0024	67.9326	67.7322	68.3334	0.601176	0.22042	250.49	1.00609	-72.1666	0.624928
119	USV	TRUE	0.757154	57.2347	57.2367	0.002	65.9109	65.5813	66.5699	0.9886	0.407165	530.561	1.03178	-77.1141	0.566362
120	USV	TRUE	0.709571	57.3643	57.3659	0.0016	62.7328	62.5725	63.5878	1.01532	0.428059	623.441	1.08105	-79.5507	0.486513
121	USV	TRUE	0.752885	57.5039	57.5171	0.0132	64.9027	64.434	66.3816	1.94752	0.815084	-148.842	1.0166	-70.0583	0.529214
122	USV	TRUE	0.805099	57.6503	57.6639	0.0136	69.3652	68.7419	69.3684	0.626564	0.179938	48.067	1.00117	-70.8119	0.655697
123	USV	TRUE	0.895033	57.7607	57.7631	0.0024	71.0406	71.0406	71.0406	1.42109e-14	3.90529e-15	-8.11157e-13	1	-65.6836	0.76846
124	USV	TRUE	0.627042	57.8927	57.8943	0.0016	47.2334	46.9573	47.3313	0.374065	0.153618	-233.791	1.01068	-78.5727	0.497955
125	USV	TRUE	0.857633	57.9795	58.0031	0.0236	75.6791	70.9402	76.7035	5.76334	1.60737	-2.21672	1.27082	-69.87	0.713177
126	USV	TRUE	0.956594	58.0943	58.0999	0.0056	71.7069	71.2394	71.9234	0.684084	0.263762	-125.587	1.01486	-60.1178	0.862248
127	USV	TRUE	0.874393	58.2005	58.2061	0.0056	67.4835	67.1136	67.7808	0.667174	0.183331	-3.11338	1.04389	-58.2178	0.846222
128	USV	TRUE	0.891638	58.2981	58.2997	0.0016	71.3988	70.526	72.2716	1.74564	0.690023	1091.02	1	-65.2762	0.841847
129	USV	TRUE	0.772705	59.4051	59.4071	0.002	83.5108	81.7874	85.537	3.74955	1.59481	-2092.35	1.02026	-75.8599	0.585928
130	USV	TRUE	0.77676	59.5087	59.5111	0.0024	69.5745	68.6394	70.2425	1.60314	0.579861	667.973	1.00443	-72.8677	0.612581
131	USV	TRUE	0.664238	59.6343	59.6399	0.0056	68.3108	68.085	68.595	0.510025	0.20951	-83.3517	1.00614	-62.0961	0.66171
132	USV	TRUE	0.833237	59.7227	59.7251	0.0024	69.9461	69.5453	70.8145	1.26915	0.467169	528.812	1.01922	-66.4056	0.720124
133	USV	TRUE	0.745208	60.8873	60.8997	0.0124	69.7927	69.4304	72.8528	3.42236	0.866423	125.656	1.18714	-70.359	0.596767
134	USV	TRUE	0.836943	66.6809	66.7289	0.048	62.4524	48.0687	70.1415	22.0728	4.37307	59.4202	4.03779	-94.0333	0.200968
135	USV	TRUE	0.833167	67.5363	67.5391	0.0028	64.1038	63.948	64.3339	0.38594	0.135814	70.685	1.05019	-73.3423	0.542336
136	USV	TRUE	0.751447	67.8471	67.8711	0.024	67.4722	57.5971	73.8936	16.2965	6.30491	513.768	1.47395	-78.2051	0.475201
137	USV	TRUE	0.761438	68.0067	68.0383	0.0316	64.7679	64.7006	71.0394	6.33886	2.78375	209.178	1.00196	-74.6358	0.501795
138	USV	TRUE	0.618755	68.1737	68.1789	0.0052	42.3378	42.1226	42.3949	0.272321	0.0982531	36.7768	1.00775	-82.7024	0.556501
139	USV	TRUE	0.930454	68.3185	68.3205	0.002	54.1183	53.9847	55.1603	1.17563	0.457961	-539.468	1.09728	-77.7605	0.559078
140	USV	TRUE	0.862521	68.4257	68.4297	0.004	72.3208	71.9062	74.2037	2.29753	0.971053	-581.247	1.01094	-70.926	0.632061
141	USV	TRUE	0.808065	68.5701	68.5757	0.0056	63.1059	62.8684	63.1356	0.267189	0.0845777	21.9256	1.0083	-69.9275	0.559218
142	USV	TRUE	0.633264	79.4431	79.4447	0.0016	65.9076	65.685	66.3084	0.623441	0.249933	-389.651	1.00816	-78.1448	0.550535
143	USV	TRUE	0.730138	79.5451	79.5539	0.0088	58.1435	57.6463	59.1792	1.5329	0.430451	-118.798	1.03417	-66.3191	0.698584
144	USV	TRUE	0.674091	79.6771	79.6787	0.0016	62.9023	62.457	63.7039	1.24688	0.499865	779.302	1.01315	-71.5656	0.67638
145	USV	TRUE	0.735859	79.7811	79.7851	0.004	54.5184	53.4274	55.3274	1.90001	0.651274	-487.485	1.01079	-70.3037	0.638216
146	USV	TRUE	0.941761	79.8855	79.8923	0.0068	61.0853	58.9033	61.7607	2.85744	0.737658	-281.328	1.18825	-68.3645	0.711512
147	USV	TRUE	0.720613	80.3913	80.3933	0.002	48.235	47.1084	49.0321	1.92376	0.752375	-998.142	1.01032	-78.5791	0.530562
148	USV	TRUE	0.839559	80.5373	80.5921	0.0548	53.2376	52.6924	60.5223	7.82992	2.80516	-137.474	1.0025	-71.6857	0.536113
149	USV	TRUE	0.662451	80.6685	80.6725	0.004	58.3666	58.3666	58.3666	1.42109e-14	7.78361e-15	-2.52052e-12	1	-70.9958	0.458222
150	USV	TRUE	0.810828	80.8381	80.8437	0.0056	54.8141	54.7617	57.5137	2.75193	1.39782	-504.495	1.0191	-66.5786	0.694204
151	USV	TRUE	0.838285	81.0477	81.0493	0.0016	49.7278	49.1489	49.8169	0.667973	0.276311	-389.651	1.07279	-72.3841	0.648708
152	USV	TRUE	0.954578	81.7567	81.7971	0.0404	63.7848	63.1057	68.1488	5.04309	2.18511	-109.709	1.00602	-68.2852	0.718866
153	USV	TRUE	0.863788	82.1797	82.1849	0.0052	76.3335	76.1954	76.577	0.381543	0.150415	-65.8778	1.00962	-71.49	0.666768
154	USV	TRUE	0.830226	82.3865	82.3929	0.0064	72.7408	72.1136	72.815	0.701359	0.256597	123.661	1.02232	-68.5317	0.654188
155	USV	TRUE	0.781787	84.1083	84.1167	0.0084	63.5923	62.9928	64.2399	1.24704	0.466492	-126.458	1.00515	-78.456	0.475886
156	USV	TRUE	0.771064	84.2309	84.2513	0.0204	54.4132	53.3409	59.6184	6.27754	1.9413	-298.334	1.04208	-79.1927	0.41209
157	USV	TRUE	0.715776	88.6561	88.6605	0.0044	59.7474	57.3881	60.0454	2.65734	1.15687	653.169	1.04878	-77.0746	0.527059
158	USV	TRUE	0.933973	89.0205	89.0717	0.0512	57.691	55.469	59.0155	3.54647	1.27051	-33.0641	1.01912	-73.9475	0.487873
159	USV	TRUE	0.758875	89.2967	89.2983	0.0016	54.8216	54.7503	55.0709	0.320627	0.129065	-155.86	1.04572	-77.1334	0.495385
160	USV	TRUE	0.763523	89.5559	89.5587	0.0028	65.294	65.2193	65.4834	0.264061	0.0959005	70.2649	1.01307	-77.1161	0.402554
161	USV	TRUE	0.701907	89.7443	89.7467	0.0024	69.876	67.3377	70.2174	2.87971	1.06943	-1057.62	1.25403	-78.8413	0.41177
162	USV	TRUE	0.627798	89.8591	89.8631	0.004	69.9004	69.726	69.9969	0.27086	0.0928572	35.5207	1.01158	-74.8961	0.605506
163	USV	TRUE	0.970692	89.9479	89.9647	0.0168	77.4824	70.3137	77.734	7.42023	2.18205	448.56	1.04061	-74.1484	0.598571
164	USV	TRUE	0.926792	90.0319	90.0407	0.0088	68.8194	67.6878	69.951	2.26317	1.19248	270.932	1.00327	-79.167	0.527862
165	USV	TRUE	0.867214	90.1335	90.1511	0.0176	80.4283	75.4564	82.4858	7.02945	2.59275	293.997	1.20529	-75.6862	0.578331
166	USV	TRUE	0.758417	90.2225	90.2289	0.0064	62.1254	59.6644	75.401	15.7366	5.3319	2251.33	1.13822	-78.7412	0.422938
167	USV	TRUE	0.906724	90.3245	90.3277	0.0032	73.9531	73.1078	75.2416	2.13387	0.885634	645.355	1.01126	-78.9746	0.525057
168	USV	TRUE	0.601287	90.4161	90.4209	0.0048	74.8798	56.5055	77.3801	20.8746	9.32151	4879.82	1.06619	-80.2459	0.454625
169	USV	TRUE	0.777824	90.5117	90.5157	0.004	72.145	70.5672	74.8484	4.2812	1.6251	992.741	1.02247	-80.8461	0.490459
170	USV	TRUE	0.943406	90.6009	90.6117	0.0108	73.6105	60.0242	75.8951	15.8709	7.05102	-1251.28	1.35157	-77.4374	0.437407
171	USV	TRUE	0.726731	90.6897	90.6933	0.0036	65.4267	65.0185	65.6346	0.616019	0.186249	29.6877	1.07671	-72.9836	0.59741
172	USV	TRUE	0.618087	90.7945	90.7969	0.0024	65.2039	65.1	65.6047	0.504691	0.182102	-166.993	1.0468	-74.5607	0.619617
173	USV	TRUE	0.681692	90.9829	90.9897	0.0068	63.7751	63.1199	64.0881	0.968199	0.327996	-60.4788	1.07378	-74.9968	0.589056
174	USV	TRUE	0.63979	91.2675	91.2739	0.0064	67.1971	65.2021	68.3249	3.12285	1.12421	-522.446	1.01503	-70.9543	0.652178
175	USV	TRUE	0.745743	91.4015	91.4039	0.0024	71.4717	68.7998	72.8076	4.00784	1.46947	-1669.93	1.01251	-69.7165	0.651101
176	USV	TRUE	0.895451	91.6543	91.6575	0.0032	62.6673	61.1187	64.3673	3.24859	1.06598	-992.61	1.00488	-65.4661	0.733066
177	USV	TRUE	0.953292	91.7287	91.8095	0.0808	64.2915	56.1819	65.3778	9.19599	3.13393	-105.023	1.04608	-66.9857	0.69906
178	USV	TRUE	0.979517	91.8871	91.8935	0.0064	72.1685	71.2553	76.5284	5.27313	2.31673	844.337	1.00286	-76.7047	0.593171
179	USV	TRUE	0.967406	91.9951	92.0003	0.0052	64.5862	63.6436	66.1373	2.49377	0.83777	-495.23	1.01394	-64.7192	0.71693
180	USV	TRUE	0.795759	92.2169	92.2217	0.0048	67.8519	67.3943	69.0171	1.62282	0.542255	-312.066	1.07296	-66.3764	0.720073
181	USV	TRUE	0.881134	92.3165	92.3185	0.002	63.5844	62.4355	64.7066	2.27111	0.898781	1195.99	1.00634	-69.662	0.775352
182	USV	TRUE	0.969457	92.4077	92.4145	0.0068	68.0908	67.7123	69.3303	1.61798	0.529317	-80.385	1.20778	-60.9456	0.846722
183	USV	TRUE	0.971907	92.5153	92.5233	0.008	66.577	65.8645	72.9699	7.10548	2.69274	-912.662	1.41951	-62.5259	0.786168
184	USV	TRUE	0.741311	92.6297	92.6313	0.0016	64.4938	64.1732	65.1707	0.997506	0.403004	623.441	1.0194	-65.0165	0.780004
185	USV	TRUE	0.659598	92.7193	92.7253	0.006	72.4728	72.1425	74.1566	2.01418	0.850298	372.344	1.03118	-72.5567	0.610877
186	USV	TRUE	0.814281	92.8237	92.8293	0.0056	70.365	70.0031	71.8836	1.88053	0.916692	332.229	1.00183	-74.4688	0.634436
187	USV	TRUE	0.783638	93.0129	93.0449	0.032	68.8721	68.245	69.8322	1.58714	0.381546	37.1288	1.01036	-72.4307	0.595334
188	USV	TRUE	0.81734	93.1249	93.1885	0.0636	67.7571	66.4004	69.4345	3.03403	0.921872	6.69499	1.03902	-62.6996	0.713083
189	USV	TRUE	0.969735	93.2811	93.2967	0.0156	67.8254	64.4484	70.5945	6.14616	1.63455	-146.921	1.33426	-61.0993	0.795076
190	USV	TRUE	0.773062	93.4423	93.4515	0.0092	64.913	64.6087	65.2322	0.623441	0.209226	53.6476	1.04055	-54.3809	0.850307
191	USV	TRUE	0.926038	93.5447	93.5795	0.0348	54.4046	53.139	57.464	4.32495	1.82775	-98.9953	1.03458	-73.6323	0.585631
192	USV	TRUE	0.840851	93.7463	93.7599	0.0136	68.5913	66.0456	69.8501	3.80445	1.22462	302.14	1.10775	-55.0794	0.865245
193	USV	TRUE	0.962717	93.8951	93.8967	0.0016	69.1473	69.0493	69.4234	0.374065	0.153618	-233.791	1.01068	-61.904	0.77898
194	USV	TRUE	0.958057	93.9907	94.0107	0.02	69.3574	66.3723	71.6523	5.27994	1.58676	-130.256	1.15782	-65.0987	0.794835
195	USV	TRUE	0.762263	94.2763	94.2795	0.0032	62.2312	60.2273	63.1812	2.95392	1.01389	-907.639	1.01866	-61.2762	0.808061
196	USV	TRUE	0.88872	94.3925	94.3985	0.006	67.78	67.1113	70.5349	3.42358	1.45144	-692.439	1.20265	-65.5374	0.79652
197	USV	TRUE	0.755492	94.6393	94.6413	0.002	65.9462	64.8774	69.2148	4.33737	1.71866	-2173.14	1.09692	-61.0829	0.841768
198	USV	TRUE	0.983817	94.7765	94.7789	0.0024	69.963	69.6958	70.0966	0.400784	0.146947	-166.993	1.00302	-59.4121	0.836034
199	USV	TRUE	0.78134	94.8605	94.8797	0.0192	59.4317	58.1626	64.8331	6.67057	2.08716	-355.218	1.00379	-59.4718	0.780542
200	USV	TRUE	0.984321	95.0353	95.1425	0.1072	58.1612	56.956	70.1933	13.2372	3.97846	-50.2265	1.10771	-62.7841	0.700992
201	USV	TRUE	0.86522	95.2747	95.2763	0.0016	66.6528	65.6732	66.92	1.24688	0.520276	-779.302	1.05662	-61	0.844961
202	USV	TRUE	0.712819	95.4995	95.5263	0.0268	70.8717	69.6248	70.872	1.24718	0.509037	47.8214	1.00011	-79.0432	0.423821
203	USV	TRUE	0.751342	95.6503	95.6519	0.0016	63.3431	62.9423	63.5658	0.623441	0.249933	-389.651	1.00816	-66.1949	0.7702
204	USV	TRUE	0.989394	95.7631	95.7659	0.0028	69.0093	68.0222	70.1301	2.10783	0.721305	-735.124	1.00203	-61.0497	0.867111
205	USV	TRUE	0.859672	95.9691	95.9711	0.002	55.8207	55.8207	55.8207	1.42109e-14	6.7408e-15	-1.24319e-12	1	-61.477	0.63756
206	USV	TRUE	0.991521	96.1651	96.1707	0.0056	68.3557	67.2499	75.1691	7.91919	2.85687	-1452.71	1.1142	-62.7079	0.780435
207	USV	TRUE	0.891295	96.2625	96.2669	0.0044	61.5544	61.4802	62.1778	0.697661	0.266407	-167.512	1.01872	-67.0546	0.540636
208	USV	TRUE	0.786797	96.4689	96.4705	0.0016	83.0911	81.4078	86.0213	4.61347	1.8468	2883.42	1.00332	-84.0241	0.499311
209	USV	TRUE	0.831626	96.5557	96.5589	0.0032	71.0124	70.9357	71.6496	0.713904	0.33613	228.517	1.00507	-64.4821	0.755036
210	USV	TRUE	0.923324	96.6865	96.7081	0.0216	58.0409	57.3664	58.5509	1.1845	0.30605	-15.3174	1.01431	-74.9361	0.537104
211	USV	TRUE	0.99181	96.8161	96.8189	0.0028	71.7214	71.4097	71.803	0.393362	0.146665	137.836	1.01178	-60.1428	0.8485
212	USV	TRUE	0.989827	96.9137	96.9273	0.0136	73.7497	67.6212	74.7759	7.15473	2.94476	-584.926	1.0329	-64.8765	0.700444
213	USV	TRUE	0.660146	97.0761	97.0929	0.0168	72.5176	72.2511	74.5629	2.31181	0.946774	-127.292	1.01258	-75.9003	0.501505
214	USV	TRUE	0.67955	97.2003	97.2035	0.0032	73.8512	72.8183	74.3895	1.57113	0.590784	493.281	1.00061	-77.643	0.512465
215	USV	TRUE	0.739036	97.2803	97.2843	0.004	63.2748	62.4064	64.1431	1.73673	0.605458	-455.773	1.00211	-73.2193	0.65704
216	USV	TRUE	0.84594	97.3811	97.4575	0.0764	58.2367	58.2357	76.9395	18.7038	8.36434	-246.702	1.0007	-73.8945	0.442419
217	USV	TRUE	0.961084	97.5691	97.5779	0.0088	69.5174	68.612	78.5578	9.94583	4.64778	1169.69	1.00721	-69.6969	0.70309
218	USV	TRUE	0.744168	97.7815	97.8263	0.0448	70.6286	61.1434	77.3825	16.2392	3.53327	40.4265	3.55614	-92.8702	0.21632
219	USV	TRUE	0.715897	97.8507	97.8555	0.0048	66.2303	65.4418	67.3328	1.89091	0.631446	-378.934	1.01682	-79.2176	0.446379
220	USV	TRUE	0.729726	97.9703	97.9847	0.0144	67.4934	66.4852	68.1295	1.64431	0.692307	-110.481	1.03145	-79.3178	0.408181
221	USV	TRUE	0.851564	98.2003	98.2035	0.0032	70.3785	69.3468	72.2191	2.87228	0.93103	-825.689	1.03242	-63.4029	0.770549
222	USV	TRUE	0.952731	98.7123	98.8423	0.13	72.8472	68.2944	75.7504	7.456	2.95302	33.4286	3.36378	-71.9574	0.456083
223	USV	TRUE	0.766921	99.0189	99.0253	0.0064	66.8813	66.2579	67.8907	1.63282	0.511376	29.8787	1.1774	-61.1059	0.787201
224	USV	TRUE	0.835692	99.1101	99.1457	0.0356	70.7428	69.9106	77.5413	7.63068	2.66954	-191.88	1.04113	-70.6248	0.601369
225	USV	TRUE	0.908633	99.3499	99.3527	0.0028	69.5993	69.4731	69.8516	0.378518	0.140583	-26.5069	1.06429	-63.9019	0.794574
226	USV	TRUE	0.922095	101.178	101.193	0.0144	76.6792	74.8294	79.4607	4.63128	1.89506	-396.745	1.06499	-72.0103	0.64648
227	USV	TRUE	0.853969	101.267	101.272	0.0056	53.7062	51.2417	54.0595	2.81778	1.14338	577.973	1.0763	-79.209	0.501274
228	USV	TRUE	0.963435	101.369	101.374	0.0048	65.6639	64.9143	66.74	1.82579	0.626672	-399.336	1.00697	-68.9425	0.730663
229	USV	TRUE	0.735684	101.501	101.537	0.0352	72.6232	66.5099	79.2569	12.747	5.33091	-320.646	1.06479	-74.112	0.523219
230	USV	TRUE	0.980989	101.62	101.678	0.0576	66.5674	66.4016	66.7279	0.326271	0.111688	1.31874	1.00213	-70.4788	0.646426
231	USV	TRUE	0.95244	101.769	101.779	0.0096	69.9514	68.9865	70.8198	1.83331	0.514589	-16.598	1.1507	-63.0111	0.849535
232	USV	TRUE	0.861656	101.868	101.92	0.0516	69.9318	68.9749	81.9816	13.0067	5.46102	-234.927	1.02879	-65.6758	0.59738
233	USV	TRUE	0.767118	102.11	102.137	0.0276	62.4948	56.1737	63.1016	6.92787	3.16705	-233.322	1.02424	-74.8448	0.638773
234	USV	TRUE	0.938835	102.386	102.428	0.0416	74.1246	64.3783	74.3922	10.0139	3.65343	-241.25	1.00002	-70.6309	0.635674
235	USV	TRUE	0.959494	102.548	102.573	0.0248	76.7654	75.9389	78.1242	2.1854	0.868406	-62.777	1.03488	-66.5666	0.761932
236	USV	TRUE	0.89901	102.792	102.826	0.0332	67.6435	63.4786	72.2109	8.73228	4.50295	-263.113	1.00135	-67.9114	0.642782
237	USV	TRUE	0.889913	103.145	103.147	0.002	62.3394	61.7204	62.6555	0.935162	0.356582	-467.581	1.01392	-70.5739	0.656718
238	USV	TRUE	0.871301	103.247	103.263	0.016	71.5194	65.6641	72.0202	6.35611	2.02998	-371.388	1.03716	-65.4254	0.714278
239	USV	TRUE	0.985286	103.372	103.38	0.0084	71.0424	70.8123	71.2206	0.408242	0.145973	7.79542	1.01111	-60.6841	0.84719
240	USV	TRUE	0.846638	103.938	103.94	0.002	71.2871	70.8374	71.7369	0.899537	0.320169	425.594	1.00633	-72.4868	0.554971
241	USV	TRUE	0.892034	104.05	104.09	0.0396	70.8796	68.4238	72.3856	3.96182	1.65319	76.6863	1.03004	-74.9964	0.529904
242	USV	TRUE	0.62888	104.588	104.59	0.0016	52.3291	52.2311	52.6052	0.374065	0.153618	-233.791	1.01068	-79.0113	0.440143
243	USV	TRUE	0.624012	106.62	106.626	0.0052	66.765	64.0765	67.1247	3.04818	1.29536	-607.67	1.01262	-73.441	0.648709
244	USV	TRUE	0.960087	106.748	106.754	0.006	62.1955	61.2901	63.1678	1.87775	0.577436	-301.57	1.01032	-70.3001	0.66486
245	USV	TRUE	0.949407	106.916	106.931	0.0148	67.4837	66.2504	77.3942	11.1438	4.03527	-712.368	1.04281	-74.3886	0.597894
246	USV	TRUE	0.992944	107.022	107.052	0.03	67.3528	66.7208	71.728	5.00713	1.60932	25.5812	1.08294	-74.5488	0.635249
247	USV	TRUE	0.891654	107.133	107.223	0.09	62.7465	61.7485	66.0528	4.30425	1.96905	-37.5535	1.00739	-73.6124	0.527445
248	USV	TRUE	0.75745	107.353	107.358	0.0056	62.7697	60.6545	66.6291	5.97465	1.82097	-989.369	1.04182	-77.5041	0.536242
249	USV	TRUE	0.926526	107.501	107.503	0.0024	74.557	74.3566	74.9577	0.601176	0.22042	-250.49	1.00609	-68.9655	0.676497
250	USV	TRUE	0.773259	107.684	107.691	0.0068	69.35	69.1052	69.5343	0.42909	0.138738	8.41053	1.02166	-67.6041	0.714488
251	USV	TRUE	0.629398	107.773	107.808	0.0356	73.6714	71.3736	80.596	9.2224	3.88887	243.969	1.06017	-80.6959	0.409566
252	USV	TRUE	0.817484	107.911	107.913	0.0016	66.1729	65.7008	66.823	1.12219	0.445538	-701.372	1.00392	-67.1876	0.775721
253	USV	TRUE	0.806757	108.301	108.303	0.002	71.2117	71.1271	71.4031	0.276095	0.113871	-83.9737	1.064	-71.0352	0.683369
254	USV	TRUE	0.886789	109.328	109.33	0.0016	69.4316	69.3604	69.681	0.320627	0.129065	-155.86	1.04572	-72.9284	0.650318
255	USV	TRUE	0.73551	109.49	109.497	0.0072	57.9874	57.7791	58.2912	0.512113	0.13817	-28.206	1.03093	-71.613	0.60928
256	USV	TRUE	0.776195	109.65	109.662	0.0124	65.1313	58.8032	65.8701	7.06688	2.52938	-531.744	1.05438	-72.8487	0.582839
257	USV	TRUE	0.780142	109.814	109.819	0.0052	69.8051	68.3934	73.6002	5.20678	1.82925	999.744	1.01959	-76.4453	0.504684
258	USV	TRUE	0.961214	110.121	110.148	0.0276	65.4732	61.9181	76.6362	14.7181	4.73874	-465.116	1.03739	-67.0116	0.712959
259	USV	TRUE	0.855041	110.23	110.235	0.0048	74.8968	71.9497	77.1662	5.21655	1.88483	1161.85	1.01509	-72.0243	0.663603
260	USV	TRUE	0.859035	110.559	110.576	0.0172	84.4233	61.8702	84.477	22.6068	12.0914	1328.34	1.01123	-77.2325	0.531712
261	USV	TRUE	0.720808	110.744	110.747	0.0032	62.2219	62.0288	62.4102	0.38144	0.153279	-28.1576	1.05666	-74.5734	0.452435
262	USV	TRUE	0.881966	110.807	110.808	0.0016	58.4467	58.3488	58.7228	0.374065	0.153618	-233.791	1.01068	-70.6986	0.722569
263	USV	TRUE	0.822626	110.959	110.976	0.0164	63.8472	62.7258	64.2183	1.49252	0.3902	2.15375	1.02939	-65.0603	0.646145
264	USV	TRUE	0.852503	111.134	111.142	0.008	66.8068	65.5726	66.8365	1.26391	0.301646	92.3162	1.03082	-71.1832	0.660968
265	USV	TRUE	0.853689	111.232	111.261	0.0292	65.8533	65.8187	74.1082	8.28955	4.46492	284.892	1.00291	-73.1458	0.585134
266	USV	TRUE	0.77535	111.339	111.347	0.0088	64.1092	62.6857	64.2782	1.59251	0.429857	128.631	1.02989	-71.5483	0.654814
267	USV	TRUE	0.884531	111.737	111.747	0.0108	59.9513	59.6024	62.765	3.16252	0.872384	-246.943	1.03931	-64.8715	0.645297
268	USV	TRUE	0.765868	111.881	111.882	0.0016	81.2355	80.9862	81.4849	0.498753	0.197149	311.721	1	-62.5823	0.776718
269	USV	TRUE	0.669582	112.016	112.019	0.0024	71.9645	71.9274	72.2985	0.371096	0.138851	-139.161	1.01913	-77.5867	0.47868
270	USV	TRUE	0.796733	112.108	112.113	0.0052	64.7291	64.4916	66.399	1.90743	0.551999	-266.618	1.09311	-64.661	0.64435
271	USV	TRUE	0.852927	112.239	112.3	0.0608	67.4879	64.9205	70.0309	5.11038	1.20282	-0.558487	1.03713	-62.1096	0.71133
272	USV	TRUE	0.881499	112.344	112.346	0.0016	56.4695	56.1489	57.1464	0.997506	0.403004	-623.441	1.0194	-72.7972	0.70318
273	USV	TRUE	0.858943	112.52	112.54	0.0204	57.4571	57.4334	58.272	0.838585	0.3449	-40.1863	1.00261	-63.3716	0.696163
274	USV	TRUE	0.909337	112.832	112.833	0.0016	67.909	67.6329	68.0069	0.374065	0.153618	-233.791	1.01068	-64.2632	0.771381
275	USV	TRUE	0.973608	113.065	113.071	0.0056	70.6117	69.3055	74.7828	5.47738	1.94379	1021.18	1.0814	-68.9309	0.734899
276	USV	TRUE	0.859126	113.65	113.652	0.002	75.5596	75.3993	76.0228	0.623441	0.243171	311.721	1.01894	-71.5286	0.668565
277	USV	TRUE	0.92685	123.946	123.95	0.0048	61.9182	61.3538	62.4805	1.12677	0.390211	-123.569	1.16294	-78.6361	0.445688
278	USV	TRUE	0.726874	124.222	124.233	0.0112	57.3033	57.2692	57.6289	0.359713	0.138559	29.0306	1.00379	-72.8532	0.535422
279	USV	TRUE	0.728087	124.755	124.758	0.0036	65.8071	65.7774	66.1559	0.378518	0.121109	-75.7936	1.01574	-78.596	0.41331
280	USV	TRUE	0.77107	124.903	124.906	0.0024	82.4972	81.5405	85.4158	3.87528	1.59088	-1686.84	1.02025	-82.18	0.486376
281	USV	TRUE	0.735854	125.007	125.009	0.0024	73.9945	73.2597	75.0633	1.80353	0.653045	-751.47	1.00562	-70.9761	0.719576
282	USV	TRUE	0.853022	125.166	125.178	0.012	61.8913	59.9902	65.9187	5.92851	2.41449	-468.607	1.02074	-77.3662	0.458316
283	USV	TRUE	0.879624	125.277	125.308	0.0312	66.6218	63.4969	70.9642	7.4673	1.93073	-249.576	1.02479	-72.7949	0.546027
284	USV	TRUE	0.95234	125.433	125.502	0.0696	65.4281	63.7321	70.2468	6.51475	2.08564	21.284	1.07962	-70.0016	0.649705
285	USV	TRUE	0.853315	125.573	125.588	0.0144	70.254	67.6888	70.2724	2.58368	1.24955	-209.869	1.00993	-77.8765	0.484538
286	USV	TRUE	0.861793	125.886	125.908	0.0216	65.8339	61.0548	66.3454	5.29062	1.4797	-262.13	1.00561	-72.9179	0.614956
287	USV	TRUE	0.837038	126.128	126.146	0.0184	72.8561	72.4756	73.6311	1.1555	0.298792	15.3193	1.05952	-76.7205	0.493345
288	USV	TRUE	0.939301	126.283	126.287	0.0036	66.8528	65.9383	68.0688	2.13052	0.800738	-631.082	1.00677	-74.4491	0.491516
289	USV	TRUE	0.733012	126.354	126.355	0.0016	65.6829	65.4869	66.2351	0.74813	0.307235	-467.581	1.02779	-70.3586	0.712334
290	USV	TRUE	0.810186	126.487	126.49	0.0032	63.4312	62.4812	63.9359	1.4547	0.549586	-493.249	1.02172	-71.4073	0.638007
291	USV	TRUE	0.680268	126.618	126.663	0.0448	62.0275	53.0544	72.2252	19.1708	3.83172	127.475	3.19754	-93.6769	0.220463
292	USV	TRUE	0.60302	127.004	127.032	0.028	68.2529	66.6447	69.5664	2.92174	1.01712	43.0928	1.03864	-80.9894	0.405464
293	USV	TRUE	0.725798	127.101	127.107	0.0056	64.7535	63.7293	66.2117	2.48234	0.727244	-442.429	1.00454	-76.1536	0.593247
294	USV	TRUE	0.819179	127.274	127.279	0.0056	67.9249	65.4789	68.1051	2.62626	1.19676	-472.23	1.0229	-70.705	0.703093
295	USV	TRUE	0.867973	127.399	127.426	0.0264	66.5889	64.2342	67.2687	3.03451	1.29935	-102.709	1.00673	-71.2288	0.581416
296	USV	TRUE	0.810657	127.553	127.612	0.0592	65.3057	63.9136	67.3773	3.4637	0.841186	-40.7118	1.01441	-70.8904	0.643457
297	USV	TRUE	0.827342	127.683	127.699	0.016	75.468	75.4577	78.0007	2.54299	1.19921	-163.02	1.00409	-79.7209	0.438975
298	USV	TRUE	0.90991	127.78	127.789	0.0092	68.8721	67.9518	69.2135	1.26173	0.323575	-77.6398	1.03194	-65.2133	0.779785
299	USV	TRUE	0.750486	127.861	127.871	0.01	79.4498	78.953	80.5042	1.55118	0.423368	106.177	1.02821	-77.8859	0.493084
300	USV	TRUE	0.907688	127.962	128.023	0.0608	65.6227	65.2409	70.2081	4.96724	2.39467	-78.2117	1.00227	-71.2125	0.539711
301	USV	TRUE	0.750225	128.114	128.126	0.0124	77.9016	70.0955	78.556	8.46048	2.43329	-683.55	1.03712	-69.3187	0.716157
302	USV	TRUE	0.799566	128.21	128.216	0.006	67.847	67.3381	68.0215	0.683407	0.268191	89.9194	1.01951	-79.2003	0.480295
303	USV	TRUE	0.980756	128.343	128.414	0.0704	63.465	63.1808	63.58	0.39922	0.152809	-3.3511	1.001	-68.4776	0.524421
304	USV	TRUE	0.622184	128.523	128.525	0.0024	63.8461	63.5121	64.1801	0.667973	0.240498	-278.322	1	-75.2783	0.629031
305	USV	TRUE	0.619175	128.628	128.632	0.0036	66.2817	64.9458	67.9962	3.05041	1.15613	-944.833	1.02068	-78.75	0.540359
306	USV	TRUE	0.758426	128.756	128.761	0.0052	66.8981	65.859	67.9594	2.1004	0.640197	-381.78	1.00596	-73.8519	0.594687
307	USV	TRUE	0.860877	128.927	128.941	0.0132	63.5114	61.8666	65.3483	3.48175	1.35633	-275.455	1.02016	-69.2956	0.722981
308	USV	TRUE	0.962335	129.07	129.074	0.0044	67.3383	66.3034	67.5387	1.2353	0.477215	-290.777	1.00779	-69.5781	0.649913
309	USV	TRUE	0.812846	129.926	129.929	0.0032	62.9614	62.8056	63.9337	1.12813	0.406719	-335.533	1.06559	-74.6833	0.650669
310	USV	TRUE	0.877066	130.083	130.085	0.0024	66.8453	66.5113	66.8824	0.371096	0.138851	-139.161	1.01913	-70.7934	0.477475
311	USV	TRUE	0.977799	130.188	130.2	0.0116	73.7765	72.3486	76.8158	4.46729	1.6291	431.533	1.08422	-73.8896	0.655601
312	USV	TRUE	0.756301	137.329	137.361	0.0324	69.8904	64.9991	69.9146	4.91548	2.35873	153.736	1.00149	-78.6202	0.489878
313	USV	TRUE	0.916003	137.476	137.478	0.002	69.3788	68.2744	69.4857	1.21126	0.457013	-455.494	1.21742	-67.6271	0.73438
314	USV	TRUE	0.734736	184.936	184.939	0.0032	61.3226	61.1296	61.7902	0.660551	0.223433	128.337	1.08266	-76.8541	0.588006
315	USV	TRUE	0.760444	185.936	185.946	0.01	67.9259	66.7708	68.3045	1.53365	0.51205	-144.851	1.02982	-71.5992	0.659388
316	USV	TRUE	0.879251	186.047	186.051	0.004	84.1822	82.1783	84.9393	2.76095	1.05917	-744.385	1.17794	-78.237	0.512011
317	USV	TRUE	0.681655	186.134	186.144	0.01	70.2097	69.2555	70.2431	0.987602	0.404636	94.035	1.00582	-68.2706	0.70562
318	USV	TRUE	0.761141	186.224	186.226	0.0024	65.8031	65.4023	66.6714	1.26915	0.467169	528.812	1.01922	-78.7957	0.501384
319	USV	TRUE	0.613528	186.325	186.33	0.0044	51.8026	49.3688	52.1175	2.74869	1.09879	620.183	1.12933	-78.4016	0.395582
320	USV	TRUE	0.898934	186.398	186.407	0.0084	79.2139	67.711	81.0088	13.2978	6.17154	1751.27	1.01624	-74.2977	0.601366
321	USV	TRUE	0.793434	186.874	186.934	0.06	72.1931	51.6135	75.3171	23.7036	11.2128	-369.08	1.1048	-74.1615	0.600479
322	USV	TRUE	0.864154	187.035	187.038	0.0036	69.763	69.2508	70.5348	1.28399	0.466356	381.892	1.00883	-67.0401	0.720591
323	USV	TRUE	0.845718	187.72	187.726	0.0064	75.3028	73.117	77.9794	4.86238	1.71523	-617.4	1.13177	-71.6869	0.642277
324	USV	TRUE	0.709289	187.868	187.872	0.0044	62.5623	59.8236	64.9892	5.16566	1.72768	-1196.59	1.0023	-66.2463	0.808113
325	USV	TRUE	0.711266	187.945	188.03	0.0852	70.5831	68.9148	74.7279	5.81313	2.16288	24.1381	1.05422	-78.5012	0.451211
326	USV	TRUE	0.641544	190.189	190.191	0.0016	69.6732	69.4506	70.074	0.623441	0.249933	-389.651	1.00816	-77.9065	0.504682
327	USV	TRUE	0.759378	192.942	192.944	0.0016	68.1425	67.8664	68.2404	0.374065	0.153618	-233.791	1.01068	-73.2956	0.581795
328	USV	TRUE	0.75438	193.283	193.285	0.0016	72.1453	71.4684	72.4659	0.997506	0.403004	-623.441	1.0194	-78.3862	0.580408
329	USV	TRUE	0.704759	193.498	193.5	0.002	72.2353	72.2353	72.2353	1.42109e-14	4.12788e-15	-1.49696e-12	1	-78.6279	0.472202
330	USV	TRUE	0.618474	193.567	193.697	0.1296	59.313	28.8089	91.6874	62.8785	13.0358	-85.0797	12.6816	-91.2434	0.190825
331	USV	TRUE	0.658701	204.708	204.71	0.002	67.701	67.0687	68.6095	1.54079	0.571079	758.308	1.00558	-77.0313	0.622899
332	USV	TRUE	0.879133	204.832	204.833	0.0016	69.486	69.2188	69.5751	0.356252	0.166622	1.29243e-11	1.17855	-69.2689	0.724863
333	USV	TRUE	0.646988	204.916	204.921	0.0048	70.8908	70.7729	76.2846	5.51176	2.41407	1213.67	1.07897	-70.6382	0.656485
334	USV	TRUE	0.621086	217.872	217.874	0.002	65.8417	65.1738	66.0822	0.908443	0.329878	-227.747	1.28605	-70.742	0.733022
335	USV	TRUE	0.761684	218.061	218.062	0.0016	71.9421	70.7931	72.9128	2.1197	0.83892	1324.81	1.00085	-72.4239	0.590696
336	USV	TRUE	0.644694	218.166	218.168	0.0016	72.6266	71.6469	72.8937	1.24688	0.520276	779.302	1.05662	-80.1095	0.49747
337	USV	TRUE	0.726639	229.468	229.482	0.0144	63.8703	63.6987	65.8183	2.11953	1.10697	-146.296	1.0003	-79.0039	0.473748
338	USV	TRUE	0.662226	264.168	264.17	0.0016	65.7556	65.6843	66.005	0.320627	0.129065	-155.86	1.04572	-83.2523	0.401489
339	USV	TRUE	0.767222	264.394	264.397	0.0028	49.0391	48.5753	49.1987	0.623441	0.212411	-137.836	1.0833	-75.6238	0.60699
340	USV	TRUE	0.707233	264.472	264.521	0.0492	58.4719	50.8231	59.0755	8.2524	3.43348	-162.227	1.00781	-81.7123	0.433135
341	USV	TRUE	0.96686	264.661	264.664	0.0032	66.8889	65.9955	67.601	1.60545	0.631345	-495.575	1.01953	-53.9851	0.83613
342	USV	TRUE	0.758072	264.731	264.732	0.0016	65.4147	64.3994	67.1425	2.74314	1.09705	1714.46	1.00657	-77.2765	0.582933
343	USV	TRUE	0.600044	304.849	304.892	0.0432	37.8488	29.4175	43.5043	14.0868	3.96344	-62.9957	4.45057	-97.3865	0.159907
344	USV	TRUE	0.710459	316.609	316.747	0.1376	70.1079	28.5674	96.4928	67.9254	11.8047	100.085	8.8968	-89.9904	0.219844
345	USV	TRUE	0.79057	316.89	316.892	0.0024	73.7429	71.4718	74.8117	3.33986	1.22819	-1391.61	1.0179	-81.7639	0.47322
346	USV	TRUE	0.795217	317.044	317.139	0.0948	59.2285	52.2903	66.2188	13.9285	4.67717	-111.482	1.06739	-79.9394	0.402515
347	USV	TRUE	0.956519	317.236	317.285	0.0492	58.3924	52.0467	63.7536	11.7069	5.37115	-199.3	1.08478	-75.6162	0.636018
348	USV	TRUE	0.707442	317.354	317.356	0.0024	68.885	68.6178	69.0186	0.400784	0.146947	166.993	1.00302	-72.0423	0.653637
349	USV	TRUE	0.642764	317.444	317.455	0.0108	50.9723	50.323	60.5901	10.2671	5.03637	957.578	1.00473	-83.4047	0.437492
350	USV	TRUE	0.829206	317.533	317.535	0.0024	67.6249	66.8901	68.0925	1.20235	0.436444	500.98	1.00665	-78.6337	0.537542
351	USV	TRUE	0.76439	319.067	319.093	0.0264	53.4992	52.5889	54.8822	2.29332	0.857214	62.6011	1.02417	-75.5732	0.587582
352	USV	TRUE	0.673136	319.321	319.328	0.0072	74.7785	72.7968	80.0184	7.22153	2.38936	1020.06	1.06152	-74.5371	0.600759
353	USV	TRUE	0.947773	325.832	325.834	0.002	51.3138	51.0377	51.3405	0.302814	0.114253	113.873	1.03232	-67.6663	0.709777
354	USV	TRUE	0.855353	325.976	325.98	0.0032	58.3814	56.7338	59.0049	2.27111	0.791854	-700.444	1.03238	-62.9191	0.774589
355	USV	TRUE	0.949218	326.058	326.162	0.1036	63.7236	50.437	65.2212	14.7842	4.11799	-157.137	1.02608	-67.9064	0.584239
356	USV	TRUE	0.735789	326.23	326.236	0.006	63.5134	62.6418	64.7158	2.07391	0.713099	-359.038	1.03496	-61.7122	0.775616
357	USV	TRUE	0.979312	326.328	326.355	0.0264	79.4431	69.3862	80.8189	11.4326	4.58462	-346.37	1.12671	-65.4881	0.727979
358	USV	TRUE	0.859777	326.42	326.435	0.0144	70.0765	68.8188	70.6953	1.87646	0.579348	77.7298	1.03395	-58.6465	0.838594
359	USV	TRUE	0.855129	326.51	326.556	0.046	66.1018	62.4673	67.5447	5.07746	1.41703	-50.2006	1.0468	-56.997	0.784591
360	USV	TRUE	0.889857	326.649	326.701	0.052	63.9016	57.4852	65.9116	8.42638	2.91418	-138.979	1.07297	-63.3915	0.650428
361	USV	TRUE	0.697176	326.801	326.865	0.064	51.8342	48.7345	63.0424	14.3079	3.60358	-228.854	1.0267	-67.377	0.719651
362	USV	TRUE	0.910364	326.981	326.984	0.0028	80.1719	79.2293	80.9809	1.75157	0.587331	-597.288	1.00541	-60.4152	0.852715
363	USV	TRUE	0.91718	327.036	327.05	0.014	59.0021	55.5941	60.4355	4.84137	1.72689	365.567	1.03433	-66.7003	0.648902
364	USV	TRUE	0.740444	327.141	327.144	0.0028	63.6269	62.9218	64.1984	1.27657	0.45455	462.987	1.00173	-64.3901	0.724112
365	USV	TRUE	0.799657	327.459	327.479	0.02	59.9297	57.0231	62.7519	5.72879	2.85719	-294.013	1.00099	-66.199	0.69285
366	USV	TRUE	0.884108	327.638	327.642	0.004	56.7931	56.4369	57.0455	0.608598	0.171459	-120.944	1.01228	-66.724	0.596251
367	USV	TRUE	0.726047	327.75	327.754	0.0036	64.7009	64.1828	65.0998	0.916915	0.348231	-233.791	1.01458	-72.3177	0.638241
368	USV	TRUE	0.852445	327.847	327.853	0.006	62.6336	61.3496	63.5317	2.18204	0.647161	-334.805	1.01457	-70.1043	0.654818
369	USV	TRUE	0.704152	328.154	328.159	0.0048	75.5039	73.4466	76.4562	3.00954	1.12326	628.459	1.00135	-79.3464	0.506259
370	USV	TRUE	0.76267	329.495	329.511	0.0156	60.1094	60.0655	61.7831	1.71766	0.873048	-113.986	1.00089	-79.5975	0.49971
371	USV	TRUE	0.883557	329.609	329.625	0.016	67.3435	66.7794	81.4606	14.6812	4.7316	-950.335	1.01036	-70.5338	0.498341
372	USV	TRUE	0.7706	329.776	329.823	0.0468	66.0504	64.6628	66.1654	1.50258	0.770839	-30.382	1.00063	-73.2588	0.474557
373	USV	TRUE	0.658035	329.976	330.017	0.0412	64.9219	58.8561	69.854	10.998	4.1282	262.673	1.00285	-79.1618	0.48739
374	USV	TRUE	0.701415	330.383	330.386	0.0028	66.0489	65.8799	66.5222	0.642233	0.243775	243.155	1.00488	-70.6356	0.53761
375	USV	TRUE	0.655696	330.474	330.477	0.0024	67.6032	67.0688	67.6997	0.630863	0.237269	250.49	1.03271	-63.0241	0.753952
376	USV	TRUE	0.790265	330.771	330.775	0.0032	76.7246	58.1046	78.3762	20.2715	8.92287	6530.51	1.12196	-76.0728	0.492392
377	USV	TRUE	0.653212	330.85	330.853	0.0028	69.989	69.7219	70.7906	1.06876	0.355013	339.288	1.03897	-66.8688	0.698296
378	USV	TRUE	0.735712	407.703	407.705	0.0024	61.4132	61.146	61.6804	0.534378	0.192398	222.658	1	-74.1158	0.444046
379	USV	TRUE	0.756622	407.952	407.98	0.0276	58.5205	55.0996	60.775	5.67546	2.81438	-201.627	1.00457	-78.7495	0.441125
380	USV	TRUE	0.662831	408.229	408.281	0.0512	67.0011	59.9502	79.1285	19.1782	4.73582	22.2813	4.62523	-94.2238	0.212591
381	USV	TRUE	0.678658	413.377	413.422	0.0456	76.0308	59.7611	76.6029	16.8418	7.34544	-376.092	1.01893	-76.6675	0.448915
382	USV	TRUE	0.906126	471.654	471.66	0.0056	70.6442	70.3176	71.8391	1.52149	0.560941	278.057	1.08536	-68.4664	0.656868
383	USV	TRUE	0.810784	471.811	471.812	0.0016	66.2734	66.0241	66.3447	0.320627	0.129065	155.86	1.04572	-66.4336	0.674961
384	USV	TRUE	0.878582	471.892	471.911	0.0188	69.0912	66.9314	70.5696	3.63821	1.14266	112.823	1.09775	-72.6793	0.656384
385	USV	TRUE	0.731923	474.015	474.097	0.0816	41.9011	28.23	51.7278	23.4978	5.40504	-88.4114	6.12624	-96.5539	0.157658
386	USV	TRUE	0.675273	485.919	485.971	0.0528	69.4988	55.5901	79.1622	23.572	4.32844	10.7178	6.47933	-97.9903	0.158234
387	USV	TRUE	0.806947	535.696	535.716	0.0196	61.0136	60.7234	61.2592	0.535881	0.162536	-9.75669	1.00683	-72.3632	0.451275
388	USV	TRUE	0.822336	535.886	535.895	0.0088	61.8694	61.7046	62.0865	0.381851	0.129719	-4.79991	1.02571	-77.8878	0.441391
389	USV	TRUE	0.645336	536.041	536.046	0.0044	60.8569	59.7066	61.5702	1.8636	0.671036	424.331	1.02421	-71.6042	0.646971
390	USV	TRUE	0.82375	536.293	536.313	0.0208	66.6354	66.4517	66.8265	0.374808	0.15143	2.44263	1.00973	-80.5301	0.398124
391	USV	TRUE	0.905374	536.433	536.436	0.0024	54.7724	52.0337	55.188	3.15432	1.18244	1224.62	1.16791	-72.533	0.557036
392	USV	TRUE	0.876117	536.522	536.581	0.0592	51.9814	51.3937	65.0607	13.667	6.49414	-224.278	1.01192	-76.6796	0.469587
393	USV	TRUE	0.792547	536.813	536.816	0.0024	68.3693	67.1002	68.8369	1.73673	0.647113	-723.637	1.03655	-67.9004	0.679303
394	USV	TRUE	0.657873	536.888	536.89	0.0016	64.9508	64.2739	65.2714	0.997506	0.403004	623.441	1.0194	-68.529	0.589512
395	USV	TRUE	0.892011	536.986	536.991	0.0052	67.5118	66.4246	68.9903	2.56568	0.947215	493.865	1.09452	-72.3334	0.721336
396	USV	TRUE	0.959739	537.129	537.181	0.052	65.8698	61.2352	82.4154	21.1802	8.1759	137.736	1.45192	-69.2978	0.720283
397	USV	TRUE	0.769537	537.272	537.288	0.016	55.3071	51.5348	66.5568	15.022	6.81031	-1002.37	1.0485	-66.8658	0.710701
398	USV	TRUE	0.947363	537.38	537.389	0.0084	69.1759	68.9977	70.0291	1.03133	0.414917	124.128	1.0783	-63.5434	0.787228
399	USV	TRUE	0.627995	538.281	538.284	0.0028	61.0052	60.6044	61.9403	1.33595	0.501484	-498.329	1.02858	-65.1621	0.664579
400	USV	TRUE	0.887989	538.445	538.457	0.012	60.2727	58.6473	61.1256	2.4783	0.70345	-111.53	1.11546	-58.904	0.843182
401	USV	TRUE	0.691584	538.504	538.516	0.0116	58.157	57.8574	58.298	0.440619	0.128437	-0.360043	1.0244	-62.1586	0.642435
402	USV	TRUE	0.634099	538.658	538.665	0.0076	61.1257	59.3151	61.2132	1.89803	0.692479	-231.686	1.04307	-70.9029	0.454623
403	USV	TRUE	0.70828	538.75	538.812	0.062	55.8257	55.34	58.3926	3.05258	1.03777	-43.1564	1.00373	-76.71	0.399847
404	USV	TRUE	0.750052	539.003	539.114	0.1108	60.2563	55.556	60.4578	4.90178	2.44281	-43.0317	1.00051	-74.157	0.463982
405	USV	TRUE	0.638256	539.331	539.341	0.0096	57.0724	57.0613	57.3887	0.327373	0.170512	34.4937	1.00004	-79.0872	0.520299
406	USV	TRUE	0.736026	539.502	539.514	0.0116	56.1982	55.8632	56.4654	0.602199	0.172678	-31.0175	1.01486	-69.0783	0.665892
407	USV	TRUE	0.637235	539.598	539.602	0.0032	55.777	51.4946	56.8087	5.3141	1.93313	-1682.3	1.05148	-81.6044	0.476412
408	USV	TRUE	0.709398	539.794	539.807	0.0136	61.2317	58.0452	61.795	3.74979	1.75127	-271.785	1.00173	-71.294	0.589068
409	USV	TRUE	0.678623	540.067	540.071	0.0032	62.8914	62.6298	63.1312	0.501438	0.186323	-153.373	1.00228	-66.8357	0.632108
410	USV	TRUE	0.606037	540.213	540.215	0.002	63.8706	63.5544	64.1601	0.605629	0.218335	290.727	1.00254	-77.1749	0.516512
411	USV	TRUE	0.787202	540.801	540.804	0.0028	60.1145	59.5727	60.2852	0.712504	0.266659	-258	1.02258	-67.5174	0.601464
412	USV	TRUE	0.941375	540.939	540.944	0.0056	67.1274	66.5561	68.8723	2.31622	0.893521	-440.002	1.05587	-66.663	0.775596
413	USV	TRUE	0.673602	556.181	556.301	0.12	52.5887	26.33	73.667	47.337	7.90964	-16.8224	8.4552	-91.873	0.193244
414	USV	TRUE	0.627585	556.465	556.471	0.0068	68.085	66.841	68.8023	1.96135	0.630879	-91.3671	1.20995	-77.8596	0.497034
415	USV	TRUE	0.875347	556.883	556.895	0.0124	66.0779	64.9396	74.9151	9.97549	4.2874	-956.608	1.0792	-70.0706	0.581529
416	USV	TRUE	0.686491	580.022	580.036	0.0144	60.7819	58.9107	60.7855	1.87476	0.706904	-137.083	1.00215	-80.2395	0.444321
417	USV	TRUE	0.63461	580.166	580.283	0.1168	63.2491	49.281	107.513	58.2324	18.2567	-240.368	5.28967	-88.8099	0.213088
418	USV	TRUE	0.715922	580.445	580.534	0.0884	58.9716	55.6043	60.1912	4.58691	1.37537	-49.9033	1.00272	-80.1228	0.409089
419	USV	TRUE	0.682136	580.814	580.834	0.0196	59.4406	58.8184	59.7114	0.89304	0.35155	-21.3913	1.01097	-77.9601	0.405156
420	USV	TRUE	0.639194	580.837	580.958	0.1216	59.9277	41.9369	76.8051	34.8682	5.957	16.1876	3.00732	-87.9924	0.244958
421	USV	TRUE	0.690778	581.167	581.169	0.002	54.0029	53.7134	54.3191	0.605629	0.218335	-290.727	1.00254	-76.0045	0.536736
422	USV	TRUE	0.74563	581.207	581.216	0.0088	59.4755	57.186	59.6909	2.50495	1.14427	269.004	1.03041	-77.0129	0.583775
423	USV	TRUE	0.929973	581.383	581.392	0.0084	65.6691	63.4224	67.8718	4.4494	1.71942	519.809	1.04927	-74.4905	0.639153
424	USV	TRUE	0.730879	581.484	581.486	0.0024	58.3333	57.7989	58.7341	0.935162	0.33784	-389.651	1.00212	-62.3295	0.72185
425	USV	TRUE	0.733952	581.859	581.862	0.0028	67.1091	66.1072	67.5767	1.46954	0.50617	503.63	1.02011	-77.0619	0.54779
426	USV	TRUE	0.68934	582.007	582.053	0.0464	64.3643	54.7792	73.0035	18.2243	9.38014	-393.175	1.00538	-73.7054	0.49828
427	USV	TRUE	0.704192	582.309	582.311	0.002	60.5199	59.2953	60.7826	1.48735	0.568706	-695.328	1.07661	-75.1682	0.64891
428	USV	TRUE	0.747389	583.077	583.079	0.0024	48.8332	48.6996	49.1004	0.400784	0.146947	-166.993	1.00302	-77.672	0.434411
429	USV	TRUE	0.77006	583.476	583.502	0.0256	54.4903	53.7917	57.7321	3.94037	1.61174	-143.806	1.00482	-79.6331	0.498216
430	USV	TRUE	0.602806	583.56	583.632	0.072	58.5126	35.4602	77.4831	42.0229	9.25521	-114.613	6.90384	-91.6119	0.218369
431	USV	TRUE	0.755317	583.761	583.765	0.004	67.4673	64.5656	73.1644	8.5988	3.19156	-1933.47	1.14532	-71.3711	0.70237
432	USV	TRUE	0.923629	583.861	583.863	0.002	79.3919	79.2182	79.5655	0.347346	0.151643	-197.847	1.00936	-74.329	0.593843
433	USV	TRUE	0.768193	583.944	583.999	0.0552	62.1333	60.3669	67.7523	7.38543	2.78638	-115.841	1.01178	-65.4857	0.652311
434	USV	TRUE	0.943756	584.079	584.084	0.0052	65.906	65.4135	67.4979	2.08433	0.848198	371.408	1.05545	-75.9249	0.588554
435	USV	TRUE	0.728322	584.577	584.581	0.0044	66.2841	63.8274	68.429	4.60159	1.74707	-1199.83	1.02728	-68.0662	0.778647
436	USV	TRUE	0.917988	584.669	584.673	0.0032	65.5747	64.6544	66.2575	1.60314	0.517987	-468.509	1.00919	-66.4956	0.708466
437	USV	TRUE	0.653209	585.353	585.354	0.0016	64.1324	64.0611	64.3817	0.320627	0.129065	-155.86	1.04572	-75.1821	0.602207
438	USV	TRUE	0.618459	585.773	585.774	0.0016	68.1182	67.1652	68.5368	1.37157	0.556377	-857.232	1.02519	-70.8173	0.633933
439	USV	TRUE	0.829995	585.868	585.879	0.0112	66.5087	64.8402	67.9643	3.12408	1.37117	-282.172	1.00087	-65.7406	0.643581
440	USV	TRUE	0.958707	598.584	598.587	0.0036	80.5391	80.3165	80.6505	0.333986	0.125282	41.8326	1.04247	-73.7535	0.600073
441	USV	TRUE	0.731838	598.759	598.796	0.0372	56.1703	55.8295	59.9635	4.13401	1.22243	-73.3036	1.04379	-75.3543	0.53613
442	USV	TRUE	0.819077	599.004	599.006	0.002	65.7548	64.9755	66.2046	1.22907	0.457432	-602.448	1.01262	-64.2527	0.768991
443	USV	TRUE	0.805211	599.107	599.112	0.0048	73.024	71.4283	73.2912	1.8629	0.563248	313.189	1.07154	-74.6177	0.602624
444	USV	TRUE	0.960968	599.43	599.434	0.004	62.448	62.144	62.6937	0.549708	0.226441	-132.395	1.00628	-72.5238	0.639937
						0.0181324
