# Supplementary material for: Bazedoxifene reverses sexually dimorphic autistic-like abnormalities in biallelic MDGA1-mutant mice
Source: EMBO Mol Med. 2026 Mar 20;18(4):1358–98. doi: 10.1038/s44321-026-00402-y (PMC13084050; doi:10.1038/s44321-026-00402-y)
Supplement: Supplementary file 20 — Source data Fig. 7 [file 44321_2026_402_MOESM20_ESM.zip › Panel I and J/Batch3/WT_sham_62.xlsx]

## Sheet: Sheet1
ID	Label	Accepted	Score	Begin Time (s)	End Time (s)	Call Length (s)	Principal Frequency (kHz)	Low Freq (kHz)	High Freq (kHz)	Delta Freq (kHz)	Frequency Standard Deviation (kHz)	Slope (kHz/s)	Sinuosity	Mean Power (dB/Hz)	Tonality
1	USV	TRUE	0.75879	9.7381	9.7397	0.0016	78.7952	77.8155	79.0624	1.24688	0.520276	779.302	1.05662	-74.1908	0.667743
2	USV	TRUE	0.645117	11.5507	11.5559	0.0052	74.2764	72.644	80.8858	8.24185	3.34066	1662.37	1.00727	-80.4182	0.517681
3	USV	TRUE	0.92613	11.7387	11.7415	0.0028	78.4652	77.4875	79.9431	2.45555	0.926559	878.049	1.00061	-69.358	0.762041
4	USV	TRUE	0.666205	11.9247	11.9267	0.002	84.9886	83.2118	85.2424	2.03064	0.784721	872.182	1.22748	-72.5253	0.560959
5	USV	TRUE	0.69612	36.2904	36.292	0.0016	66.638	66.638	66.638	0	5.25453e-15	6.06292e-12	1	-67.2146	0.660654
6	USV	TRUE	0.703046	40.03	40.1148	0.0848	50.852	23.6432	68.2638	44.6206	10.0752	41.211	12.6059	-95.403	0.160199
7	USV	TRUE	0.869496	64.6849	64.6937	0.0088	77.6304	76.066	78.0188	1.95283	0.901258	-278.216	1.05673	-67.4258	0.655242
8	USV	TRUE	0.632549	65.3544	65.3568	0.0024	82.3007	80.2968	84.4382	4.14143	1.49134	-1725.6	1.0001	-69.9673	0.712092
9	USV	TRUE	0.636124	65.7284	65.7468	0.0184	83.4822	78.4947	83.4848	4.99014	2.03614	281.64	1.00489	-73.8236	0.591126
10	USV	TRUE	0.67219	65.9872	65.9888	0.0016	108.679	108.332	109.205	0.872818	0.347517	-545.511	1.00577	-81.0055	0.417538
11	USV	TRUE	0.824319	66.2567	66.3103	0.0536	79.5191	76.6297	84.018	7.38826	2.60835	-91.7013	1.09252	-70.5897	0.596207
12	USV	TRUE	0.80283	66.5915	66.6023	0.0108	78.3012	75.561	82.5798	7.01876	2.21103	452.378	1.68453	-68.9527	0.663732
13	USV	TRUE	0.988958	66.7435	66.7555	0.012	73.6353	71.0981	78.4224	7.32434	2.25039	-591.658	1.12274	-58.4819	0.797643
14	USV	TRUE	0.92869	66.8931	66.9119	0.0188	71.1732	65.0462	79.1264	14.0802	5.06328	324.193	1.91307	-63.3569	0.708843
15	USV	TRUE	0.750717	66.9807	66.9823	0.0016	75.7978	74.6578	77.6504	2.99252	1.19457	1870.32	1.00485	-68.5492	0.764878
16	USV	TRUE	0.873416	67.0822	67.0842	0.002	77.0451	75.7136	77.4949	1.78126	0.657558	-830.195	1.04745	-56.7637	0.881805
17	USV	TRUE	0.7272	67.2578	67.2738	0.016	73.0435	68.3974	79.649	11.2516	3.14498	-644.485	1.07736	-54.6735	0.856739
18	USV	TRUE	0.85938	67.465	67.5014	0.0364	69.3675	67.0285	69.7733	2.74479	0.836423	-51.874	1.01895	-55.8702	0.849191
19	USV	TRUE	0.8777	67.6094	67.6122	0.0028	70.2458	69.7411	72.7247	2.98361	1.08355	-1010.8	1.13603	-55.3937	0.857274
20	USV	TRUE	0.871555	67.7242	67.7898	0.0656	71.4557	65.304	85.0145	19.7105	4.28897	-126.38	1.37354	-59.9517	0.648731
21	USV	TRUE	0.870968	67.9014	67.9142	0.0128	67.8633	66.3823	68.9279	2.54555	0.849953	-225.56	1.01434	-63.6625	0.781459
22	USV	TRUE	0.811334	68.0466	68.1598	0.1132	75.736	68.1602	78.0413	9.88109	3.74039	-3.1583	1.07853	-65.8035	0.643187
23	USV	TRUE	0.856225	68.2513	68.2573	0.006	75.0268	73.0882	77.2496	4.16137	1.52812	-601.843	1.03076	-56.212	0.842432
24	USV	TRUE	0.742415	68.3941	68.4225	0.0284	78.8467	72.6326	88.3721	15.7395	4.86138	233.929	1.73617	-75.2982	0.557568
25	USV	TRUE	0.879044	68.5817	68.6473	0.0656	67.9043	64.5538	70.8164	6.26262	2.31851	62.1348	1.02972	-59.6279	0.713124
26	USV	TRUE	0.98995	68.7925	68.8037	0.0112	70.2719	69.8853	70.6854	0.800133	0.288482	-1.38948	1.05666	-62.3737	0.762233
27	USV	TRUE	0.856662	69.1823	69.1867	0.0044	76.6776	75.5834	77.5039	1.92051	0.910906	453.174	1.00771	-68.1739	0.595023
28	USV	TRUE	0.711545	69.2939	69.3047	0.0108	69.9094	69.4021	71.1933	1.79117	0.657261	126.574	1.07103	-76.5078	0.553613
29	USV	TRUE	0.767613	69.4211	69.4463	0.0252	74.9757	74.0266	76.5288	2.50223	0.655096	20.2203	1.09791	-72.8635	0.551017
30	USV	TRUE	0.624939	69.8827	69.8963	0.0136	68.7871	67.1692	83.058	15.8888	5.75724	-1183.29	1.02714	-77.0499	0.498567
31	USV	TRUE	0.844206	69.9767	69.9899	0.0132	82.1449	79.4434	83.3803	3.93687	1.69061	-256.453	1.04442	-73.0926	0.600404
32	USV	TRUE	0.829963	70.1234	70.1254	0.002	66.3274	66.2205	67.4317	1.21126	0.457013	-455.494	1.21742	-71.4336	0.646369
33	USV	TRUE	0.921165	70.2326	70.2686	0.036	69.1325	68.9989	77.7137	8.71478	3.68561	-238.987	1.02684	-71.6284	0.586503
34	USV	TRUE	0.800993	70.7674	70.7694	0.002	73.7992	73.5186	74.9971	1.47845	0.565881	644.435	1.20507	-74.7231	0.565215
35	USV	TRUE	0.869932	70.9874	70.9978	0.0104	73.3308	67.62	83.4041	15.7841	6.11826	-1545.97	1.0043	-76.9974	0.455046
36	USV	TRUE	0.651516	71.1325	71.1349	0.0024	69.5866	69.3195	69.7202	0.400784	0.146947	-166.993	1.00302	-74.7376	0.527698
37	USV	TRUE	0.768965	71.6397	71.6497	0.01	74.899	74.7205	76.5631	1.84256	0.764104	147.428	1.05071	-78.6432	0.482431
38	USV	TRUE	0.741382	71.7461	71.7477	0.0016	69.4298	69.4298	69.4298	1.42109e-14	3.76822e-15	6.12771e-12	1	-80.7122	0.428507
39	USV	TRUE	0.757213	72.3004	72.302	0.0016	66.6857	65.8307	66.846	1.01532	0.428059	623.441	1.08105	-79.4895	0.500636
40	USV	TRUE	0.84564	72.4208	72.4292	0.0084	69.058	67.0502	72.2381	5.18792	1.69003	-602.206	1.00721	-78.523	0.490358
41	USV	TRUE	0.693043	72.5032	72.5824	0.0792	74.3204	66.1982	75.535	9.33678	3.16434	-84.0867	1.07802	-77.3023	0.537747
42	USV	TRUE	0.86097	72.734	72.738	0.004	71.3144	63.1351	79.2473	16.1122	6.18059	3521.75	1.01152	-79.4223	0.415834
43	USV	TRUE	0.857131	72.878	72.8796	0.0016	65.2389	65.1409	65.5149	0.374065	0.153618	-233.791	1.01068	-72.1681	0.49011
44	USV	TRUE	0.816001	72.9836	72.9856	0.002	70.17	70.1433	70.4461	0.302814	0.114253	113.873	1.03232	-73.4541	0.591656
45	USV	TRUE	0.840328	73.113	73.1158	0.0028	73.6196	72.87	73.8423	0.972272	0.361558	351.658	1.02962	-73.2835	0.58543
46	USV	TRUE	0.859274	73.1994	73.201	0.0016	76.0511	75.775	76.1491	0.374065	0.153618	233.791	1.01068	-75.1928	0.610839
47	USV	TRUE	0.796608	73.4806	73.4854	0.0048	76.3784	76.3521	78.8709	2.51877	1.01729	557.117	1.05826	-77.0396	0.539816
48	USV	TRUE	0.901422	73.5798	73.5846	0.0048	76.5304	74.1704	77.2821	3.1117	1.19766	629.92	1.25057	-80.1818	0.476452
49	USV	TRUE	0.618599	73.7154	73.753	0.0376	78.7021	76.583	79.3512	2.76817	1.20809	-54.5763	1.00824	-79.0945	0.436188
50	USV	TRUE	0.936913	73.8506	73.9018	0.0512	76.3548	74.9746	76.5504	1.57583	0.555341	-9.67189	1.00244	-73.1816	0.475016
51	USV	TRUE	0.966335	74.0134	74.0702	0.0568	68.342	67.9377	69.0614	1.12371	0.352633	-3.38109	1.01188	-76.3601	0.531309
52	USV	TRUE	0.883151	74.2001	74.2073	0.0072	79.3688	77.2067	85.25	8.04337	2.75611	857.337	1.14954	-75.1407	0.53439
53	USV	TRUE	0.763465	74.3761	74.4605	0.0844	69.5356	59.2153	82.2185	23.0033	9.24562	-149.519	1.2257	-77.2187	0.406011
54	USV	TRUE	0.972936	74.5289	74.5513	0.0224	75.0795	74.0136	77.3225	3.30898	1.25233	121.982	1.01926	-74.5316	0.588445
55	USV	TRUE	0.807069	74.6589	74.6617	0.0028	76.8095	74.6544	77.4036	2.74917	1.2388	-992.204	1.00386	-78.8481	0.530909
56	USV	TRUE	0.836871	74.7649	74.8309	0.066	64.9337	63.6902	75.4191	11.7289	2.96024	-38.6777	1.28958	-76.0628	0.442471
57	USV	TRUE	0.929455	74.9157	74.9357	0.02	75.992	75.9611	77.8765	1.91536	1.02413	96.3232	1.00016	-76.8515	0.57614
58	USV	TRUE	0.744421	75.0505	75.0561	0.0056	72.8665	69.5774	73.8114	4.23397	1.27267	489.657	1.71837	-71.5031	0.586579
59	USV	TRUE	0.849133	75.276	75.3556	0.0796	68.4229	66.6266	77.6039	10.9773	4.56654	-93.3964	1.10074	-71.7089	0.581722
60	USV	TRUE	0.603445	76.1328	76.1356	0.0028	72.339	72.0867	72.4652	0.378518	0.140583	-26.5069	1.06429	-73.7487	0.602933
61	USV	TRUE	0.979565	76.2607	76.2875	0.0268	70.557	70.4372	78.2748	7.83762	3.15885	-297.001	1.00314	-67.8169	0.701654
62	USV	TRUE	0.976386	76.4235	76.4535	0.03	84.2439	68.7017	86.0809	17.3792	4.52205	396.591	1.23185	-69.42	0.644753
63	USV	TRUE	0.92535	97.8281	97.8297	0.0016	76.511	76.511	76.511	5.68434e-14	1.74047e-14	2.89022e-11	1	-73.0586	0.44883
64	USV	TRUE	0.797624	97.9645	97.9733	0.0088	68.7067	68.4525	68.8173	0.364834	0.143543	34.1071	1.01315	-72.4486	0.532647
65	USV	TRUE	0.646574	99.8967	99.8987	0.002	78.1049	77.6151	78.568	0.952975	0.366077	-488.574	1.00178	-70.8406	0.675917
66	USV	TRUE	0.60575	101.454	101.456	0.0016	77.7678	76.7702	78.0528	1.28251	0.516259	-623.441	1.32433	-73.9702	0.584088
67	USV	TRUE	0.801348	101.695	101.698	0.0028	75.8215	75.0125	78.9313	3.91877	1.44732	-1374.82	1.14452	-71.2015	0.656531
68	USV	TRUE	0.6715	102.095	102.111	0.016	71.1172	53.9532	72.9608	19.0076	7.99837	1167.9	1.20367	-73.1962	0.604749
69	USV	TRUE	0.711007	102.289	102.291	0.002	82.2894	79.19	84.5071	5.31706	2.00848	-2670.62	1.00147	-73.3843	0.560658
70	USV	TRUE	0.896837	102.473	102.478	0.0052	69.2366	67.8111	71.618	3.8069	1.35215	-747.124	1.00233	-61.3238	0.729682
71	USV	TRUE	0.972449	102.557	102.647	0.0896	66.8881	65.3591	70.0443	4.68517	1.54701	33.6573	1.01773	-62.4955	0.659827
72	USV	TRUE	0.64169	102.921	102.955	0.034	63.5665	61.4191	67.1147	5.69562	2.10593	69.5748	1.09152	-66.4891	0.582283
73	USV	TRUE	0.709244	103.161	103.169	0.0084	67.9893	62.4799	68.5532	6.07337	2.90007	-728.298	1.00401	-66.9386	0.47891
74	USV	TRUE	0.729347	103.557	103.564	0.0068	65.4596	65.4092	65.4865	0.0773101	0.0296279	7.24548	1.00037	-68.4726	0.500207
75	USV	TRUE	0.940921	103.653	103.655	0.002	65.2345	64.9317	65.3324	0.400784	0.153333	176.854	1.03234	-66.2416	0.659501
76	USV	TRUE	0.729525	103.751	103.758	0.0064	67.4114	64.5891	67.4574	2.86825	1.29561	473.089	1.03725	-70.4977	0.644733
77	USV	TRUE	0.934183	103.875	103.878	0.0032	68.0561	66.2526	69.2807	3.02814	1.11716	-1011.24	1.01475	-65.7354	0.732313
78	USV	TRUE	0.742844	103.982	103.985	0.0032	78.4761	77.7964	79.7089	1.91256	0.705894	-606.014	1.00494	-70.7351	0.664762
79	USV	TRUE	0.761793	104.093	104.095	0.0024	72.5735	71.9055	73.1079	1.20235	0.433786	500.98	1.00166	-70.6327	0.646115
80	USV	TRUE	0.839563	104.25	104.29	0.0404	72.9248	64.7742	76.1759	11.4016	4.9673	-278.051	1.03378	-73.8296	0.401448
81	USV	TRUE	0.690656	104.358	104.362	0.0044	81.8912	79.1006	82.0471	2.9465	1.04864	-628.658	1.16159	-70.48	0.550431
82	USV	TRUE	0.944411	104.442	104.541	0.0992	66.4972	63.624	78.634	15.01	3.61893	46.8708	1.13111	-62.3741	0.708293
83	USV	TRUE	0.950134	104.63	104.631	0.0016	68.2102	67.8361	68.5842	0.74813	0.295724	-467.581	1	-66.1527	0.707104
84	USV	TRUE	0.792261	104.838	104.842	0.0036	73.7077	68.1932	75.1179	6.92465	2.50252	-1971.53	1.04199	-59.0725	0.858417
85	USV	TRUE	0.800138	105.026	105.028	0.0028	76.3467	75.9533	76.8736	0.920318	0.319888	325.151	1.0024	-62.6202	0.794167
86	USV	TRUE	0.997163	105.187	105.263	0.076	65.1644	62.163	69.8873	7.72436	2.58045	66.0334	1.04583	-66.7947	0.655771
87	USV	TRUE	0.849492	105.486	105.492	0.0056	70.3772	70.061	73.3941	3.33316	1.16154	324.838	1.27567	-71.4322	0.575954
88	USV	TRUE	0.743848	105.796	105.813	0.0168	64.8987	63.0772	66.4667	3.38953	1.76177	200.006	1.0152	-68.0932	0.577294
89	USV	TRUE	0.941605	105.97	105.972	0.0024	63.1978	60.7263	64.8009	4.07463	1.4781	-1697.76	1.00453	-68.3276	0.776448
90	USV	TRUE	0.927167	106.062	106.065	0.0032	65.8315	64.4659	66.9671	2.50119	0.841476	-766.932	1.00174	-66.4497	0.709373
91	USV	TRUE	0.99104	106.15	106.197	0.0468	67.26	63.7995	67.3699	3.57039	1.50097	-70.3218	1.01136	-62.7517	0.758586
92	USV	TRUE	0.94087	106.457	106.466	0.0088	83.6607	72.8147	86.169	13.3543	5.89749	1586.22	1.00271	-72.744	0.640509
93	USV	TRUE	0.746652	107.385	107.387	0.0024	86.627	85.6918	87.0278	1.33595	0.493655	-556.644	1.02362	-72.9801	0.630874
94	USV	TRUE	0.786425	107.76	107.764	0.0044	73.8543	70.2148	76.2624	6.0476	1.88983	-1355.79	1.00306	-76.4988	0.550592
95	USV	TRUE	0.96348	108.01	108.045	0.0348	63.743	63.3985	74.9482	11.5497	5.76198	330.808	1.01197	-72.7298	0.531748
96	USV	TRUE	0.776013	108.208	108.247	0.0384	76.6301	72.03	84.1695	12.1394	4.51751	-82.9957	1.21383	-78.0729	0.491657
97	USV	TRUE	0.738689	108.348	108.355	0.0064	64.5748	64.1877	64.8239	0.636192	0.202546	-69.6594	1.01504	-72.1028	0.512928
98	USV	TRUE	0.767274	108.424	108.43	0.0064	80.0669	78.3117	80.274	1.96224	0.604794	187.423	1.08418	-77.0395	0.528011
99	USV	TRUE	0.810622	108.59	108.592	0.0016	76.2472	75.9711	76.3452	0.374065	0.153618	233.791	1.01068	-69.6803	0.63497
100	USV	TRUE	0.745036	108.777	108.789	0.012	67.7348	67.2086	75.0288	7.82019	3.04356	659.377	1.01099	-80.663	0.529291
101	USV	TRUE	0.86908	109.018	109.022	0.0048	81.9992	81.2753	84.267	2.99177	1.34538	636.926	1.01111	-73.6855	0.541336
102	USV	TRUE	0.633289	109.14	109.163	0.0228	77.89	68.7636	78.2712	9.50762	5.06607	-416.493	1.00009	-75.5798	0.592953
103	USV	TRUE	0.733489	109.255	109.273	0.0172	71.716	70.521	73.4445	2.9235	0.876264	-74.5557	1.09534	-76.4942	0.561272
104	USV	TRUE	0.881388	109.431	109.437	0.0064	67.4712	66.8281	71.7191	4.89105	1.28716	-300.521	1.37675	-69.5498	0.542008
105	USV	TRUE	0.620491	109.573	109.575	0.002	68.4694	68.3091	68.9325	0.623441	0.243171	-311.721	1.01894	-74.466	0.53052
106	USV	TRUE	0.704814	109.666	109.67	0.004	84.8366	84.3741	85.483	1.10886	0.421408	32.2641	1.18692	-80.6969	0.489736
107	USV	TRUE	0.701613	110.313	110.317	0.0032	82.0327	81.3941	84.035	2.64089	0.978025	783.478	1.10758	-77.0623	0.588769
108	USV	TRUE	0.79353	116.199	116.216	0.0168	68.7622	68.5839	70.8005	2.21661	0.793685	-107.325	1.02171	-73.4327	0.49622
109	USV	TRUE	0.808969	116.269	116.277	0.0076	76.2772	71.4527	76.3487	4.89594	2.34771	656.39	1.03199	-75.004	0.590037
110	USV	TRUE	0.879151	116.462	116.467	0.0044	73.935	73.6362	74.3749	0.738748	0.330408	153.328	1.01016	-75.5998	0.636639
111	USV	TRUE	0.676642	116.56	116.563	0.0032	82.647	80.1829	83.1813	2.99846	1.07952	-903	1.17922	-75.5953	0.600308
112	USV	TRUE	0.642679	116.835	116.839	0.0048	61.8449	58.3919	63.9449	5.55302	1.89901	1122.47	1.0228	-76.6452	0.470735
113	USV	TRUE	0.917078	116.925	116.927	0.002	66.7425	66.4263	67.3615	0.935162	0.356582	467.581	1.01392	-64.4096	0.766634
114	USV	TRUE	0.728396	142.263	142.265	0.002	68.9783	67.6201	70.0604	2.44033	0.889479	-1183.9	1.00368	-67.5722	0.637596
115	USV	TRUE	0.672187	142.321	142.323	0.0016	70.4686	70.2193	70.5399	0.320627	0.129065	155.86	1.04572	-74.5501	0.557296
116	USV	TRUE	0.72656	142.407	142.425	0.0176	71.8121	69.6526	73.3526	3.69998	1.2879	-144.946	1.0757	-73.4027	0.601474
117	USV	TRUE	0.824751	144.558	144.567	0.0084	78.4245	77.0132	78.8144	1.80122	0.631608	-132.715	1.0908	-74.0282	0.643761
118	USV	TRUE	0.825967	144.773	144.777	0.004	77.2456	76.999	77.5728	0.573877	0.207497	-133.936	1.00111	-79.1061	0.417053
119	USV	TRUE	0.748393	144.845	144.9	0.0544	76.102	64.8949	85.2012	20.3064	5.03039	131.368	2.13281	-89.5488	0.260504
120	USV	TRUE	0.724284	146.642	146.65	0.008	76.5044	76.2669	76.9051	0.638285	0.182036	2.19156	1.03741	-69.1139	0.652134
121	USV	TRUE	0.906878	146.835	146.85	0.0148	75.9767	74.4856	77.8994	3.41381	1.26598	63.6187	1.226	-76.5327	0.623916
122	USV	TRUE	0.734498	146.958	146.997	0.0384	64.8227	64.3963	65.2312	0.834913	0.276147	0.436429	1.0106	-81.0361	0.447542
123	USV	TRUE	0.656085	147.021	147.042	0.0212	65.8721	63.4837	66.0289	2.54526	1.23902	116.942	1.0049	-78.8796	0.485881
124	USV	TRUE	0.688657	147.124	147.14	0.016	84.1206	72.5593	85.4456	12.8863	5.55992	587.16	1.29941	-81.0027	0.485332
125	USV	TRUE	0.773858	147.47	147.472	0.002	67.275	65.3423	67.462	2.1197	0.799773	-797.114	1.29046	-67.1274	0.649077
126	USV	TRUE	0.88218	147.602	147.604	0.0028	63.4958	59.4805	65.24	5.75941	2.10214	-2092.27	1.01854	-75.3855	0.61986
127	USV	TRUE	0.928808	147.708	147.737	0.0284	76.0168	72.9305	79.4883	6.55785	2.30835	155.115	1.1459	-70.3514	0.596285
128	USV	TRUE	0.923698	147.896	147.899	0.0036	72.1559	70.8183	73.2063	2.38802	0.940562	-614.933	1.01635	-70.9778	0.638253
129	USV	TRUE	0.810576	148.102	148.107	0.0048	82.1211	79.6548	85.4547	5.79997	2.43923	-1404.75	1.50187	-69.1224	0.590822
130	USV	TRUE	0.839352	148.313	148.318	0.0052	75.5938	75.1146	77.6633	2.54876	1.13741	-492.253	1.00014	-68.4887	0.624465
131	USV	TRUE	0.930049	148.429	148.433	0.004	63.9132	63.4158	63.989	0.573251	0.217299	139.825	1.00978	-69.6877	0.597349
132	USV	TRUE	0.956004	148.545	148.571	0.0252	68.0612	67.508	68.8604	1.35245	0.42626	23.6253	1.0356	-64.3685	0.660485
133	USV	TRUE	0.703931	148.765	148.785	0.0196	76.809	76.1336	89.8632	13.7296	5.0292	722.086	1.00965	-70.5814	0.585678
134	USV	TRUE	0.812401	148.886	148.89	0.0036	75.9588	71.6837	78.1705	6.48676	2.6165	-2083.76	1.1191	-71.7571	0.60087
135	USV	TRUE	0.970738	148.998	149.024	0.0264	65.3605	64.7768	69.1056	4.32889	1.6636	139.198	1.07865	-66.3333	0.775982
136	USV	TRUE	0.720361	149.07	149.127	0.0568	69.7812	67.9084	72.4914	4.58296	1.32592	63.041	1.00315	-67.4557	0.643038
137	USV	TRUE	0.87149	149.254	149.257	0.0028	68.0331	67.6323	71.2394	3.60705	1.30109	-1182.21	1.10298	-68.052	0.687091
138	USV	TRUE	0.628917	149.337	149.34	0.0028	67.067	65.783	69.1526	3.36955	1.17656	1189.27	1.00751	-74.2261	0.549575
139	USV	TRUE	0.841909	149.447	149.451	0.004	67.6701	66.1486	68.3974	2.24884	0.744837	-551.415	1.01603	-63.2036	0.663868
140	USV	TRUE	0.959539	149.55	149.594	0.0436	64.7071	62.6516	67.7678	5.11612	1.34253	30.304	1.16435	-61.4708	0.703444
141	USV	TRUE	0.835634	149.753	149.755	0.0016	68.5211	68.245	68.619	0.374065	0.153618	233.791	1.01068	-56.8498	0.705462
142	USV	TRUE	0.881792	149.977	149.98	0.0024	77.3485	76.9294	77.7974	0.86802	0.316771	337.719	1.0094	-61.8278	0.695952
143	USV	TRUE	0.88205	150.096	150.1	0.004	71.1625	69.73	73.6414	3.91135	1.34268	-1002.13	1.01574	-67.0016	0.667398
144	USV	TRUE	0.923589	150.199	150.212	0.0128	82.1783	75.9034	84.7731	8.86976	3.28308	-632.344	1.01239	-62.6845	0.837022
145	USV	TRUE	0.959505	150.3	150.304	0.0048	70.9393	69.3703	72.858	3.48769	1.12023	-674.868	1.05043	-59.6317	0.784407
146	USV	TRUE	0.782162	150.425	150.427	0.002	69.5731	69.3505	71.3366	1.98611	0.754647	-860.095	1.14496	-62.116	0.802368
147	USV	TRUE	0.83827	150.543	150.587	0.044	72.188	66.9196	84.459	17.5394	5.08272	-394.493	1.04292	-62.6623	0.715585
148	USV	TRUE	0.841099	150.686	150.727	0.0412	72.7554	64.5999	77.4225	12.8226	4.68046	-126.323	1.2868	-67.4788	0.600091
149	USV	TRUE	0.875204	150.837	150.855	0.0184	73.1889	67.851	78.6983	10.8473	5.48577	615.423	1.07152	-65.8168	0.734297
150	USV	TRUE	0.970729	150.926	150.929	0.0028	65.9341	65.6669	66.3349	0.667973	0.246149	249.165	1.00352	-67.5888	0.726698
151	USV	TRUE	0.793212	151.081	151.083	0.0024	65.1169	63.9814	66.4529	2.4715	0.890816	-1029.79	1.00099	-65.8162	0.74754
152	USV	TRUE	0.814221	151.145	151.153	0.0072	82.8583	60.5	88.5378	28.0378	7.15247	-1725.45	1.71369	-74.1704	0.59619
153	USV	TRUE	0.828212	151.24	151.249	0.0096	66.4703	65.5943	67.5335	1.93915	0.738687	-215.844	1.03708	-69.0243	0.662351
154	USV	TRUE	0.713939	151.331	151.334	0.0028	71.1992	71.1287	71.522	0.393362	0.136623	111.329	1.02237	-66.6367	0.605452
155	USV	TRUE	0.993431	151.431	151.489	0.0572	65.8637	64.9214	68.9775	4.05612	1.58733	-59.5512	1.01448	-66.1221	0.716894
156	USV	TRUE	0.718491	151.572	151.574	0.0016	69.591	68.4866	69.9828	1.49626	0.614471	-935.162	1.03875	-66.4225	0.738004
157	USV	TRUE	0.634422	151.766	151.775	0.0084	79.9424	78.7657	82.4618	3.69612	1.11625	-348.538	1.09537	-70.4979	0.666581
158	USV	TRUE	0.732181	151.878	151.88	0.0024	77.5101	77.2429	77.9777	0.73477	0.267807	306.154	1.00557	-72.064	0.649604
159	USV	TRUE	0.84225	152.125	152.138	0.0132	70.9203	68.8014	76.6798	7.87839	2.63564	-649.231	1.03522	-68.9155	0.542325
160	USV	TRUE	0.828041	152.344	152.345	0.0016	77.1599	76.8392	77.8367	0.997506	0.403004	-623.441	1.0194	-77.1118	0.437107
161	USV	TRUE	0.900017	152.491	152.496	0.0044	65.8922	64.8828	70.902	6.01918	1.92903	-1220.59	1.10114	-68.3592	0.575928
162	USV	TRUE	0.935779	152.576	152.698	0.122	68.2097	62.0942	82.6697	20.5755	6.6064	-75.403	1.20397	-75.6179	0.483666
163	USV	TRUE	0.687447	152.783	152.792	0.0084	65.9618	65.4099	66.8881	1.47815	0.600907	-197.555	1.01753	-77.6154	0.543267
164	USV	TRUE	0.983469	152.919	152.923	0.004	66.3368	65.0175	68.5749	3.55734	1.31795	-962.116	1.0397	-67.8687	0.732117
165	USV	TRUE	0.915566	152.992	153.009	0.0176	72.2614	72.2499	74.8209	2.57097	1.20735	-157.497	1.00394	-67.832	0.72221
166	USV	TRUE	0.85251	153.095	153.153	0.0576	69.0021	65.1212	71.0359	5.91476	1.93253	15.8644	1.05941	-68.3379	0.597609
167	USV	TRUE	0.88689	153.458	153.462	0.0044	84.1497	83.0661	86.2278	3.16174	1.1139	-761.266	1.02072	-67.0374	0.768291
168	USV	TRUE	0.918385	154.172	154.18	0.0084	85.2499	84.8805	94.1138	9.23324	4.45322	1115.7	1.01886	-69.8537	0.701901
169	USV	TRUE	0.937267	154.24	154.241	0.0016	72.0243	71.6324	73.1287	1.49626	0.614471	-935.162	1.03875	-63.5402	0.768914
170	USV	TRUE	0.951125	154.367	154.369	0.0016	71.3834	69.6912	75.9256	6.23441	2.5529	-3896.51	1.00797	-59.9589	0.861024
171	USV	TRUE	0.986094	154.692	154.697	0.0052	83.204	81.1315	87.048	5.91656	2.21156	1171.41	1.00327	-70.432	0.700323
172	USV	TRUE	0.862952	154.808	154.812	0.0032	77.3375	71.2738	77.5379	6.2641	2.19994	-1668.39	1.14121	-64.779	0.730197
173	USV	TRUE	0.858772	155.104	155.105	0.0016	68.6619	67.8604	69.1073	1.24688	0.499865	-779.302	1.01315	-64.2519	0.747771
174	USV	TRUE	0.663167	155.19	155.192	0.002	69.0407	68.8804	69.5038	0.623441	0.243171	-311.721	1.01894	-66.5376	0.684274
175	USV	TRUE	0.890875	155.275	155.277	0.0028	72.0794	71.5524	72.8735	1.3211	0.483358	-489.493	1.00797	-58.7451	0.847463
176	USV	TRUE	0.915817	155.384	155.386	0.002	68.86	68.0673	69.3498	1.28251	0.503743	-665.428	1.01432	-60.4603	0.799778
177	USV	TRUE	0.83722	155.469	155.49	0.0212	69.5248	68.15	71.0957	2.94566	1.0004	-84.8938	1.06163	-64.778	0.783644
178	USV	TRUE	0.992974	155.59	155.602	0.0116	76.8157	74.6634	77.5579	2.89452	0.78074	244.551	1.0024	-59.6801	0.860594
179	USV	TRUE	0.85433	155.713	155.715	0.0024	76.5918	75.1223	76.9035	1.78126	0.673394	723.637	1.08653	-70.5906	0.707996
180	USV	TRUE	0.64815	156.136	156.145	0.0092	80.4153	79.5182	80.7248	1.2066	0.414322	53.5125	1.08558	-69.2902	0.605802
181	USV	TRUE	0.982875	156.236	156.25	0.0144	78.475	76.4785	82.3787	5.90019	1.90866	390.625	1.08721	-67.5709	0.735829
182	USV	TRUE	0.944559	156.373	156.403	0.0304	70.1695	65.5753	84.008	18.4327	6.46686	182.214	2.03219	-63.2648	0.710128
183	USV	TRUE	0.975205	156.551	156.553	0.002	66.1445	65.8283	66.4339	0.605629	0.218335	-290.727	1.00254	-47.0039	0.853135
184	USV	TRUE	0.825399	156.69	156.696	0.0056	71.995	68.336	74.2661	5.93012	2.02958	-1123.1	1.01924	-63.3936	0.80912
185	USV	TRUE	0.841371	156.778	156.872	0.0932	71.1287	64.7066	84.3378	19.6313	5.45248	28.2621	1.30408	-53.3732	0.851356
186	USV	TRUE	0.991105	156.992	157.028	0.0364	69.5546	64.9932	80.2736	15.2804	5.69251	274.51	1.54257	-56.0392	0.834077
187	USV	TRUE	0.915933	157.097	157.13	0.0328	64.5184	62.1755	77.643	15.4675	6.66314	-421.376	1.12663	-67.8117	0.700258
188	USV	TRUE	0.822107	157.289	157.291	0.0016	67.6743	67.3359	69.0815	1.74564	0.733893	-1091.02	1.06812	-60.2941	0.773798
189	USV	TRUE	0.963847	157.433	157.435	0.0024	67.0037	66.5361	67.6049	1.06876	0.385797	-445.315	1.00188	-54.5203	0.832112
190	USV	TRUE	0.967563	157.554	157.605	0.0508	69.6257	68.1836	79.3686	11.185	3.67505	-210.345	1.04075	-56.8163	0.851374
191	USV	TRUE	0.880278	157.723	157.726	0.0024	67.5133	66.9121	68.7824	1.87032	0.68756	-779.302	1.02172	-48.157	0.916033
192	USV	TRUE	0.758132	157.824	157.827	0.0036	69.4446	68.6993	70.988	2.28867	0.884276	-654.474	1.00359	-46.5096	0.92153
193	USV	TRUE	0.899368	157.918	157.938	0.0208	79.0438	75.7039	80.0829	4.37893	1.1138	-144.438	1.14379	-51.4763	0.8852
194	USV	TRUE	0.828198	174.928	174.93	0.002	79.4916	76.7351	80.2175	3.48237	1.35541	-1663.57	1.16964	-63.4282	0.799209
195	USV	TRUE	0.690453	175.123	175.127	0.0044	79.2134	78.0427	80.9943	2.95154	0.975281	-602.489	1.03955	-74.6287	0.615397
196	USV	TRUE	0.929816	175.271	175.285	0.014	79.8994	73.1009	87.9825	14.8816	4.97626	1099.04	1.15831	-77.3543	0.59294
197	USV	TRUE	0.902195	175.447	175.449	0.002	70.0274	68.6291	70.4638	1.8347	0.704413	-893.175	1.05003	-66.7722	0.786263
198	USV	TRUE	0.682159	175.498	175.522	0.024	71.2464	61.4954	79.483	17.9876	8.18711	775.085	1.7243	-75.9527	0.474915
199	USV	TRUE	0.916771	175.612	175.616	0.004	59.1497	56.7969	60.5005	3.70354	1.24899	-930.439	1.01364	-68.4643	0.65941
200	USV	TRUE	0.854933	175.771	175.793	0.022	66.8397	63.1646	68.227	5.06243	2.14172	193.673	1.09735	-65.5462	0.656723
201	USV	TRUE	0.780203	175.968	175.975	0.0072	62.2439	60.9677	62.7181	1.7504	0.511513	185.631	1.02957	-54.7006	0.772047
202	USV	TRUE	0.957209	176.082	176.092	0.01	75.7784	70.4384	76.6589	6.22054	2.15814	-516.168	1.24978	-61.5427	0.776647
203	USV	TRUE	0.950883	176.179	176.18	0.0016	76.2483	75.5982	76.7204	1.12219	0.445538	701.372	1.00392	-64.8602	0.767289
204	USV	TRUE	0.8798	176.299	176.313	0.014	77.8527	72.0384	80.6767	8.63833	2.90735	402.443	1.39554	-66.0378	0.773412
205	USV	TRUE	0.834532	176.598	176.604	0.0056	70.6066	70.53	73.5639	3.03392	1.33352	557.123	1.07947	-71.1726	0.640218
206	USV	TRUE	0.901216	176.68	176.685	0.0052	79.2774	69.2168	79.5325	10.3156	3.78665	2080.46	1.05604	-67.4917	0.709461
207	USV	TRUE	0.873973	176.789	176.79	0.0016	73.3368	73.1141	73.7376	0.623441	0.249933	389.651	1.00816	-58.4678	0.835325
208	USV	TRUE	0.929504	176.879	176.881	0.002	75.7823	74.8739	78.285	3.41112	1.31868	1693.47	1.03021	-62.392	0.863954
209	USV	TRUE	0.698327	176.972	176.974	0.002	74.6773	74.1874	75.7995	1.61204	0.648479	-842.282	1.04192	-68.981	0.783853
210	USV	TRUE	0.891416	177.071	177.074	0.0032	79.9616	78.083	85.0016	6.91862	2.74201	2177.13	1.00342	-66.3572	0.774388
211	USV	TRUE	0.72099	178.239	178.242	0.0024	71.1425	69.8733	73.0796	3.20627	1.16271	1335.95	1.0056	-69.7893	0.775043
212	USV	TRUE	0.861972	178.343	178.345	0.0024	81.8293	81.3617	83.6328	2.27111	0.863562	946.295	1.06544	-70.3543	0.706202
213	USV	TRUE	0.731399	183.689	183.691	0.002	67.8956	66.9204	68.2029	1.28251	0.507907	-644.435	1.06171	-77.3725	0.558622
214	USV	TRUE	0.700488	183.792	183.819	0.0264	80.307	69.497	83.3243	13.8272	6.17766	-471.673	1.18576	-78.7756	0.503266
215	USV	TRUE	0.699189	186.558	186.583	0.0252	69.5229	63.1805	71.2729	8.09244	3.4247	277.102	1.11978	-82.0436	0.456321
216	USV	TRUE	0.776945	186.915	186.92	0.0052	75.1046	57.1827	76.4429	19.2601	9.59609	3769.85	1.00241	-79.6459	0.481534
217	USV	TRUE	0.824637	187.004	187.009	0.0048	65.9768	65.938	66.9533	1.01525	0.477075	222.846	1.00982	-74.1174	0.440642
218	USV	TRUE	0.797444	187.158	187.182	0.0232	61.8555	59.2991	63.5779	4.27885	1.51778	-97.0338	1.10678	-79.1541	0.494957
219	USV	TRUE	0.758665	187.336	187.37	0.034	61.5002	57.5689	69.6733	12.1044	4.11168	235.815	1.14087	-75.1855	0.434476
220	USV	TRUE	0.943238	187.495	187.497	0.0016	74.691	71.3779	75.8667	4.48878	1.84341	-2805.49	1.0153	-74.0829	0.588542
221	USV	TRUE	0.716531	187.668	187.673	0.0048	68.5559	67.9918	74.5482	6.55638	1.87812	1043.65	1.11505	-78.0957	0.508316
222	USV	TRUE	0.627444	212.507	212.592	0.0848	55.381	34.5402	76.2959	41.7557	8.80739	41.0895	12.7549	-96.3293	0.167829
223	USV	TRUE	0.783783	246.876	246.877	0.0016	77.1872	76.3144	77.303	0.9886	0.403004	-545.511	1.14964	-68.3732	0.717353
224	USV	TRUE	0.66523	247.324	247.326	0.002	78.8585	77.3801	79.6512	2.27111	0.912619	-1195.99	1.03223	-72.8001	0.653074
225	USV	TRUE	0.948702	247.435	247.453	0.018	68.8364	65.1901	74.3969	9.20686	3.80842	418.79	1.30383	-72.7364	0.604342
226	USV	TRUE	0.810447	247.53	247.568	0.038	69.7334	65.9588	78.3974	12.4385	3.60731	146.248	1.25655	-74.4739	0.539291
227	USV	TRUE	0.629022	247.644	247.646	0.002	63.9627	62.7648	64.8311	2.06626	0.89427	-1166.09	1.04991	-74.7962	0.625846
228	USV	TRUE	0.857725	247.74	247.742	0.0016	77.5498	76.1693	78.0396	1.87032	0.768088	-1168.95	1.03658	-69.2372	0.708437
229	USV	TRUE	0.751949	247.833	247.858	0.0248	68.1277	65.5068	76.3093	10.8024	4.74764	382.998	1.15047	-75.0275	0.477076
230	USV	TRUE	0.737736	247.959	247.962	0.0028	63.7641	60.1571	64.6993	4.54222	1.53649	-1441.97	1.06536	-73.672	0.575412
231	USV	TRUE	0.79128	248.07	248.073	0.0036	81.1594	79.2149	83.0372	3.82229	1.534	-1245.53	1.04818	-75.4275	0.557255
232	USV	TRUE	0.835266	248.162	248.224	0.062	65.8693	63.0983	71.1463	8.04796	2.70448	88.7437	1.09668	-75.9698	0.490628
233	USV	TRUE	0.738424	248.296	248.298	0.002	78.6513	78.0591	79.5464	1.48735	0.52893	-695.328	1.01886	-71.8544	0.713767
234	USV	TRUE	0.908701	248.37	248.374	0.0036	79.8539	79.3615	80.3037	0.942145	0.316577	-122.544	1.14041	-74.6553	0.649409
235	USV	TRUE	0.96165	248.466	248.485	0.0188	72.0985	66.1313	72.3908	6.25954	2.4732	332.72	1.0193	-75.394	0.586528
236	USV	TRUE	0.754327	249.001	249.036	0.0352	81.9753	65.0415	83.0784	18.0369	8.94691	-508.158	1.0015	-73.1715	0.473624
237	USV	TRUE	0.638843	249.188	249.191	0.0024	68.4958	67.8278	70.1657	2.33791	0.867127	-974.127	1.03194	-73.4874	0.595193
238	USV	TRUE	0.936185	249.252	249.27	0.0184	59.4494	58.158	59.7441	1.58606	0.576677	76.1213	1.00725	-78.0305	0.550886
239	USV	TRUE	0.712824	249.369	249.391	0.022	71.4347	67.9948	73.6638	5.66901	2.70386	228.657	1.07616	-69.2703	0.626548
240	USV	TRUE	0.889468	249.461	249.463	0.002	83.0697	82.8515	83.5729	0.721411	0.294569	-374.701	1.0422	-66.3959	0.708624
241	USV	TRUE	0.801598	249.567	249.569	0.0016	70.6132	70.3639	70.8626	0.498753	0.197149	-311.721	1	-73.3774	0.589963
242	USV	TRUE	0.908032	249.667	249.675	0.0084	75.2711	71.1262	80.0129	8.88671	2.83651	-851.173	1.03658	-74.7229	0.63924
243	USV	TRUE	0.740523	249.788	249.819	0.0312	76.8327	71.1992	77.415	6.21585	1.89576	-81.0425	1.14195	-70.3915	0.645408
244	USV	TRUE	0.759168	249.905	249.926	0.0216	85.4832	75.4879	88.5003	13.0123	4.91405	-649.242	1.07149	-70.5689	0.592043
245	USV	TRUE	0.898985	250.003	250.012	0.0092	76.8294	74.9228	83.5053	8.58249	3.60547	-947.324	1.00557	-72.1872	0.656455
246	USV	TRUE	0.970787	250.115	250.161	0.046	75.3704	70.1516	78.1958	8.0442	2.72214	-159.346	1.02864	-71.2798	0.639211
247	USV	TRUE	0.784631	250.267	250.269	0.002	81.3285	81.0524	81.6046	0.552191	0.182612	-227.747	1.03518	-70.1792	0.577887
248	USV	TRUE	0.976277	250.444	250.45	0.006	79.4578	75.8571	81.0279	5.17082	1.6877	-755.534	1.0936	-74.94	0.538956
249	USV	TRUE	0.861156	250.605	250.651	0.046	68.8559	68.1038	79.4539	11.3501	5.62051	245.484	1.00342	-76.6041	0.447815
250	USV	TRUE	0.932111	250.791	250.825	0.0336	77.0756	68.7521	78.4188	9.66673	3.09352	53.4823	1.15514	-77.9856	0.462344
251	USV	TRUE	0.685168	264.792	264.794	0.0016	74.4953	70.906	75.7689	4.86284	1.99703	-3039.28	1.01359	-76.1996	0.513844
252	USV	TRUE	0.712452	264.934	264.937	0.0024	66.1761	65.9757	66.7104	0.73477	0.273506	-306.154	1.01543	-69.6976	0.529958
253	USV	TRUE	0.777216	265.261	265.291	0.0296	64.951	64.3531	75.5957	11.2425	4.48236	318.12	1.33061	-72.6156	0.542501
254	USV	TRUE	0.893469	265.392	265.413	0.0204	67.5064	65.9567	78.0746	12.1179	5.72456	580.345	1.19999	-75.3323	0.599575
255	USV	TRUE	0.912608	265.673	265.675	0.0016	70.8244	69.9249	71.5458	1.62095	0.642088	-1013.09	1.00178	-69.2998	0.708479
256	USV	TRUE	0.768444	265.857	265.955	0.098	66.0427	64.1952	66.5903	2.39504	1.03215	-20.069	1.00363	-74.2836	0.599229
257	USV	TRUE	0.697271	266.058	266.077	0.0188	70.1853	69.4287	70.7251	1.29636	0.591859	-62.2328	1.00296	-71.0866	0.594753
258	USV	TRUE	0.81417	266.212	266.243	0.0312	65.8985	61.7797	69.2656	7.48589	2.69496	143.011	1.22873	-72.2258	0.579999
259	USV	TRUE	0.826983	266.349	266.351	0.002	82.6494	82.4713	83.0234	0.552191	0.204606	-197.847	1.10035	-76.079	0.5966
260	USV	TRUE	0.83295	266.521	266.548	0.0268	79.4744	69.2269	81.8913	12.6644	4.76101	407.753	1.15472	-74.7068	0.617247
261	USV	TRUE	0.979875	266.624	266.63	0.0064	70.522	68.2292	71.0221	2.79296	1.0751	439.241	1.00862	-72.3053	0.672908
262	USV	TRUE	0.871341	267.068	267.079	0.0104	68.1809	67.4491	68.829	1.37991	0.397635	87.4719	1.04292	-75.4373	0.59053
263	USV	TRUE	0.663343	267.166	267.168	0.002	73.2894	72.4211	73.5789	1.15782	0.417505	518.474	1.06066	-79.0066	0.524693
264	USV	TRUE	0.868423	267.253	267.256	0.0024	72.2726	71.3375	72.8738	1.53634	0.557485	640.141	1.00745	-74.4879	0.624605
265	USV	TRUE	0.832021	267.536	267.54	0.0048	84.6366	83.3094	85.294	1.9846	0.54683	-169.194	1.25404	-75.4876	0.587023
266	USV	TRUE	0.848913	267.645	267.649	0.004	82.9372	82.2358	83.026	0.790203	0.26902	-148.387	1.05145	-75.1235	0.590618
267	USV	TRUE	0.869538	267.725	267.737	0.012	73.0687	68.8377	77.0339	8.19623	3.17785	742.82	1.02778	-73.9609	0.611952
268	USV	TRUE	0.711287	269.064	269.108	0.0448	81.5786	67.6031	88.8817	21.2786	5.00927	-76.8869	4.40172	-93.0673	0.221076
269	USV	TRUE	0.661467	269.274	269.281	0.0064	71.3116	65.6414	72.3205	6.67903	2.98238	1086	1.00579	-82.2579	0.436125
270	USV	TRUE	0.893849	269.401	269.433	0.0316	59.6216	58.4489	63.1247	4.67581	1.00253	-31.8479	1.19038	-72.4977	0.54702
271	USV	TRUE	0.74635	269.516	269.518	0.002	79.9762	79.6467	80.3057	0.659067	0.266714	353.708	1.00734	-77.8737	0.468507
272	USV	TRUE	0.875462	269.793	269.813	0.02	68.0443	66.9142	74.7605	7.84627	3.02106	-421.796	1.03222	-70.7839	0.542405
273	USV	TRUE	0.833767	270.011	270.013	0.0024	67.3925	67.0585	67.8601	0.801568	0.28993	333.986	1.00236	-68.8442	0.656135
274	USV	TRUE	0.787622	270.235	270.313	0.078	67.0011	61.8475	70.4473	8.59972	2.57441	54.8744	1.07981	-67.7409	0.603396
275	USV	TRUE	0.701937	270.439	270.479	0.04	70.8707	60.2643	80.6606	20.3963	7.335	322.202	1.55987	-72.8068	0.472997
276	USV	TRUE	0.917539	270.563	270.667	0.1036	68.7742	64.8732	69.6924	4.81915	1.60232	-20.1143	1.01597	-66.8217	0.589587
277	USV	TRUE	0.970406	270.728	270.79	0.062	76.5817	62.0783	81.6589	19.5806	7.31377	137.385	1.18333	-72.384	0.597512
278	USV	TRUE	0.726374	270.89	270.95	0.0592	77.6539	76.0234	82.5876	6.56419	2.18956	36.0416	1.12531	-71.4892	0.651838
279	USV	TRUE	0.887603	271.084	271.086	0.0016	66.7477	66.4627	68.7873	2.32455	0.954991	-1324.81	1.19269	-64.231	0.719051
280	USV	TRUE	0.742409	271.268	271.27	0.0016	66.4457	66.1429	68.4407	2.29783	0.933677	-1246.88	1.26966	-66.5761	0.640916
281	USV	TRUE	0.939819	271.359	271.383	0.0236	68.4544	65.4959	72.9319	7.43599	2.03547	-183.408	1.4597	-73.6308	0.490409
282	USV	TRUE	0.860243	271.546	271.568	0.022	67.7705	67.5714	68.3965	0.825047	0.235716	-3.14494	1.00829	-72.4281	0.535691
283	USV	TRUE	0.750826	271.696	271.741	0.0452	67.681	58.1697	67.9421	9.7724	4.42666	218.112	1.00122	-68.4266	0.555683
284	USV	TRUE	0.804142	272.006	272.009	0.0024	72.2983	72.1499	72.4839	0.333986	0.138851	-2.65216e-12	1.07756	-70.46	0.650861
285	USV	TRUE	0.663693	272.1	272.107	0.0068	72.3693	70.3237	73.8792	3.55551	1.09171	452.899	1.03316	-75.8553	0.598673
286	USV	TRUE	0.664006	272.195	272.198	0.0036	76.9644	76.1146	77.2353	1.12071	0.355137	162.158	1.18753	-75.1214	0.59958
287	USV	TRUE	0.640426	272.777	272.779	0.0016	84.8726	84.8013	85.1219	0.320627	0.129065	155.86	1.04572	-71.5478	0.689384
288	USV	TRUE	0.619405	274.772	274.774	0.002	86.6368	83.2079	87.3226	4.11471	1.58441	-1870.32	1.20373	-73.1991	0.603749
289	USV	TRUE	0.978059	274.864	274.872	0.008	83.114	82.7615	85.2564	2.49493	1.25664	308.929	1.00158	-70.2629	0.699154
290	USV	TRUE	0.730539	274.963	274.966	0.0036	84.581	80.8404	88.0248	7.18442	2.73091	-2235.12	1.01108	-73.9186	0.658441
291	USV	TRUE	0.932216	275.044	275.054	0.0108	71.1921	70.8284	73.4335	2.60509	0.794211	219.245	1.03703	-68.8463	0.719994
292	USV	TRUE	0.890626	275.136	275.138	0.002	75.3146	74.0499	78.0934	4.04346	1.42401	1804.16	1.04234	-70.7901	0.709731
293	USV	TRUE	0.650366	275.357	275.361	0.0036	78.4759	73.1618	83.3892	10.2274	3.32212	2740.04	1.00056	-77.6747	0.564956
294	USV	TRUE	0.666999	276.048	276.052	0.0044	80.9293	76.1174	83.0124	6.89494	3.04537	1801.25	1.02448	-78.7871	0.561064
295	USV	TRUE	0.91697	284.969	284.973	0.0036	84.8668	84.2332	85.8002	1.56698	0.556986	441.988	1.02371	-73.4298	0.63673
296	USV	TRUE	0.641677	285.431	285.433	0.0016	76.8289	76.7131	77.7017	0.9886	0.403004	545.511	1.14964	-74.2424	0.596359
297	USV	TRUE	0.797134	285.515	285.539	0.0244	84.3576	81.3126	85.3857	4.07311	1.62082	128.721	1.04837	-81.1279	0.505499
298	USV	TRUE	0.910662	285.767	285.768	0.0016	65.9808	65.58	66.2035	0.623441	0.249933	-389.651	1.00816	-62.8237	0.698794
299	USV	TRUE	0.889219	285.924	285.926	0.0016	66.5954	65.0902	67.2099	2.1197	0.863384	-1324.81	1.02533	-66.9105	0.730072
300	USV	TRUE	0.937663	286.176	286.22	0.0444	63.926	61.7508	65.1896	3.43884	1.01	-43.404	1.03143	-65.7316	0.670617
301	USV	TRUE	0.644108	286.308	286.312	0.004	80.913	78.5009	85.1286	6.62778	2.2161	-1651.55	1.00719	-71.7484	0.678644
302	USV	TRUE	0.774548	286.413	286.416	0.0032	67.2256	64.6354	69.8084	5.17308	1.48313	-1272.55	1.11771	-67.5907	0.545357
303	USV	TRUE	0.983122	286.485	286.555	0.0704	68.9149	66.4294	77.2127	10.7833	2.31419	119.907	1.03763	-67.1976	0.658886
304	USV	TRUE	0.817075	286.684	286.692	0.0076	62.4394	60.4949	63.4636	2.96877	0.802173	331.503	1.03162	-61.905	0.66128
305	USV	TRUE	0.715672	286.82	286.845	0.0248	66.0537	56.5778	69.7622	13.1844	5.16708	-5.55801	1.56495	-66.2817	0.639096
306	USV	TRUE	0.959548	286.995	286.999	0.004	69.4068	69.2806	69.9252	0.644541	0.217668	-165.147	1.00907	-63.8474	0.584234
307	USV	TRUE	0.853385	287.175	287.188	0.0128	69.5552	66.0517	70.5201	4.46841	0.970319	-174.773	1.17647	-61.616	0.648872
308	USV	TRUE	0.702275	287.374	287.384	0.0096	81.126	79.9298	83.943	4.01318	1.60005	-377.897	1.06497	-76.6481	0.555791
309	USV	TRUE	0.864826	287.461	287.477	0.0156	83.1755	75.1714	84.2357	9.0643	3.74449	542.063	1.14649	-71.3885	0.634604
310	USV	TRUE	0.92955	287.576	287.578	0.002	69.3277	68.8645	69.8175	0.952975	0.366077	488.574	1.00178	-65.7515	0.73241
311	USV	TRUE	0.757854	287.688	287.69	0.002	69.3668	69.0773	69.6829	0.605629	0.218335	-290.727	1.00254	-62.4299	0.80043
312	USV	TRUE	0.713301	288.261	288.266	0.0044	71.61	71.3306	72.165	0.834367	0.26455	85.1091	1.08949	-72.5666	0.587684
313	USV	TRUE	0.621846	289.955	289.973	0.0176	75.2748	73.4299	75.7014	2.27154	0.905311	-112.327	1.02279	-68.6738	0.705194
314	USV	TRUE	0.804255	290.286	290.323	0.0372	68.5168	53.1618	76.942	23.7802	7.60746	229.555	1.50548	-69.1296	0.588884
315	USV	TRUE	0.92952	290.467	290.468	0.0016	70.6299	70.5319	70.906	0.374065	0.153618	-233.791	1.01068	-69.6208	0.623585
316	USV	TRUE	0.951005	290.555	290.626	0.0712	67.481	66.952	83.2206	16.2686	7.16453	211.28	1.07452	-71.4469	0.550517
317	USV	TRUE	0.911632	290.922	290.946	0.0244	64.8486	58.8948	68.6788	9.78401	3.33187	-405.826	1.0777	-72.1754	0.489302
318	USV	TRUE	0.929003	291.112	291.125	0.0132	68.7786	66.6296	76.4021	9.77257	3.07374	-686.254	1.06294	-65.8806	0.718844
319	USV	TRUE	0.908013	291.315	291.317	0.0024	60.7749	60.2405	61.1757	0.935162	0.33784	389.651	1.00212	-65.5186	0.606035
320	USV	TRUE	0.803884	291.447	291.448	0.0016	76.6634	76.3427	77.3403	0.997506	0.403004	-623.441	1.0194	-71.0655	0.679002
321	USV	TRUE	0.902713	291.545	291.581	0.036	67.3403	66.9622	71.0635	4.10133	1.78039	99.1993	1.01301	-73.6884	0.537118
322	USV	TRUE	0.875648	292.109	292.111	0.0016	73.3065	72.7454	75.1145	2.36908	0.980806	-1480.67	1.04112	-74.7398	0.552195
323	USV	TRUE	0.830027	292.276	292.281	0.0052	65.6851	63.1245	66.6128	3.4883	1.06759	-600.931	1.06988	-67.6263	0.649
324	USV	TRUE	0.826766	292.377	292.419	0.042	69.0281	67.7532	70.7784	3.02525	0.973489	-0.316311	1.06407	-69.4659	0.531455
325	USV	TRUE	0.976296	292.594	292.683	0.0896	67.3334	65.994	75.7153	9.7213	3.7794	68.2063	1.12625	-71.6913	0.538127
326	USV	TRUE	0.760566	292.765	292.771	0.0056	76.7583	76.2655	76.9938	0.728313	0.260698	100.081	1.01948	-71.7407	0.531603
327	USV	TRUE	0.965222	292.907	292.941	0.034	84.8641	74.5165	85.5577	11.0412	3.67745	171.506	1.30252	-72.3041	0.547377
328	USV	TRUE	0.847806	293.046	293.047	0.0016	80.0931	78.9264	81.7942	2.86783	1.14048	-1792.39	1.00305	-69.647	0.643706
329	USV	TRUE	0.685866	293.153	293.167	0.0132	85.0858	83.0927	88.1384	5.04571	1.74326	-151.477	1.49628	-75.444	0.634597
330	USV	TRUE	0.86523	293.314	293.34	0.0252	79.5613	78.8226	82.0637	3.24112	1.19057	56.3014	1.13366	-71.4656	0.587733
331	USV	TRUE	0.728771	293.477	293.488	0.0116	75.7143	67.1776	77.425	10.2474	3.21332	-288.591	1.78577	-75.0095	0.487397
332	USV	TRUE	0.795637	293.592	293.597	0.0048	70.6852	69.6789	72.4711	2.79223	1.198	-574.15	1.01063	-74.4079	0.643679
333	USV	TRUE	0.880029	293.685	293.752	0.0668	68.0399	66.5151	79.8544	13.3393	5.18523	0.223592	1.26652	-77.0266	0.401665
334	USV	TRUE	0.702859	293.954	293.971	0.0172	64.0427	61.2743	75.4879	14.2137	4.09661	-790.821	1.04979	-73.439	0.596214
335	USV	TRUE	0.925367	294.085	294.13	0.0452	74.6512	69.5491	78.5872	9.03812	2.98395	114.42	1.27129	-71.3249	0.529697
336	USV	TRUE	0.691697	294.227	294.25	0.0224	73.5925	72.014	75.0502	3.03618	1.54138	-130.122	1.00155	-64.8166	0.587095
337	USV	TRUE	0.859844	294.394	294.397	0.0024	69.0394	65.0984	71.3773	6.27895	2.28511	-2616.23	1.0036	-71.9568	0.676246
338	USV	TRUE	0.802449	294.499	294.505	0.0056	70.8813	66.0049	73.5959	7.59103	2.57821	-1366.12	1.00359	-71.9103	0.702547
339	USV	TRUE	0.890149	294.723	294.725	0.002	78.7816	78.0513	80.1354	2.08408	0.885486	1145.1	1.07616	-79.394	0.581965
340	USV	TRUE	0.660256	294.825	294.828	0.0032	77.7049	76.7846	77.7865	1.00196	0.348576	-261.313	1.07927	-67.5388	0.726826
341	USV	TRUE	0.78773	294.916	294.922	0.0068	75.8147	73.1205	76.4159	3.29533	0.885625	-165.555	1.33111	-69.0646	0.71528
342	USV	TRUE	0.79598	295.02	295.034	0.014	69.8651	65.1892	77.2652	12.076	4.05512	-885.05	1.06021	-66.594	0.726446
343	USV	TRUE	0.995157	295.125	295.129	0.0036	68.7123	68.215	69.4767	1.26173	0.404659	-330.838	1.00733	-56.5329	0.858696
344	USV	TRUE	0.77601	295.246	295.249	0.0024	66.69	65.6212	68.0259	2.4047	0.867571	-1001.96	1.0019	-56.985	0.726411
345	USV	TRUE	0.804731	295.318	295.32	0.0024	67.0263	66.5587	67.2935	0.73477	0.267807	-306.154	1.00557	-64.1715	0.726842
346	USV	TRUE	0.720384	295.413	295.417	0.004	69.2138	68.3455	70.8244	2.47892	0.930083	-687.202	1.04052	-63.7309	0.740873
347	USV	TRUE	0.972133	295.535	295.537	0.0016	55.6139	54.937	55.9345	0.997506	0.403004	-623.441	1.0194	-70.5334	0.641503
348	USV	TRUE	0.995755	295.608	295.629	0.0204	77.4825	69.8235	79.0459	9.22249	3.42253	357.392	1.18325	-65.3925	0.76852
349	USV	TRUE	0.987894	295.696	295.715	0.0192	68.7793	66.3699	78.3573	11.9874	5.08286	-582.449	1.118	-64.7105	0.793862
350	USV	TRUE	0.949624	295.842	295.845	0.0028	82.9743	81.7125	84.5032	2.79064	0.974578	-993.124	1.00141	-64.7212	0.769572
351	USV	TRUE	0.832877	295.9	295.903	0.0024	67.3957	65.7258	69.8004	4.07463	1.47497	-1697.76	1.00318	-65.0073	0.822589
352	USV	TRUE	0.935267	295.996	296.003	0.0076	77.4506	70.908	78.2326	7.3246	3.56121	1052.41	1.24424	-71.2604	0.650799
353	USV	TRUE	0.923934	296.234	296.24	0.0068	69.4625	68.954	69.6443	0.690239	0.206359	-61.9259	1.03119	-61.3877	0.654934
354	USV	TRUE	0.614484	296.354	296.359	0.0048	68.5865	68.5568	68.9353	0.378518	0.108388	-47.2026	1.01328	-57.8949	0.781067
355	USV	TRUE	0.657475	296.964	296.966	0.002	80.3797	79.1372	81.9783	2.84111	1.08481	-1444.73	1.00319	-69.2667	0.754599
356	USV	TRUE	0.929713	297.05	297.052	0.0028	77.8072	75.024	82.4607	7.43677	2.55107	2571.17	1.00352	-72.5636	0.701401
357	USV	TRUE	0.951736	297.177	297.193	0.016	80.9519	77.9983	82.9537	4.95543	1.3011	112.902	1.25375	-64.9925	0.803062
358	USV	TRUE	0.916414	297.276	297.299	0.0228	68.7059	66.7411	79.9771	13.236	5.22659	247.604	1.7152	-69.7096	0.709527
359	USV	TRUE	0.934143	297.387	297.389	0.002	71.82	70.5018	75.338	4.83612	1.96185	2526.85	1.04157	-70.0358	0.771117
360	USV	TRUE	0.970725	297.868	297.885	0.0172	77.0426	75.2536	77.169	1.9154	0.638191	-77.8274	1.08907	-64.1659	0.651966
361	USV	TRUE	0.632642	298.41	298.411	0.0016	82.6946	81.3408	83.3358	1.99501	0.806008	-1246.88	1.01819	-75.7941	0.680731
362	USV	TRUE	0.677062	298.525	298.535	0.0096	72.619	70.4753	77.073	6.5978	2.86748	-680.753	1.0372	-74.0969	0.593259
363	USV	TRUE	0.986603	298.604	298.611	0.0064	67.7689	64.1219	68.1978	4.07586	1.74089	-670.391	1.01801	-65.6686	0.723465
364	USV	TRUE	0.68336	298.696	298.703	0.0068	67.9321	64.8073	68.254	3.4467	1.31625	-522.501	1.00352	-68.2407	0.734072
365	USV	TRUE	0.806538	298.802	298.804	0.0016	68.1716	67.5482	68.7951	1.24688	0.492874	-779.302	1	-68.2096	0.653847
366	USV	TRUE	0.781025	298.892	298.893	0.0016	73.7052	73.4914	74.4533	0.961881	0.387194	467.581	1.24253	-70.8757	0.666719
367	USV	TRUE	0.814019	299.024	299.034	0.01	66.9514	65.9375	81.4131	15.4756	7.76049	-1694.77	1.02282	-73.526	0.547918
368	USV	TRUE	0.988688	299.131	299.151	0.02	72.9049	71.2721	79.182	7.90992	2.33678	366.803	1.0158	-69.6368	0.764233
369	USV	TRUE	0.875186	299.248	299.259	0.0104	78.9834	68.5574	84.0482	15.4908	6.50123	-1351.65	1.81747	-71.6501	0.596231
370	USV	TRUE	0.960821	299.492	299.495	0.0024	82.9261	82.4585	83.5941	1.13555	0.410963	-473.147	1.00398	-66.2802	0.773685
371	USV	TRUE	0.970629	299.813	300.028	0.215	70.2418	67.7568	78.0145	10.2577	4.38695	36.1728	1.10085	-71.5528	0.521161
372	USV	TRUE	0.949054	300.241	300.256	0.0152	78.322	75.582	82.0911	6.50904	2.82384	438.117	1.26726	-71.5473	0.705292
373	USV	TRUE	0.859406	301.525	301.527	0.0016	66.6367	66.1201	67.8657	1.74564	0.709855	-1091.02	1.02644	-66.9867	0.700021
374	USV	TRUE	0.982582	301.772	301.797	0.0248	74.1141	68.1841	75.4805	7.29643	1.88595	-280.845	1.0051	-61.6191	0.77333
375	USV	TRUE	0.741262	302.441	302.442	0.0016	71.602	71.2012	71.8247	0.623441	0.249933	-389.651	1.00816	-71.2695	0.608994
376	USV	TRUE	0.898862	302.534	302.536	0.002	66.7334	66.3638	67.6285	1.2647	0.433534	-278.64	1.42819	-67.6471	0.581357
377	USV	TRUE	0.964896	302.757	302.793	0.0356	67.7736	66.4968	70.817	4.32022	1.34083	75.0065	1.10491	-57.327	0.782906
378	USV	TRUE	0.905491	302.88	302.883	0.0032	69.6123	69.0408	70.1838	1.14298	0.3735	-340.171	1.0022	-64.6771	0.788053
379	USV	TRUE	0.862538	303.01	303.014	0.0036	63.835	62.2913	66.7518	4.46057	1.51574	-1232.04	1.01519	-57.4847	0.870524
380	USV	TRUE	0.923036	303.075	303.239	0.1644	72.1289	64.6658	78.1418	13.476	3.41151	39.2741	1.19422	-57.327	0.775156
381	USV	TRUE	0.785925	303.354	303.37	0.016	73.3254	72.7554	73.6683	0.912896	0.280068	24.8807	1.01775	-60.5008	0.772515
382	USV	TRUE	0.984538	303.523	303.525	0.002	71.4827	71.1531	71.8122	0.659067	0.266714	-353.708	1.00734	-53.499	0.895935
383	USV	TRUE	0.985186	303.692	303.7	0.0084	79.0865	75.3974	80.4472	5.04977	2.04846	600.541	1.00445	-59.5658	0.849243
384	USV	TRUE	0.985879	303.792	303.798	0.0052	79.8663	79.0202	83.6589	4.6387	1.82168	1025.29	1.10415	-61.1693	0.845815
385	USV	TRUE	0.669995	304.223	304.231	0.008	82.5931	78.0138	87.5212	9.50748	2.94564	1182.42	1.01357	-66.1581	0.665514
386	USV	TRUE	0.63902	305.647	305.649	0.0016	85.6636	85.4142	85.7349	0.320627	0.129065	-155.86	1.04572	-72.1605	0.588676
387	USV	TRUE	0.659755	306.891	306.902	0.0104	84.5047	81.3504	86.0701	4.71972	1.51609	390.352	1.03716	-74.245	0.591419
388	USV	TRUE	0.817577	307.761	307.764	0.0032	78.0234	77.7784	79.9753	2.19689	0.750906	-564.375	1.19346	-78.6561	0.435018
389	USV	TRUE	0.816576	311.72	311.722	0.002	67.7426	67.5689	67.9162	0.347346	0.151643	197.847	1.00936	-72.5902	0.521462
390	USV	TRUE	0.789179	311.84	311.863	0.0228	79.7963	61.6063	82.7298	21.1234	9.21841	829.37	1.21473	-78.3022	0.517953
391	USV	TRUE	0.640993	311.982	311.984	0.0016	66.8046	66.6175	67.9268	1.30923	0.530841	-701.372	1.21969	-73.6406	0.607145
392	USV	TRUE	0.812214	312.226	312.359	0.1328	64.2411	27.0425	93.1421	66.0996	15.389	180.984	9.04413	-85.856	0.214285
393	USV	TRUE	0.955083	312.57	312.599	0.0292	66.1533	59.0131	66.4421	7.42894	3.60475	-252.598	1.00186	-69.3997	0.546543
394	USV	TRUE	0.641337	312.765	312.767	0.0016	74.3349	69.9441	76.0539	6.10973	2.4946	-3818.58	1.00716	-70.514	0.559471
395	USV	TRUE	0.922614	312.865	312.87	0.0052	68.9363	66.4229	71.2891	4.86623	1.95476	-1013.76	1.5175	-67.5647	0.634866
396	USV	TRUE	0.684031	313.094	313.115	0.0208	71.6653	69.6126	71.8584	2.24575	0.89589	-63.8457	1.05099	-75.6469	0.484846
397	USV	TRUE	0.917339	313.342	313.416	0.0732	72.2304	65.71	80.7118	15.0018	6.07213	-91.0119	1.20117	-70.3081	0.484939
398	USV	TRUE	0.835766	313.489	313.498	0.0096	71.7944	68.7624	71.8241	3.0617	1.08586	-319.34	1.0491	-69.8501	0.647001
399	USV	TRUE	0.909777	313.622	313.669	0.0472	76.7079	76.5381	77.1637	0.625528	0.283876	11.3536	1.00089	-71.0126	0.601154
400	USV	TRUE	0.847993	313.728	313.736	0.0084	80.4908	78.2749	89.2601	10.9853	4.66627	1276.17	1.00397	-80.2675	0.496173
401	USV	TRUE	0.969043	313.844	313.858	0.014	76.446	67.8237	77.0399	9.21623	4.53921	-664.634	1.00087	-65.8734	0.70366
402	USV	TRUE	0.771069	313.957	313.961	0.004	68.0346	67.5992	69.2968	1.6976	0.708461	-426.248	1.0011	-73.101	0.649549
403	USV	TRUE	0.794375	314.048	314.05	0.002	72.6406	70.6902	73.9855	3.29533	1.34062	-1768.54	1.0157	-65.593	0.774928
404	USV	TRUE	0.931192	314.155	314.157	0.002	73.0846	69.9985	74.0064	4.00784	1.55752	-1903.4	1.2192	-66.563	0.735484
405	USV	TRUE	0.901495	314.347	314.383	0.0368	72.0003	69.6732	78.3299	8.6567	3.159	-143.501	1.34612	-67.9563	0.601494
406	USV	TRUE	0.678812	314.437	314.565	0.128	68.988	39.4488	90.185	50.7363	11.0099	112.236	6.90287	-83.5859	0.235395
407	USV	TRUE	0.612994	315.177	315.182	0.0048	70.6659	69.1963	71.4229	2.22658	0.848026	-533.502	1.03164	-71.9961	0.652805
408	USV	TRUE	0.757108	315.273	315.276	0.0028	73.8953	73.4128	74.6449	1.23204	0.431106	436.48	1.00563	-76.5192	0.557282
409	USV	TRUE	0.887576	315.391	315.395	0.004	78.5456	78.3674	78.8647	0.497269	0.146564	28.1696	1.04323	-70.7336	0.654717
410	USV	TRUE	0.609225	315.493	315.495	0.0016	70.0272	69.7778	70.2766	0.498753	0.197149	311.721	1	-68.3816	0.714462
411	USV	TRUE	0.674839	315.706	315.709	0.0036	73.5317	72.8933	73.5981	0.704849	0.337451	200.392	1.00357	-78.7871	0.481607
412	USV	TRUE	0.848345	315.975	315.977	0.002	67.9248	66.8561	68.6908	1.8347	0.67271	893.175	1.00595	-68.8643	0.735567
413	USV	TRUE	0.973615	315.976	315.997	0.0212	69.8603	67.8564	79.7165	11.8601	2.63695	538.159	1.00454	-66.4616	0.77972
414	USV	TRUE	0.675981	316.207	316.209	0.0024	80.832	80.498	81.166	0.667973	0.240498	278.322	1	-74.5695	0.590727
415	USV	TRUE	0.711564	316.384	316.389	0.0052	75.2639	74.0499	75.3028	1.25289	0.543883	248.226	1.01826	-78.2315	0.499037
416	USV	TRUE	0.6889	333.916	333.92	0.0032	78.2315	77.4339	78.5169	1.08296	0.400495	-298.456	1.0565	-76.6891	0.539627
417	USV	TRUE	0.767208	342.031	342.039	0.0084	72.673	70.9363	77.4634	6.52711	2.30824	819.089	1.01623	-82.9985	0.417332
418	USV	TRUE	0.649776	377.518	377.52	0.0016	40.963	40.8918	41.2124	0.320627	0.129065	155.86	1.04572	-79.4083	0.44943
419	USV	TRUE	0.736256	429.264	429.283	0.0192	71.1732	70.9648	78.6557	7.69082	2.2346	278.444	1.3198	-69.3406	0.536407
420	USV	TRUE	0.683387	429.639	429.641	0.002	71.094	68.5468	71.7976	3.2508	1.26155	-1528.7	1.21392	-81.6895	0.466109
421	USV	TRUE	0.693228	430.534	430.546	0.0116	66.62	65.2367	67.2611	2.02441	0.808599	172.884	1.00653	-78.8073	0.478997
422	USV	TRUE	0.759471	430.701	430.744	0.0432	66.5869	66.5699	66.9422	0.372257	0.132457	-7.67943	1.00103	-76.8195	0.443106
423	USV	TRUE	0.723893	431.576	431.681	0.1056	68.7016	47.2226	97.0237	49.8011	9.76109	-136.838	9.20096	-89.8867	0.222326
424	USV	TRUE	0.693852	432.015	432.017	0.002	76.314	75.3477	76.6658	1.31813	0.535814	-686.422	1.05994	-77.5998	0.558883
425	USV	TRUE	0.665186	432.114	432.116	0.002	65.2892	65.1912	65.592	0.400784	0.153333	-176.854	1.03234	-79.4378	0.416156
426	USV	TRUE	0.662032	432.27	432.311	0.0404	71.3758	71.0007	75.9267	4.92602	1.82461	-120.914	1.00897	-77.1821	0.439899
427	USV	TRUE	0.943439	432.594	432.603	0.0088	66.6054	63.7182	77.4485	13.7303	5.36577	1510.03	2.47691	-73.8896	0.604115
428	USV	TRUE	0.953181	432.705	432.751	0.046	75.536	64.5504	76.4237	11.8732	4.22838	-220.242	1.18308	-73.262	0.550281
429	USV	TRUE	0.903634	432.918	432.922	0.0044	76.6076	74.82	78.6127	3.79266	1.38893	-877.83	1.00437	-76.6981	0.487845
430	USV	TRUE	0.601843	433.213	433.214	0.0016	75.5723	74.6193	75.9909	1.37157	0.556377	-857.232	1.02519	-78.7787	0.545257
431	USV	TRUE	0.649596	433.432	433.436	0.0044	66.3779	62.7822	67.0593	4.27711	1.92699	-1009.07	1.00576	-74.5371	0.522672
432	USV	TRUE	0.826006	433.575	433.578	0.0028	72.3452	71.5659	74.5941	3.02814	1.08268	-1060.27	1.04348	-76.3449	0.620878
433	USV	TRUE	0.649143	433.682	433.684	0.0016	71.1923	70.3373	74.1848	3.84752	1.54878	-1870.32	1.53605	-71.5706	0.694454
434	USV	TRUE	0.825033	433.788	433.789	0.0016	75.9661	75.3783	77.6227	2.24439	0.921706	-1402.74	1.03298	-69.898	0.660646
435	USV	TRUE	0.658685	433.965	433.982	0.0172	84.6544	82.8571	86.7876	3.93052	1.28111	58.787	1.30222	-81.7084	0.486956
436	USV	TRUE	0.729116	434.092	434.094	0.0024	83.6369	81.633	85.3068	3.67385	1.32456	-1530.77	1.00089	-73.9006	0.598951
437	USV	TRUE	0.715242	434.223	434.231	0.0076	64.8745	60.7975	65.2655	4.468	1.52733	-564.133	1.10285	-78.876	0.495182
438	USV	TRUE	0.740053	434.348	434.352	0.004	76.0348	73.13	77.35	4.22004	1.75017	-1053.78	1.0001	-79.5366	0.452742
439	USV	TRUE	0.735775	434.574	434.604	0.0296	68.9242	65.9112	86.7723	20.861	6.06883	-702.019	1.00077	-79.7965	0.40493
440	USV	TRUE	0.81269	434.712	434.755	0.0436	71.7902	66.9413	81.3081	14.3668	3.99184	58.8943	1.56676	-75.1417	0.532288
441	USV	TRUE	0.900515	434.99	435	0.0104	74.9028	73.5014	78.9577	5.45629	1.65371	-486.234	1.01609	-77.6425	0.505094
442	USV	TRUE	0.776085	435.11	435.155	0.0448	68.4711	66.4518	72.8176	6.36586	2.46875	-123.296	1.02129	-76.6097	0.480353
443	USV	TRUE	0.864482	435.304	435.37	0.066	71.42	67.3278	74.3919	7.0641	2.32876	55.9571	1.10991	-74.5759	0.492795
444	USV	TRUE	0.89372	435.503	435.519	0.0164	71.3083	69.8651	78.985	9.11991	4.3104	-562.873	1.0056	-72.1238	0.590326
445	USV	TRUE	0.800124	435.78	435.828	0.0476	66.0318	64.8995	68.2548	3.35524	1.18508	45.6904	1.03111	-70.1608	0.576069
446	USV	TRUE	0.631546	435.918	435.927	0.0092	70.0929	68.5299	70.1159	1.58602	0.487132	-170.986	1.00986	-70.4583	0.598846
447	USV	TRUE	0.895553	435.996	436.004	0.008	62.8852	60.2503	68.1909	7.94066	2.09354	-696.553	1.08589	-65.6777	0.594315
448	USV	TRUE	0.768947	436.151	436.161	0.0096	65.0218	63.6136	67.1036	3.48994	1.27328	-346.054	1.00821	-70.0086	0.492846
449	USV	TRUE	0.806515	436.356	436.388	0.032	71.8839	69.7219	74.6089	4.88699	1.52924	86.835	1.08886	-70.4592	0.579618
450	USV	TRUE	0.831016	436.529	436.532	0.0028	70.358	69.1037	70.5807	1.47696	0.517284	383.466	1.23717	-60.5675	0.769135
451	USV	TRUE	0.826264	436.806	436.809	0.0032	69.1501	65.4465	74.1747	8.72818	3.61307	-3200.7	1.08252	-67.3493	0.740363
452	USV	TRUE	0.889134	436.947	436.949	0.0016	67.0954	65.9198	67.9148	1.99501	0.792986	-1246.88	1.00415	-64.3426	0.75738
453	USV	TRUE	0.889596	437.077	437.08	0.0028	65.1986	64.3302	71.1435	6.81332	2.36754	-2125.85	1.08375	-59.753	0.775251
454	USV	TRUE	0.853081	437.249	437.25	0.0016	65.9659	65.5473	66.9189	1.37157	0.556377	-857.232	1.02519	-56.5554	0.832532
455	USV	TRUE	0.773209	437.34	437.346	0.006	63.2887	61.8786	65.07	3.19143	0.939001	-490.611	1.0097	-66.1431	0.78725
456	USV	TRUE	0.748265	437.422	437.434	0.012	70.2799	68.9143	73.7682	4.85394	1.73243	-413.308	1.30108	-63.6627	0.79173
457	USV	TRUE	0.855748	437.535	437.545	0.01	68.9711	68.6736	69.6476	0.974033	0.305458	-39.866	1.05407	-57.6771	0.836769
458	USV	TRUE	0.934768	437.657	437.667	0.0096	69.2356	67.8329	69.4731	1.64024	0.512757	-116.995	1.05115	-53.8558	0.85567
459	USV	TRUE	0.821283	437.777	437.785	0.0084	70.8648	70.6867	71.3695	0.682817	0.285646	-94.7961	1.02533	-52.4253	0.864951
460	USV	TRUE	0.966185	437.899	437.904	0.0048	73.0787	72.8761	73.9529	1.07675	0.337899	161.27	1.0599	-64.2826	0.832265
461	USV	TRUE	0.881186	438.086	438.123	0.0372	84.1427	73.4848	86.184	12.6992	4.62024	-270.218	1.16145	-64.5013	0.778479
462	USV	TRUE	0.984798	438.241	438.283	0.042	67.9962	61.9427	69.367	7.42428	3.01715	143.624	1.07879	-62.0413	0.776619
463	USV	TRUE	0.712748	438.476	438.479	0.0024	73.5327	72.2636	75.4031	3.13947	1.13723	1308.11	1.00479	-61.7314	0.792067
464	USV	TRUE	0.617705	474.502	474.509	0.0072	87.0535	84.237	87.0987	2.86171	1.23051	420.472	1.03816	-79.9046	0.446269
465	USV	TRUE	0.633514	475.423	475.425	0.002	80.5679	79.7129	85.6623	5.94941	2.30767	-2781.31	1.0353	-77.9204	0.442669
466	USV	TRUE	0.69734	475.481	475.58	0.0992	56.2524	39.3601	70.9181	31.558	5.60426	-106.588	3.67465	-89.6942	0.22623
467	USV	TRUE	0.632892	475.786	475.795	0.0096	68.1861	67.2298	68.5204	1.29061	0.471466	-75.4766	1.06496	-75.2593	0.475974
468	USV	TRUE	0.853329	475.919	475.921	0.002	69.6384	68.6142	70.6626	2.04845	0.872454	-1145.1	1.0322	-75.8592	0.620366
469	USV	TRUE	0.608242	476.011	476.029	0.018	60.6208	59.7863	61.9096	2.12334	0.537953	-28.4928	1.09903	-79.594	0.443458
470	USV	TRUE	0.70447	476.116	476.15	0.0336	64.1881	63.359	68.1759	4.81685	1.93055	109.689	1.06859	-78.9448	0.437889
471	USV	TRUE	0.96728	476.476	476.478	0.0016	68.9516	68.8626	69.5306	0.667973	0.276311	-389.651	1.07279	-69.3636	0.657259
472	USV	TRUE	0.75664	476.685	476.686	0.0016	74.8973	74.2026	75.9483	1.74564	0.695034	-1091.02	1.00602	-77.2834	0.548888
473	USV	TRUE	0.792486	476.786	476.788	0.002	80.5086	80.1924	80.798	0.605629	0.218335	-290.727	1.00254	-69.1228	0.702783
474	USV	TRUE	0.841769	477.109	477.119	0.01	80.2116	71.4201	84.1935	12.7734	4.35926	1054.16	1.44449	-73.8317	0.47963
475	USV	TRUE	0.900998	477.21	477.215	0.0044	69.0769	66.0809	70.3188	4.23789	1.77217	-927.838	1.00325	-73.6204	0.639458
476	USV	TRUE	0.946747	477.336	477.348	0.0116	81.1721	74.3416	85.2566	10.915	2.985	-886.848	1.01372	-72.463	0.600516
477	USV	TRUE	0.995735	477.341	477.686	0.345	80.2951	79.6172	82.1845	2.56733	0.986543	5.67198	1.20923	-75.8743	0.451343
478	USV	TRUE	0.863282	478.093	478.273	0.18	78.9105	73.0973	80.9268	7.82946	2.64356	6.63648	4.37303	-70.881	0.420953
479	USV	TRUE	0.605794	478.492	478.494	0.002	71.1185	70.9582	71.5816	0.623441	0.243171	-311.721	1.01894	-78.2973	0.49461
480	USV	TRUE	0.789386	478.639	478.674	0.0352	66.551	64.7861	73.5592	8.77315	3.45486	-157.635	1.09819	-79.3754	0.438671
481	USV	TRUE	0.814353	478.762	478.803	0.0412	67.8898	66.8299	69.2369	2.407	0.657664	-28.2664	1.02495	-77.9255	0.443047
482	USV	TRUE	0.836367	479.035	479.037	0.0024	67.7272	66.9924	68.5287	1.53634	0.553319	-640.141	1.00029	-79.1413	0.524885
483	USV	TRUE	0.824338	480.125	480.127	0.0024	79.2814	77.8119	81.6193	3.80745	1.38267	1586.44	1.00568	-79.506	0.572913
484	USV	TRUE	0.817993	480.242	480.244	0.002	76.8726	76.8726	76.8726	1.42109e-14	7.2809e-15	3.72957e-12	1	-70.3879	0.600873
485	USV	TRUE	0.808123	480.411	480.422	0.0108	67.6619	66.9572	70.1482	3.19101	0.979082	-119.675	1.2886	-76.4582	0.483087
486	USV	TRUE	0.786682	480.582	480.584	0.002	77.6274	75.5611	78.7852	3.22408	1.28112	-1684.56	1.01758	-79.6282	0.551838
487	USV	TRUE	0.952195	480.714	480.776	0.062	66.6121	58.827	76.3415	17.5145	8.76569	274.393	1.04364	-69.8751	0.561029
488	USV	TRUE	0.761669	480.859	480.885	0.026	69.5918	67.667	82.9472	15.2802	5.91216	612.333	1.52384	-75.0057	0.546817
489	USV	TRUE	0.678839	481.083	481.085	0.002	77.1192	76.7897	77.7783	0.9886	0.407165	-530.561	1.03178	-76.5812	0.610995
490	USV	TRUE	0.85593	482.007	482.012	0.0048	78.2931	74.4692	79.9544	5.48514	2.05878	-1056.69	1.0617	-77.3287	0.568669
491	USV	TRUE	0.75542	482.103	482.141	0.0388	69.6846	65.0029	78.8567	13.8538	3.68263	-209.802	1.64225	-71.6736	0.541042
492	USV	TRUE	0.880252	482.29	482.292	0.002	74.495	69.8949	75.9067	6.01176	2.32088	-2787.67	1.28626	-67.8413	0.679404
493	USV	TRUE	0.825209	482.398	482.43	0.0328	67.5736	65.9333	72.8098	6.87647	1.84505	76.3612	1.26052	-65.1318	0.650634
494	USV	TRUE	0.840358	482.52	482.521	0.0016	69.7987	69.6028	70.3509	0.74813	0.307235	467.581	1.02779	-70.0745	0.720978
495	USV	TRUE	0.62019	524.534	524.537	0.0024	85.8496	83.2445	87.3859	4.14143	1.50755	1725.6	1.00672	-82.3895	0.475165
496	USV	TRUE	0.750435	528.665	528.667	0.0016	81.9105	81.6611	81.9817	0.320627	0.129065	-155.86	1.04572	-70.0012	0.711537
497	USV	TRUE	0.9917	528.845	528.913	0.0676	83.1538	63.8717	87.3932	23.5216	7.81928	-142.9	2.86853	-72.3539	0.54018
498	USV	TRUE	0.881507	529.026	529.028	0.0016	84.4574	84.1813	84.5553	0.374065	0.153618	-233.791	1.01068	-73.6534	0.575431
499	USV	TRUE	0.770583	529.129	529.131	0.002	84.1353	81.3565	87.5731	6.2166	2.69617	-3519.26	1.0158	-77.192	0.573465
500	USV	TRUE	0.705708	529.313	529.331	0.018	84.4296	82.7686	84.9672	2.19863	0.858737	100.363	1.03058	-73.8714	0.640115
501	USV	TRUE	0.609829	534.614	534.625	0.0112	75.9556	73.8704	76.4054	2.53499	1.17246	-221.309	1.03007	-81.1775	0.454752
502	USV	TRUE	0.741871	534.793	534.797	0.0044	79.1286	77.0113	81.0713	4.06003	1.36894	891.431	1.03459	-76.2574	0.60962
503	USV	TRUE	0.72397	537.31	537.313	0.0032	82.5739	82.2095	82.7097	0.500203	0.168432	-49.634	1.06155	-82.0664	0.432483
504	USV	TRUE	0.607922	537.864	537.866	0.0016	68.0073	66.7604	68.6307	1.87032	0.763557	-779.302	1.69622	-78.5778	0.488564
505	USV	TRUE	0.665221	537.97	537.972	0.002	79.3278	79.0072	82.641	3.63377	1.37104	-1366.48	1.30066	-75.3428	0.567185
506	USV	TRUE	0.753789	538.06	538.062	0.0016	72.7585	72.0015	77.7461	5.74457	2.33419	-3117.21	1.29974	-78.2322	0.539361
507	USV	TRUE	0.612071	538.832	538.874	0.0416	44.007	28.3022	55.9711	27.6689	6.6669	-258.404	6.8777	-96.7979	0.151877
508	USV	TRUE	0.83769	547.478	547.518	0.0408	82.4013	81.1064	85.957	4.85063	1.82847	44.7558	1.15349	-74.5148	0.556077
509	USV	TRUE	0.697024	548.337	548.34	0.0032	85.1626	82.6323	88.3301	5.69777	2.68974	1958.26	1.01738	-76.189	0.550032
510	USV	TRUE	0.710366	549.439	549.442	0.0024	83.9704	83.7032	84.2376	0.534378	0.192398	222.658	1	-78.1524	0.487049
511	USV	TRUE	0.635254	556.419	556.472	0.0528	42.5543	28.0815	63.4767	35.3951	8.33476	95.7353	7.69106	-96.6589	0.162937
						0.018007
