# Supplementary material for: Bazedoxifene reverses sexually dimorphic autistic-like abnormalities in biallelic MDGA1-mutant mice
Source: EMBO Mol Med. 2026 Mar 20;18(4):1358–98. doi: 10.1038/s44321-026-00402-y (PMC13084050; doi:10.1038/s44321-026-00402-y)
Supplement: Supplementary file 20 — Source data Fig. 7 [file 44321_2026_402_MOESM20_ESM.zip › Panel I and J/Batch3/WT_sham_64.xlsx]

## Sheet: Sheet1
ID	Label	Accepted	Score	Begin Time (s)	End Time (s)	Call Length (s)	Principal Frequency (kHz)	Low Freq (kHz)	High Freq (kHz)	Delta Freq (kHz)	Frequency Standard Deviation (kHz)	Slope (kHz/s)	Sinuosity	Mean Power (dB/Hz)	Tonality
1	USV	TRUE	0.708802	4.41112	4.41272	0.0016	111.64	109.636	112.753	3.11721	1.24966	-1948.25	1.00688	-81.9702	0.519307
2	USV	TRUE	0.659921	5.25999	5.27599	0.016	71.35	71.0803	79.0805	8.00011	3.18286	505.59	1.037	-73.3857	0.542305
3	USV	TRUE	0.642683	5.38599	5.38759	0.0016	93.9466	93.724	94.3474	0.623441	0.249933	-389.651	1.00816	-80.9079	0.448528
4	USV	TRUE	0.69027	5.49319	5.49519	0.002	83.2884	81.3468	83.7337	2.38689	0.907109	-935.162	1.43154	-75.5857	0.603644
5	USV	TRUE	0.948486	5.59199	5.61239	0.0204	72.8575	69.3836	85.2694	15.8858	5.35942	-809.812	1.01597	-67.7679	0.705092
6	USV	TRUE	0.671436	5.92239	5.92439	0.002	70.7822	70.564	71.2854	0.721411	0.294569	-374.701	1.0422	-71.2339	0.683378
7	USV	TRUE	0.811442	6.05639	6.05879	0.0024	77.3366	76.9655	79.0066	2.04103	0.773092	-834.966	1.08467	-66.8143	0.719682
8	USV	TRUE	0.972714	6.19927	6.20207	0.0028	71.1376	70.4697	71.5384	1.06876	0.41157	-413.507	1.01671	-67.4923	0.739715
9	USV	TRUE	0.662174	6.25447	6.26287	0.0084	71.3988	69.2466	74.765	5.51839	2.23214	571.032	1.26966	-75.7193	0.547416
10	USV	TRUE	0.924727	6.30247	6.34647	0.044	66.3377	56.1972	70.552	14.3548	3.77062	7.56191	1.43273	-73.4955	0.539748
11	USV	TRUE	0.734143	6.44047	6.45527	0.0148	73.14	68.3585	73.7647	5.40616	2.79523	-380.723	1.0193	-76.6267	0.521669
12	USV	TRUE	0.962643	6.54687	6.54847	0.0016	66.6856	66.1868	67.1843	0.997506	0.394299	-623.441	1	-71.1427	0.711171
13	USV	TRUE	0.730149	6.62727	6.64207	0.0148	69.7556	67.712	71.3012	3.5892	1.56003	-220.045	1.03179	-75.9539	0.561616
14	USV	TRUE	0.770848	6.72687	6.72967	0.0028	72.0925	72.0628	72.33	0.267189	0.0891293	67.1507	1.01361	-69.7054	0.671667
15	USV	TRUE	0.962216	6.83607	6.83767	0.0016	67.3822	67.115	67.4713	0.356252	0.166622	1.16516e-11	1.17855	-68.8553	0.710923
16	USV	TRUE	0.862641	6.93927	6.94087	0.0016	66.2655	65.9983	68.0022	2.00392	0.828933	1168.95	1.15671	-76.928	0.601581
17	USV	TRUE	0.795061	7.24495	7.27215	0.0272	77.6922	71.5578	80.7825	9.2247	2.9924	207.831	1.34609	-72.1274	0.642731
18	USV	TRUE	0.904073	7.34895	7.35615	0.0072	75.6372	71.7494	76.8441	5.09472	2.38424	861.137	1.1054	-71.8069	0.647608
19	USV	TRUE	0.632438	7.45055	7.46055	0.01	87.543	79.4316	90.4595	11.0279	3.5955	53.3801	2.48365	-82.4927	0.409416
20	USV	TRUE	0.774509	7.57095	7.57815	0.0072	75.4293	75.1021	75.6169	0.514779	0.182999	61.6323	1.01879	-68.603	0.584659
21	USV	TRUE	0.932473	7.81695	7.84415	0.0272	73.1122	68.6825	78.554	9.87149	5.01628	345.188	1.0585	-68.9111	0.698865
22	USV	TRUE	0.693309	8.02935	8.03695	0.0076	85.3305	84.4101	86.5848	2.17462	0.737843	-35.9935	1.24681	-69.2549	0.660142
23	USV	TRUE	0.983017	8.12703	8.13863	0.0116	83.9672	81.8463	85.2246	3.37831	1.46985	285.699	1.00221	-69.9872	0.759141
24	USV	TRUE	0.804056	8.24023	8.24543	0.0052	115.382	113.957	116.236	2.27853	0.702579	-351.603	1.20337	-71.9584	0.650641
25	USV	TRUE	0.771816	8.35223	8.35463	0.0024	79.5333	78.2641	79.934	1.66993	0.627756	695.805	1.04626	-64.6757	0.77662
26	USV	TRUE	0.990387	8.48783	8.51303	0.0252	70.0342	69.0527	79.119	10.0663	2.93566	-291.067	1.12328	-61.9349	0.78749
27	USV	TRUE	0.613739	8.60543	8.62343	0.018	71.3923	67.4193	74.5876	7.16823	2.45015	-201.553	1.26876	-70.7505	0.599919
28	USV	TRUE	0.783133	8.71903	8.72863	0.0096	74.2327	73.8135	80.5877	6.77427	3.20146	-725.436	1.06403	-63.311	0.77226
29	USV	TRUE	0.926608	8.83143	8.84663	0.0152	72.4815	67.6728	76.916	9.24313	2.62185	-97.3166	1.75497	-65.2945	0.769434
30	USV	TRUE	0.881782	9.47791	9.47951	0.0016	82.0978	80.94	82.276	1.33595	0.552622	779.302	1.13675	-63.0736	0.794803
31	USV	TRUE	0.650369	10.0876	10.0896	0.002	37.8057	35.8775	43.724	7.84646	2.99093	3360.22	1.49948	-69.7159	0.547491
32	USV	TRUE	0.769356	11.8381	11.8709	0.0328	66.985	66.5887	76.7442	10.1555	3.64035	150.932	1.10455	-78.4957	0.440907
33	USV	TRUE	0.7959	11.9529	11.9737	0.0208	68.2383	67.6041	68.8936	1.28948	0.548448	49.6789	1.01249	-83.1385	0.41825
34	USV	TRUE	0.754633	12.3969	12.4281	0.0312	66.7055	66.6133	70.062	3.44877	1.35417	-118.749	1.008	-77.4772	0.454364
35	USV	TRUE	0.703497	12.6809	12.6853	0.0044	71.0598	69.6476	71.3483	1.70065	0.700393	427.476	1.04696	-76.6985	0.543937
36	USV	TRUE	0.903577	13.219	13.233	0.014	69.5851	69.5554	71.5511	1.99564	0.557551	-94.6415	1.04662	-63.855	0.792013
37	USV	TRUE	0.806466	13.653	13.7142	0.0612	78.5004	67.7661	79.9173	12.1512	4.36541	-138.508	1.05839	-75.8392	0.454998
38	USV	TRUE	0.629625	13.8394	13.8434	0.004	65.3618	65.1614	66.6013	1.43985	0.455748	250.996	1.13931	-72.6656	0.439439
39	USV	TRUE	0.898399	13.9846	13.9874	0.0028	78.9048	78.118	81.4282	3.31018	1.07805	-1005.49	1.11356	-72.0447	0.674602
40	USV	TRUE	0.824005	14.1383	14.1399	0.0016	67.0321	65.9366	68.3057	2.36908	0.937386	-1480.67	1.0006	-63.8735	0.797261
41	USV	TRUE	0.912295	14.2023	14.2363	0.034	68.0841	67.5286	73.7992	6.27055	3.25103	177.459	1.00625	-75.3923	0.530254
42	USV	TRUE	0.692387	14.3811	14.3835	0.0024	77.1642	74.6927	77.8322	3.13947	1.19089	-1308.11	1.05889	-68.9385	0.708896
43	USV	TRUE	0.939594	14.4519	14.4659	0.014	79.3858	77.8055	80.1467	2.34123	0.606953	-0.974208	1.10859	-68.1714	0.698402
44	USV	TRUE	0.61499	14.5619	14.5655	0.0036	79.1787	78.1988	82.2284	4.02958	1.35626	-1123.36	1.00587	-77.3015	0.501993
45	USV	TRUE	0.837165	14.6719	14.6747	0.0028	78.7455	78.2705	81.1205	2.85002	1.03276	-966.617	1.11309	-72.3091	0.610204
46	USV	TRUE	0.780139	14.7603	14.7619	0.0016	65.1618	65.0638	65.4379	0.374065	0.153618	233.791	1.01068	-71.5027	0.605717
47	USV	TRUE	0.616688	14.9755	14.9783	0.0028	67.3141	67.1286	67.4996	0.371096	0.145223	146.671	1.00266	-66.6151	0.672002
48	USV	TRUE	0.895361	15.064	15.0656	0.0016	70.1444	69.8238	70.8213	0.997506	0.403004	-623.441	1.0194	-70.73	0.647965
49	USV	TRUE	0.766041	15.176	15.18	0.004	71.3601	68.3406	71.82	3.47936	1.54112	897.806	1.01464	-69.8929	0.66203
50	USV	TRUE	0.780968	15.5028	15.5044	0.0016	62.9792	62.5785	63.2019	0.623441	0.249933	389.651	1.00816	-69.2847	0.638607
51	USV	TRUE	0.910618	15.7864	15.788	0.0016	72.1608	71.76	72.3835	0.623441	0.249933	389.651	1.00816	-66.2297	0.709177
52	USV	TRUE	0.905331	15.8992	15.9016	0.0024	70.5603	70.2932	70.6939	0.400784	0.146947	166.993	1.00302	-63.0941	0.779386
53	USV	TRUE	0.724776	16.002	16.0036	0.0016	66.831	66.5549	66.9289	0.374065	0.153618	233.791	1.01068	-74.4105	0.564419
54	USV	TRUE	0.797021	16.1085	16.1113	0.0028	69.1657	68.6647	69.3327	0.667973	0.22978	67.1507	1.1459	-69.3237	0.672261
55	USV	TRUE	0.652929	16.1929	16.1945	0.0016	71.2857	71.0097	71.3837	0.374065	0.153618	233.791	1.01068	-66.296	0.612054
56	USV	TRUE	0.977548	16.3045	16.3105	0.006	78.2469	77.4602	80.0207	2.56056	0.898396	-459.395	1.02613	-65.1106	0.784171
57	USV	TRUE	0.878016	16.3897	16.3949	0.0052	69.6842	68.9885	70.1447	1.1562	0.401655	224.432	1.01468	-67.938	0.712956
58	USV	TRUE	0.733279	16.8129	16.8145	0.0016	76.3233	74.8181	76.9379	2.1197	0.863384	-1324.81	1.02533	-74.5518	0.557847
59	USV	TRUE	0.648683	17.1833	17.1861	0.0028	73.0726	71.0612	73.5105	2.44923	0.898633	841.151	1.13787	-75.5081	0.549034
60	USV	TRUE	0.65066	17.5905	17.5921	0.0016	71.3138	71.3138	71.3138	1.42109e-14	7.53644e-15	1.39022e-11	1	-73.4873	0.570219
61	USV	TRUE	0.692415	18.0654	18.0686	0.0032	76.0267	75.2362	76.6168	1.38065	0.520443	379.101	1.0338	-74.5749	0.587573
62	USV	TRUE	0.710017	18.4462	18.4482	0.002	69.5217	68.6934	69.6018	0.908443	0.34276	-341.62	1.1659	-70.3842	0.634985
63	USV	TRUE	0.782264	18.5406	18.545	0.0044	80.8363	79.998	81.3778	1.37983	0.631816	343.366	1.04501	-73.7197	0.577547
64	USV	TRUE	0.923666	18.695	18.6974	0.0024	76.9471	74.7428	78.1494	3.40666	1.2441	-1419.44	1.01112	-70.0993	0.702726
65	USV	TRUE	0.897418	19.1443	19.1499	0.0056	71.2323	70.453	73.2003	2.7473	0.945372	-568.275	1.04248	-74.0228	0.606454
66	USV	TRUE	0.887398	19.2459	19.2483	0.0024	73.1636	72.696	74.1656	1.46954	0.54063	-612.309	1.0207	-73.0026	0.638672
67	USV	TRUE	0.975037	19.3719	19.3787	0.0068	80.3008	74.78	80.4344	5.6544	2.12251	837.997	1.18661	-68.094	0.709523
68	USV	TRUE	0.925758	19.4535	19.4587	0.0052	69.9184	69.36	70.3577	0.997679	0.349882	124.893	1.09189	-59.2762	0.849409
69	USV	TRUE	0.940167	19.5495	19.5563	0.0068	70.1036	69.2135	70.4604	1.24688	0.380842	102.383	1.06242	-55.3231	0.845862
70	USV	TRUE	0.896896	19.6551	19.6591	0.004	80.9636	80.5007	81.121	0.620328	0.244225	127.457	1.03096	-72.6113	0.636308
71	USV	TRUE	0.61839	19.9439	19.9459	0.002	68.4037	67.5665	69.5437	1.9772	0.803083	1061.12	1.01897	-74.9127	0.611147
72	USV	TRUE	0.710363	20.05	20.0576	0.0076	76.3779	71.9438	81.3634	9.41961	3.6679	1377.13	1.02359	-74.8569	0.611814
73	USV	TRUE	0.816377	20.2324	20.2344	0.002	79.5341	79.1868	79.8815	0.694692	0.303286	395.694	1.02708	-73.6005	0.582423
74	USV	TRUE	0.91047	20.3368	20.3392	0.0024	70.2798	69.879	70.4802	0.601176	0.22042	-250.49	1.00609	-61.8498	0.782452
75	USV	TRUE	0.812756	20.4196	20.4224	0.0028	80.6444	80.0951	81.5944	1.49923	0.517774	-521.302	1.0116	-72.9474	0.668141
76	USV	TRUE	0.994041	20.6772	20.724	0.0468	69.6248	68.4818	71.7194	3.2376	0.831039	-13.763	1.06427	-69.3189	0.654118
77	USV	TRUE	0.821505	20.8172	20.8296	0.0124	71.4063	68.3895	71.5384	3.14891	0.92174	-237.032	1.05311	-60.953	0.769142
78	USV	TRUE	0.814009	20.926	20.9288	0.0028	71.4945	71.012	72.2441	1.23204	0.431106	-436.48	1.00563	-62.7084	0.730335
79	USV	TRUE	0.971891	21.224	21.254	0.03	78.3036	67.1196	78.7688	11.6491	4.94674	298.524	1.27567	-70.5713	0.603992
80	USV	TRUE	0.9552	21.4156	21.4204	0.0048	64.8238	64.0779	65.6976	1.61972	0.474239	281.251	1.02275	-58.6007	0.707467
81	USV	TRUE	0.983075	21.512	21.532	0.02	68.708	66.2644	70.9157	4.65133	1.60695	93.3696	1.10065	-62.4946	0.69892
82	USV	TRUE	0.863104	21.6616	21.6784	0.0168	68.542	66.0408	70.9121	4.8713	1.50591	278.984	1.11704	-55.1608	0.864998
83	USV	TRUE	0.74822	21.802	21.8352	0.0332	66.7529	65.0421	68.932	3.88993	1.20703	57.0641	1.08287	-60.9904	0.771431
84	USV	TRUE	0.823153	21.986	21.9884	0.0024	72.2897	70.219	75.162	4.943	1.78747	-2059.58	1.00195	-64.5744	0.774265
85	USV	TRUE	0.642976	22.0512	22.122	0.0708	66.5348	65.0356	81.04	16.0045	4.14424	-182.04	1.05209	-58.1236	0.645092
86	USV	TRUE	0.651595	22.1581	22.1617	0.0036	72.2969	70.523	77.1582	6.6352	2.19873	1736.95	1.02738	-64.657	0.770222
87	USV	TRUE	0.778719	22.2669	22.2813	0.0144	68.3859	64.0515	70.5755	6.52399	2.09252	-384.194	1.11861	-55.6085	0.859928
88	USV	TRUE	0.999075	22.3889	22.4365	0.0476	67.8197	63.6781	82.0056	18.3276	7.2911	244.682	1.59126	-57.3754	0.789033
89	USV	TRUE	0.913102	22.5037	22.5769	0.0732	65.5468	62.1036	71.6548	9.55115	1.85852	-61.3606	1.11774	-54.5617	0.782453
90	USV	TRUE	0.994764	22.6549	22.6773	0.0224	71.6039	69.4706	77.9628	8.49228	2.49105	359.369	1.02641	-65.4104	0.770561
91	USV	TRUE	0.828549	22.9565	22.9581	0.0016	70.7549	70.7549	70.7549	0	4.35117e-15	7.05593e-12	1	-62.687	0.761727
92	USV	TRUE	0.996595	23.1094	23.1234	0.014	77.743	76.8047	79.2644	2.45972	0.752799	-125.512	1.03246	-67.3016	0.701546
93	USV	TRUE	0.788386	23.1926	23.207	0.0144	68.9243	67.6031	69.4587	1.85555	0.552326	118.435	1.00408	-66.3138	0.710897
94	USV	TRUE	0.898599	23.785	24.005	0.22	70.1676	66.0757	76.6039	10.5282	3.59831	24.6221	2.09308	-62.3669	0.69606
95	USV	TRUE	0.826339	23.5094	23.5218	0.0124	78.905	69.808	79.6346	9.82662	4.50008	870.379	1.04175	-71.5264	0.6584
96	USV	TRUE	0.911357	23.7874	23.7954	0.008	66.3315	65.1736	66.7322	1.5586	0.473359	122.51	1.06701	-55.8683	0.86655
97	USV	TRUE	0.91327	25.1976	25.1992	0.0016	69.6063	67.451	70.6929	3.2419	1.30562	2026.18	1.00907	-72.851	0.697616
98	USV	TRUE	0.913772	25.3052	25.326	0.0208	72.0326	72.0284	73.2811	1.25269	0.627757	66.1855	1.00058	-65.5697	0.593104
99	USV	TRUE	0.913513	26.298	26.3024	0.0044	71.2355	70.998	71.2652	0.267189	0.0741405	31.6599	1.01005	-67.208	0.717861
100	USV	TRUE	0.603086	26.4152	26.4176	0.0024	70.0812	67.1422	71.5508	4.40862	1.61641	-1836.93	1.01118	-75.4356	0.485679
101	USV	TRUE	0.680389	26.4592	26.462	0.0028	65.7432	63.7319	66.5967	2.86486	1.09763	1085.01	1.06617	-80.4124	0.462244
102	USV	TRUE	0.863866	26.8012	26.8048	0.0036	67.1705	66.9161	67.885	0.968919	0.375351	264.963	1.0006	-70.1917	0.704614
103	USV	TRUE	0.633572	27.1193	27.1213	0.002	87.9112	87.4481	88.0715	0.623441	0.243171	311.721	1.01894	-76.7452	0.537024
104	USV	TRUE	0.979381	27.2361	27.3021	0.066	70.2891	70.2887	78.7055	8.41678	3.436	129.029	1.00032	-65.2076	0.655235
105	USV	TRUE	0.705402	27.4025	27.4057	0.0032	66.8421	66.3003	67.3023	1.00196	0.325412	-7.73117	1.25433	-70.2622	0.718149
106	USV	TRUE	0.6917	30.3643	30.3671	0.0028	68.1708	65.7772	68.8053	3.02814	1.05218	858.822	1.41316	-80.6696	0.495189
107	USV	TRUE	0.64899	30.4763	30.4839	0.0076	78.4936	78.219	78.8452	0.626191	0.225546	66.6819	1.01282	-77.081	0.510314
108	USV	TRUE	0.779314	31.3644	31.3684	0.004	71.59	71.5288	71.7624	0.233591	0.0927959	6.9808	1.01934	-68.5741	0.732297
109	USV	TRUE	0.845011	31.5184	31.5268	0.0084	76.1275	76.1077	77.4294	1.32168	0.575395	-166.643	1.00628	-74.9829	0.549074
110	USV	TRUE	0.624071	31.6164	31.6192	0.0028	78.8336	78.1211	78.9227	0.801568	0.267388	-201.452	1.09295	-71.5853	0.685531
111	USV	TRUE	0.657125	32.1785	32.1801	0.0016	82.1497	81.9181	82.2476	0.329533	0.134335	77.9302	1.10407	-74.6367	0.674035
112	USV	TRUE	0.666235	32.3353	32.3369	0.0016	78.9526	77.8304	79.1397	1.30923	0.530841	701.372	1.21969	-74.3035	0.632922
113	USV	TRUE	0.654944	32.5505	32.5637	0.0132	73.7102	65.0183	85.076	20.0578	7.08374	1621.15	1.21769	-78.9501	0.45548
114	USV	TRUE	0.922167	32.8165	33.0237	0.2072	81.5141	78.4184	84.9642	6.54578	3.4183	30.2013	1.00123	-76.7436	0.506466
115	USV	TRUE	0.691973	33.111	33.1158	0.0048	99.4072	99.1518	99.8579	0.706109	0.226903	-98.1072	1.06042	-80.1445	0.460595
116	USV	TRUE	0.826764	33.1966	33.215	0.0184	71.576	67.689	83.4676	15.7786	5.6163	776.738	1.19545	-75.4617	0.594804
117	USV	TRUE	0.703067	33.425	33.4266	0.0016	70.2091	69.9597	70.2803	0.320627	0.129065	-155.86	1.04572	-69.562	0.679332
118	USV	TRUE	0.757524	33.5278	33.5982	0.0704	74.2856	73.4071	75.3208	1.9137	0.819197	18.6769	1.01383	-75.8172	0.5483
119	USV	TRUE	0.954403	33.7126	33.7194	0.0068	86.3121	83.4659	86.9221	3.45614	1.39772	574.423	1.03007	-71.8008	0.579501
120	USV	TRUE	0.714901	33.803	33.8054	0.0024	77.4162	76.6146	79.2197	2.60509	0.960788	1085.46	1.02432	-72.2423	0.665336
121	USV	TRUE	0.620326	34.1247	34.1327	0.008	77.5943	72.1509	78.4871	6.33627	2.7367	-858.285	1.02808	-69.1788	0.669879
122	USV	TRUE	0.795577	34.2067	34.2447	0.038	74.2063	70.5614	76.8936	6.33224	1.98597	-40.8363	1.24188	-76.531	0.530733
123	USV	TRUE	0.643623	34.4467	34.4495	0.0028	76.8804	75.4628	78.8324	3.36955	1.17031	-1189.27	1.00327	-76.1759	0.541477
124	USV	TRUE	0.702426	34.8483	34.8583	0.01	75.4729	68.5914	76.7569	8.16551	2.45244	811.999	1.0067	-83.6018	0.428889
125	USV	TRUE	0.640387	34.9851	34.9895	0.0044	70.2063	69.1453	73.5803	4.43498	1.77912	-824.145	1.08431	-80.3924	0.490489
126	USV	TRUE	0.649796	35.1123	35.1139	0.0016	65.5483	65.3346	66.2964	0.961881	0.387194	467.581	1.24253	-80.7882	0.440109
127	USV	TRUE	0.971337	35.3599	35.4003	0.0404	74.844	66.5219	77.5057	10.9838	3.89737	-277.403	1.00301	-70.1881	0.644972
128	USV	TRUE	0.993252	35.5015	35.5419	0.0404	69.4695	67.4447	76.4091	8.9644	3.7788	223.93	1.05422	-68.8084	0.700399
129	USV	TRUE	0.91498	35.7355	35.7383	0.0028	77.0831	75.621	77.4764	1.85548	0.681834	659.137	1.05872	-74.8749	0.653203
130	USV	TRUE	0.715947	35.8235	35.8263	0.0028	74.5288	74.3766	75.1634	0.786724	0.280515	249.165	1.05648	-72.6053	0.642116
131	USV	TRUE	0.99428	35.9863	35.9911	0.0048	69.938	69.6857	70.2794	0.593754	0.195143	118.057	1.01773	-63.3351	0.651817
132	USV	TRUE	0.97197	36.1016	36.1064	0.0048	71.9238	71.8473	71.9888	0.141522	0.0503773	20.6275	1.00245	-67.2591	0.767957
133	USV	TRUE	0.941729	36.2016	36.26	0.0584	77.3547	74.3416	79.2473	4.90567	1.47759	62.705	1.02627	-75.4427	0.509094
134	USV	TRUE	0.872346	36.3636	36.3696	0.006	70.1353	67.8642	70.4396	2.57541	0.893261	395.272	1.1183	-68.7276	0.660476
135	USV	TRUE	0.814136	36.4688	36.4732	0.0044	71.861	69.3013	72.2328	2.93148	1.22773	-698.412	1.14469	-67.0215	0.796654
136	USV	TRUE	0.905686	36.6912	36.7068	0.0156	84.811	81.4598	85.6221	4.16224	1.33378	257.298	1.00549	-64.6759	0.697052
137	USV	TRUE	0.809787	36.8696	36.8788	0.0092	70.8897	68.5856	73.3579	4.7723	1.49457	480.853	1.05364	-66.736	0.643779
138	USV	TRUE	0.790926	37.0256	37.0272	0.0016	68.2748	67.1526	71.8907	4.73815	1.96161	2961.35	1.01988	-73.002	0.615111
139	USV	TRUE	0.609216	37.1929	37.2085	0.0156	68.21	66.3768	71.008	4.63128	1.34129	91.2812	1.60834	-74.1998	0.588663
140	USV	TRUE	0.926636	37.3801	37.3881	0.008	67.4988	62.6007	75.084	12.4833	4.12122	1614.88	1.02795	-75.0465	0.54853
141	USV	TRUE	0.870679	37.5265	37.5517	0.0252	65.8217	64.0508	68.9758	4.92507	1.69025	-79.1818	1.26092	-74.2136	0.600547
142	USV	TRUE	0.924109	37.6785	37.6933	0.0148	66.4321	64.9629	68.6219	3.65906	1.17753	-16.8846	1.41748	-66.3052	0.709651
143	USV	TRUE	0.841331	37.7989	37.8649	0.066	66.012	65.626	68.1386	2.51262	1.23391	-34.2171	1.00276	-74.4373	0.647717
144	USV	TRUE	0.717131	38.0005	38.0049	0.0044	79.1346	78.5079	81.8209	3.313	1.36681	-781.128	1.01545	-74.4636	0.501884
145	USV	TRUE	0.942523	38.1082	38.1102	0.002	72.6774	71.9827	73.3721	1.38938	0.606571	-791.389	1.04644	-63.3027	0.793632
146	USV	TRUE	0.938229	38.219	38.2686	0.0496	68.3126	67.1631	69.8558	2.69265	0.904489	-49.6461	1.00385	-66.0405	0.714793
147	USV	TRUE	0.989787	38.4162	38.4186	0.0024	63.2462	61.3759	64.649	3.27307	1.18244	-1363.78	1.00251	-69.2525	0.698261
148	USV	TRUE	0.997819	38.5042	38.5186	0.0144	70.1667	68.7345	72.4567	3.7222	1.17175	114.391	1.20203	-59.7789	0.80146
149	USV	TRUE	0.795767	38.7798	38.7866	0.0068	71.2099	68.4107	71.6138	3.20314	1.38538	-532.1	1.10435	-60.8505	0.772623
150	USV	TRUE	0.852309	38.875	38.891	0.016	69.041	68.1907	69.4121	1.22144	0.314519	-43.6436	1.02025	-58.9162	0.850211
151	USV	TRUE	0.709651	38.9842	38.9858	0.0016	69.0653	68.8159	69.1366	0.320627	0.129065	155.86	1.04572	-56.3531	0.833776
152	USV	TRUE	0.634366	43.0794	43.1242	0.0448	39.5855	28.6307	50.0801	21.4494	4.82951	8.52785	7.57918	-98.5353	0.153849
153	USV	TRUE	0.661365	43.1149	43.1517	0.0368	44.6027	30.412	54.1028	23.6908	5.96836	17.4482	6.67949	-97.7307	0.154917
154	USV	TRUE	0.802217	45.0186	45.0202	0.0016	94.1324	94.0611	94.3817	0.320627	0.129065	-155.86	1.04572	-74.1134	0.610863
155	USV	TRUE	0.747326	45.1915	45.2047	0.0132	80.1115	67.8894	105.974	38.0844	16.241	2808.17	1.14313	-73.3858	0.546829
156	USV	TRUE	0.615772	45.6531	45.6547	0.0016	76.1016	75.3357	77.5801	2.24439	0.902684	1402.74	1.01271	-81.4333	0.465907
157	USV	TRUE	0.807609	46.0331	46.0347	0.0016	74.8181	73.4555	77.0714	3.61596	1.44443	-2259.98	1.00398	-79.5793	0.553001
158	USV	TRUE	0.656452	46.1468	46.1484	0.0016	66.823	65.2377	67.0813	1.84361	0.766279	-1091.02	1.13753	-66.0548	0.790621
159	USV	TRUE	0.651422	47.1753	47.1769	0.0016	67.8748	67.0198	68.0351	1.01532	0.428059	-623.441	1.08105	-73.345	0.552819
160	USV	TRUE	0.847886	47.2945	47.3537	0.0592	73.6133	68.7529	76.5622	7.80927	2.99302	-92.1008	1.07963	-74.8588	0.528333
161	USV	TRUE	0.661972	47.4685	47.4805	0.012	69.3279	69.0611	71.2983	2.23723	1.0679	-210.948	1.01037	-68.3012	0.707845
162	USV	TRUE	0.731355	47.5765	47.5829	0.0064	74.2523	74.1071	82.9768	8.86961	4.16041	-1411.53	1.04779	-73.7511	0.651398
163	USV	TRUE	0.84568	47.7005	47.7377	0.0372	72.7796	70.6558	76.7524	6.0966	2.16377	-144.098	1.02161	-74.9509	0.500269
164	USV	TRUE	0.824491	47.8369	47.8925	0.0556	75.7385	64.7606	113.096	48.3359	15.281	-552.054	1.90538	-75.1843	0.489846
165	USV	TRUE	0.769268	47.9729	47.9801	0.0072	83.553	78.4151	85.1034	6.6883	2.72278	919.435	1.52426	-76.4282	0.552787
166	USV	TRUE	0.658424	48.0829	48.0845	0.0016	80.3401	79.7166	80.9635	1.24688	0.492874	-779.302	1	-76.2971	0.569245
167	USV	TRUE	0.827963	48.2887	48.7787	0.49	78.1494	51.5992	101.424	49.8244	11.4008	-24.1661	34.2064	-90.9347	0.209705
168	USV	TRUE	0.934531	48.3361	48.3529	0.0168	78.6348	77.3687	84.7508	7.38206	2.98176	420.159	1.04126	-74.4461	0.659429
169	USV	TRUE	0.911849	49.4182	49.4242	0.006	54.8844	54.8844	54.8844	7.10543e-15	4.35117e-15	-3.43823e-14	1	-75.5457	0.598052
170	USV	TRUE	0.854656	49.5706	49.5894	0.0188	83.5223	75.6255	83.7534	8.12789	3.57576	460.73	1.03187	-74.247	0.593779
171	USV	TRUE	0.973813	49.6902	49.7398	0.0496	69.0999	65.716	70.4201	4.70413	1.58405	-39.1904	1.1033	-73.6238	0.586487
172	USV	TRUE	0.797745	49.9042	49.9626	0.0584	61.516	61.2617	71.1273	9.86562	5.00486	166.46	1.00525	-76.9065	0.504802
173	USV	TRUE	0.716124	50.2115	50.2563	0.0448	60.9142	47.436	68.3807	20.9447	5.53388	211.786	5.44847	-94.2974	0.208214
174	USV	TRUE	0.914258	50.4391	50.4423	0.0032	70.1263	68.9684	70.4677	1.49923	0.560225	-476.24	1.09124	-74.0728	0.618957
175	USV	TRUE	0.695526	50.5339	50.5371	0.0032	69.7423	69.3267	71.4939	2.1672	0.789151	-671.065	1.11157	-78.4091	0.495918
176	USV	TRUE	0.951331	50.7491	50.7759	0.0268	69.7541	64.2623	72.6753	8.41301	2.54906	-150.535	1.14257	-75.3912	0.540426
177	USV	TRUE	0.828564	50.8915	50.8935	0.002	69.1075	68.5776	70.2698	1.6922	0.701074	-905.262	1.06823	-77.4691	0.575065
178	USV	TRUE	0.866479	51.0035	51.0091	0.0056	70.7922	69.9536	70.8368	0.883209	0.317108	-156.921	1.01993	-70.2469	0.650619
179	USV	TRUE	0.683736	51.566	51.5696	0.0036	73.876	71.9411	76.3027	4.36163	1.624	1185.6	1.01714	-80.4623	0.483006
180	USV	TRUE	0.610071	51.7556	51.7572	0.0016	80.2656	77.9945	82.3586	4.36409	1.72556	-2727.56	1.00007	-80.9351	0.456913
181	USV	TRUE	0.77004	51.8528	51.8584	0.0056	70.365	70.365	70.365	1.42109e-14	2.63476e-15	-1.1066e-12	1	-71.7312	0.666775
182	USV	TRUE	0.739424	52.0068	52.0096	0.0028	66.3563	66.0297	67.6032	1.57345	0.586661	-551.343	1.11237	-69.3885	0.62236
183	USV	TRUE	0.71978	52.0872	52.0892	0.002	70.0504	68.5719	70.5758	2.00392	0.800491	1019.14	1.08724	-78.2758	0.564313
184	USV	TRUE	0.788453	52.1629	52.1957	0.0328	69.477	66.8677	71.0092	4.14143	1.35847	20.9815	1.23041	-69.1893	0.641682
185	USV	TRUE	0.693323	52.3477	52.3769	0.0292	70.1633	68.0461	70.6241	2.57795	0.968504	-79.3199	1.01334	-77.4404	0.510041
186	USV	TRUE	0.960063	52.5705	52.5753	0.0048	77.5235	76.0941	78.1516	2.05755	0.723532	439.504	1.00958	-78.328	0.536458
187	USV	TRUE	0.625288	52.6885	52.6913	0.0028	70.2607	70.2607	70.2607	1.42109e-14	2.22678e-15	-8.97196e-13	1	-67.6716	0.744485
188	USV	TRUE	0.84871	52.7957	52.8065	0.0108	72.7637	71.7641	72.9145	1.1504	0.336189	-9.25471	1.06814	-65.0107	0.785275
189	USV	TRUE	0.992067	52.9185	52.9557	0.0372	75.1921	70.9535	78.1532	7.19963	2.05632	103.356	1.22523	-69.2118	0.712673
190	USV	TRUE	0.87227	53.0689	53.0745	0.0056	73.0799	72.5394	73.1281	0.588666	0.256094	98.7434	1.00679	-71.6687	0.628542
191	USV	TRUE	0.625096	53.1785	53.1805	0.002	72.134	70.8025	72.2543	1.45173	0.569375	-653.341	1.12866	-71.9445	0.63334
192	USV	TRUE	0.91846	53.3253	53.3269	0.0016	70.1451	70.1451	70.1451	0	7.94411e-15	7.2656e-12	1	-63.1546	0.765443
193	USV	TRUE	0.910914	53.4309	53.4353	0.0044	71.2969	69.7903	71.8016	2.01134	0.647019	-426.631	1.03568	-66.9302	0.782375
194	USV	TRUE	0.708162	53.5365	53.5433	0.0068	71.1699	69.8848	71.5836	1.69888	0.541718	220.328	1.06389	-64.3008	0.786407
195	USV	TRUE	0.634918	53.8357	53.8381	0.0024	81.5288	81.2616	81.796	0.534378	0.192398	-222.658	1	-76.1246	0.530437
196	USV	TRUE	0.906662	54.0557	54.0637	0.008	81.6669	74.6122	83.6834	9.07127	3.99001	1120.44	1.00246	-73.0991	0.648508
197	USV	TRUE	0.662231	54.2878	54.3086	0.0208	72.2797	71.2305	76.9882	5.75772	2.06023	-70.6122	1.2845	-74.2445	0.545345
198	USV	TRUE	0.94314	54.5386	54.5506	0.012	76.2367	68.1001	76.4742	8.37408	3.05087	-729.015	1.05906	-59.3145	0.712492
199	USV	TRUE	0.685005	54.605	54.6406	0.0356	71.5928	60.6638	75.5574	14.8935	3.89765	300.45	1.23276	-74.5589	0.596031
200	USV	TRUE	0.663065	54.7942	54.8042	0.01	69.0966	68.2326	75.9195	7.68686	3.4302	-788.908	1.00265	-69.5104	0.600686
201	USV	TRUE	0.936419	54.9758	54.9782	0.0024	73.081	73.0439	73.415	0.371096	0.138851	-139.161	1.01913	-65.6327	0.7347
202	USV	TRUE	0.883581	55.0826	55.0862	0.0036	70.6198	70.3133	70.6304	0.317093	0.139292	93.5162	1.00296	-62.4904	0.83274
203	USV	TRUE	0.88093	55.1995	55.2295	0.03	65.8945	65.3562	68.2258	2.86958	0.878323	49.8415	1.03004	-73.4206	0.588246
204	USV	TRUE	0.716405	55.3383	55.3407	0.0024	70.6329	69.6978	71.3009	1.60314	0.579861	-667.973	1.00443	-60.9784	0.770355
205	USV	TRUE	0.919466	55.4835	55.5051	0.0216	76.3407	70.0565	78.1718	8.11526	3.52878	61.3129	1.33887	-75.1176	0.543821
206	USV	TRUE	0.799279	55.6467	55.6739	0.0272	68.0871	67.8401	69.924	2.08387	0.394084	-58.7296	1.01192	-67.382	0.727019
207	USV	TRUE	0.862084	55.7911	55.8599	0.0688	74.9259	66.4296	89.3547	22.9251	5.85129	-136.386	1.18714	-71.5798	0.57817
208	USV	TRUE	0.825944	55.9551	55.9567	0.0016	71.6224	71.3463	71.7204	0.374065	0.153618	233.791	1.01068	-70.528	0.702698
209	USV	TRUE	0.682038	56.2336	56.308	0.0744	72.8639	72.0057	78.8695	6.86385	2.95271	83.061	1.01651	-74.7291	0.405463
210	USV	TRUE	0.871331	56.408	56.4436	0.0356	82.6206	73.3613	89.3265	15.9652	5.17253	350.452	1.14094	-72.8065	0.591926
211	USV	TRUE	0.823061	56.6272	56.6304	0.0032	74.8438	71.7521	77.1871	5.43501	2.40456	-1758.98	1.00566	-72.7024	0.580825
212	USV	TRUE	0.956682	56.77	56.7748	0.0048	70.2781	69.15	70.523	1.37306	0.421293	198.598	1.08782	-68.4084	0.719268
213	USV	TRUE	0.833319	56.9196	56.9228	0.0032	68.8068	67.9978	69.4673	1.46954	0.514149	468.509	1.00177	-68.0393	0.709185
214	USV	TRUE	0.736831	56.9916	57.0288	0.0372	77.7394	70.2646	78.3903	8.12572	3.7523	-212.108	1.00375	-72.8826	0.583528
215	USV	TRUE	0.750693	57.1581	57.2209	0.0628	76.6222	68.6206	90.3253	21.7047	8.81607	-272.842	1.1078	-70.9814	0.554286
216	USV	TRUE	0.669312	57.3145	57.3161	0.0016	73.9262	73.8283	74.2023	0.374065	0.153618	233.791	1.01068	-61.6419	0.723563
217	USV	TRUE	0.963143	57.3977	57.4201	0.0224	72.421	68.0479	72.7753	4.72746	1.14572	87.0996	1.09586	-64.1215	0.780506
218	USV	TRUE	0.987884	57.5085	57.5549	0.0464	81.4437	73.8089	93.9612	20.1523	5.94149	203.564	1.26554	-73.7306	0.583066
219	USV	TRUE	0.976355	57.6397	57.6449	0.0052	73.3951	72.7272	73.7756	1.0484	0.350084	-122.5	1.06913	-59.8029	0.847831
220	USV	TRUE	0.610231	57.7353	57.7597	0.0244	110.869	109.739	114.387	4.6487	1.94047	131.131	1.07977	-83.6603	0.457617
221	USV	TRUE	0.66817	57.8473	57.8489	0.0016	77.0941	76.5775	80.2648	3.68721	1.53256	-2182.04	1.13452	-79.4149	0.497004
222	USV	TRUE	0.724505	57.9025	57.9049	0.0024	69.7319	68.7968	70.1995	1.40274	0.514313	584.476	1.01687	-74.8387	0.572692
223	USV	TRUE	0.874817	58.0997	58.1281	0.0284	73.4898	72.9262	82.336	9.40979	4.50493	-318.655	1.02703	-73.2817	0.593081
224	USV	TRUE	0.661255	58.4521	58.4641	0.012	67.2002	65.5654	75.5244	9.959	4.30003	751.284	1.23216	-73.2696	0.595453
225	USV	TRUE	0.801322	58.5653	58.5673	0.002	69.5631	68.3786	70.142	1.76345	0.628678	-809.201	1.03747	-65.8913	0.775866
226	USV	TRUE	0.870565	58.6881	58.7217	0.0336	70.1107	68.0701	75.2467	7.17668	2.31242	-208.305	1.01169	-66.3516	0.707434
227	USV	TRUE	0.849615	58.7929	58.7989	0.006	71.0823	69.5746	76.9607	7.38604	3.22414	1269.19	1.00233	-68.8706	0.710872
228	USV	TRUE	0.942032	58.9489	58.9549	0.006	70.0333	69.4569	70.306	0.849076	0.273714	138.818	1.00076	-61.2661	0.835928
229	USV	TRUE	0.886861	59.0689	59.0877	0.0188	79.1946	71.9688	79.7058	7.73705	3.58168	407.276	1.04426	-65.7748	0.649818
230	USV	TRUE	0.91377	59.147	59.1538	0.0068	71.4589	70.5756	71.4885	0.912896	0.261748	92.64	1.02768	-56.729	0.765406
231	USV	TRUE	0.810163	59.4642	59.4762	0.012	67.6754	66.191	68.7442	2.55314	0.974053	250.153	1.05755	-58.971	0.799368
232	USV	TRUE	0.803127	59.6986	59.7086	0.01	73.0018	71.2354	73.3951	2.15978	0.691226	-148.641	1.10733	-63.3671	0.801477
233	USV	TRUE	0.995916	59.7974	59.799	0.0016	71.9123	71.6629	72.1616	0.498753	0.197149	311.721	1	-63.8222	0.710347
234	USV	TRUE	0.71819	60.3135	60.3443	0.0308	67.29	66.7922	77.5525	10.7602	3.45844	344.512	1.03694	-71.9917	0.525709
235	USV	TRUE	0.692247	60.5307	60.5379	0.0072	76.9811	75.9177	77.5856	1.66789	0.734692	-216.62	1.01602	-76.8818	0.541052
236	USV	TRUE	0.921257	60.6679	60.6931	0.0252	77.9518	68.7108	81.6318	12.921	4.77243	-411.085	1.26313	-73.351	0.505116
237	USV	TRUE	0.92575	60.8719	60.8735	0.0016	70.1159	69.8398	70.2139	0.374065	0.153618	233.791	1.01068	-72.2616	0.572002
238	USV	TRUE	0.711388	61.0899	61.0923	0.0024	80.7289	80.3949	81.0628	0.667973	0.240498	278.322	1	-78.0823	0.538103
239	USV	TRUE	0.748055	61.1952	61.2016	0.0064	71.0131	69.5955	71.8347	2.23923	0.868101	361.28	1.09911	-72.7762	0.597611
240	USV	TRUE	0.694161	61.5312	61.5428	0.0116	84.2326	83.994	84.4685	0.47452	0.173058	-28.8834	1.00373	-81.6704	0.438183
241	USV	TRUE	0.69782	61.9664	61.97	0.0036	68.7846	67.0495	69.3159	2.26642	0.928144	-634.935	1.00726	-75.1135	0.488477
242	USV	TRUE	0.614605	62.1232	62.1248	0.0016	69.8458	69.5965	70.0952	0.498753	0.197149	-311.721	1	-73.2452	0.67604
243	USV	TRUE	0.733399	62.4184	62.4204	0.002	69.7354	69.4415	70.5637	1.12219	0.444486	-551.555	1.10143	-71.574	0.659473
244	USV	TRUE	0.782448	62.532	62.534	0.002	69.8594	69.5299	70.189	0.659067	0.266714	-353.708	1.00734	-76.5265	0.549284
245	USV	TRUE	0.923994	62.6356	62.6372	0.0016	78.6231	77.875	78.8368	0.961881	0.387194	-467.581	1.24253	-71.0192	0.717868
246	USV	TRUE	0.801705	63.4213	63.4421	0.0208	68.6856	68.1343	76.9756	8.8413	4.06764	-469.436	1.10186	-74.1971	0.551979
247	USV	TRUE	0.785613	63.5185	63.5301	0.0116	77.3329	77.1244	84.5919	7.46754	3.92348	649.989	1.00505	-83.4519	0.413558
248	USV	TRUE	0.833916	63.6101	63.6329	0.0228	77.3213	66.8482	78.458	11.6098	4.86087	-477.583	1.09989	-80.1517	0.502459
249	USV	TRUE	0.727501	63.7297	63.7389	0.0092	71.2622	70.84	71.7371	0.897086	0.320969	78.1266	1.00822	-68.7647	0.708485
250	USV	TRUE	0.80079	63.8393	63.8457	0.0064	76.2782	74.628	77.79	3.16192	1.14631	499.308	1.00823	-78.6843	0.491857
251	USV	TRUE	0.906987	63.9405	63.9433	0.0028	73.7169	73.1902	74.7798	1.58964	0.647565	580.517	1.00117	-68.5821	0.762719
252	USV	TRUE	0.937271	64.0449	64.0501	0.0052	73.9889	73.9592	74.3377	0.378518	0.104921	-41.1876	1.01257	-67.7576	0.729001
253	USV	TRUE	0.721113	64.2714	64.2738	0.0024	71.0927	70.8923	71.2931	0.400784	0.144299	-166.993	1	-69.0179	0.73111
254	USV	TRUE	0.785111	64.3794	64.3882	0.0088	70.8526	68.2038	72.852	4.64825	1.47218	-497.237	1.0299	-67.2439	0.660405
255	USV	TRUE	0.832046	64.569	64.573	0.004	71.9252	71.6432	72.3705	0.727348	0.259364	-153.33	1.05786	-67.2272	0.740999
256	USV	TRUE	0.828371	65.1251	65.1419	0.0168	71.9553	71.0561	72.9966	1.9405	0.905433	-110.436	1.01459	-69.2433	0.644827
257	USV	TRUE	0.846207	67.0516	67.1748	0.1232	73.043	67.7142	79.7393	12.0251	3.44422	-25.6344	1.04654	-55.2226	0.853547
258	USV	TRUE	0.948892	67.2688	67.298	0.0292	66.9812	66.4083	70.8145	4.40621	1.71955	137.2	1.01587	-67.9544	0.707653
259	USV	TRUE	0.886836	67.3872	67.4032	0.016	78.0338	70.9309	83.5849	12.654	4.03091	388.934	2.12777	-64.0002	0.791501
260	USV	TRUE	0.889538	67.532	67.5364	0.0044	74.9987	71.7405	77.678	5.93754	1.88374	-1296.63	1.01494	-66.8823	0.717081
261	USV	TRUE	0.927596	67.6208	67.6224	0.0016	71.5644	70.4601	71.9563	1.49626	0.614471	-935.162	1.03875	-56.9034	0.838047
262	USV	TRUE	0.889028	67.7844	67.788	0.0036	68.0131	65.7568	68.874	3.11721	1.05769	-846.999	1.03299	-64.9903	0.661095
263	USV	TRUE	0.786197	67.8528	67.8764	0.0236	76.4305	72.7047	87.5499	14.8452	4.02757	567.617	1.05276	-69.3129	0.702566
264	USV	TRUE	0.83099	67.9732	67.9776	0.0044	73.1904	73.1533	73.5244	0.371096	0.14037	-85.8971	1.00787	-53.4705	0.859634
265	USV	TRUE	0.987213	68.2789	68.3205	0.0416	69.5051	66.4229	76.7562	10.3334	2.09721	47.4696	1.26908	-56.2669	0.859785
266	USV	TRUE	0.956868	68.3933	68.4053	0.012	87.5047	79.2962	99.483	20.1867	6.13002	1210.53	1.08354	-71.1832	0.694732
267	USV	TRUE	0.841413	68.5089	68.5117	0.0028	69.3153	69.0778	69.345	0.267189	0.0891293	-67.1507	1.01361	-54.6135	0.786251
268	USV	TRUE	0.984481	68.8853	68.8873	0.002	75.2082	72.1221	76.6465	4.5244	1.82017	-2370.99	1.0271	-61.4489	0.844852
269	USV	TRUE	0.912657	69.0289	69.0317	0.0028	75.0022	70.9572	76.776	5.81879	2.21517	-2201.84	1.03764	-68.6594	0.734555
270	USV	TRUE	0.752146	69.1638	69.1706	0.0068	76.8722	75.8757	77.0972	1.22153	0.411183	-179.059	1.00001	-71.4068	0.552563
271	USV	TRUE	0.783958	69.4058	69.4114	0.0056	67.7171	67.7038	68.0618	0.358022	0.124645	-58.1473	1.00374	-67.743	0.477351
272	USV	TRUE	0.883803	69.9754	69.9842	0.0088	71.0739	68.4166	81.444	13.0274	5.5597	1679.71	1.02159	-71.1493	0.667932
273	USV	TRUE	0.700019	78.6857	78.7309	0.0452	68.9544	67.6438	70.4599	2.81606	1.1	44.9161	1.04704	-82.8377	0.408072
274	USV	TRUE	0.66011	78.8169	78.9033	0.0864	74.1261	56.0166	96.4067	40.3901	9.67706	-246.794	3.992	-91.7293	0.222526
275	USV	TRUE	0.718055	78.9125	78.9161	0.0036	77.2766	76.386	78.0411	1.65509	0.582208	-479.726	1.0034	-79.1613	0.49634
276	USV	TRUE	0.76677	79.2834	79.3034	0.02	79.123	77.5353	81.0821	3.54689	1.20622	157.456	1.04203	-79.4736	0.496214
277	USV	TRUE	0.711782	79.6982	79.7082	0.01	78.5662	75.9403	81.0884	5.14808	1.9001	468.2	1.09059	-78.082	0.505223
278	USV	TRUE	0.860535	80.527	80.535	0.008	77.0205	75.916	78.2079	2.29185	0.983993	267.807	1.00362	-79.1811	0.48731
279	USV	TRUE	0.675348	80.6366	80.6394	0.0028	81.4616	78.6858	86.5085	7.82271	2.93579	2949.33	1.01076	-74.686	0.648979
280	USV	TRUE	0.706795	80.7634	80.8338	0.0704	70.6388	68.1528	86.5549	18.4021	7.46935	-212.733	1.07927	-73.2394	0.55938
281	USV	TRUE	0.779086	80.9546	80.9562	0.0016	83.6516	83.331	84.3285	0.997506	0.403004	-623.441	1.0194	-62.2498	0.855233
282	USV	TRUE	0.660451	81.1507	81.1527	0.002	104.258	103.679	105.994	2.31564	0.835011	-1036.95	1.0662	-83.6891	0.4703
283	USV	TRUE	0.676354	81.1803	81.2267	0.0464	56.0667	55.5818	63.3805	7.79867	3.3646	154.784	1.01776	-78.2616	0.492361
284	USV	TRUE	0.740978	81.5355	81.5399	0.0044	67.093	66.2914	67.8351	1.54376	0.45651	-313.096	1.01075	-66.3689	0.601708
285	USV	TRUE	0.786785	81.6455	81.6507	0.0052	70.7448	69.8703	71.8472	1.97688	0.867263	-394.989	1.00396	-63.7882	0.633078
286	USV	TRUE	0.628165	83.2665	83.3433	0.0768	38.116	27.5026	49.516	22.0134	5.87214	-8.72934	6.1904	-95.1318	0.183865
287	USV	TRUE	0.657764	83.7569	83.7597	0.0028	65.5585	65.1169	66.3712	1.2543	0.493906	-461.219	1.13332	-74.0647	0.554957
288	USV	TRUE	0.906645	83.9145	83.9301	0.0156	65.5724	64.6154	73.4837	8.86828	4.00515	-560.392	1.00229	-65.0527	0.691488
289	USV	TRUE	0.71709	84.0305	84.1281	0.0976	60.8728	60.2197	78.7114	18.4917	6.91589	190.377	1.05903	-72.0713	0.542039
290	USV	TRUE	0.866202	84.2178	84.2218	0.004	83.1568	81.7243	84.1513	2.42697	0.822832	-617.538	1.00498	-68.4939	0.702543
291	USV	TRUE	0.856439	84.3526	84.3554	0.0028	71.0138	70.6056	72.2236	1.61798	0.603273	-591.987	1.045	-59.0023	0.840653
292	USV	TRUE	0.793682	84.4306	84.4322	0.0016	84.9736	84.7509	85.3744	0.623441	0.249933	-389.651	1.00816	-71.2034	0.531938
293	USV	TRUE	0.813093	84.565	84.5758	0.0108	79.5993	78.7755	83.6564	4.8809	1.50085	-412.923	1.05649	-70.8101	0.660308
294	USV	TRUE	0.931119	84.6402	84.6658	0.0256	91.2429	90.9003	92.1978	1.29749	0.490242	22.7493	1.03337	-73.7705	0.59127
295	USV	TRUE	0.96332	84.8134	84.815	0.0016	83.6043	83.5063	83.8804	0.374065	0.153618	233.791	1.01068	-72.049	0.588536
296	USV	TRUE	0.615017	84.9838	84.9854	0.0016	77.6159	77.5179	77.892	0.374065	0.153618	233.791	1.01068	-75.8459	0.486752
297	USV	TRUE	0.951809	85.157	85.1766	0.0196	80.0481	79.3095	81.249	1.93956	0.611938	50.3925	1.05811	-68.9841	0.703733
298	USV	TRUE	0.800299	85.3066	85.3266	0.02	66.5011	65.9222	81.5468	15.6246	7.15988	775.052	1.31039	-68.9286	0.612766
299	USV	TRUE	0.724847	85.4266	85.4342	0.0076	69.9345	67.9221	72.071	4.14885	1.34671	-522.147	1.00514	-74.0594	0.601714
300	USV	TRUE	0.807201	85.4946	85.5098	0.0152	67.767	66.9118	85.3962	18.4843	9.10203	1288.67	1.07816	-66.0307	0.690539
301	USV	TRUE	0.628233	85.601	85.6086	0.0076	82.3664	78.4086	85.9997	7.59117	2.33272	-933.114	1.00738	-70.5476	0.722679
302	USV	TRUE	0.695897	85.7098	85.7162	0.0064	79.3933	75.8153	79.6447	3.8294	1.80662	-616.167	1.01175	-75.7095	0.581748
303	USV	TRUE	0.758528	85.7998	85.809	0.0092	71.5661	69.893	83.0115	13.1185	4.682	1289.42	1.3074	-73.0037	0.596651
304	USV	TRUE	0.844161	85.883	85.893	0.01	78.2518	77.4368	79.9597	2.52291	0.735339	152.052	1.07416	-74.1332	0.591119
305	USV	TRUE	0.747098	85.9854	85.989	0.0036	78.9343	73.714	80.5148	6.80082	2.45958	1925.19	1.00133	-80.3623	0.537058
306	USV	TRUE	0.653704	86.0806	86.0994	0.0188	72.5023	72.1916	81.545	9.35339	4.30832	-514.117	1.0913	-76.4889	0.499682
307	USV	TRUE	0.810232	86.1999	86.2019	0.002	81.1831	80.0609	81.6729	1.61204	0.648479	842.282	1.04192	-73.4523	0.665274
308	USV	TRUE	0.761267	86.6487	86.6503	0.0016	69.5744	69.0222	69.7704	0.74813	0.307235	-467.581	1.02779	-72.8015	0.633776
309	USV	TRUE	0.866019	86.7291	86.7471	0.018	89.407	82.1803	90.8044	8.62411	3.70589	416.679	1.13265	-77.4322	0.58622
310	USV	TRUE	0.732319	86.9231	86.9739	0.0508	74.7453	67.3978	79.0613	11.6635	4.73554	-168.634	1.07393	-79.3423	0.499119
311	USV	TRUE	0.730173	87.1423	87.1443	0.002	68.4339	67.1158	69.1732	2.05736	0.727553	-944.068	1.03195	-63.8791	0.748215
312	USV	TRUE	0.88023	87.2672	87.276	0.0088	79.4194	73.5283	80.2832	6.7549	2.90279	-771.764	1.01228	-76.4704	0.497009
313	USV	TRUE	0.623375	87.4	87.4032	0.0032	107.559	104.275	108.694	4.41975	1.75613	-1392.15	1.00793	-79.8563	0.50338
314	USV	TRUE	0.717897	87.5272	87.5604	0.0332	71.2974	68.7827	80.0818	11.2991	4.57074	295.572	1.04057	-71.6195	0.672756
315	USV	TRUE	0.854074	87.5592	87.8792	0.32	77.4594	69.0821	79.3866	10.3046	4.09839	-17.4383	1.22989	-78.0508	0.452043
316	USV	TRUE	0.788797	88.0172	88.0208	0.0036	82.6339	78.3811	85.2241	6.84301	2.58213	-2103.33	1.02189	-79.2069	0.488336
317	USV	TRUE	0.653041	88.2969	88.2985	0.0016	81.0777	80.5433	83.0371	2.49377	1.04055	1558.6	1.04977	-78.2226	0.509905
318	USV	TRUE	0.636849	88.3961	88.4013	0.0052	75.9537	75.4081	76.3917	0.983637	0.329183	120.206	1.08554	-67.8112	0.597108
319	USV	TRUE	0.928379	88.5493	88.5557	0.0064	72.1446	71.7884	73.3767	1.58829	0.511584	-213.798	1.03634	-76.7112	0.540834
320	USV	TRUE	0.79045	88.7253	88.7321	0.0068	81.5212	80.2595	81.7142	1.4547	0.496052	184.054	1.05437	-71.0963	0.66036
321	USV	TRUE	0.701966	88.9213	88.9261	0.0048	84.5909	84.3342	84.7257	0.391535	0.152257	54.343	1.01445	-74.276	0.569584
322	USV	TRUE	0.739553	89.0137	89.1381	0.1244	80.5395	72.8558	81.9394	9.08364	3.81183	-64.3129	1.00769	-66.8278	0.597034
323	USV	TRUE	0.899963	89.2333	89.2401	0.0068	82.7641	82.3188	83.5731	1.2543	0.365101	111.827	1.07832	-71.9915	0.645548
324	USV	TRUE	0.764396	89.3489	89.3545	0.0056	72.1414	70.4269	73.0766	2.64963	1.0155	-547.897	1.06897	-69.2297	0.601983
325	USV	TRUE	0.756593	89.4677	89.4693	0.0016	83.4064	82.7384	84.6088	1.87032	0.749798	-1168.95	1.01167	-75.7727	0.547605
326	USV	TRUE	0.848347	89.8585	89.8601	0.0016	68.6242	68.3481	68.7222	0.374065	0.153618	-233.791	1.01068	-69.0391	0.58247
327	USV	TRUE	0.812424	89.9749	89.9829	0.008	73.8648	69.6124	78.5319	8.91955	4.23621	-1232.41	1.01973	-74.0132	0.590193
328	USV	TRUE	0.97709	90.1838	90.1854	0.0016	68.2382	67.5168	69.1377	1.62095	0.642088	-1013.09	1.00178	-64.5356	0.744646
329	USV	TRUE	0.745306	90.3838	90.3866	0.0028	70.8366	69.6862	71.987	2.3008	0.833873	-849.987	1.00243	-68.9038	0.655176
330	USV	TRUE	0.760651	90.505	90.507	0.002	71.914	71.2015	72.1367	0.935162	0.323958	-278.64	1.23397	-67.2483	0.639173
331	USV	TRUE	0.872558	90.705	90.7066	0.0016	81.6263	78.9722	83.2116	4.2394	1.69431	-2649.63	1.00326	-75.2814	0.618875
332	USV	TRUE	0.99231	91.0514	91.0554	0.004	78.4927	75.7782	78.6145	2.83632	1.22572	756.965	1.03278	-70.9807	0.634839
333	USV	TRUE	0.836535	91.2071	91.2095	0.0024	71.4914	70.4894	71.6027	1.11329	0.416554	-417.483	1.11096	-70.5734	0.539646
334	USV	TRUE	0.822154	91.3603	91.3983	0.038	81.1047	77.2839	85.5448	8.26095	2.534	37.5883	1.18402	-76.9248	0.546567
335	USV	TRUE	0.847612	91.8659	91.8679	0.002	77.809	77.7111	78.1119	0.400784	0.153333	-176.854	1.03234	-73.0693	0.541134
336	USV	TRUE	0.94879	92.0031	92.0047	0.0016	80.1477	79.7469	80.3703	0.623441	0.249933	-389.651	1.00816	-68.0139	0.718325
337	USV	TRUE	0.683596	92.2052	92.208	0.0028	64.783	64.2858	66.3491	2.06329	0.728721	-708.617	1.04523	-76.0239	0.609906
338	USV	TRUE	0.72413	92.3988	92.4036	0.0048	73.1918	67.2347	74.2868	7.05207	2.41199	-1499.92	1.00699	-74.2873	0.564633
339	USV	TRUE	0.680958	92.4776	92.4796	0.002	72.0801	71.8619	72.5833	0.721411	0.294569	374.701	1.0422	-75.4856	0.613692
340	USV	TRUE	0.672918	92.548	92.5504	0.0024	74.2966	70.9568	75.8998	4.943	1.81593	-2059.58	1.01097	-72.8047	0.72859
341	USV	TRUE	0.627503	92.964	92.9656	0.0016	74.9972	73.0111	75.3891	2.37798	1.00872	-1480.67	1.08242	-75.6897	0.668335
342	USV	TRUE	0.674095	93.2457	93.2477	0.002	77.8832	77.0638	78.3463	1.28251	0.50588	-665.428	1.02121	-76.1148	0.597112
343	USV	TRUE	0.875746	93.7817	93.8313	0.0496	79.5879	68.5737	89.9637	21.39	4.99274	125.642	3.63979	-92.6973	0.228947
344	USV	TRUE	0.903105	93.9061	93.9185	0.0124	73.4303	71.0707	74.0033	2.93258	1.09489	197.055	1.05886	-76.3439	0.586746
345	USV	TRUE	0.734181	94.1013	94.1033	0.002	67.7684	67.3053	67.9287	0.623441	0.243171	-311.721	1.01894	-75.5503	0.611458
346	USV	TRUE	0.770217	94.2109	94.2633	0.0524	69.9617	67.5101	72.0467	4.53666	1.34079	-24.7119	1.02031	-77.1517	0.526206
347	USV	TRUE	0.649582	94.4493	94.4741	0.0248	80.344	80.0126	88.7672	8.75456	4.21916	360.044	1.00165	-79.7285	0.459718
348	USV	TRUE	0.634298	94.6725	94.6749	0.0024	66.9111	66.5771	67.2451	0.667973	0.240498	-278.322	1	-74.3448	0.629576
349	USV	TRUE	0.941197	94.9709	94.9769	0.006	71.9707	71.191	72.1506	0.959656	0.37615	-171.756	1.01	-60.4138	0.846766
350	USV	TRUE	0.762242	95.1866	95.1934	0.0068	77.5132	75.246	78.1215	2.87552	1.0445	-417.394	1.00304	-74.6023	0.547812
351	USV	TRUE	0.815734	95.3102	95.3122	0.002	106.745	77.1362	109.128	31.9914	12.2122	-12373.4	1.18126	-74.4526	0.606479
352	USV	TRUE	0.998672	95.4314	95.4334	0.002	77.7681	77.7681	77.7681	1.42109e-14	5.26953e-15	-1.24319e-12	1	-58.9613	0.845305
353	USV	TRUE	0.693468	103.37	103.371	0.0016	80.0141	79.7647	80.0853	0.320627	0.129065	155.86	1.04572	-76.182	0.503125
354	USV	TRUE	0.734102	104.573	104.577	0.0044	70.4402	68.4314	71.4205	2.98912	1.02776	-626.961	1.04513	-72.4701	0.672275
355	USV	TRUE	0.643923	104.662	104.667	0.0044	79.4267	79.4079	79.6544	0.246525	0.0941573	-32.472	1.01578	-68.3046	0.707731
356	USV	TRUE	0.710292	104.822	104.853	0.0312	67.5346	66.9047	68.1645	1.25977	0.682844	40.9969	1.00003	-76.0821	0.533732
357	USV	TRUE	0.614333	104.987	104.989	0.002	70.6397	70.3503	70.9559	0.605629	0.218335	290.727	1.00254	-77.4002	0.476265
358	USV	TRUE	0.607988	105.104	105.121	0.0172	68.804	68.1244	70.6445	2.52006	0.890764	155.929	1.0073	-77.9371	0.485288
359	USV	TRUE	0.733948	105.455	105.457	0.0024	71.9595	71.8927	72.1747	0.282033	0.100127	-83.4966	1.01988	-77.8544	0.508832
360	USV	TRUE	0.760287	105.562	105.567	0.0048	81.2042	77.4933	83.171	5.67777	2.08903	-1305.26	1.11742	-83.1736	0.451215
361	USV	TRUE	0.672526	105.65	105.652	0.002	73.4303	72.5352	73.693	1.15782	0.42199	-518.474	1.06719	-70.4578	0.64265
362	USV	TRUE	0.776826	105.763	105.787	0.0244	84.3597	83.4178	85.9865	2.5687	0.983933	-57.7184	1.0309	-76.7901	0.534332
363	USV	TRUE	0.602598	106.634	106.639	0.0048	83.0255	80.2217	84.6729	4.45126	1.45878	954.059	1.0116	-82.0881	0.504833
364	USV	TRUE	0.605521	106.743	106.747	0.004	80.6467	80.561	85.2455	4.6845	2.13664	1210.65	1.10276	-81.0228	0.484011
365	USV	TRUE	0.718977	116.782	116.827	0.0448	39.9269	30.7683	45.3894	14.6212	3.47499	57.3839	5.07481	-99.4047	0.152211
366	USV	TRUE	0.715773	121.226	121.248	0.022	66.8351	63.2149	70.0812	6.86625	2.25871	-217.207	1.21179	-73.5118	0.495101
367	USV	TRUE	0.956354	121.373	121.375	0.0016	83.2741	82.7041	84.2004	1.49626	0.597287	-935.162	1.00886	-66.606	0.793911
368	USV	TRUE	0.71938	121.491	121.499	0.008	71.1714	70.4213	72.0846	1.66325	0.498817	-123.321	1.14534	-69.3106	0.660023
369	USV	TRUE	0.854035	121.596	121.603	0.0068	69.813	69.4489	72.4474	2.99845	0.996671	464.037	1.01305	-66.6822	0.664204
370	USV	TRUE	0.722054	135.575	135.577	0.002	85.2908	84.329	86.3863	2.05736	0.775788	-87.1546	2.63747	-82.7056	0.4286
371	USV	TRUE	0.748385	136.57	136.572	0.002	54.5592	53.7398	55.3519	1.61204	0.632277	842.282	1.00543	-79.8564	0.549167
372	USV	TRUE	0.691299	136.663	136.674	0.0112	63.3775	50.3532	68.2773	17.9241	5.94998	1570.32	1.01676	-79.3413	0.391894
373	USV	TRUE	0.885822	136.837	136.839	0.0016	67.5338	66.6342	68.2552	1.62095	0.642088	-1013.09	1.00178	-66.3976	0.701337
374	USV	TRUE	0.939575	136.917	136.92	0.0024	70.5042	69.7026	70.8382	1.13555	0.420241	473.147	1.02178	-61.6749	0.844903
375	USV	TRUE	0.894095	137.169	137.172	0.0028	77.5572	76.1916	78.7893	2.59767	0.934436	-952.48	1.00226	-67.8699	0.776853
376	USV	TRUE	0.698595	137.275	137.277	0.0028	70.535	69.1694	71.3663	2.19689	0.780102	-788.137	1.01151	-69.3098	0.673482
377	USV	TRUE	0.725704	137.369	137.401	0.0324	67.8741	65.8889	108.253	42.3643	7.72328	-1150.14	1.03785	-71.5263	0.487234
378	USV	TRUE	0.900283	137.533	137.542	0.0088	72.3822	71.5216	76.5237	5.00206	1.83026	-593.765	1.11985	-71.1426	0.633614
379	USV	TRUE	0.651382	137.619	137.622	0.0032	69.3202	68.2648	69.7662	1.50139	0.604109	-461.303	1.00193	-60.605	0.762392
380	USV	TRUE	0.838044	137.741	137.75	0.0096	72.3615	68.6015	76.0862	7.48465	3.00284	-833.308	1.06117	-69.222	0.630415
381	USV	TRUE	0.969038	137.867	137.87	0.0024	72.6967	71.1604	74.0995	2.93908	1.05855	1224.62	1.00028	-73.9136	0.66635
382	USV	TRUE	0.761809	137.98	137.985	0.0056	92.8997	84.0078	94.4743	10.4664	3.58648	1396.77	1.41591	-76.5889	0.549691
383	USV	TRUE	0.654942	138.281	138.284	0.0028	72.6474	72.5955	73.4638	0.868365	0.311342	245.63	1.09769	-63.2956	0.713684
384	USV	TRUE	0.880496	138.396	138.4	0.0048	74.4458	73.1989	75.7224	2.52345	0.804286	514.845	1.00824	-52.7339	0.880317
385	USV	TRUE	0.683179	149.67	149.674	0.0036	81.3523	81.2929	82.4433	1.1504	0.392853	271.462	1.0746	-78.9057	0.454706
386	USV	TRUE	0.658139	158.098	158.101	0.0024	78.1492	76.88	79.0843	2.20431	0.796673	-918.463	1.00367	-77.9591	0.532794
387	USV	TRUE	0.698459	158.679	159.219	0.54	82.3388	46.91	108.818	61.9076	10.0998	9.32801	48.2002	-95.0553	0.176296
388	USV	TRUE	0.661658	159.27	159.272	0.0016	73.9087	73.1606	74.1225	0.961881	0.387194	-467.581	1.24253	-70.8388	0.706794
389	USV	TRUE	0.889517	159.356	159.359	0.0028	79.646	77.3155	79.9132	2.59767	0.918367	-749.261	1.26569	-64.8177	0.781046
390	USV	TRUE	0.835886	159.455	159.458	0.0028	79.6905	79.6905	79.6905	1.42109e-14	5.3712e-15	-6.70696e-13	1	-63.3551	0.744068
391	USV	TRUE	0.726099	159.829	159.831	0.0024	72.6828	72.6012	72.8684	0.267189	0.100127	27.8322	1.0391	-70.4799	0.682907
392	USV	TRUE	0.649438	160.004	160.006	0.002	70.1792	69.3643	70.6289	1.2647	0.495946	-50.8932	1.8185	-75.9469	0.62275
393	USV	TRUE	0.617642	162.441	162.443	0.002	81.8704	81.5453	82.338	0.792661	0.291356	-239.834	1.25179	-75.0483	0.499431
394	USV	TRUE	0.656312	162.643	162.645	0.0016	84.431	84.431	84.431	1.42109e-14	3.97205e-15	1.33533e-11	1	-67.5785	0.701281
395	USV	TRUE	0.719476	172.542	172.587	0.0448	68.4276	54.7119	85.6539	30.942	7.96105	-4.92173	11.7544	-97.3292	0.165477
396	USV	TRUE	0.745131	183.009	183.013	0.0036	68.6242	67.2794	69.299	2.01965	0.688459	248.087	1.544	-75.1056	0.66011
397	USV	TRUE	0.648235	183.851	183.854	0.0028	62.2696	59.8574	63.2047	3.34729	1.27626	-1249.36	1.09578	-69.2291	0.714888
398	USV	TRUE	0.782058	195.628	195.63	0.002	77.5874	76.5053	78.3935	1.88814	0.71839	956.156	1.004	-69.5578	0.757066
399	USV	TRUE	0.760517	195.765	195.767	0.002	93.3647	87.1526	93.8323	6.67973	2.60577	-2795.94	1.17981	-68.8949	0.71243
400	USV	TRUE	0.679735	195.83	195.837	0.0072	79.6283	78.7399	80.8035	2.06364	0.759394	251.202	1.01476	-79.8527	0.485355
401	USV	TRUE	0.710623	195.976	195.978	0.002	87.2743	84.1037	88.2629	4.15924	1.67381	-2131.15	1.05854	-70.4058	0.742128
402	USV	TRUE	0.745562	196.101	196.103	0.0016	96.7821	95.8024	99.543	3.74065	1.53618	-2337.91	1.01965	-71.7633	0.663797
403	USV	TRUE	0.729889	196.184	196.187	0.0036	77.091	74.9609	78.6125	3.65159	1.21261	-995.212	1.0073	-72.6995	0.659666
404	USV	TRUE	0.605742	208.233	208.235	0.0016	78.597	78.3209	78.695	0.374065	0.153618	-233.791	1.01068	-73.8661	0.587802
405	USV	TRUE	0.66517	208.512	208.514	0.002	75.2313	72.3858	76.3936	4.00784	1.62148	-2050.36	1.15561	-76.0672	0.587294
406	USV	TRUE	0.602009	268.967	269.031	0.064	68.1146	40.4457	85.7194	45.2737	12.1028	-14.1484	10.0878	-92.4237	0.201811
407	USV	TRUE	0.731929	269.099	269.111	0.0116	75.9947	69.961	77.0079	7.04694	2.75934	-512.767	1.15798	-76.8531	0.596539
408	USV	TRUE	0.607539	322.294	322.302	0.008	79.6552	75.0583	80.6544	5.59617	1.93646	-708.187	1.1596	-82.6875	0.444275
409	USV	TRUE	0.625753	322.42	322.422	0.0016	70.6524	70.5812	70.9018	0.320627	0.129065	155.86	1.04572	-75.4017	0.494747
410	USV	TRUE	0.721712	322.499	322.504	0.0052	80.5042	80.4586	83.5994	3.14078	1.39386	-647.074	1.04558	-75.4777	0.532858
411	USV	TRUE	0.865332	322.67	322.682	0.0124	70.1451	69.7963	76.1047	6.30845	2.40245	-530.126	1.03676	-72.4637	0.494423
412	USV	TRUE	0.767818	323.039	323.04	0.0016	82.4622	81.3578	82.8541	1.49626	0.614471	935.162	1.03875	-74.2336	0.558141
413	USV	TRUE	0.610045	372.13	372.132	0.002	79.7434	79.2135	80.9057	1.6922	0.701074	-905.262	1.06823	-75.3063	0.623471
414	USV	TRUE	0.641436	372.632	372.634	0.0024	73.2648	72.196	74.8011	2.60509	0.942964	-1085.46	1.00482	-76.7298	0.586231
415	USV	TRUE	0.951137	372.768	372.826	0.058	73.6091	70.9109	76.7454	5.8345	2.80832	88.8978	1.01712	-76.6555	0.429176
416	USV	TRUE	0.866834	373.244	373.246	0.0024	79.3857	78.9329	81.3228	2.38986	0.866237	807.134	1.32816	-75.1074	0.621417
417	USV	TRUE	0.661845	373.367	373.37	0.0024	73.3863	71.5828	75.5238	3.94104	1.42063	-1642.1	1.00071	-79.0656	0.526511
418	USV	TRUE	0.691527	373.457	373.459	0.0016	85.3797	85.3797	85.3797	1.42109e-14	8.51911e-15	1.1028e-11	1	-69.4347	0.534428
419	USV	TRUE	0.787554	373.565	373.577	0.0116	69.2207	69.1028	73.3236	4.22078	2.21762	-367.385	1.00287	-71.262	0.694138
420	USV	TRUE	0.633486	373.714	373.717	0.0036	81.881	81.591	82.0717	0.480627	0.180757	13.9691	1.07671	-77.1539	0.5442
421	USV	TRUE	0.772348	373.827	373.834	0.0064	77.3105	77.1601	77.426	0.265896	0.105243	28.1381	1.00462	-76.6874	0.575062
422	USV	TRUE	0.660082	374.036	374.039	0.0024	74.7122	73.7103	77.1169	3.40666	1.26072	-1419.44	1.02422	-75.9024	0.596462
423	USV	TRUE	0.650635	374.49	374.5	0.0104	82.5447	76.8257	85.8315	9.00585	3.75462	737.785	1.16935	-75.0419	0.585657
424	USV	TRUE	0.727924	374.581	374.588	0.0068	59.3919	54.3784	59.7671	5.38867	2.53004	901.215	1.07926	-80.6793	0.490998
425	USV	TRUE	0.860464	374.76	374.764	0.0036	85.114	84.8258	85.9613	1.13555	0.331274	-113.377	1.17554	-71.1196	0.699446
426	USV	TRUE	0.959456	374.85	374.866	0.016	72.6111	71.3724	80.7139	9.34149	4.189	667.545	1.08817	-74.0699	0.594244
427	USV	TRUE	0.817051	375.037	375.043	0.006	67.2059	65.5573	67.8574	2.3001	0.919219	388.058	1.00112	-73.0918	0.630602
428	USV	TRUE	0.702069	385.261	385.265	0.0036	69.9533	68.9439	70.5693	1.6254	0.619707	360.525	1.54488	-73.2096	0.498856
429	USV	TRUE	0.606541	385.952	385.993	0.0416	78.2925	68.926	86.6792	17.7532	4.43746	-39.9559	6.02272	-95.869	0.164246
430	USV	TRUE	0.652615	403.937	403.947	0.01	69.54	67.8553	70.6223	2.76696	1.03185	-280.668	1.00179	-80.9405	0.462081
431	USV	TRUE	0.848671	404.3	404.306	0.0064	71.7571	69.6318	72.225	2.59326	1.01664	-392.209	1.01257	-81.2795	0.402306
432	USV	TRUE	0.646454	404.628	404.63	0.002	82.0053	78.6343	84.5213	5.88707	2.19336	-2919.36	1.00086	-80.3643	0.535531
433	USV	TRUE	0.753494	418.754	418.8	0.0464	37.0769	30.4269	42.1832	11.7563	3.09869	-21.3107	3.89482	-95.086	0.178219
434	USV	TRUE	0.897901	530.195	530.197	0.0016	78.6752	78.3991	78.7732	0.374065	0.153618	-233.791	1.01068	-73.7267	0.603397
435	USV	TRUE	0.760166	541.364	541.367	0.0024	80.0801	79.6645	82.8188	3.15432	1.18244	1224.62	1.16791	-72.0192	0.589771
436	USV	TRUE	0.680247	541.841	541.857	0.016	88.9261	72.7916	92.9525	20.161	8.20273	1079.89	1.78999	-80.4718	0.449353
437	USV	TRUE	0.608534	542.021	542.023	0.002	75.426	71.957	76.5348	4.57784	1.7702	-2122.25	1.29559	-75.8472	0.519933
438	USV	TRUE	0.615249	542.156	542.159	0.0024	81.1827	78.778	81.8655	3.08752	1.10977	-1001.96	1.43615	-74.8993	0.536411
439	USV	TRUE	0.650838	542.331	542.334	0.0024	69.1044	66.8333	70.0396	3.20627	1.18732	-1335.95	1.02606	-73.0055	0.601023
440	USV	TRUE	0.750993	542.441	542.443	0.0028	75.6909	71.928	76.3589	4.43089	1.57986	1457.88	1.10298	-68.2148	0.656347
441	USV	TRUE	0.602216	547.675	547.677	0.0024	79.419	78.9514	80.087	1.13555	0.410963	473.147	1.00398	-80.2377	0.499734
442	USV	TRUE	0.863489	547.926	547.928	0.0016	88.4098	87.3054	88.8017	1.49626	0.614471	-935.162	1.03875	-77.589	0.571696
443	USV	TRUE	0.758217	548.093	548.111	0.018	87.0706	72.9061	87.4231	14.5171	6.50557	813.716	1.04405	-75.6009	0.548206
444	USV	TRUE	0.838733	570.239	570.241	0.002	61.7158	60.9499	62.7846	1.8347	0.67271	-893.175	1.00595	-78.03	0.511323
						0.0167901
