# Supplementary material for: Bazedoxifene reverses sexually dimorphic autistic-like abnormalities in biallelic MDGA1-mutant mice
Source: EMBO Mol Med. 2026 Mar 20;18(4):1358–98. doi: 10.1038/s44321-026-00402-y (PMC13084050; doi:10.1038/s44321-026-00402-y)
Supplement: Supplementary file 20 — Source data Fig. 7 [file 44321_2026_402_MOESM20_ESM.zip › Panel I and J/Batch3/WT_sham_66.xlsx]

## Sheet: Sheet1
ID	Label	Accepted	Score	Begin Time (s)	End Time (s)	Call Length (s)	Principal Frequency (kHz)	Low Freq (kHz)	High Freq (kHz)	Delta Freq (kHz)	Frequency Standard Deviation (kHz)	Slope (kHz/s)	Sinuosity	Mean Power (dB/Hz)	Tonality
1	USV	TRUE	0.764817	0.186004	0.190404	0.0044	74.592	74.2874	77.3591	3.07169	1.05354	-630.483	1.14901	-72.5367	0.672737
2	USV	TRUE	0.650617	0.283604	0.285604	0.002	82.9481	82.6453	83.0461	0.400784	0.153333	176.854	1.03234	-63.8269	0.75654
3	USV	TRUE	0.706438	0.934404	0.936404	0.002	72.201	71.4974	72.4326	0.935162	0.341504	227.747	1.31187	-68.6319	0.59602
4	USV	TRUE	0.657337	1.0995	1.1011	0.0016	73.0673	73.0673	73.0673	1.42109e-14	3.97205e-15	1.33533e-11	1	-68.0632	0.702389
5	USV	TRUE	0.814007	1.5407	1.5467	0.006	73.4779	68.3062	74.3166	6.01047	2.73714	1009.77	1.00414	-76.6163	0.547181
6	USV	TRUE	0.652427	1.8319	1.8587	0.0268	69.1332	63.6364	70.4901	6.8537	2.79356	-260.725	1.01902	-73.2637	0.490777
7	USV	TRUE	0.636601	4.11999	4.12159	0.0016	76.4511	75.9078	77.5287	1.62095	0.652809	-1013.09	1.01707	-77.2392	0.506718
8	USV	TRUE	0.813044	4.23679	4.23999	0.0032	79.8915	79.127	80.181	1.05391	0.377688	-293.784	1.10386	-65.7704	0.664516
9	USV	TRUE	0.820121	4.30479	4.32239	0.0176	83.6663	75.0434	84.4679	9.42446	3.8173	532.327	1.19433	-68.6825	0.670719
10	USV	TRUE	0.755941	4.52039	4.54199	0.0216	72.7702	72.3764	85.0011	12.6247	6.47142	605.995	1.02792	-73.6913	0.546863
11	USV	TRUE	0.654572	4.60799	4.60959	0.0016	74.264	74.166	74.5401	0.374065	0.153618	-233.791	1.01068	-73.9614	0.568828
12	USV	TRUE	0.714669	4.69679	4.69959	0.0028	78.412	77.1725	78.7385	1.56603	0.570334	-547.808	1.06002	-66.4182	0.715981
13	USV	TRUE	0.605769	4.77839	4.78319	0.0048	80.0929	79.4961	80.1219	0.625818	0.197225	95.7129	1.02542	-66.265	0.70666
14	USV	TRUE	0.626642	4.86319	4.87559	0.0124	72.291	67.9855	75.3694	7.38394	2.35514	-572.775	1.00943	-68.4019	0.659173
15	USV	TRUE	0.693124	5.37149	5.37349	0.002	67.2229	66.9468	67.2496	0.302814	0.114253	-113.873	1.03232	-76.3286	0.512485
16	USV	TRUE	0.792753	5.43469	5.43629	0.0016	71.7665	71.5171	71.8378	0.320627	0.129065	155.86	1.04572	-69.7562	0.652381
17	USV	TRUE	0.656168	5.72709	5.72989	0.0028	69.7593	68.5199	70.4644	1.94454	0.639849	-637.932	1.02669	-73.1627	0.61629
18	USV	TRUE	0.732784	5.80309	5.80909	0.006	77.704	74.5016	77.9235	3.42186	1.61344	-584.648	1.06003	-73.908	0.527196
19	USV	TRUE	0.673017	5.89989	5.90749	0.0076	81.8738	79.9096	82.2101	2.30044	0.611542	-171.482	1.17975	-67.1624	0.648505
20	USV	TRUE	0.627859	6.00709	6.00949	0.0024	77.591	77.45	78.1922	0.742192	0.281838	-306.154	1.03007	-61.6861	0.701136
21	USV	TRUE	0.717155	6.13658	6.13938	0.0028	61.4301	61.1481	62.7216	1.57345	0.546493	445.315	1.20847	-75.5743	0.434814
22	USV	TRUE	0.825735	6.23538	6.24138	0.006	75.8801	72.7703	78.3962	5.62582	2.17022	-1122.35	1.06097	-60.5172	0.776459
23	USV	TRUE	0.778371	6.35458	6.35658	0.002	72.3396	71.5113	72.4198	0.908443	0.34276	-341.62	1.1659	-58.9818	0.783498
24	USV	TRUE	0.818276	6.43658	6.43818	0.0016	73.8114	73.2414	74.7377	1.49626	0.597287	-935.162	1.00886	-62.614	0.781687
25	USV	TRUE	0.611013	6.63658	6.65018	0.0136	73.4864	67.3467	76.8297	9.48305	3.6608	-675.942	1.01127	-63.3134	0.707107
26	USV	TRUE	0.918947	6.77538	6.78458	0.0092	66.7159	65.8454	69.6998	3.85433	1.64539	469.732	1.02531	-67.2737	0.645218
27	USV	TRUE	0.613774	7.27328	7.31648	0.0432	38.3238	28.1706	45.5527	17.3821	3.63502	55.5363	4.29967	-97.4561	0.160983
28	USV	TRUE	0.729875	10.845	10.8526	0.0076	79.7916	71.0834	79.8629	8.77951	4.02679	1219.68	1.05004	-69.1731	0.659852
29	USV	TRUE	0.712654	11.2441	11.2469	0.0028	65.8877	64.1212	66.3627	2.24142	0.819747	-788.137	1.07748	-68.7719	0.679961
30	USV	TRUE	0.612684	11.6305	11.6517	0.0212	71.8621	66.3699	73.3317	6.96176	2.78303	-356.263	1.02531	-63.973	0.706277
31	USV	TRUE	0.791517	11.7825	11.7889	0.0064	67.3472	67.0038	68.0072	1.0034	0.432641	-156.501	1.00423	-58.4	0.686475
32	USV	TRUE	0.77675	11.8677	11.8749	0.0072	77.9578	71.9015	78.5367	6.6352	2.16732	-835.813	1.17057	-64.7561	0.715426
33	USV	TRUE	0.835722	11.9777	11.9885	0.0108	68.4246	67.4375	69.4414	2.00392	0.580316	-44.1883	1.18448	-66.5239	0.594509
34	USV	TRUE	0.839373	12.08	12.0932	0.0132	80.9305	68.6382	81.2393	12.601	6.65425	-962.828	1.00487	-68.4736	0.629075
35	USV	TRUE	0.949285	12.1896	12.196	0.0064	78.3638	76.8656	80.1547	3.28903	0.888562	109.607	1.49188	-65.3794	0.655956
36	USV	TRUE	0.836259	12.3808	12.3956	0.0148	79.8373	77.2501	80.896	3.64595	1.52658	-269.697	1.0972	-66.5589	0.693418
37	USV	TRUE	0.621108	12.5004	12.502	0.0016	75.4327	75.3347	75.7088	0.374065	0.153618	-233.791	1.01068	-70.4873	0.591489
38	USV	TRUE	0.681269	12.8792	12.8828	0.0036	67.4617	66.5562	67.6769	1.12071	0.404072	-301.15	1.06058	-58.1185	0.778957
39	USV	TRUE	0.836996	14.6338	14.6354	0.0016	72.5992	70.7289	74.4695	3.74065	1.47862	2337.91	1	-77.3374	0.592593
40	USV	TRUE	0.655252	15.1549	15.1589	0.004	71.7762	70.5883	72.1544	1.56618	0.493147	380.584	1.00741	-63.8622	0.776631
41	USV	TRUE	0.632501	15.6157	15.6173	0.0016	70.8592	70.8592	70.8592	1.42109e-14	7.53644e-15	1.39022e-11	1	-73.2008	0.504604
42	USV	TRUE	0.779156	15.7073	15.7101	0.0028	74.9915	74.2239	76.5103	2.28636	0.873297	-805.99	1.00194	-83.3626	0.45243
43	USV	TRUE	0.744916	16.1383	16.1403	0.002	73.7045	73.3216	74.6931	1.37157	0.554485	-707.415	1.0753	-72.0935	0.669723
44	USV	TRUE	0.705187	16.3895	16.4011	0.0116	75.9072	69.1616	76.8052	7.6436	2.46032	-662.14	1.1088	-72.7959	0.596574
45	USV	TRUE	0.649313	16.7231	16.7267	0.0036	71.3743	66.8335	72.1843	5.35084	2.00852	-1512.47	1.17644	-69.0189	0.647069
46	USV	TRUE	0.871428	16.8187	16.8211	0.0024	76.2692	75.2673	76.3806	1.11329	0.416554	-417.483	1.11096	-71.8085	0.655326
47	USV	TRUE	0.753378	17.0099	17.0115	0.0016	78.1959	77.9465	78.2672	0.320627	0.129065	155.86	1.04572	-65.9471	0.713747
48	USV	TRUE	0.646402	17.643	17.6446	0.0016	71.4044	71.4044	71.4044	1.42109e-14	4.35117e-15	9.93014e-12	1	-66.8807	0.704259
49	USV	TRUE	0.604252	17.7462	17.7482	0.002	73.82	72.1634	73.9803	1.81689	0.685519	-683.241	1.27641	-70.8536	0.671027
50	USV	TRUE	0.605435	17.8538	17.8558	0.002	76.4471	73.3878	78.3575	4.96972	1.87026	-2472.77	1.00409	-69.0427	0.699997
51	USV	TRUE	0.728505	18.3791	19.1191	0.74	81.8378	51.6667	104.915	53.2479	9.49321	-16.1794	30.2692	-94.054	0.181839
52	USV	TRUE	0.669123	18.7629	18.7661	0.0032	78.8645	78.3895	79.2059	0.816411	0.295878	86.5891	1.20181	-71.8678	0.660356
53	USV	TRUE	0.698143	19.198	19.2156	0.0176	67.0971	64.7197	74.3779	9.65819	3.7713	-520.355	1.15711	-69.7641	0.592503
54	USV	TRUE	0.649194	19.4276	19.4308	0.0032	76.6492	76.2632	78.8758	2.61252	0.972664	-824.143	1.1262	-73.7699	0.610671
55	USV	TRUE	0.808073	19.5676	19.5696	0.002	67.8142	67.4224	68.9453	1.52298	0.596144	-728.409	1.16064	-73.4727	0.640097
56	USV	TRUE	0.645925	19.7756	19.7776	0.002	76.573	73.4647	77.5527	4.08799	1.55722	-1747.54	1.4552	-74.924	0.62844
57	USV	TRUE	0.683562	20.4655	20.4671	0.0016	69.3626	68.3651	69.6476	1.28251	0.516259	-623.441	1.32433	-73.4972	0.656532
58	USV	TRUE	0.663043	20.5731	20.5791	0.006	72.7121	70.2632	74.7182	4.455	1.66613	-781.887	1.11771	-75.5049	0.599415
59	USV	TRUE	0.648514	20.7751	20.7815	0.0064	71.1487	70.1668	71.5918	1.42501	0.582524	-253.822	1.07291	-67.371	0.728046
60	USV	TRUE	0.726857	20.9867	20.9979	0.0112	70.0781	69.4565	70.4344	0.977902	0.309932	19.2291	1.02939	-67.8146	0.720119
61	USV	TRUE	0.884067	21.107	21.1098	0.0028	76.7683	75.8183	76.8871	1.06876	0.356517	-268.603	1.13869	-66.4783	0.714972
62	USV	TRUE	0.719309	21.4422	21.4462	0.004	73.0351	68.8596	73.2274	4.36774	1.99923	-1141.87	1.0856	-74.5424	0.584294
63	USV	TRUE	0.709639	21.7086	21.7534	0.0448	69.9592	66.8437	72.2099	5.36619	2.13593	-92.7051	1.0338	-73.6411	0.548581
64	USV	TRUE	0.653486	22.1417	22.1441	0.0024	78.8032	78.7809	79.0035	0.222658	0.0833109	-83.4966	1.00723	-72.902	0.630525
65	USV	TRUE	0.830116	22.5277	22.5297	0.002	79.6136	79.5157	79.9164	0.400784	0.153333	176.854	1.03234	-67.3869	0.674307
66	USV	TRUE	0.629373	24.2275	24.2295	0.002	66.4417	66.1389	66.5397	0.400784	0.153333	-176.854	1.03234	-75.4503	0.551388
67	USV	TRUE	0.713726	24.3007	24.3071	0.0064	74.2458	73.0141	75.5217	2.50766	0.796143	342.238	1.03446	-79.423	0.452874
68	USV	TRUE	0.897054	24.3995	24.4011	0.0016	76.7162	76.7162	76.7162	1.42109e-14	6.40475e-15	7.60486e-12	1	-72.9709	0.627961
69	USV	TRUE	0.678241	24.6887	24.6907	0.002	70.6117	70.2955	70.9012	0.605629	0.218335	-290.727	1.00254	-74.7109	0.597834
70	USV	TRUE	0.832162	25.387	25.401	0.014	71.6065	67.8344	75.6871	7.85269	3.13587	444.703	1.4885	-73.2163	0.609933
71	USV	TRUE	0.93944	25.5182	25.5294	0.0112	75.8853	65.4244	77.5769	12.1525	4.89052	1050.42	1.32744	-71.6454	0.648613
72	USV	TRUE	0.860439	25.6338	25.6358	0.002	75.0669	75.0669	75.0669	1.42109e-14	5.94483e-15	-1.65336e-13	1	-59.071	0.740718
73	USV	TRUE	0.829613	25.7438	25.7462	0.0024	76.577	76.243	77.5789	1.33595	0.500636	-556.644	1.03719	-64.2616	0.736515
74	USV	TRUE	0.65065	26.0326	26.0354	0.0028	80.5573	79.1323	80.8913	1.759	0.647077	-609.658	1.10259	-72.4381	0.567168
75	USV	TRUE	0.630262	29.4582	29.5078	0.0496	49.0957	38.319	60.7332	22.4142	5.58359	-130.028	7.91597	-95.8668	0.161318
76	USV	TRUE	0.772852	33.2818	33.2938	0.012	77.4042	77.3319	83.8711	6.5392	2.13677	-446.321	1.13358	-74.6367	0.53349
77	USV	TRUE	0.622017	33.4098	33.453	0.0432	45.895	40.0762	63.3662	23.29	5.63955	-134.387	6.76206	-93.7167	0.174352
78	USV	TRUE	0.684889	33.7878	33.7934	0.0056	75.2775	70.8999	75.9409	5.04095	2.48771	-902.349	1.00018	-78.1734	0.58427
79	USV	TRUE	0.816619	33.9054	33.9306	0.0252	69.2777	65.891	70.3255	4.43452	1.35448	29.339	1.16746	-66.3207	0.715265
80	USV	TRUE	0.961989	34.0062	34.0098	0.0036	67.2892	66.6959	67.9441	1.24814	0.412546	-311.095	1.02471	-61.8013	0.705509
81	USV	TRUE	0.615049	34.2705	34.2721	0.0016	77.8829	77.3574	78.2302	0.872818	0.347517	545.511	1.00577	-74.2357	0.630812
82	USV	TRUE	0.78468	34.6277	34.6313	0.0036	115.771	115.478	116.228	0.749744	0.281422	193.254	1.01488	-77.4576	0.499236
83	USV	TRUE	0.72328	35.9872	35.9924	0.0052	76.6708	74.4574	77.2448	2.78734	0.981418	-326.297	1.2631	-83.0406	0.412157
84	USV	TRUE	0.875126	36.3375	36.3391	0.0016	72.1858	71.9008	73.1833	1.28251	0.516259	-623.441	1.32433	-73.9449	0.598582
85	USV	TRUE	0.704138	36.6319	36.6335	0.0016	76.1468	75.9331	76.8949	0.961881	0.387194	-467.581	1.24253	-72.9455	0.609788
86	USV	TRUE	0.77304	37.5598	37.563	0.0032	76.9757	76.7382	77.0054	0.267189	0.0845777	54.1182	1.01256	-68.5906	0.658682
87	USV	TRUE	0.788445	38.3177	38.3201	0.0024	74.3175	72.3135	74.8518	2.5383	0.917681	-445.315	2.14432	-76.1488	0.620908
88	USV	TRUE	0.828726	38.8085	38.8157	0.0072	74.8212	73.5173	76.9782	3.46083	1.38817	448.42	1.46129	-77.8151	0.544327
89	USV	TRUE	0.603999	39.2748	39.296	0.0212	70.7681	70.7389	77.0725	6.33363	3.21281	-304.557	1.00326	-79.9827	0.433568
90	USV	TRUE	0.66609	39.8436	39.8452	0.0016	72.2795	70.9703	72.4666	1.49626	0.615599	857.232	1.163	-74.2006	0.601493
91	USV	TRUE	0.667216	40.4895	40.4935	0.004	80.068	79.9789	81.1813	1.20235	0.400469	-250.996	1.07408	-75.3458	0.486193
92	USV	TRUE	0.610726	42.8001	42.8053	0.0052	80.6829	76.4816	80.8413	4.3597	1.79595	-879.801	1.07315	-73.947	0.506274
93	USV	TRUE	0.797338	43.2988	43.3012	0.0024	65.4335	65.1663	65.9011	0.73477	0.267807	-306.154	1.00557	-68.0906	0.544085
94	USV	TRUE	0.71475	43.5824	43.5852	0.0028	78.7697	78.5396	78.9255	0.38594	0.135814	-70.685	1.05019	-57.881	0.807603
95	USV	TRUE	0.642515	44.7762	44.7818	0.0056	81.0749	78.9925	82.8013	3.80878	1.39814	-524.506	1.54188	-79.4136	0.508246
96	USV	TRUE	0.617801	46.222	46.2256	0.0036	79.2305	74.3038	79.8528	5.549	2.10011	1599.62	1.02355	-81.0009	0.50046
97	USV	TRUE	0.645912	47.3395	47.4227	0.0832	64.4963	38.861	82.7988	43.9378	8.63239	162.284	11.223	-96.6827	0.160674
98	USV	TRUE	0.748638	47.5755	47.5779	0.0024	106.794	105.258	107.039	1.78126	0.66822	-695.805	1.12729	-74.6251	0.595538
99	USV	TRUE	0.621064	47.8663	47.8715	0.0052	71.5099	65.3196	72.9962	7.67659	3.39226	1483.06	1.00098	-76.3887	0.541329
100	USV	TRUE	0.683059	52.4226	52.4262	0.0036	73.5937	73.2004	74.2469	1.04649	0.377555	-308.347	1.00684	-73.232	0.593417
101	USV	TRUE	0.640596	52.9742	52.9766	0.0024	76.4947	75.5596	78.3651	2.80549	1.02863	1168.95	1.01705	-73.2558	0.617927
102	USV	TRUE	0.611596	56.3614	56.365	0.0036	96.8979	93.3928	99.8577	6.46494	2.50972	-1574.19	1.05016	-76.8979	0.511461
103	USV	TRUE	0.787853	56.615	56.6174	0.0024	76.0963	75.4952	76.3635	0.868365	0.320263	-361.819	1.01396	-70.9699	0.657276
104	USV	TRUE	0.714321	56.7298	56.7514	0.0216	73.6631	71.2157	80.2268	9.01102	3.2655	-25.2298	1.41993	-73.616	0.54483
105	USV	TRUE	0.714277	56.8718	56.8734	0.0016	78.6759	78.1771	78.8184	0.641254	0.258129	311.721	1.14317	-66.7494	0.780228
106	USV	TRUE	0.656043	57.3241	57.4025	0.0784	57.8744	37.0039	83.0792	46.0753	9.43619	37.4418	12.6102	-95.1663	0.164337
107	USV	TRUE	0.694263	60.739	60.7406	0.0016	76.7188	76.318	76.9414	0.623441	0.249933	-389.651	1.00816	-77.2041	0.55195
108	USV	TRUE	0.757448	61.1626	61.1646	0.002	81.9157	78.1439	83.0335	4.88956	1.87934	-2236.12	1.29599	-67.4416	0.728028
109	USV	TRUE	0.611363	61.3721	61.3929	0.0208	70.5134	70.2765	71.7063	1.4298	0.501657	-63.9244	1.00758	-78.2749	0.403787
110	USV	TRUE	0.754597	61.8861	61.9057	0.0196	72.6505	69.4708	75.6908	6.22005	2.12986	-260.87	1.05482	-70.6078	0.641016
111	USV	TRUE	0.738286	62.0205	62.0225	0.002	70.0286	68.7327	70.6921	1.95939	0.795855	-1040.13	1.03756	-60.5588	0.786765
112	USV	TRUE	0.86566	62.2496	62.2548	0.0052	72.1193	71.0951	75.4295	4.3344	1.64696	-940.708	1.0839	-58.6318	0.771487
113	USV	TRUE	0.889939	62.5448	62.5468	0.002	71.3819	71.0033	72.6866	1.68329	0.658523	-821.289	1.10437	-65.4109	0.784288
114	USV	TRUE	0.936802	62.6352	62.6372	0.002	79.3788	79.0493	79.7084	0.659067	0.266714	-353.708	1.00734	-62.5205	0.762079
115	USV	TRUE	0.896311	62.7308	62.74	0.0092	72.1877	68.6772	77.4573	8.78013	2.95646	-1031.7	1.04803	-62.4544	0.789367
116	USV	TRUE	0.709257	62.8236	62.8304	0.0068	73.4035	71.3779	75.1518	3.77387	1.36626	-504.187	1.09906	-63.4626	0.770974
117	USV	TRUE	0.832284	62.9072	62.924	0.0168	70.8169	68.9762	78.9522	9.97594	2.63111	-553.167	1.03363	-63.6581	0.770955
118	USV	TRUE	0.663889	63.038	63.0444	0.0064	71	69.8645	71.1485	1.28399	0.384526	73.5825	1.12235	-62.3928	0.774432
119	USV	TRUE	0.75528	63.1364	63.1388	0.0024	74.1938	69.6516	75.181	5.52933	2.09238	-2254.41	1.07695	-70.4438	0.679469
120	USV	TRUE	0.760309	63.2583	63.2619	0.0036	76.3404	74.1806	77.0084	2.82775	1.02718	-813.263	1.06459	-70.0761	0.698794
121	USV	TRUE	0.943593	63.6357	63.8207	0.185	76.5872	75.008	77.4044	2.39642	0.897144	-7.833	1.19739	-65.9767	0.632854
122	USV	TRUE	0.740384	63.5279	63.5471	0.0192	84.3886	83.4686	84.9763	1.5077	0.514283	43.926	1.03042	-71.8873	0.639694
123	USV	TRUE	0.714185	63.6279	63.6387	0.0108	78.8835	75.4354	79.3294	3.89403	1.73212	-360.023	1.00001	-67.7464	0.770326
124	USV	TRUE	0.793267	63.7147	63.7187	0.004	83.5277	83.162	84.9146	1.75261	0.612348	-426.214	1.04901	-66.328	0.719726
125	USV	TRUE	0.871285	63.8931	63.9023	0.0092	87.412	83.3765	87.7473	4.37079	2.1109	478.876	1.00392	-75.9543	0.534636
126	USV	TRUE	0.73379	64.1131	64.1171	0.004	73.8461	73.6531	73.8758	0.222658	0.0826531	-33.9047	1.01967	-65.5152	0.66698
127	USV	TRUE	0.645352	64.2474	64.2626	0.0152	67.1912	65.5064	69.3231	3.81669	0.963911	-168.927	1.09355	-74.3686	0.540725
128	USV	TRUE	0.714971	65.7129	65.7153	0.0024	82.5736	82.2322	85.1119	2.87971	1.06943	-1057.62	1.25403	-72.1819	0.509506
129	USV	TRUE	0.686532	66.1344	66.1364	0.002	70.8996	69.5681	71.0199	1.45173	0.569375	-653.341	1.12866	-74.2815	0.610052
130	USV	TRUE	0.666926	66.4568	66.4588	0.002	78.2629	78.0892	78.4365	0.347346	0.151643	-197.847	1.00936	-65.8508	0.724247
131	USV	TRUE	0.928691	66.5468	66.552	0.0052	79.182	78.9482	79.6087	0.660551	0.245182	-52.3612	1.07324	-65.1563	0.728405
132	USV	TRUE	0.723772	66.764	66.7656	0.0016	75.3624	74.3649	75.6474	1.28251	0.516259	-623.441	1.32433	-67.6548	0.663505
133	USV	TRUE	0.731714	66.9544	66.9576	0.0032	77.9755	76.606	79.345	2.73901	1.32895	965.295	1.03134	-80.3553	0.500763
134	USV	TRUE	0.635241	67.1871	67.1919	0.0048	78.8738	76.5655	79.2894	2.72385	0.910371	-532.176	1.12471	-70.1419	0.665791
135	USV	TRUE	0.692828	68.3538	68.3578	0.004	78.3662	77.4533	78.9748	1.52149	0.581392	422.037	1.05952	-57.9241	0.742393
136	USV	TRUE	0.633802	68.5662	68.5686	0.0024	112.489	111.799	116.363	4.56448	1.71615	-1809.09	1.13001	-80.9772	0.575697
137	USV	TRUE	0.784448	68.6162	68.6418	0.0256	67.2877	67.0998	68.2375	1.13768	0.493424	-40.7583	1.00083	-72.2621	0.643761
138	USV	TRUE	0.845636	68.8726	68.8742	0.0016	73.0131	72.3451	74.2154	1.87032	0.749798	-1168.95	1.01167	-67.303	0.71975
139	USV	TRUE	0.71832	69.0374	69.055	0.0176	71.7314	70.3931	73.6101	3.21704	1.17174	118.364	1.11	-72.3563	0.614948
140	USV	TRUE	0.607171	69.3397	69.3417	0.002	71.546	71.35	73.8883	2.5383	0.980293	-1087.84	1.16923	-69.3169	0.762025
141	USV	TRUE	0.819272	69.4517	69.4553	0.0036	77.5702	77.4923	79.2958	1.80353	0.628606	-437.893	1.12802	-54.6563	0.735327
142	USV	TRUE	0.700631	70.0489	70.0529	0.004	73.2018	72.5932	73.5952	1.00196	0.39098	288.443	1.0175	-63.618	0.729955
143	USV	TRUE	0.984441	70.444	70.4464	0.0024	77.0037	76.8701	77.2709	0.400784	0.146947	166.993	1.00302	-65.1405	0.660195
144	USV	TRUE	0.668929	71.2859	71.2935	0.0076	94.2283	69.5936	94.6152	25.0216	10.1163	-3335.77	1.08257	-75.7495	0.454508
145	USV	TRUE	0.758784	71.6423	71.6443	0.002	74.7218	74.4279	75.5501	1.12219	0.444486	551.555	1.10143	-74.718	0.635657
146	USV	TRUE	0.941867	71.9143	71.9167	0.0024	72.4715	70.6011	73.4066	2.80549	1.02863	-1168.95	1.01705	-70.3235	0.656591
147	USV	TRUE	0.619103	72.9938	72.9954	0.0016	73.2332	72.9571	73.3311	0.374065	0.153618	233.791	1.01068	-74.0654	0.597771
148	USV	TRUE	0.622612	73.3104	73.3128	0.0024	72.8684	71.1984	73.2395	2.04103	0.773092	-834.966	1.08467	-72.2125	0.668103
149	USV	TRUE	0.639832	73.5188	73.5204	0.0016	98.8279	97.0823	99.3267	2.24439	0.903452	1091.02	1.46414	-80.2963	0.486411
150	USV	TRUE	0.684348	74.0836	74.0864	0.0028	64.5693	63.0181	65.1853	2.1672	0.779143	-770.466	1.03573	-67.5798	0.608352
151	USV	TRUE	0.766006	74.2827	74.2851	0.0024	70.8272	70.56	71.0943	0.534378	0.192398	222.658	1	-72.0951	0.56551
152	USV	TRUE	0.66551	74.3623	74.3639	0.0016	80.9957	80.7909	82.6078	1.81689	0.742355	1013.09	1.21069	-79.0865	0.572612
153	USV	TRUE	0.819451	74.4859	74.4883	0.0024	81.4077	80.2053	82.0089	1.80353	0.661259	751.47	1.0187	-70.5912	0.716097
154	USV	TRUE	0.660438	81.2776	81.2792	0.0016	74.0703	71.3094	75.05	3.74065	1.53618	-2337.91	1.01965	-78.8922	0.562803
155	USV	TRUE	0.708875	82.3335	82.3767	0.0432	85.2285	77.9887	86.03	8.0413	3.46967	175.775	1.02853	-79.2034	0.461538
156	USV	TRUE	0.652755	90.2695	90.2715	0.002	83.7999	82.6688	84.1918	1.52298	0.596144	-728.409	1.16064	-77.3745	0.484457
157	USV	TRUE	0.612452	91.291	91.2926	0.0016	113.339	113.09	113.589	0.498753	0.197149	-311.721	1	-77.755	0.513056
158	USV	TRUE	0.873353	91.3982	91.453	0.0548	69.0494	67.8921	76.1582	8.26611	3.75996	-136.371	1.00881	-69.4965	0.619204
159	USV	TRUE	0.634874	93.0985	93.1005	0.002	54.898	54.898	54.898	1.42109e-14	5.72858e-15	2.2813e-13	1	-74.2774	0.592011
160	USV	TRUE	0.602872	97.0785	97.0801	0.0016	76.9484	76.3695	77.0374	0.667973	0.276311	389.651	1.07279	-70.3759	0.616952
161	USV	TRUE	0.942059	97.1872	97.19	0.0028	70.4955	70.1731	70.7609	0.587794	0.254392	196.834	1.01448	-73.6363	0.581601
162	USV	TRUE	0.613464	97.3576	97.3592	0.0016	77.9885	77.7391	78.0597	0.320627	0.129065	-155.86	1.04572	-65.0835	0.70757
163	USV	TRUE	0.670226	98.16	98.162	0.002	75.4273	74.1225	75.8058	1.68329	0.658523	-821.289	1.10437	-69.7275	0.679392
164	USV	TRUE	0.680937	99.9314	99.935	0.0036	96.3749	92.3245	99.2157	6.89122	2.8015	1866.96	1.04671	-81.5823	0.487024
165	USV	TRUE	0.697452	100.217	100.219	0.0016	73.1483	72.9167	73.2463	0.329533	0.134335	77.9302	1.10407	-69.3888	0.579077
166	USV	TRUE	0.628584	101.024	101.032	0.0084	74.7166	72.2765	75.2098	2.93335	1.37388	-347.419	1.00771	-74.9441	0.599159
167	USV	TRUE	0.758498	103.519	103.521	0.0016	81.0733	80.245	81.3672	1.12219	0.460853	701.372	1.03705	-70.7144	0.656718
168	USV	TRUE	0.654395	103.706	103.708	0.002	83.3269	83.3269	83.3269	1.42109e-14	5.94483e-15	-3.27331e-12	1	-74.4419	0.534286
169	USV	TRUE	0.728894	103.903	103.905	0.0024	71.7571	69.8868	73.9614	4.07463	1.46868	-1697.76	1.00063	-73.7945	0.573877
170	USV	TRUE	0.904517	104.488	104.492	0.004	81.8385	79.2365	86.3108	7.07426	2.94121	-2079.83	1.03949	-65.0686	0.71514
171	USV	TRUE	0.604376	104.646	104.648	0.0024	84.8435	84.5095	84.8806	0.371096	0.138851	-139.161	1.01913	-64.6021	0.682536
172	USV	TRUE	0.763758	104.754	104.758	0.0048	83.5161	83.2239	83.568	0.344095	0.158523	82.9805	1.00177	-71.8009	0.55019
173	USV	TRUE	0.758438	106.192	106.194	0.0024	79.0631	77.7272	79.2115	1.48438	0.555406	556.644	1.1516	-71.7551	0.652211
174	USV	TRUE	0.813819	106.426	106.435	0.0092	79.6572	71.0593	88.7575	17.6982	9.52967	2060.8	1.02367	-73.368	0.580663
175	USV	TRUE	0.890187	106.665	106.668	0.0024	76.8965	76.4512	77.0523	0.601176	0.22042	-83.4966	1.16091	-66.7636	0.726617
176	USV	TRUE	0.874952	106.771	106.774	0.0036	85.2147	82.8843	88.7847	5.90043	2.20449	1799.25	1.02012	-77.365	0.545294
177	USV	TRUE	0.606016	108.781	108.863	0.0816	42.9402	27.0425	54.5778	27.5353	6.451	-90.2581	7.45632	-95.6917	0.160139
178	USV	TRUE	0.627649	109.972	110.016	0.0448	80.365	67.3469	89.4791	22.1322	4.43271	-5.90262	6.34801	-96.3799	0.163544
179	USV	TRUE	0.62601	113.026	113.028	0.0024	80.3404	76.867	80.9119	4.04495	1.51825	-1586.44	1.15117	-72.3544	0.598392
180	USV	TRUE	0.739106	116.751	116.753	0.002	82.8984	82.8984	82.8984	1.42109e-14	8.25576e-15	1.86479e-12	1	-78.2815	0.447904
181	USV	TRUE	0.757249	118.038	118.04	0.002	70.8071	70.7804	71.0832	0.302814	0.114253	113.873	1.03232	-71.5342	0.577407
182	USV	TRUE	0.638837	118.586	118.587	0.0016	80.4426	80.1932	80.5138	0.320627	0.129065	-155.86	1.04572	-81.1209	0.448902
183	USV	TRUE	0.857778	119.797	120.257	0.46	78.3	70.5245	82.3191	11.7947	4.56742	5.52416	2.48766	-69.9624	0.535905
184	USV	TRUE	0.708472	119.794	119.796	0.0016	82.0614	79.5765	82.9431	3.36658	1.38256	-2104.11	1.0224	-65.8545	0.783889
185	USV	TRUE	0.649412	119.96	119.965	0.0048	69.7302	69.3928	71.9517	2.55889	1.05001	-548.329	1.07602	-74.6863	0.543276
186	USV	TRUE	0.639959	120.179	120.184	0.0052	83.2559	81.9126	83.5164	1.60382	0.499206	-262.8	1.09257	-78.0398	0.502074
187	USV	TRUE	0.691623	120.252	120.254	0.0024	80.0809	78.8785	80.9492	2.07072	0.748769	-862.798	1.00423	-68.2439	0.702221
188	USV	TRUE	0.923119	120.361	120.371	0.01	75.3068	74.265	76.1786	1.91357	0.69173	-199.789	1.00472	-63.8494	0.771402
189	USV	TRUE	0.651506	121.227	121.229	0.002	77.2234	76.7737	77.6732	0.899537	0.320169	-425.594	1.00633	-68.8676	0.690456
190	USV	TRUE	0.712641	121.935	121.938	0.0024	82.1072	82.1072	82.1072	2.84217e-14	5.80156e-15	-6.60163e-12	1	-65.9756	0.651835
191	USV	TRUE	0.675145	122.017	122.019	0.0016	72.6253	72.6253	72.6253	1.42109e-14	6.40475e-15	7.60486e-12	1	-68.6509	0.662569
192	USV	TRUE	0.631359	122.391	122.393	0.0028	76.4167	75.6922	81.4897	5.79753	2.67229	-2120.99	1.01323	-66.1693	0.760033
193	USV	TRUE	0.679834	127.239	127.24	0.0016	80.6851	80.1151	81.6114	1.49626	0.597287	-935.162	1.00886	-71.6226	0.5483
194	USV	TRUE	0.727312	127.419	127.42	0.0016	73.7554	73.7554	73.7554	1.42109e-14	6.8798e-15	1.01398e-11	1	-71.6688	0.593551
195	USV	TRUE	0.631873	130.844	130.846	0.0016	65.7847	64.2617	67.1296	2.86783	1.13437	-1792.39	1.00032	-64.0182	0.710735
196	USV	TRUE	0.715858	135.759	135.762	0.0024	59.6791	59.4787	60.3248	0.846099	0.300382	-250.49	1.14129	-72.9263	0.603529
197	USV	TRUE	0.615131	136.115	136.117	0.0016	74.1422	73.4921	74.6143	1.12219	0.445538	-701.372	1.00392	-74.0567	0.620602
198	USV	TRUE	0.845783	136.308	136.309	0.0016	69.6731	69.1209	69.869	0.74813	0.307235	-467.581	1.02779	-70.3695	0.669918
199	USV	TRUE	0.672272	143.872	143.874	0.002	88.9122	88.6228	89.2284	0.605629	0.218335	-290.727	1.00254	-76.2265	0.514579
200	USV	TRUE	0.626071	144.248	144.25	0.0016	85.0152	84.7658	85.0865	0.320627	0.129065	155.86	1.04572	-63.0116	0.731989
201	USV	TRUE	0.679244	145.837	145.842	0.0056	78.2191	69.3265	79.7309	10.4044	3.41985	1484.43	1.43205	-78.134	0.54297
202	USV	TRUE	0.603002	151.739	151.741	0.002	75.3939	71.3549	77.3132	5.95832	2.29857	-3003.33	1.00755	-78.8996	0.534358
203	USV	TRUE	0.632343	152.007	152.008	0.0016	80.4673	80.1912	80.5653	0.374065	0.153618	233.791	1.01068	-73.699	0.586911
204	USV	TRUE	0.602914	156.492	156.494	0.0016	80.0016	79.7522	80.0729	0.320627	0.129065	155.86	1.04572	-71.2787	0.506649
205	USV	TRUE	0.711256	157.119	157.121	0.002	78.1142	76.4354	78.7599	2.32455	0.890406	947.249	1.525	-65.6132	0.749931
206	USV	TRUE	0.649976	173.244	173.246	0.0016	79.9266	79.6416	80.9242	1.28251	0.516259	-623.441	1.32433	-70.0939	0.608074
207	USV	TRUE	0.695702	174.274	174.316	0.0428	65.3448	49.0802	81.6084	32.5282	12.2467	-694.786	1.17897	-76.2508	0.490514
208	USV	TRUE	0.6313	174.426	174.428	0.0016	65.4296	65.4296	65.4296	0	3.76822e-15	6.9511e-12	1	-68.005	0.587104
209	USV	TRUE	0.72982	175.044	175.067	0.0228	77.9197	74.6021	78.3873	3.7852	1.15242	153.248	1.04235	-73.5772	0.408461
210	USV	TRUE	0.724034	175.547	175.549	0.002	80.0186	79.4397	81.2121	1.77235	0.592942	308.54	1.70697	-73.256	0.583117
211	USV	TRUE	0.619899	177.534	177.536	0.0028	69.5414	69.4597	69.8531	0.393362	0.146665	-137.836	1.01178	-72.0663	0.603998
212	USV	TRUE	0.624345	190.047	190.05	0.0024	66.0241	62.751	66.462	3.71096	1.38935	-1419.44	1.20044	-74.54	0.596121
213	USV	TRUE	0.786078	192.583	192.587	0.0032	68.7747	66.37	70.9022	4.53219	1.5635	-1420.17	1.01307	-70.4156	0.661853
214	USV	TRUE	0.72421	192.793	192.795	0.0016	68.563	68.1622	68.7857	0.623441	0.249933	-389.651	1.00816	-73.9093	0.574066
215	USV	TRUE	0.723763	193.661	193.664	0.0036	71.1313	69.962	71.9055	1.94347	0.78281	536.821	1.00283	-79.6935	0.540152
216	USV	TRUE	0.858106	193.873	194.008	0.135	78.073	69.9804	83.104	13.1236	4.97543	46.2175	4.64854	-70.0678	0.499519
217	USV	TRUE	0.625559	193.77	193.772	0.0024	81.2171	80.5491	81.8851	1.33595	0.480995	-556.644	1	-64.4977	0.749297
218	USV	TRUE	0.630566	218.021	218.024	0.0032	76.7704	76.1716	77.6667	1.49513	0.612447	386.721	1.10116	-78.4986	0.481508
219	USV	TRUE	0.632819	218.282	218.284	0.002	69.7825	69.6846	70.0853	0.400784	0.153333	176.854	1.03234	-80.1271	0.468438
220	USV	TRUE	0.704226	218.403	218.406	0.0024	70.8853	70.8853	70.8853	0	5.42686e-15	-2.2474e-13	1	-67.6089	0.590637
221	USV	TRUE	0.628927	222.107	222.11	0.0032	76.8644	75.7882	77.1242	1.33595	0.420666	125.245	1.3336	-75.2397	0.5875
222	USV	TRUE	0.732759	234.045	234.051	0.0056	78.3895	77.0388	79.4743	2.43557	0.815608	-295.279	1.3371	-69.5738	0.541402
223	USV	TRUE	0.703723	234.163	234.166	0.0024	53.4176	52.616	55.0207	2.4047	0.881679	1001.96	1.01831	-80.4282	0.456673
224	USV	TRUE	0.680468	234.614	234.616	0.0024	78.7405	78.4066	78.7777	0.371096	0.138851	-139.161	1.01913	-58.7565	0.809005
225	USV	TRUE	0.654201	250.821	250.869	0.048	39.0808	29.7589	50.8668	21.1079	4.67745	-10.1498	7.52365	-95.9783	0.158644
226	USV	TRUE	0.631331	251.686	251.688	0.002	75.7091	75.4152	76.5374	1.12219	0.444486	551.555	1.10143	-70.9606	0.606203
227	USV	TRUE	0.666835	261.092	261.156	0.064	49.4715	27.4136	68.7833	41.3698	7.90425	-46.7325	12.596	-95.3564	0.174097
228	USV	TRUE	0.714894	263.524	263.526	0.002	85.6121	85.5854	85.8882	0.302814	0.114253	-113.873	1.03232	-61.9566	0.740167
229	USV	TRUE	0.732623	274.821	274.826	0.0052	77.0137	76.7719	77.7313	0.959419	0.343442	123.491	1.08306	-76.3195	0.514244
230	USV	TRUE	0.659592	279.37	279.372	0.002	74.988	74.0439	76.5377	2.49377	0.943138	1246.88	1.0086	-71.937	0.579681
231	USV	TRUE	0.615777	279.996	280.022	0.026	84.7508	82.4728	84.9964	2.52366	1.22642	-96.6222	1.00382	-80.9031	0.453914
232	USV	TRUE	0.60714	281.252	281.254	0.002	73.921	71.9349	75.1946	3.25971	1.30922	1726.55	1.01758	-65.419	0.771606
233	USV	TRUE	0.690689	281.35	281.352	0.002	83.1319	83.1319	83.1319	1.42109e-14	8.25576e-15	1.86479e-12	1	-66.1416	0.645091
234	USV	TRUE	0.691301	281.821	281.882	0.0604	84.196	83.4953	85.0347	1.53941	0.416402	0.0788216	1.01806	-66.1586	0.685824
235	USV	TRUE	0.853039	282.121	282.123	0.002	67.0672	65.3216	68.519	3.19736	1.17765	845.463	2.70549	-73.3935	0.550295
236	USV	TRUE	0.658062	287.769	287.77	0.0016	64.5255	64.0179	66.6363	2.61845	1.10084	-1636.53	1.05894	-70.662	0.651755
237	USV	TRUE	0.6171	287.835	287.845	0.0096	73.5794	73.2631	73.5904	0.327373	0.170512	34.4937	1.00004	-68.8497	0.636829
238	USV	TRUE	0.77695	288.027	288.029	0.002	72.8327	72.5566	73.1088	0.552191	0.182612	227.747	1.03518	-70.7268	0.638365
239	USV	TRUE	0.654935	288.118	288.12	0.0024	83.6383	83.1039	84.707	1.60314	0.587786	-667.973	1.01807	-70.1926	0.645061
240	USV	TRUE	0.609859	288.221	288.224	0.0028	72.4769	72.2738	72.6484	0.374679	0.153832	25.757	1.06962	-77.4928	0.486309
241	USV	TRUE	0.674771	291.446	291.448	0.002	76.2877	76.0116	76.3144	0.302814	0.114253	-113.873	1.03232	-70.981	0.485175
242	USV	TRUE	0.689637	291.554	291.557	0.0032	86.4633	83.6708	86.9139	3.24306	1.20981	1002.54	1.09816	-80.5557	0.421243
243	USV	TRUE	0.676992	312.258	312.344	0.0864	44.4394	27.6807	62.2224	34.5416	7.99263	-31.174	8.60797	-93.6266	0.165279
244	USV	TRUE	0.664345	415.223	415.266	0.0432	61.8197	46.1001	72.2104	26.1103	5.69319	-18.2639	7.22798	-96.3076	0.161321
245	USV	TRUE	0.69186	527.677	527.717	0.04	56.654	47.1688	67.3268	20.1579	5.03809	18.9175	7.21861	-96.9242	0.178518
246	USV	TRUE	0.60375	531.823	531.825	0.0024	72.2538	69.2479	83.2753	14.0274	5.05045	4592.31	1.53929	-80.6887	0.421486
247	USV	TRUE	0.65801	532.581	532.582	0.0016	83.82	83.4459	84.1941	0.74813	0.295724	-467.581	1	-80.4351	0.469489
248	USV	TRUE	0.732999	551.098	551.1	0.002	77.4439	76.0545	78.8333	2.77877	1.21314	-1582.78	1.03766	-75.6805	0.514282
249	USV	TRUE	0.667343	552.097	552.099	0.0016	80.0818	79.5385	81.1594	1.62095	0.652809	-1013.09	1.01707	-76.3485	0.504026
250	USV	TRUE	0.611045	552.984	552.986	0.0016	71.6967	70.3252	72.0886	1.76345	0.709855	-857.232	1.41058	-67.9473	0.728819
						0.0143488
