# Supplementary material for: Bazedoxifene reverses sexually dimorphic autistic-like abnormalities in biallelic MDGA1-mutant mice
Source: EMBO Mol Med. 2026 Mar 20;18(4):1358–98. doi: 10.1038/s44321-026-00402-y (PMC13084050; doi:10.1038/s44321-026-00402-y)
Supplement: Supplementary file 20 — Source data Fig. 7 [file 44321_2026_402_MOESM20_ESM.zip › Panel I and J/Batch3/WT_sham_NT1.xlsx]

## Sheet: Sheet1
ID	Label	Accepted	Score	Begin Time (s)	End Time (s)	Call Length (s)	Principal Frequency (kHz)	Low Freq (kHz)	High Freq (kHz)	Delta Freq (kHz)	Frequency Standard Deviation (kHz)	Slope (kHz/s)	Sinuosity	Mean Power (dB/Hz)	Tonality
1	USV	TRUE	0.712353	3.5523	3.5575	0.0052	85.244	79.8395	86.0606	6.22111	2.46048	1238.49	1.01993	-75.1369	0.560894
2	USV	TRUE	0.68909	3.6419	3.6435	0.0016	85.7587	85.3579	85.9813	0.623441	0.249933	389.651	1.00816	-62.8863	0.700209
3	USV	TRUE	0.789343	3.7259	3.7323	0.0064	90.2421	89.0365	91.0102	1.97375	0.715186	209.463	1.14676	-71.5369	0.645686
4	USV	TRUE	0.752457	14.2903	14.2927	0.0024	82.8351	82.798	83.1691	0.371096	0.138851	-139.161	1.01913	-70.6737	0.609429
5	USV	TRUE	0.666988	14.4103	14.4123	0.002	84.4314	84.1419	84.7475	0.605629	0.218335	290.727	1.00254	-76.2301	0.551262
6	USV	TRUE	0.620829	18.3126	18.3234	0.0108	78.1908	73.1598	78.6492	5.4894	2.42277	440.178	1.17256	-83.2305	0.402996
7	USV	TRUE	0.600507	54.4025	54.4457	0.0432	36.587	29.8331	43.4746	13.6415	4.1145	-165.162	3.49404	-95.1079	0.169686
8	USV	TRUE	0.711324	64.6538	64.6746	0.0208	80.0901	72.625	80.5602	7.93523	3.21101	-370.865	1.11015	-70.2594	0.645139
9	USV	TRUE	0.760357	64.7894	64.799	0.0096	72.4066	71.6919	72.7406	1.04865	0.310011	-76.6408	1.02075	-69.3511	0.673746
10	USV	TRUE	0.793179	64.8902	64.8926	0.0024	79.7848	79.3173	79.9184	0.601176	0.22731	250.49	1.01683	-70.7533	0.663478
11	USV	TRUE	0.939487	64.9758	64.9818	0.006	80.0901	79.2619	81.0482	1.7863	0.675855	256.274	1.0356	-74.2247	0.652746
12	USV	TRUE	0.672865	71.6215	71.6423	0.0208	70.6756	70.5091	71.0968	0.587665	0.186215	12.7169	1.00811	-80.1487	0.453798
13	USV	TRUE	0.694346	75.125	75.1714	0.0464	74.9405	61.5811	80.9968	19.4157	5.71738	-41.5799	3.7698	-95.0102	0.203989
14	USV	TRUE	0.639823	90.9212	90.9236	0.0024	85.091	83.2206	85.5214	2.3008	0.872889	946.295	1.08147	-74.8476	0.596362
15	USV	TRUE	0.766717	95.3643	95.3659	0.0016	75.2505	74.5024	78.4924	3.99002	1.68156	2493.77	1.04649	-81.4798	0.513803
16	USV	TRUE	0.729418	105.324	105.328	0.0044	77.0949	75.7033	79.5546	3.85133	1.5064	633.753	1.69427	-83.4545	0.431178
17	USV	TRUE	0.84482	105.424	105.45	0.026	77.2727	62.3919	79.1478	16.7559	4.32078	533.042	1.37946	-73.3835	0.603233
18	USV	TRUE	0.605597	105.71	105.712	0.0024	111.017	110.875	111.618	0.742192	0.281838	-306.154	1.03007	-77.5529	0.51635
19	USV	TRUE	0.88552	106.966	106.987	0.0208	65.8354	63.346	67.4401	4.0941	1.45133	-155.392	1.03907	-76.0467	0.605957
20	USV	TRUE	0.650993	107.134	107.138	0.004	72.4419	70.1809	80.6609	10.48	4.35206	2798.86	1.01119	-82.1048	0.427087
21	USV	TRUE	0.837815	107.244	107.258	0.0144	87.3213	69.4198	87.8592	18.4394	8.07922	1301.67	1.09288	-68.1212	0.710782
22	USV	TRUE	0.691148	107.327	107.329	0.0016	72.0391	71.4601	72.1281	0.667973	0.276311	389.651	1.07279	-68.4549	0.586838
23	USV	TRUE	0.929586	107.423	107.445	0.0224	73.0115	70.4778	87.6433	17.1655	7.59577	787.404	1.32827	-66.8315	0.70518
24	USV	TRUE	0.907097	107.524	107.543	0.0192	67.3176	65.6496	82.5476	16.898	4.98674	879.575	1.00793	-62.309	0.797691
25	USV	TRUE	0.625512	108.214	108.27	0.056	67.0058	51.1748	82.295	31.1201	6.90146	-126.587	3.85771	-89.6127	0.236641
26	USV	TRUE	0.618538	108.461	108.466	0.0044	65.6662	63.8033	66.735	2.93166	1.00918	-470.617	1.58603	-80.5279	0.416701
27	USV	TRUE	0.767148	108.571	108.573	0.0024	68.0798	68.0798	68.0798	1.42109e-14	5.61733e-15	-1.47366e-12	1	-72.4459	0.561039
28	USV	TRUE	0.697979	109.16	109.166	0.0056	69.611	68.5723	69.8545	1.28221	0.522551	250.784	1.01112	-78.0263	0.453042
29	USV	TRUE	0.759916	109.313	109.315	0.0016	71.7181	71.6201	71.9942	0.374065	0.153618	233.791	1.01068	-76.4376	0.477431
30	USV	TRUE	0.817104	115.57	115.652	0.0816	40.2535	28.0964	50.043	21.9466	4.99395	44.8826	5.70603	-96.0561	0.171552
31	USV	TRUE	0.645237	117.968	117.971	0.0032	83.9199	82.3984	85.2484	2.85002	0.946611	862.798	1.00495	-75.4251	0.563068
32	USV	TRUE	0.731355	190.651	190.692	0.0416	39.0975	28.0165	53.3698	25.3533	7.54773	41.2366	8.84443	-93.5562	0.175347
33	USV	TRUE	0.621553	232.854	232.856	0.0016	42.4949	42.4949	42.4949	1.42109e-14	4.6998e-15	1.07535e-11	1	-79.1126	0.449642
34	USV	TRUE	0.858895	321.992	321.996	0.0032	75.1814	74.892	76.7913	1.89931	0.694311	586.421	1.03455	-76.3251	0.535728
35	USV	TRUE	0.705093	322.186	322.188	0.002	72.3284	72.2305	72.6312	0.400784	0.153333	-176.854	1.03234	-71.5999	0.54039
36	USV	TRUE	0.661709	340.629	340.631	0.002	80.4709	77.1667	83.0715	5.90488	2.17841	1451.09	3.72611	-78.1715	0.563297
37	USV	TRUE	0.677947	340.729	340.732	0.0028	78.4726	78.1757	78.7695	0.593754	0.201156	204.986	1.00077	-73.7921	0.5582
38	USV	TRUE	0.708053	340.828	340.832	0.0036	110.338	108.612	111.136	2.52345	0.973519	-690.913	1.36191	-76.67	0.506127
39	USV	TRUE	0.736389	341.542	341.544	0.002	65.6121	65.6121	65.6121	1.42109e-14	4.76647e-15	-3.27331e-12	1	-74.7018	0.577907
40	USV	TRUE	0.788615	341.65	341.651	0.0016	80.503	79.5322	81.6519	2.1197	0.83892	-1324.81	1.00085	-75.1265	0.7188
41	USV	TRUE	0.97535	341.726	341.737	0.0112	79.3242	76.076	79.4578	3.38181	1.03362	244.636	1.08939	-69.939	0.595374
42	USV	TRUE	0.765656	341.9	341.904	0.0032	71.2205	71.1389	71.792	0.653129	0.223515	-170.086	1.03849	-64.9138	0.601758
43	USV	TRUE	0.708358	341.994	341.997	0.0028	66.8221	65.9982	67.5123	1.51407	0.520378	-530.137	1.00186	-67.3772	0.647996
44	USV	TRUE	0.70237	342.106	342.117	0.0108	77.4075	76.4474	78.5143	2.06683	0.585192	83.9767	1.08206	-72.3364	0.658229
45	USV	TRUE	0.693248	342.199	342.219	0.0204	79.5599	69.0981	91.3187	22.2206	7.36313	-991.217	1.04039	-72.9507	0.60012
46	USV	TRUE	0.766848	342.32	342.454	0.1348	79.9267	78.9336	84.7969	5.86332	1.91866	37.3862	1.01084	-68.026	0.591478
47	USV	TRUE	0.699854	342.717	342.738	0.0208	64.9183	63.7856	80.5568	16.7712	8.32496	842.644	1.02688	-84.0066	0.402574
48	USV	TRUE	0.733053	342.824	342.834	0.0104	72.1704	70.5333	83.1547	12.6214	5.7348	1197	1.00112	-76.8498	0.542443
49	USV	TRUE	0.694644	356.186	356.223	0.0368	46.6749	37.8873	58.7578	20.8704	5.22101	57.0747	7.8058	-96.9156	0.150684
50	USV	TRUE	0.764643	402.406	402.408	0.002	67.9234	67.9234	67.9234	1.42109e-14	4.20363e-15	3.10798e-13	1	-74.8141	0.532224
51	USV	TRUE	0.727715	402.483	402.488	0.0052	96.4571	64.0873	101.203	37.1157	16.4437	-8161.89	1.09671	-80.0301	0.41816
52	USV	TRUE	0.69108	402.578	402.58	0.002	107.638	107.362	107.664	0.302814	0.114253	113.873	1.03232	-74.6311	0.563882
53	USV	TRUE	0.656832	402.659	402.665	0.0064	71.4778	66.6678	74.6996	8.03176	2.35153	1138.55	1.02217	-80.2234	0.496523
54	USV	TRUE	0.624891	421.333	421.413	0.08	45.7012	30.7831	64.2708	33.4877	6.97084	47.6842	8.87883	-95.645	0.167274
55	USV	TRUE	0.696745	421.874	421.925	0.0512	54.9802	36.1879	74.4256	38.2377	8.14803	41.6091	8.62944	-96.1329	0.167702
56	USV	TRUE	0.614523	577.137	577.193	0.056	42.4504	28.794	50.2879	21.4939	4.20753	-107.856	5.47092	-97.2953	0.171922
57	USV	TRUE	0.629789	592.323	592.366	0.0432	39.1402	28.1483	47.9277	19.7794	4.75816	-128.085	5.20872	-98.738	0.16079
						0.0177053
