# Supplementary material for: Bazedoxifene reverses sexually dimorphic autistic-like abnormalities in biallelic MDGA1-mutant mice
Source: EMBO Mol Med. 2026 Mar 20;18(4):1358–98. doi: 10.1038/s44321-026-00402-y (PMC13084050; doi:10.1038/s44321-026-00402-y)
Supplement: Supplementary file 20 — Source data Fig. 7 [file 44321_2026_402_MOESM20_ESM.zip › Panel I and J/Batch4/Mdga1-KI_BZ_285.xlsx]

## Sheet: Sheet1
ID	Accepted	Score	Begin Time (s)	End Time (s)	Call Length (s)	Principal Frequency (kHz)	Low Freq (kHz)	High Freq (kHz)	Delta Freq (kHz)	Frequency Standard Deviation (kHz)	Slope (kHz/s)	Sinuosity	Mean Power (dB/Hz)	Tonality
1	TRUE	0.6545	14.8056	14.852	0.0464	99.0459	86.295	106.869	20.5736	5.63992	-61.696	3.94913	-93.9723	0.206434
2	TRUE	0.960389	14.926	14.9288	0.0028	77.9944	77.1334	78.5881	1.4547	0.48928	494.795	1.00902	-68.599	0.686418
3	TRUE	0.662981	15.0212	15.0228	0.0016	77.5019	75.4	78.8912	3.49127	1.39007	2182.04	1.00279	-80.2727	0.547692
4	TRUE	0.492725	15.6222	15.641	0.0188	80.2616	79.5592	82.0503	2.49111	0.997625	-55.3799	1.09703	-79.9704	0.487372
5	TRUE	0.813042	15.7202	15.731	0.0108	80.4441	79.9937	84.9898	4.99607	1.65538	474.228	1.00262	-80.1676	0.463437
6	TRUE	0.58537	15.8342	15.8386	0.0044	79.6738	79.247	79.8631	0.616019	0.190186	0.389262	1.06441	-72.2343	0.608305
7	TRUE	0.94217	16.7999	16.8059	0.006	80.812	78.2743	80.9846	2.71037	1.06398	479.651	1.04338	-65.3036	0.713753
8	TRUE	0.652221	17.0825	17.0853	0.0028	88.3372	87.8823	90.7232	2.84088	1.03492	832.679	1.27953	-77.446	0.525102
9	TRUE	0.66933	18.421	18.4238	0.0028	78.0702	77.2983	79.3765	2.07814	0.71238	717.452	1.01287	-76.563	0.593875
10	TRUE	0.883492	18.5062	18.5082	0.002	75.4286	73.6296	78.1362	4.50659	1.77545	2349.99	1.00632	-81.3685	0.481582
11	TRUE	0.629032	18.651	18.6942	0.0432	75.5171	68.2139	87.0656	18.8517	4.39932	96.1296	4.9003	-94.9369	0.19626
12	TRUE	0.463149	20.1833	20.1849	0.0016	80.2954	80.1261	81.3018	1.17563	0.490049	701.372	1.10925	-78.4264	0.525044
13	TRUE	0.793966	20.3005	20.3113	0.0108	78.489	76.7873	79.8157	3.02839	1.53359	-288.506	1.01548	-73.935	0.572183
14	TRUE	0.697705	20.4145	20.4181	0.0036	78.6964	78.021	80.2327	2.21173	0.768233	-618.943	1.02864	-71.0006	0.589548
15	TRUE	0.496995	20.5317	20.5369	0.0052	82.0373	75.862	88.1182	12.2562	5.4893	-2500.82	1.00226	-76.1745	0.551123
16	TRUE	0.823877	21.0989	21.1029	0.004	67.3243	66.9383	68.1555	1.2172	0.394121	291.816	1.00943	-52.03	0.855714
17	TRUE	0.400015	21.2163	21.2187	0.0024	71.4255	70.6611	76.3018	5.64066	2.11547	-2198.74	1.15969	-59.4355	0.789587
18	TRUE	0.767626	21.3107	21.3139	0.0032	74.9641	74.4891	75.0903	0.601176	0.215619	182.456	1.01803	-52.4507	0.839484
19	TRUE	0.958542	21.4103	21.4459	0.0356	76.0758	70.6445	76.8437	6.19912	2.06128	-80.4827	1.14301	-60.6679	0.721704
20	TRUE	0.39193	21.6451	21.6547	0.0096	73.2034	72.2152	73.6828	1.46759	0.58308	141.022	1.03319	-82.3937	0.403082
21	TRUE	0.394355	21.8131	21.8167	0.0036	67.3576	66.6673	71.1353	4.468	1.54527	-1187.06	1.07329	-63.9394	0.731216
22	TRUE	0.364503	21.9599	21.9619	0.002	77.0841	76.5586	78.5625	2.00392	0.800491	-1019.14	1.08724	-73.2776	0.535874
23	TRUE	0.887778	22.4896	22.4972	0.0076	70.8083	70.7564	71.1349	0.378518	0.141874	35.0218	1.01927	-69.2903	0.592767
24	TRUE	0.67342	22.5808	22.5856	0.0048	71.9384	70.3873	74.833	4.44573	1.55624	982.181	1.04629	-70.6932	0.709552
25	TRUE	0.922304	22.888	22.8936	0.0056	78.9382	76.626	79.0198	2.39384	0.941874	446.927	1.05065	-80.579	0.464848
26	TRUE	0.544264	23.0096	23.0112	0.0016	79.4962	79.425	79.7456	0.320627	0.129065	155.86	1.04572	-70.5372	0.712081
27	TRUE	0.501996	23.0822	23.0954	0.0132	72.9149	68.3983	75.699	7.3007	2.9645	574.891	1.03834	-81.4979	0.40694
28	TRUE	0.450286	23.181	23.187	0.006	75.4499	70.7641	77.0564	6.29224	2.80673	1028.36	1.0153	-72.7266	0.696836
29	TRUE	0.593566	23.3582	23.3826	0.0244	79.9558	59.9787	80.2514	20.2727	10.4131	857.753	1.00948	-69.2262	0.604647
30	TRUE	0.782534	23.5302	23.5558	0.0256	66.5333	64.8238	81.3187	16.4949	7.84001	661.424	1.09724	-70.5393	0.702824
31	TRUE	0.689812	23.6242	23.6334	0.0092	69.6309	65.4464	77.6936	12.2471	4.57951	1439.95	1.03376	-69.2376	0.717615
32	TRUE	0.405184	23.703	23.7186	0.0156	77.1819	62.6493	78.9298	16.2805	6.62408	983.726	1.1989	-75.7147	0.597416
33	TRUE	0.559129	23.7962	23.8162	0.02	74.6426	62.4385	84.2337	21.7952	6.63761	1060.1	1.25394	-66.482	0.728182
34	TRUE	0.909532	23.9466	23.9502	0.0036	67.0388	66.0814	69.3916	3.31018	1.06742	-849.473	1.03402	-57.803	0.845354
35	TRUE	0.931571	24.1147	24.1171	0.0024	65.2655	64.2635	65.9334	1.66993	0.605239	695.805	1.00647	-72.6289	0.531881
36	TRUE	0.858533	27.9723	28.0187	0.0464	34.6128	28.319	43.623	15.304	3.85932	35.5226	4.92118	-97.3182	0.162109
37	TRUE	0.52077	29.4674	29.5226	0.0552	66.7138	66.3575	79.6332	13.2757	3.43429	-175.773	1.04012	-70.5063	0.596588
38	TRUE	0.433356	29.6406	29.6478	0.0072	63.0003	62.0362	65.0265	2.99029	0.96619	-389.03	1.0644	-72.4721	0.655989
39	TRUE	0.442066	29.7434	29.745	0.0016	71.3372	71.1146	71.738	0.623441	0.249933	-389.651	1.00816	-71.3438	0.638881
40	TRUE	0.930738	29.8474	29.8562	0.0088	78.1236	77.574	81.922	4.34806	1.70949	-330.972	1.75755	-66.5342	0.639983
41	TRUE	0.82676	29.9598	29.9618	0.002	74.8476	74.242	75.7828	1.54079	0.572725	-758.308	1.00852	-59.4935	0.847347
42	TRUE	0.382024	30.0462	30.0502	0.004	72.5287	70.4202	73.4607	3.0405	1.27881	-748.801	1.00327	-69.6853	0.690905
43	TRUE	0.697048	30.1208	30.14	0.0192	67.3771	65.602	68.855	3.25302	0.898039	18.4335	1.08444	-71.2221	0.663495
44	TRUE	0.685455	30.3744	30.376	0.0016	64.4298	64.1805	64.6792	0.498753	0.197149	311.721	1	-72.4496	0.671277
45	TRUE	0.565558	30.5416	30.5432	0.0016	71.0804	70.9379	71.5792	0.641254	0.258129	311.721	1.14317	-79.5918	0.522894
46	TRUE	0.793486	32.3559	32.3595	0.0036	81.5474	79.9479	81.6179	1.66993	0.567655	384.59	1.12881	-68.9022	0.657992
47	TRUE	0.816775	32.4459	32.4527	0.0068	73.4831	73.2418	73.7869	0.545018	0.178167	-8.37004	1.02247	-64.366	0.701842
48	TRUE	0.681699	32.5611	32.5699	0.0088	69.9945	64.6742	71.4822	6.80805	2.52014	882.851	1.05906	-65.7822	0.775144
49	TRUE	0.777024	32.6735	32.6843	0.0108	68.0556	67.0081	70.7655	3.75739	1.3513	-392.755	1.02437	-62.8561	0.719626
50	TRUE	0.71097	32.8111	32.8167	0.0056	74.9051	70.6078	76.3969	5.7891	2.25645	-1212.42	1.16207	-61.8853	0.800489
51	TRUE	0.711455	32.9103	32.9199	0.0096	70.0795	69.1743	72.9332	3.75886	0.966261	389.269	1.03337	-67.5585	0.588947
52	TRUE	0.993224	33.0299	33.0327	0.0028	69.957	67.2208	71.1073	3.88648	1.72659	-1385.87	1.00006	-77.8016	0.55433
53	TRUE	0.429081	33.1564	33.162	0.0056	70.0198	66.653	70.635	3.98196	1.84162	801.343	1.02884	-76.1784	0.499458
54	TRUE	0.952031	33.2332	33.2372	0.004	61.2719	60.617	64.0546	3.43762	1.38333	882.228	1.01047	-69.5466	0.635902
55	TRUE	0.889814	33.3416	33.344	0.0024	79.8749	77.537	80.3945	2.85744	1.08233	1168.95	1.08815	-67.486	0.666126
56	TRUE	0.476421	33.5576	33.5724	0.0148	65.2887	64.7217	67.6469	2.92526	1.28816	199.567	1.00794	-64.6663	0.77673
57	TRUE	0.570449	33.694	33.704	0.01	65.9982	65.6261	69.1539	3.52783	1.37003	-305.849	1.0822	-60.2964	0.763266
58	TRUE	0.389977	33.8196	33.824	0.0044	70.5287	69.0444	72.1319	3.08752	1.10347	-761.655	1.01135	-63.4188	0.785759
59	TRUE	0.669785	34.0524	34.0612	0.0088	69.1437	65.5886	75.8457	10.2571	3.56478	-1257.55	1.02945	-65.1081	0.787447
60	TRUE	0.868109	34.2594	34.2618	0.0024	70.6128	69.9893	75.5558	5.56644	2.08333	-2115.25	1.21811	-69.012	0.71176
61	TRUE	0.793958	34.511	34.5278	0.0168	54.9012	49.0802	56.938	7.85775	3.2438	-454.85	1.01872	-72.6639	0.603594
62	TRUE	0.993111	34.6506	34.6542	0.0036	73.171	71.9511	73.5798	1.6287	0.547221	453.902	1.00396	-67.0114	0.688683
63	TRUE	0.811045	36.5361	36.5433	0.0072	78.3931	74.7247	78.8088	4.08406	1.30277	430.594	1.21227	-69.8253	0.709029
64	TRUE	0.789489	36.6281	36.6313	0.0032	76.9713	71.5696	79.0273	7.45771	3.38579	2320.33	1.00021	-75.0294	0.631108
65	TRUE	0.662991	36.7313	36.7361	0.0048	80.0464	78.2726	81.1894	2.91682	1.19938	741.58	1.11684	-70.9339	0.665619
66	TRUE	0.974112	36.8333	36.8377	0.0044	80.4668	78.7524	82.1223	3.36992	1.41073	830.381	1.04713	-72.16	0.59314
67	TRUE	0.530019	37.0197	37.0485	0.0288	69.0995	68.7432	78.4439	9.70064	2.70517	343.134	1.00514	-64.5706	0.786606
68	TRUE	0.953837	37.1514	37.1594	0.008	71.3128	68.1599	75.9077	7.74777	2.7628	-968.166	1.04718	-55.1641	0.865958
69	TRUE	0.999655	37.2486	37.2646	0.016	70.5522	68.1802	72.0139	3.83368	1.24731	246.854	1.01689	-61.4227	0.837865
70	TRUE	0.683985	37.3606	37.3638	0.0032	71.2954	70.8634	73.6435	2.78008	1.01657	860.037	1.03761	-70.2413	0.737307
71	TRUE	0.891976	37.5802	37.5862	0.006	74.4663	73.7254	76.8711	3.14566	1.42488	614.528	1.20955	-70.9544	0.708551
72	TRUE	0.517667	37.6082	37.6406	0.0324	56.1016	53.2536	63.1043	9.85067	3.17859	243.988	1.13674	-72.0139	0.652151
73	TRUE	0.579625	37.7234	37.725	0.0016	73.2814	72.0791	73.9494	1.87032	0.749798	1168.95	1.01167	-71.5272	0.668934
74	TRUE	0.765757	37.8286	37.8314	0.0028	76.5299	75.6096	76.9159	1.30626	0.483866	-480.658	1.02526	-64.2173	0.777413
75	TRUE	0.67637	37.9218	37.9298	0.008	69.7331	67.9981	72.0574	4.05934	1.81807	529.494	1.00858	-68.3305	0.669576
76	TRUE	0.4079	38.0378	38.0398	0.002	78.4191	78.1297	78.7353	0.605629	0.218335	-290.727	1.00254	-59.5155	0.843607
77	TRUE	0.868091	38.1484	38.1656	0.0172	72.1311	70.4905	76.5749	6.08439	1.81913	18.4091	1.71977	-65.4438	0.719435
78	TRUE	0.628724	38.24	38.26	0.02	70.0929	63.3706	72.7388	9.36817	2.86151	231.809	1.28442	-71.1223	0.671399
79	TRUE	0.683052	38.3532	38.3584	0.0052	67.7108	66.8647	69.351	2.48634	0.847534	-498.166	1.01468	-58.9507	0.772274
80	TRUE	0.702612	39.2837	39.2853	0.0016	80.2588	79.9827	80.3567	0.374065	0.153618	233.791	1.01068	-75.7884	0.571107
81	TRUE	0.7852	39.3761	39.3821	0.006	70.0984	65.1142	70.2073	5.09308	2.26012	877.905	1.10501	-74.0229	0.596684
82	TRUE	0.453059	39.4665	39.4745	0.008	78.1732	75.0389	79.9801	4.94121	2.01722	501.851	1.36041	-78.8764	0.480701
83	TRUE	0.562155	39.6213	39.6249	0.0036	69.4435	67.0896	70.1987	3.10905	1.22326	942.468	1.06299	-72.7742	0.646958
84	TRUE	0.905772	39.9737	39.9789	0.0052	72.3167	71.5854	73.9318	2.34637	0.984647	460.278	1.00496	-79.0969	0.459723
85	TRUE	0.739884	40.1374	40.1526	0.0152	79.2822	74.9927	79.7248	4.73204	2.05557	-328.6	1.04861	-71.4026	0.578724
86	TRUE	0.800521	40.2322	40.239	0.0068	75.865	74.7666	76.4142	1.64767	0.546926	251.687	1.01827	-62.3477	0.734214
87	TRUE	0.363282	41.9872	41.9892	0.002	78.1319	78.1319	78.1319	1.42109e-14	8.25576e-15	1.86479e-12	1	-75.6875	0.493322
88	TRUE	0.926911	42.06	42.0684	0.0084	73.437	73.2539	74.2707	1.01678	0.38406	112.895	1.02077	-72.5864	0.531532
89	TRUE	0.556785	44.9212	44.9228	0.0016	81.2642	80.4894	81.8609	1.37157	0.543759	-857.232	1.00263	-76.4756	0.579792
90	TRUE	0.649149	44.9968	45.0064	0.0096	77.5575	73.8027	79.817	6.01432	2.57925	595.436	1.09123	-77.9614	0.515633
91	TRUE	0.916324	45.1344	45.1452	0.0108	68.3433	65.7679	69.2636	3.49572	0.808864	-69.6705	1.67887	-66.9116	0.65275
92	TRUE	0.744938	45.2522	45.2538	0.0016	70.6009	70.5119	71.1798	0.667973	0.276311	-389.651	1.07279	-63.9199	0.838433
93	TRUE	0.628071	45.3598	45.371	0.0112	68.1331	68.1034	69.3092	1.2058	0.355328	73.622	1.02212	-59.0534	0.71514
94	TRUE	0.985052	45.4818	45.4834	0.0016	68.9107	68.2872	69.5341	1.24688	0.492874	779.302	1	-66.4571	0.773378
95	TRUE	0.993845	45.5762	45.595	0.0188	69.2328	64.9949	74.0199	9.025	2.67318	-475.743	1.01264	-64.7317	0.786319
96	TRUE	0.968047	45.691	45.7038	0.0128	70.5603	66.7675	70.6939	3.92643	1.39753	276.871	1.09025	-67.7546	0.716567
97	TRUE	0.936361	45.7734	45.7758	0.0024	72.3653	72.2317	72.6325	0.400784	0.146947	166.993	1.00302	-71.7223	0.654051
98	TRUE	0.978051	46.0882	46.0898	0.0016	78.6231	78.347	78.7211	0.374065	0.153618	233.791	1.01068	-71.9885	0.609617
99	TRUE	0.544971	46.1759	46.1807	0.0048	68.889	65.5579	69.0231	3.46521	1.50323	767.595	1.0261	-80.5503	0.475735
100	TRUE	0.561012	46.2707	46.2739	0.0032	72.5346	72.5346	72.5346	1.42109e-14	4.16593e-15	-2.07242e-12	1	-65.6942	0.7284
101	TRUE	0.795545	46.3459	46.3487	0.0028	56.2355	55.6418	56.8293	1.18751	0.402234	409.973	1.00177	-79.7674	0.509664
102	TRUE	0.932104	46.4479	46.4571	0.0092	70.8582	69.211	73.1826	3.97163	1.67795	-437.614	1.02789	-71.5192	0.712969
103	TRUE	0.647205	46.5539	46.5571	0.0032	72.1177	71.5833	73.5279	1.94454	0.650594	-572.106	1.0312	-61.8712	0.801582
104	TRUE	0.815277	46.6283	46.6299	0.0016	52.6984	51.7722	53.2685	1.49626	0.597287	935.162	1.00886	-79.8691	0.547977
105	TRUE	0.836331	46.7171	46.7207	0.0036	53.2594	51.0625	55.048	3.98557	1.20171	976.995	1.02819	-79.7272	0.559366
106	TRUE	0.698364	48.2962	48.3094	0.0132	68.1649	67.4433	78.3931	10.9497	5.30949	849.926	1.00484	-76.5984	0.583693
107	TRUE	0.847753	48.3938	48.4102	0.0164	78.2548	73.7234	78.4529	4.72952	2.06619	285.69	1.03041	-76.2165	0.640338
108	TRUE	0.927977	48.4386	48.4666	0.028	57.2094	52.8585	57.9199	5.06147	2.10501	168.461	1.01484	-70.0202	0.717268
109	TRUE	0.62244	48.567	48.607	0.04	67.5715	61.669	71.0541	9.38511	3.57623	-204.558	1.02338	-63.7631	0.707699
110	TRUE	0.859042	48.7318	48.741	0.0092	64.6071	63.3743	67.4935	4.11917	1.39918	-453.187	1.05321	-61.2997	0.775105
111	TRUE	0.968436	48.8586	48.9254	0.0668	66.2436	55.4475	67.5678	12.1202	4.45564	-159.083	1.01656	-67.2805	0.597935
112	TRUE	0.958824	49.0278	49.0326	0.0048	63.0576	62.7227	64.7346	2.01183	0.855326	-439.162	1.00949	-61.5593	0.702385
113	TRUE	0.755565	49.108	49.1552	0.0472	66.5883	64.5769	68.344	3.76704	1.15049	22.1028	1.07669	-64.1132	0.735672
114	TRUE	0.519594	49.2704	49.2784	0.008	69.7217	67.5694	71.2655	3.69612	1.17343	-469.798	1.01833	-55.9627	0.855742
115	TRUE	0.727513	49.3944	49.4248	0.0304	60.3465	59.0997	69.6765	10.5768	2.81091	-256.12	1.179	-67.6417	0.654906
116	TRUE	0.963807	49.5108	49.514	0.0032	66.0803	65.7463	66.4142	0.667973	0.256298	231.935	1.00479	-59.8305	0.855649
117	TRUE	0.945698	49.582	49.5988	0.0168	76.4725	67.5946	77.1107	9.51614	2.73296	446.576	1.26663	-58.614	0.783757
118	TRUE	0.655987	49.6932	49.7104	0.0172	73.4871	73.1306	73.8545	0.723988	0.183722	23.7855	1.01773	-66.3545	0.782527
119	TRUE	0.999931	49.7756	49.7864	0.0108	66.0261	63.0706	67.9853	4.91467	1.93911	505.516	1.01354	-65.24	0.7869
120	TRUE	0.951902	49.8716	49.8792	0.0076	66.7009	65.0141	68.2373	3.22314	1.10448	448.909	1.03346	-65.024	0.798115
121	TRUE	0.801947	49.9632	49.9692	0.006	68.7665	67.7197	69.6469	1.92719	0.654049	-326.86	1.00429	-56.005	0.838081
122	TRUE	0.972425	50.5589	50.5637	0.0048	68.2342	66.6608	68.7538	2.09298	0.682912	411.876	1.08255	-66.6281	0.744049
123	TRUE	0.697188	50.6649	50.6701	0.0052	69.1	67.8754	69.5825	1.70704	0.566201	324.852	1.03275	-67.2712	0.726068
124	TRUE	0.3227	50.8777	50.8937	0.016	77.6411	64.1035	83.5787	19.4751	8.18483	-1050.63	2.43802	-74.5859	0.409036
125	TRUE	0.854979	50.9789	50.9865	0.0076	64.391	63.6124	66.5004	2.888	0.956407	384.759	1.00239	-60.5913	0.773929
126	TRUE	0.874653	51.0941	51.1057	0.0116	63.8326	63.1475	63.9689	0.821412	0.35875	-68.8588	1.00027	-65.3071	0.580071
127	TRUE	0.550127	51.2847	51.2879	0.0032	71.3137	69.5895	72.6369	3.04739	1.19973	940.08	1.02755	-70.1438	0.697992
128	TRUE	0.732635	53.0092	53.0148	0.0056	68.1589	66.4798	69.9136	3.43379	1.27287	660.916	1.01603	-71.0925	0.660494
129	TRUE	0.952287	53.1269	53.1301	0.0032	76.6383	74.7754	77.4028	2.62736	0.89287	783.94	1.04024	-61.528	0.851386
130	TRUE	0.799622	54.7991	54.8495	0.0504	89.9597	79.8496	93.9393	14.0897	5.90507	267.792	1.12979	-76.6132	0.485938
131	TRUE	0.71623	54.9743	55.0151	0.0408	70.2471	60.9772	70.9232	9.94601	5.12865	-232.387	1.02044	-68.5598	0.631556
132	TRUE	0.455898	55.1323	55.1575	0.0252	65.1166	60.1722	67.0046	6.8324	1.37855	-219.945	1.033	-61.3946	0.774916
133	TRUE	0.885349	55.2888	55.2908	0.002	68.9364	67.7964	69.4441	1.64767	0.682218	-884.269	1.0544	-64.2595	0.77985
134	TRUE	0.973395	55.3896	55.3924	0.0028	68.4215	67.2562	70.7891	3.53283	1.21481	-1212.25	1.01672	-58.1516	0.841916
135	TRUE	0.856847	55.528	55.5304	0.0024	66.1394	65.9539	66.2211	0.267189	0.100127	27.8322	1.0391	-56.069	0.834066
136	TRUE	0.728232	55.678	55.6824	0.0044	75.1265	74.7963	75.1748	0.378518	0.121907	-22.9664	1.0312	-71.9178	0.593332
137	TRUE	0.512169	55.7736	55.8052	0.0316	64.8606	64.2074	68.2275	4.02001	1.28012	12.6049	1.11183	-60.5918	0.710134
138	TRUE	0.834786	55.8712	55.878	0.0068	59.9544	59.4374	61.4191	1.98165	0.73758	314.203	1.03369	-64.8375	0.727535
139	TRUE	0.972318	55.9624	55.986	0.0236	68.5961	66.444	71.8218	5.37777	1.74368	116.811	1.14793	-58.9662	0.851102
140	TRUE	0.706537	56.0568	56.0976	0.0408	65.2055	63.143	66.238	3.09492	1.17652	37.9533	1.07239	-67.5841	0.703403
141	TRUE	0.363337	56.2118	56.2182	0.0064	76.2511	74.5234	78.0664	3.54304	1.28327	514.625	1.02905	-75.0685	0.53418
142	TRUE	0.9441	56.291	56.3294	0.0384	66.6378	57.4625	68.5219	11.0594	3.83194	-198.969	1.12556	-63.649	0.785733
143	TRUE	0.896469	56.399	56.4202	0.0212	62.9293	60.8882	64.473	3.58476	0.921335	-50.5829	1.10106	-63.7162	0.770244
144	TRUE	0.973676	56.5606	56.5722	0.0116	66.0401	63.0016	67.054	4.05237	1.32978	-339.327	1.01281	-64.5964	0.796347
145	TRUE	0.866916	56.7278	56.7626	0.0348	62.448	59.4695	74.7698	15.3003	5.41663	-335.481	1.23229	-69.0023	0.700227
146	TRUE	0.803873	56.9858	56.9902	0.0044	78.0834	75.8272	80.7108	4.88362	1.57228	1087.08	1.00603	-73.3577	0.666464
147	TRUE	0.818222	57.0818	57.0886	0.0068	64.9257	61.7862	68.4641	6.67793	1.98749	1009.46	1.02623	-70.5045	0.720441
148	TRUE	0.816548	57.1839	57.1963	0.0124	66.8204	60.2665	69.5962	9.32978	2.6899	718.855	1.00984	-63.7232	0.787766
149	TRUE	0.868443	57.2779	57.2967	0.0188	69.0812	68.131	71.3486	3.21761	1.02249	-84.703	1.07885	-72.2565	0.636336
150	TRUE	0.886725	57.4963	57.5075	0.0112	70.8295	66.4714	70.8417	4.37036	1.95167	408.075	1.01112	-70.0991	0.634187
151	TRUE	0.519055	57.7043	57.7471	0.0428	65.1763	64.1306	66.0465	1.91589	0.730347	-39.3539	1.01347	-62.812	0.645978
152	TRUE	0.666391	57.8543	57.8567	0.0024	69.053	68.5186	69.2311	0.712504	0.254519	-222.658	1.09603	-61.9083	0.757433
153	TRUE	0.488877	57.9819	57.9927	0.0108	67.2191	64.3861	68.3548	3.96869	1.2229	297.085	1.07187	-68.0416	0.526089
154	TRUE	0.934415	58.1593	58.1713	0.012	70.4307	65.3531	70.5416	5.18852	2.15914	-393.897	1.05582	-66.5421	0.704132
155	TRUE	0.868415	58.3437	58.3529	0.0092	60.3041	58.4898	61.6812	3.19143	1.38019	456.398	1.07988	-67.1702	0.657469
156	TRUE	0.716745	58.4469	58.5385	0.0916	68.5047	61.9414	68.5107	6.56928	3.3789	-72.0568	1.00005	-64.8748	0.713198
157	TRUE	0.664189	58.6761	58.6805	0.0044	68.0139	67.1011	69.3276	2.22658	0.803999	-553.141	1.01364	-63.099	0.787566
158	TRUE	0.567453	58.8345	58.8509	0.0164	66.9231	64.4549	67.1505	2.69557	0.835091	-47.0942	1.09825	-61.1676	0.722841
159	TRUE	0.410748	58.9333	58.9569	0.0236	71.4566	62.7655	72.273	9.50748	3.94344	408.136	1.05724	-63.5633	0.782034
160	TRUE	0.942142	59.0185	59.0317	0.0132	67.6076	64.8749	67.7909	2.91595	1.4803	-213.309	1.01267	-65.2841	0.75632
161	TRUE	0.712274	59.1225	59.1329	0.0104	74.8298	74.6143	74.9455	0.331212	0.125898	-22.7627	1.00226	-71.6587	0.581166
162	TRUE	0.485104	61.0956	61.1068	0.0112	84.8212	75.9677	85.3031	9.33534	4.16212	828.943	1.00504	-79.7521	0.455828
163	TRUE	0.736899	61.2769	61.3525	0.0756	67.203	57.0284	77.0491	20.0207	10.8708	-273.712	1.00325	-73.5875	0.47978
164	TRUE	0.571637	61.4521	61.4673	0.0152	70.3327	64.7237	70.3531	5.6294	2.66752	-376.697	1.01802	-74.5122	0.553036
165	TRUE	0.782503	61.6305	61.6341	0.0036	77.4555	74.7805	78.3853	3.60475	1.28369	393.856	2.12116	-71.7902	0.582092
166	TRUE	0.411259	61.7721	61.8125	0.0404	64.0099	59.2179	65.8792	6.66133	2.19478	-99.5171	1.0729	-72.7894	0.597228
167	TRUE	0.674031	61.9409	61.9517	0.0108	68.3925	67.6003	69.5442	1.94392	0.775213	170.528	1.00328	-79.483	0.486035
168	TRUE	0.886904	62.0373	62.0429	0.0056	66.7666	63.7424	67.4193	3.67689	1.53444	-664.863	1.00145	-70.4661	0.695841
169	TRUE	0.989023	62.1153	62.1289	0.0136	70.0761	68.024	70.5808	2.5568	0.673379	-34.8901	1.09209	-71.4722	0.653899
170	TRUE	0.356359	62.2071	62.2271	0.02	63.3265	60.7973	63.9664	3.16916	1.14678	156.768	1.019	-68.5132	0.723208
171	TRUE	0.93131	62.3159	62.3299	0.014	69.2742	65.7773	71.1532	5.37589	1.92679	-331.553	1.09778	-71.1039	0.701647
172	TRUE	0.543832	62.4331	62.4367	0.0036	80.2137	79.709	80.5996	0.890631	0.284212	-233.003	1.00331	-72.9616	0.596363
173	TRUE	0.971507	62.5111	62.5331	0.022	61.8386	60.9584	67.4761	6.51772	2.57418	290.846	1.0052	-71.2476	0.667952
174	TRUE	0.465198	62.6119	62.6375	0.0256	77.4566	77.4553	77.7681	0.312762	0.139404	-12.5342	1.00003	-76.4414	0.528972
175	TRUE	0.592652	62.7227	62.7431	0.0204	75.4232	75.1856	79.1745	3.98891	1.65751	-204.628	1.00942	-74.0934	0.530137
176	TRUE	0.95309	62.8083	62.8239	0.0156	69.5834	67.4607	76.8717	9.41101	3.07504	153.55	1.90436	-69.5689	0.711762
177	TRUE	0.994924	62.9179	62.9239	0.006	67.5601	67.0554	67.9534	0.898052	0.244103	123.826	1.0162	-64.006	0.785302
178	TRUE	0.591628	63.0103	63.0119	0.0016	88.6493	82.9671	89.7537	6.7866	2.87344	4208.23	1.04877	-65.0795	0.776719
179	TRUE	0.67331	63.1756	63.1904	0.0148	63.5747	61.5124	75.6828	14.1704	4.7078	-942.796	1.04874	-66.6663	0.642858
180	TRUE	0.918462	63.282	63.2964	0.0144	64.6297	60.0061	65.1559	5.14974	2.57284	322.728	1.09223	-78.2728	0.576989
181	TRUE	0.7349	63.4404	63.4612	0.0208	69.4104	68.5368	69.8657	1.32891	0.500657	-11.7834	1.03453	-69.415	0.64097
182	TRUE	0.805872	63.6092	63.648	0.0388	72.0651	63.6155	73.1354	9.5199	3.4665	226.923	1.03138	-66.4271	0.659988
183	TRUE	0.688821	64.0096	64.0136	0.004	71.2523	69.615	71.3903	1.77526	0.633757	454.028	1.03163	-72.1102	0.58167
184	TRUE	0.99978	64.1184	64.1304	0.012	65.1278	64.5512	70.206	5.65481	2.29571	460.223	1.00381	-75.4658	0.57619
185	TRUE	0.867729	65.6151	65.6207	0.0056	79.0818	76.6916	80.8723	4.18069	1.36965	672.845	1.02316	-74.1065	0.610658
186	TRUE	0.827288	65.8103	65.8239	0.0136	78.8634	75.8142	81.1761	5.36182	2.06092	320.533	1.06925	-69.6395	0.597727
187	TRUE	0.396643	65.9439	65.9567	0.0128	66.7525	66.5602	69.3272	2.76709	0.984005	-150.316	1.06082	-65.694	0.761672
188	TRUE	0.806585	66.238	66.3172	0.0792	62.0862	61.335	65.0442	3.70926	1.26148	-36.2141	1.02886	-56.6527	0.788667
189	TRUE	0.782071	66.4204	66.4384	0.018	55.2919	53.763	66.9615	13.1985	5.03722	-742.067	1.05765	-59.6981	0.787052
190	TRUE	0.898649	66.5508	66.664	0.1132	60.246	53.0706	69.7941	16.7235	5.65456	-109.184	1.082	-55.9582	0.839377
191	TRUE	0.877739	66.7772	66.7796	0.0024	70.5794	65.9036	73.7189	7.81528	2.83189	-3256.37	1.00139	-65.6524	0.717996
192	TRUE	0.455526	67.018	67.0588	0.0408	68.271	53.6665	69.7851	16.1186	3.89901	-315.68	1.07617	-63.6213	0.712523
193	TRUE	0.939599	67.1552	67.1748	0.0196	59.6371	58.5539	60.7211	2.1672	0.737848	-45.6502	1.03161	-62.243	0.720252
194	TRUE	0.868712	67.2674	67.3022	0.0348	64.6018	58.5484	66.1171	7.56862	2.58155	234.063	1.08496	-59.6056	0.854343
195	TRUE	0.735623	67.4098	67.413	0.0032	62.5334	62.2959	62.5631	0.267189	0.0845777	54.1182	1.01256	-63.9978	0.666795
196	TRUE	0.472118	67.6522	67.6558	0.0036	65.0023	65.0023	65.0023	0	4.26983e-15	-2.35832e-12	1	-71.4244	0.546268
197	TRUE	0.884564	67.7902	67.8182	0.028	66.4974	56.876	68.0736	11.1976	3.27326	-257.653	1.12712	-72.4921	0.538087
198	TRUE	0.649645	67.9454	67.9722	0.0268	56.1093	53.7231	56.5111	2.78805	1.11713	-96.2974	1.01208	-66.7218	0.648479
199	TRUE	0.556571	68.8439	68.8467	0.0028	66.7585	66.2464	68.8738	2.62736	0.938941	895.932	1.06568	-76.8614	0.525099
200	TRUE	0.244199	69.1633	69.1713	0.008	73.0629	72.9823	73.2425	0.260214	0.0844359	-24.4976	1.00862	-78.7011	0.444217
201	TRUE	0.858792	69.5313	69.6037	0.0724	89.9364	65.199	93.7972	28.5982	13.7656	-379.792	1.0721	-61.0312	0.769596
202	TRUE	0.62582	69.6721	69.6805	0.0084	74.0395	70.6027	75.7775	5.1748	1.56466	457.356	1.29079	-81.164	0.496358
203	TRUE	0.991504	69.8857	69.9033	0.0176	88.2065	81.6884	92.9734	11.2849	3.93376	-214.113	1.81898	-74.619	0.615228
204	TRUE	0.940408	70.0041	70.0221	0.018	71.3606	67.931	86.9539	19.0229	6.15689	1090.82	1.0952	-63.604	0.784551
205	TRUE	0.996867	70.1117	70.1149	0.0032	69.9016	69.0332	71.527	2.49377	0.865313	-779.302	1.01486	-68.2628	0.784688
206	TRUE	0.570592	70.2098	70.259	0.0492	73.6222	70.6489	94.3709	23.7219	7.41946	-77.4413	1.58005	-61.6295	0.765952
207	TRUE	0.591356	70.3434	70.3546	0.0112	71.3025	71.2349	72.1968	0.961872	0.371826	-79.3715	1.0124	-47.9982	0.919035
208	TRUE	0.81533	70.4498	70.4518	0.002	66.1971	65.901	66.429	0.527951	0.202838	-263.278	1.00037	-49.0423	0.913463
209	TRUE	0.989889	70.5346	70.5966	0.062	63.4986	54.9503	66.7438	11.7935	4.35765	-296.115	1.04946	-58.2341	0.767606
210	TRUE	0.709359	70.7182	70.7234	0.0052	69.0881	68.9474	69.2784	0.331007	0.121546	-10.2351	1.03091	-50.453	0.831411
211	TRUE	0.613602	70.9626	70.9938	0.0312	66.1464	64.7452	68.1355	3.39026	1.0134	-85.0722	1.03543	-57.4565	0.785404
212	TRUE	0.499869	71.1166	71.1366	0.02	68.6603	65.3595	69.7645	4.40499	1.47595	176.105	1.05331	-54.7752	0.849938
213	TRUE	0.845031	71.2372	71.2732	0.036	77.221	74.1441	81.2241	7.08008	1.85991	64.0373	1.20901	-62.7161	0.787565
214	TRUE	0.633203	71.6608	71.7756	0.1148	69.0656	67.2959	84.611	17.315	5.38477	-89.0425	1.0291	-73.0544	0.52981
215	TRUE	0.960707	71.9068	71.93	0.0232	67.5798	60.6186	73.0501	12.4315	3.90823	-231.196	1.33581	-73.9842	0.538814
216	TRUE	0.997239	72.0216	72.03	0.0084	63.9245	62.8221	66.8385	4.01643	1.50584	584.387	1.05995	-75.2171	0.61001
217	TRUE	0.846459	72.2217	72.2349	0.0132	71.3414	67.2452	76.5505	9.30532	3.3846	-738.337	1.01148	-70.8575	0.642639
218	TRUE	0.730101	72.3369	72.3417	0.0048	63.7708	63.6096	65.6022	1.99255	0.888434	423.384	1.01889	-77.6074	0.55001
219	TRUE	0.79476	72.4385	72.4405	0.002	68.8728	67.7417	69.1222	1.38048	0.500872	569.367	1.15723	-67.8091	0.775832
220	TRUE	0.311102	72.6865	72.6973	0.0108	83.2264	77.7899	83.7304	5.94053	1.92107	504.206	1.13243	-81.9199	0.404801
221	TRUE	0.66696	73.7055	73.7095	0.004	72.983	70.104	73.8611	3.75706	1.60833	943.233	1.00026	-81.4607	0.462805
222	TRUE	0.723645	76.4527	76.4551	0.0024	77.588	76.9868	78.5231	1.53634	0.557485	640.141	1.00745	-79.3907	0.501086
223	TRUE	0.855403	76.6171	76.6223	0.0052	62.278	61.7993	62.5044	0.705083	0.27269	143.382	1.03124	-74.2056	0.44258
224	TRUE	0.758976	76.7075	76.7095	0.002	78.005	77.3815	78.6284	1.24688	0.466541	-623.441	1	-71.4395	0.58628
225	TRUE	0.896485	76.8923	76.8939	0.0016	67.265	66.8464	68.2179	1.37157	0.556377	857.232	1.02519	-67.1334	0.698746
226	TRUE	0.674409	77.1255	77.1307	0.0052	78.5213	78.3137	78.8349	0.52112	0.193639	18.5548	1.04209	-62.8728	0.767944
227	TRUE	0.918253	77.2305	77.2461	0.0156	66.341	65.6085	67.3893	1.78077	0.728647	-100.673	1.00601	-71.8723	0.690096
228	TRUE	0.860392	77.3201	77.3505	0.0304	69.2495	63.4018	72.0659	8.66413	2.60565	78.4706	1.18532	-67.9933	0.701047
229	TRUE	0.898589	77.5173	77.5201	0.0028	80.385	79.8357	80.667	0.831255	0.274704	272.137	1.01432	-68.3688	0.63509
230	TRUE	0.732177	77.6113	77.6225	0.0112	67.536	67.4871	78.682	11.1948	5.89955	1012.94	1.02293	-81.2722	0.447033
231	TRUE	0.983478	77.7033	77.7149	0.0116	68.3565	65.554	72.3849	6.83089	2.56113	541.28	1.03287	-75.0323	0.606356
232	TRUE	0.483104	82.8604	82.8628	0.0024	76.7459	76.1447	77.013	0.868365	0.320263	361.819	1.01396	-63.3106	0.788532
233	TRUE	0.893596	82.9528	82.9552	0.0024	69.3656	68.4972	70.1004	1.60314	0.577862	667.973	1.0011	-64.4949	0.777471
234	TRUE	0.941211	83.0628	83.066	0.0032	67.115	64.5915	68.54	3.94846	1.40432	1267.91	1.01162	-64.3953	0.799867
235	TRUE	0.49752	83.2885	83.2901	0.0016	77.8743	77.4023	78.5245	1.12219	0.445538	701.372	1.00392	-75.6562	0.577807
236	TRUE	0.708731	83.3997	83.4021	0.0024	78.0565	77.7893	78.5241	0.73477	0.267807	306.154	1.00557	-65.9559	0.683793
237	TRUE	0.642095	83.5201	83.5289	0.0088	76.0275	73.8227	78.0533	4.23055	1.80295	-506.357	1.25701	-65.5848	0.714647
238	TRUE	0.444219	83.6021	83.6149	0.0128	51.3445	50.4454	52.9537	2.50834	1.01861	178.037	1.01715	-70.1587	0.708408
239	TRUE	0.77391	83.7101	83.7461	0.036	63.7666	59.3113	64.2918	4.98054	2.38993	-131.146	1.00469	-60.9783	0.831669
240	TRUE	0.682676	83.8117	83.8357	0.024	66.6912	60.7646	66.9993	6.23472	2.70429	258.351	1.07428	-66.1563	0.763695
241	TRUE	0.620959	83.9285	83.9321	0.0036	66.0936	65.5457	66.4913	0.945651	0.380765	260.702	1.00213	-64.8273	0.76322
242	TRUE	0.867733	84.0249	84.0593	0.0344	59.4138	57.2836	75.167	17.8834	6.56963	-490.245	1.04164	-65.9815	0.702886
243	TRUE	0.955151	84.1513	84.1689	0.0176	67.6979	60.9733	69.2636	8.29036	3.42201	477.402	1.17906	-70.7187	0.661202
244	TRUE	0.615171	84.3155	84.3251	0.0096	60.8158	60.2554	60.9449	0.68952	0.280029	71.1868	1.00034	-60.8132	0.763683
245	TRUE	0.96136	84.4399	84.4775	0.0376	60.2201	52.8436	63.6919	10.8483	4.48348	-271.444	1.02767	-68.1931	0.63786
246	TRUE	0.951963	84.5863	84.6727	0.0864	66.102	65.6198	67.8969	2.27711	0.857097	-16.2672	1.01232	-67.7139	0.590363
247	TRUE	0.956364	84.7571	84.8119	0.0548	67.4198	66.2623	70.3383	4.07605	1.48749	-68.7201	1.02275	-66.1357	0.698587
248	TRUE	0.2806	85.0083	85.0107	0.0024	72.9169	72.6497	73.1841	0.534378	0.192398	-222.658	1	-76.273	0.528235
249	TRUE	0.847077	85.4616	85.4752	0.0136	86.2941	86.0389	98.1049	12.066	5.9871	957.977	1.03237	-78.4576	0.451805
250	TRUE	0.936924	85.5844	85.5912	0.0068	73.1734	70.9724	73.7115	2.73914	0.763624	-275.793	1.15946	-60.1077	0.795927
251	TRUE	0.899058	85.6904	85.7028	0.0124	79.2168	65.9955	91.1472	25.1517	9.48534	-361.141	2.7273	-74.0546	0.553563
252	TRUE	0.554538	85.8852	85.8868	0.0016	71.0398	70.7637	71.1377	0.374065	0.153618	233.791	1.01068	-62.1369	0.596568
253	TRUE	0.956472	90.2428	90.2768	0.034	86.6559	78.0147	90.1166	12.1018	5.04046	297.982	1.1578	-75.9256	0.578017
254	TRUE	0.361093	90.378	90.386	0.008	70.1416	69.5961	70.791	1.19493	0.408272	36.853	1.16253	-66.6192	0.655019
255	TRUE	0.461739	90.4304	90.4936	0.0632	55.1128	52.6553	67.8544	15.1991	6.25684	-267.197	1.0766	-65.9283	0.711218
256	TRUE	0.786322	90.5748	90.5928	0.018	70.0878	66.9742	78.1553	11.1811	3.24577	150.865	1.79765	-65.2093	0.715758
257	TRUE	0.622272	90.6944	90.7232	0.0288	77.7023	68.5073	86.472	17.9647	5.91822	-3.09742	1.72841	-64.8048	0.701174
258	TRUE	0.937299	90.8252	90.8732	0.048	54.6958	53.9542	59.9222	5.96807	1.92959	-118.459	1.01833	-69.2399	0.596035
259	TRUE	0.564813	91.034	91.0764	0.0424	62.6145	57.2485	63.3838	6.13534	1.90807	102.335	1.11951	-67.0078	0.65316
260	TRUE	0.440487	91.2489	91.2761	0.0272	59.9998	57.4457	61.1474	3.7017	1.53983	-46.729	1.0493	-70.9986	0.64312
261	TRUE	0.915207	91.4425	91.4445	0.002	70.0686	69.5476	70.5896	1.04204	0.454928	593.542	1.04038	-68.7809	0.631046
262	TRUE	0.531315	91.6301	91.6833	0.0532	60.5273	57.4988	67.497	9.99817	3.14254	-73.4885	1.09787	-71.3509	0.642593
263	TRUE	0.603068	91.8121	91.8165	0.0044	67.0939	66.7175	68.4678	1.75038	0.685517	-391.807	1.00965	-69.2334	0.700289
264	TRUE	0.349281	91.9541	91.9653	0.0112	64.1548	62.6717	65.6643	2.99255	0.988447	195.671	1.06694	-72.8595	0.648491
265	TRUE	0.79379	92.0781	92.1465	0.0684	62.3797	58.9209	71.0336	12.1127	3.43834	-127.772	1.09566	-64.6485	0.705649
266	TRUE	0.952501	92.3994	92.4034	0.004	67.7387	66.5846	70.0163	3.43176	1.35465	-789.356	1.01473	-70.3884	0.577211
267	TRUE	0.959407	92.5486	92.5658	0.0172	66.931	64.1465	74.6082	10.4618	2.98236	-392.906	1.09989	-62.7656	0.765468
268	TRUE	0.611512	92.7262	92.7614	0.0352	66.6288	65.0794	68.7466	3.66723	1.31538	-77.1196	1.03484	-60.1925	0.709669
269	TRUE	0.450932	92.9258	92.9382	0.0124	77.1013	74.662	80.1369	5.47494	1.89244	-395.547	1.12514	-82.3524	0.459013
270	TRUE	0.531075	93.0674	93.077	0.0096	73.3374	68.0441	74.8243	6.78018	2.73584	743.809	1.01168	-69.3187	0.656346
271	TRUE	0.611078	93.1936	93.2028	0.0092	76.599	73.9568	82.8323	8.87549	3.27334	1006.73	1.01601	-69.8233	0.71272
272	TRUE	0.637898	93.33	93.3328	0.0028	73.5309	72.3508	74.1766	1.82579	0.638171	641.466	1.01451	-73.715	0.59483
273	TRUE	0.897011	93.6856	93.6896	0.004	68.3192	67.9339	68.6154	0.681472	0.298506	-198.225	1.01014	-67.0441	0.703837
274	TRUE	0.957295	94.2665	94.2933	0.0268	89.7229	71.9087	91.6162	19.7076	9.04149	882.4	1.06602	-72.1108	0.531166
275	TRUE	0.929409	94.4081	94.4157	0.0076	69.8896	68.097	74.7171	6.6201	3.04569	912.513	1.06653	-66.1096	0.726703
276	TRUE	0.679959	94.5081	94.5237	0.0156	68.7606	65.4282	70.3934	4.96527	1.59246	138.136	1.2515	-64.8641	0.788614
277	TRUE	0.818549	94.6657	94.6737	0.008	60.9106	59.5276	62.5805	3.05298	1.01882	382.807	1.01933	-61.2163	0.836122
278	TRUE	0.411655	94.9901	94.9929	0.0028	65.3855	64.5765	65.9273	1.35079	0.501292	-507.165	1.01069	-59.7173	0.791683
279	TRUE	0.900963	95.1141	95.1681	0.054	66.5608	60.2806	68.3548	8.07419	2.70461	-1.21754	1.14528	-61.7225	0.783057
280	TRUE	0.954745	95.2907	95.2931	0.0024	78.8039	78.1359	79.8059	1.66993	0.605239	695.805	1.00647	-67.3991	0.726055
281	TRUE	0.342266	113.885	113.904	0.0184	62.4924	61.2998	64.6803	3.38047	1.01113	-40.1792	1.10058	-63.0801	0.649308
282	TRUE	0.737839	114	114.007	0.0068	76.853	73.8458	77.7633	3.91752	1.15713	326.443	1.39038	-60.0901	0.800096
283	TRUE	0.695601	114.08	114.082	0.002	78.8955	78.2984	78.94	0.641659	0.278103	308.096	1.04925	-66.7764	0.758009
284	TRUE	0.853493	114.584	114.586	0.0016	69.4329	69.0856	69.9584	0.872818	0.347517	545.511	1.00577	-74.5578	0.55531
285	TRUE	0.43968	114.815	114.818	0.0024	106.792	106.458	106.829	0.371096	0.138851	-139.161	1.01913	-76.848	0.507308
286	TRUE	0.337209	115.38	115.381	0.0016	72.8079	72.3893	73.7609	1.37157	0.556377	857.232	1.02519	-80.3248	0.484913
287	TRUE	0.982521	115.833	115.938	0.105	79.8185	73.2862	87.0474	13.7612	5.5081	-23.4076	3.88566	-75.1184	0.454404
288	TRUE	0.825728	115.933	115.935	0.0024	79.1746	78.9891	79.3231	0.333986	0.138851	-2.06206e-12	1.07756	-73.0029	0.595781
289	TRUE	0.773209	116.031	116.048	0.0172	84.3886	70.6333	95.5626	24.9292	10.6142	1501.92	1.00251	-77.9806	0.498133
290	TRUE	0.666285	117.209	117.249	0.04	54.9588	39.4841	63.7835	24.2994	4.87747	11.2697	5.90134	-95.9973	0.166294
291	TRUE	0.470362	119.435	119.491	0.0556	77.0903	69.5543	77.501	7.94669	3.53601	140.304	1.00115	-73.4141	0.450686
292	TRUE	0.836387	119.711	119.717	0.0064	76.9643	76.5851	77.5284	0.94328	0.349126	-93.626	1.06857	-69.7105	0.591198
293	TRUE	0.641656	119.885	119.901	0.016	65.8664	64.5655	68.8732	4.30768	1.66864	-263.221	1.01583	-71.428	0.536061
294	TRUE	0.686606	119.993	119.995	0.0024	77.4959	77.1619	77.533	0.371096	0.138851	-139.161	1.01913	-65.3926	0.609155
295	TRUE	0.448774	120.21	120.217	0.0068	57.326	56.7503	60.2415	3.49119	1.57507	542.405	1.00658	-71.3795	0.575383
296	TRUE	0.991172	120.377	120.417	0.04	54.5997	54.295	62.2248	7.92976	2.72077	-200.16	1.01132	-67.7016	0.587226
297	TRUE	0.984373	120.582	120.586	0.0036	62.5786	61.547	65.3247	3.77776	1.23806	-979.469	1.03786	-70.0894	0.609247
298	TRUE	0.353577	120.68	120.688	0.0076	74.1278	72.6416	74.4466	1.80496	0.683945	-225.498	1.04641	-60.4505	0.697916
299	TRUE	0.838096	122.664	122.668	0.004	69.4956	69.4956	69.4956	1.42109e-14	4.76647e-15	-1.07118e-12	1	-65.254	0.642253
300	TRUE	0.923674	122.779	122.781	0.002	76.7694	76.6893	77.5977	0.908443	0.34276	-341.62	1.1659	-61.9275	0.700847
301	TRUE	0.441107	122.899	122.908	0.0088	61.441	59.6733	65.9904	6.31714	2.26116	-733.824	1.10058	-60.1583	0.767605
302	TRUE	0.359064	122.987	123.015	0.0276	58.9337	57.7219	65.9784	8.25648	2.97895	228.243	1.27066	-63.6389	0.656858
303	TRUE	0.401596	123.09	123.097	0.0076	68.2577	66.4753	70.1135	3.63823	1.21084	500.681	1.00195	-64.1111	0.770786
304	TRUE	0.63735	123.231	123.293	0.0612	65.7103	62.9457	69.4234	6.47774	2.02287	-93.8392	1.02333	-64.8177	0.601065
305	TRUE	0.872772	123.392	123.411	0.0184	74.2391	68.9412	80.6368	11.6956	5.32448	-627.81	1.14759	-68.9311	0.543907
306	TRUE	0.516582	123.615	123.62	0.0048	63.6871	60.9455	64.8381	3.89261	1.28029	-802.775	1.00191	-65.8252	0.633425
307	TRUE	0.666367	123.712	123.724	0.0124	68.7229	61.8693	76.1484	14.2791	3.31587	779.365	1.29597	-75.5883	0.537924
308	TRUE	0.68746	123.85	123.852	0.0016	69.2198	68.9971	69.6206	0.623441	0.249933	-389.651	1.00816	-69.5735	0.721279
309	TRUE	0.694724	123.905	123.912	0.0068	52.8774	51.586	53.9981	2.41212	0.649188	115.848	1.26719	-73.8699	0.656118
310	TRUE	0.964109	123.98	123.99	0.01	72.0921	71.6542	72.3296	0.675395	0.215776	45.6099	1.02621	-67.0894	0.723585
311	TRUE	0.53544	124.63	124.639	0.0092	71.6468	71.27	72.5384	1.26841	0.354524	33.6184	1.06254	-73.0292	0.534202
312	TRUE	0.603738	126.572	126.611	0.0392	69.3773	67.4295	72.8167	5.3872	1.90533	-48.9364	1.0439	-75.5239	0.576377
313	TRUE	0.31429	126.68	126.687	0.0064	73.0299	71.6733	73.0643	1.39097	0.500654	211.657	1.02968	-59.7136	0.782252
314	TRUE	0.997921	126.823	126.85	0.0276	64.192	60.2259	67.6616	7.43577	2.18359	-105.465	1.25018	-56.2765	0.859197
315	TRUE	0.745762	127.014	127.029	0.0152	66.6539	62.8094	69.143	6.33364	1.31939	262.567	1.09647	-55.5904	0.861413
316	TRUE	0.914968	127.796	127.799	0.0028	76.8217	74.5357	78.3061	3.77034	1.33648	1353.62	1.00664	-63.611	0.843006
317	TRUE	0.807395	127.899	127.921	0.022	77.1816	69.0695	77.9338	8.86432	4.47886	-380.31	1.04836	-57.8903	0.839244
318	TRUE	0.739504	128.058	128.068	0.0096	74.738	73.8366	75.628	1.79134	0.53884	51.3077	1.24322	-53.7557	0.848063
319	TRUE	0.738022	130.603	130.628	0.0248	74.2102	74.2073	79.1986	4.9913	1.88511	-208.359	1.00268	-74.6541	0.441366
320	TRUE	0.752869	130.768	130.805	0.0368	76.7366	63.5529	86.6788	23.1259	5.84433	200.153	2.2113	-74.601	0.538349
321	TRUE	0.844877	130.949	130.964	0.0144	73.0527	60.8891	73.4157	12.5267	4.75187	-911.413	1.05407	-72.2863	0.596233
322	TRUE	0.947686	131.074	131.076	0.002	71.4827	71.2956	73.4153	2.1197	0.799773	-797.114	1.29046	-70.3089	0.675721
323	TRUE	0.540606	131.172	131.175	0.0028	66.1698	66.1698	66.1698	0	1.25607e-15	7.0079e-13	1	-75.7353	0.524236
324	TRUE	0.768903	131.302	131.304	0.002	66.9516	66.7913	67.4147	0.623441	0.243171	-311.721	1.01894	-67.3542	0.664008
325	TRUE	0.936065	131.396	131.403	0.0068	76.0077	74.3959	76.491	2.09511	0.548071	-153.514	1.19446	-69.0054	0.649015
326	TRUE	0.564431	131.512	131.528	0.0156	65.7965	64.812	69.0207	4.20868	1.27296	-192.519	1.0671	-79.3682	0.497017
327	TRUE	0.418666	131.649	131.657	0.008	65.6218	64.6048	66.6978	2.09298	0.627396	-228.898	1.03855	-70.1689	0.541003
328	TRUE	0.762671	131.755	131.761	0.006	74.6376	73.567	74.9602	1.39323	0.464394	-164.336	1.06284	-64.7981	0.776816
329	TRUE	0.437054	131.922	131.946	0.0244	62.5895	61.3649	64.6114	3.24655	1.11713	-120.963	1.01949	-65.1319	0.658994
330	TRUE	0.867748	132.039	132.116	0.0768	66.6191	62.6345	68.5125	5.87802	1.40057	16.0171	1.06645	-69.5637	0.652332
331	TRUE	0.446125	132.216	132.218	0.0016	69.8334	69.8334	69.8334	1.42109e-14	6.64652e-15	9.93014e-12	1	-66.4917	0.69994
332	TRUE	0.825118	132.32	132.321	0.0016	69.4695	69.4695	69.4695	1.42109e-14	5.0243e-15	7.94411e-12	1	-74.0253	0.597719
333	TRUE	0.76824	132.431	132.434	0.0028	71.7151	69.4956	72.032	2.53642	1.16913	-927.931	1.02331	-71.6907	0.636312
334	TRUE	0.912484	132.552	132.554	0.0024	71.3952	70.9944	71.5956	0.601176	0.22042	250.49	1.00609	-65.0331	0.705033
335	TRUE	0.973376	132.682	132.703	0.0204	71.5064	69.8231	87.6285	17.8054	5.8414	-628.211	2.03751	-73.6182	0.538418
336	TRUE	0.784065	132.778	132.797	0.0188	77.5614	70.3296	78.7803	8.45065	4.09788	466.635	1.08597	-69.539	0.690659
337	TRUE	0.985113	132.884	132.906	0.0224	71.7803	65.901	87.1566	21.2556	9.40575	-1005.37	1.14951	-75.564	0.546462
338	TRUE	0.830708	133.012	133.014	0.0028	81.8919	81.0384	82.7454	1.70704	0.634142	-645	1.00636	-64.65	0.718558
339	TRUE	0.807693	133.163	133.17	0.0068	70.5754	69.6328	70.7461	1.11329	0.44946	183.212	1.07145	-64.2369	0.786692
340	TRUE	0.937765	148.349	148.442	0.0932	84.6451	69.3292	91.423	22.0938	10.8683	270.882	1.05451	-73.4782	0.398045
341	TRUE	0.965361	148.551	148.562	0.0112	73.6367	68.8793	75.7291	6.84979	1.91434	-409.184	1.16219	-69.7314	0.580545
342	TRUE	0.568742	148.722	148.755	0.0332	60.6433	58.6932	65.9323	7.23908	3.19619	-228.903	1.005	-69.4394	0.58795
343	TRUE	0.955829	148.85	148.855	0.0048	67.2401	66.6947	67.2558	0.561141	0.227073	117.2	1.00922	-62.1631	0.770125
344	TRUE	0.546901	151.377	151.38	0.0024	107.027	105.624	107.895	2.27111	0.825203	946.295	1.00896	-78.712	0.568556
345	TRUE	0.559086	151.488	151.494	0.0052	80.6602	80.5043	80.8962	0.391857	0.148371	39.6419	1.02183	-56.1887	0.75524
346	TRUE	0.946813	151.586	151.604	0.0172	74.7962	70.3845	76.8854	6.50099	2.26787	-217.771	1.51584	-65.9781	0.793214
347	TRUE	0.729585	151.698	151.704	0.0052	77.4995	76.4307	77.7741	1.34337	0.477021	268.657	1.02871	-67.3278	0.65765
348	TRUE	0.73367	151.842	151.843	0.0016	68.358	68.1264	68.456	0.329533	0.134335	-77.9302	1.10407	-57.7797	0.767748
349	TRUE	0.992423	151.949	151.971	0.0224	74.8464	71.7737	77.6292	5.85548	1.63651	-84.6485	1.48127	-63.0483	0.779832
350	TRUE	0.5125	152.053	152.055	0.0024	93.5874	92.719	95.9921	3.27307	1.22095	1363.78	1.03442	-65.6795	0.740524
351	TRUE	0.450382	152.274	152.276	0.0016	76.6687	76.5797	77.2476	0.667973	0.276311	-389.651	1.07279	-64.7216	0.775744
352	TRUE	0.628365	152.494	152.533	0.0392	55.7469	54.4699	66.5484	12.0785	4.59755	-36.4093	1.28977	-66.9052	0.661061
353	TRUE	0.631953	152.638	152.659	0.0212	66.5825	65.3388	71.4848	6.14599	2.45105	-250.764	1.09136	-68.9398	0.690497
354	TRUE	0.96385	152.793	152.801	0.0084	64.579	60.2641	66.9927	6.72859	2.50036	-763.454	1.01929	-71.9884	0.596497
355	TRUE	0.506042	153.091	153.127	0.0356	76.7842	70.3698	77.0664	6.69654	2.88005	-167.331	1.0279	-68.1472	0.659355
356	TRUE	0.758684	153.275	153.277	0.002	85.0181	84.595	86.0467	1.45173	0.517284	-653.341	1.05485	-65.1062	0.660266
357	TRUE	0.935094	153.505	153.523	0.018	70.2823	67.4768	75.2121	7.73532	2.30649	-376.263	1.04123	-75.7888	0.546869
358	TRUE	0.637593	153.608	153.61	0.002	69.6123	69.6123	69.6123	1.42109e-14	5.94483e-15	-1.65336e-13	1	-75.3062	0.593141
359	TRUE	0.919541	154.412	154.436	0.024	76.4827	70.8816	78.3959	7.51428	2.48165	256.123	1.06677	-69.2508	0.582998
360	TRUE	0.399674	157.494	157.543	0.0496	65.0805	64.4281	69.5802	5.15215	1.69309	-63.0014	1.02349	-67.6286	0.542053
361	TRUE	0.842715	157.623	157.637	0.0144	67.956	66.5315	68.3181	1.78657	0.658679	-116.536	1.03955	-65.4139	0.725081
362	TRUE	0.625114	157.689	157.692	0.0028	52.4477	51.9923	53.2885	1.29626	0.491423	464.378	1.00308	-72.4786	0.632765
363	TRUE	0.816887	158.864	158.868	0.0036	78.2888	76.0818	80.1573	4.07555	1.44914	1125.39	1.00337	-72.7655	0.644833
364	TRUE	0.648389	159.47	159.478	0.0076	76.8887	70.8723	81.7575	10.8852	3.87923	1613.04	1.03398	-73.474	0.652779
365	TRUE	0.707621	159.748	159.763	0.0144	68.5316	64.2152	70.7479	6.53267	2.03968	16.0014	1.45217	-72.5388	0.667444
366	TRUE	0.525108	159.847	159.854	0.0064	66.5488	63.9665	68.9131	4.94654	1.76409	768.61	1.00092	-64.8357	0.75815
367	TRUE	0.822213	161.287	161.309	0.0224	67.7642	61.0915	70.0582	8.96678	2.99045	-377.695	1.04347	-65.573	0.640533
368	TRUE	0.71632	161.471	161.476	0.0056	74.9138	74.5234	75.2363	0.712938	0.26921	-49.9873	1.05064	-65.7163	0.630801
369	TRUE	0.490591	161.615	161.62	0.0052	69.4384	66.8982	69.9776	3.07946	1.30158	667.025	1.15702	-68.8746	0.549214
370	TRUE	0.589781	161.778	161.794	0.016	66.9877	58.0932	68.6155	10.5223	4.59955	-662.355	1.00277	-71.8944	0.652312
371	TRUE	0.859535	162.285	162.378	0.0928	56.1324	30.4674	74.4349	43.9675	12.3065	164.6	8.13832	-87.4957	0.232058
372	TRUE	0.652927	163.188	163.194	0.0068	65.693	64.667	66.0566	1.38958	0.423418	-69.3303	1.08418	-65.0374	0.645355
373	TRUE	0.553952	163.319	163.358	0.0384	67.2692	53.9955	71.2351	17.2395	7.50139	-460.386	1.03166	-71.0851	0.587776
374	TRUE	0.884634	163.443	163.459	0.0164	69.8558	68.9483	70.2959	1.34759	0.516904	-32.4075	1.06688	-66.6363	0.76241
375	TRUE	0.705172	163.562	163.617	0.0548	68.507	65.5096	72.9787	7.46917	1.93846	-106.529	1.02161	-63.5046	0.793761
376	TRUE	0.43536	163.706	163.712	0.0064	66.6231	66.0068	67.9516	1.94486	0.612955	293.884	1.02567	-69.507	0.718519
377	TRUE	0.697063	163.89	163.906	0.0164	69.9084	68.6348	70.769	2.13423	0.779848	85.6939	1.05815	-68.4505	0.648521
378	TRUE	0.670009	164.017	164.055	0.0376	63.6194	56.2674	64.1711	7.90371	3.80201	194.629	1.02032	-77.4909	0.521697
379	TRUE	0.724107	164.161	164.163	0.0024	81.4417	81.1078	81.4789	0.371096	0.138851	-139.161	1.01913	-72.5911	0.592796
380	TRUE	0.457762	164.303	164.309	0.0068	67.8815	66.9575	68.0188	1.06133	0.305155	108.418	1.04242	-72.9538	0.548882
381	TRUE	0.345722	164.399	164.426	0.0264	68.4859	65.3391	70.0579	4.7188	1.70791	-97.0952	1.09187	-74.9974	0.600044
382	TRUE	0.803185	164.541	164.558	0.0168	64.9233	63.3502	69.2068	5.85659	1.62434	-223.889	1.16251	-71.7674	0.634212
383	TRUE	0.937071	164.71	164.712	0.0024	69.7334	68.9986	70.9357	1.93712	0.704184	-807.134	1.00968	-63.2741	0.77942
384	TRUE	0.456119	164.838	164.84	0.002	69.249	69.0754	69.4227	0.347346	0.151643	197.847	1.00936	-68.6306	0.599479
385	TRUE	0.6457	164.996	165.001	0.0052	71.4701	69.5586	71.9958	2.4372	1.02745	483.205	1.20571	-70.5871	0.492739
386	TRUE	0.79084	165.122	165.124	0.0024	68.536	68.3356	69.6715	1.33595	0.502174	528.812	1.09001	-64.3498	0.777567
387	TRUE	0.947317	165.29	165.295	0.0044	69.5822	67.6271	69.9849	2.35774	0.916985	580.173	1.03694	-76.9137	0.446828
388	TRUE	0.875585	179.42	179.426	0.006	67.3875	66.9157	67.5752	0.659513	0.191146	-86.1739	1.02075	-65.9593	0.583536
389	TRUE	0.927178	179.562	179.582	0.02	67.242	63.7997	67.8351	4.0354	0.958275	-78.7341	1.13397	-60.733	0.793705
390	TRUE	0.537359	179.696	179.717	0.0212	66.2079	65.1614	70.3392	5.17787	1.7078	-221.983	1.04193	-57.0008	0.861051
391	TRUE	0.647037	179.803	179.879	0.0756	73.3506	65.5009	82.0103	16.5094	6.46275	-196.232	1.05804	-50.4572	0.839686
392	TRUE	0.833981	179.979	180.055	0.0764	64.9516	58.8063	83.5465	24.7402	6.93785	-230.273	1.21282	-57.9444	0.782599
393	TRUE	0.364305	180.133	180.135	0.0016	71.0393	70.211	71.3332	1.12219	0.460853	-701.372	1.03705	-60.9259	0.769901
394	TRUE	0.958828	180.219	180.224	0.0056	88.7329	88.3831	88.9945	0.61144	0.212659	35.8626	1.04011	-59.4553	0.831871
395	TRUE	0.800446	180.389	180.397	0.008	74.4216	73.8078	74.6443	0.836462	0.239918	-30.0986	1.04209	-69.268	0.694891
396	TRUE	0.388194	180.524	180.533	0.0096	76.2749	66.9945	76.6824	9.68783	4.29848	1068.79	1.04085	-59.9986	0.783555
397	TRUE	0.576294	180.639	180.646	0.0076	78.6685	71.7706	80.4078	8.63721	3.64884	-1116.83	1.00223	-58.4687	0.845185
398	TRUE	0.965114	180.75	180.754	0.0036	69.6754	67.2781	70.6774	3.39924	1.13308	-910.647	1.02528	-63.998	0.731747
399	TRUE	0.947724	180.845	180.86	0.0144	70.5998	69.4517	82.8126	13.3609	4.8501	918.35	1.03436	-64.6758	0.776947
400	TRUE	0.737677	180.962	180.974	0.0116	81.3551	72.5255	82.5851	10.0595	3.40284	598.638	1.38526	-60.0461	0.727051
401	TRUE	0.975325	181.06	181.066	0.0056	75.2405	70.396	76.3138	5.91776	1.87101	1060.44	1.00562	-59.9142	0.859333
402	TRUE	0.996596	181.169	181.175	0.006	73.4046	72.6624	73.6049	0.942584	0.248385	114.876	1.03291	-57.5081	0.856733
403	TRUE	0.769144	181.283	181.288	0.0048	71.6215	71.2245	72.7719	1.54735	0.529525	-283.756	1.07899	-57.348	0.841879
404	TRUE	0.877844	181.522	181.574	0.052	67.3402	65.9369	69.9663	4.02936	1.60539	-59.569	1.01369	-58.9586	0.788697
405	TRUE	0.928554	181.652	181.656	0.004	69.2958	68.4125	69.9489	1.53634	0.438087	319.986	1.02485	-60.9425	0.79148
406	TRUE	0.588685	185.422	185.447	0.0244	83.7716	78.7027	85.1486	6.44587	2.28159	222.488	1.08219	-78.272	0.539769
407	TRUE	0.365032	185.544	185.546	0.0016	82.2123	82.1144	82.4884	0.374065	0.153618	233.791	1.01068	-67.0912	0.727268
408	TRUE	0.870159	185.621	185.625	0.0036	70.1648	67.3445	72.2578	4.91331	1.78187	1460.99	1.01086	-74.7031	0.609105
409	TRUE	0.965442	185.738	185.749	0.0108	72.4817	72.213	78.7255	6.51249	2.35201	456.283	1.21839	-69.528	0.590131
410	TRUE	0.496878	197.8	197.84	0.04	44.5879	32.8909	51.3864	18.4954	3.40575	53.5751	4.82493	-93.2604	0.183791
411	TRUE	0.563447	199.814	199.819	0.0052	88.6316	86.9855	96.302	9.3166	4.21205	1822.59	1.00057	-84.2968	0.405048
412	TRUE	0.699358	199.941	200.02	0.0784	90.2227	87.7844	91.6103	3.82587	1.26541	34.2107	1.01314	-74.9263	0.480401
413	TRUE	0.882997	200.109	200.116	0.0072	87.9869	79.6301	88.6356	9.00545	4.58084	1261.75	1.0025	-77.2167	0.491421
414	TRUE	0.581647	200.311	200.315	0.0044	68.929	68.8063	69.2105	0.40423	0.147358	70.4896	1.00971	-77.994	0.436527
415	TRUE	0.976822	200.451	200.462	0.0112	65.8512	64.1724	66.6927	2.52026	1.02178	182.491	1.04747	-76.0451	0.484975
416	TRUE	0.369929	200.574	200.614	0.0396	78.3251	66.1187	78.6573	12.5386	6.35442	-317.075	1.00015	-70.0514	0.653553
417	TRUE	0.967739	200.689	200.704	0.0152	87.4727	72.7398	88.5069	15.7671	5.21613	-872.711	1.20182	-64.2509	0.703702
418	TRUE	0.906528	200.778	200.804	0.026	78.9679	66.8156	81.8272	15.0116	4.80222	-443.448	1.22444	-68.8688	0.641549
419	TRUE	0.427011	200.892	200.909	0.0176	71.9232	70.6997	78.6326	7.93286	3.09472	359.749	1.19455	-73.2041	0.652623
420	TRUE	0.964343	200.999	201.007	0.0084	72.7772	67.9487	76.5967	8.64799	3.39716	-1039.85	1.24452	-67.1201	0.699801
421	TRUE	0.862915	201.087	201.094	0.0068	70.0579	67.1708	71.6314	4.46057	1.52121	-700.142	1.02372	-62.7482	0.785904
422	TRUE	0.947836	201.184	201.195	0.0104	69.4975	69.4398	69.8406	0.400784	0.130858	-14.5981	1.01229	-59.6727	0.847299
423	TRUE	0.993166	201.284	201.286	0.002	62.2884	61.8253	62.7783	0.952975	0.366077	488.574	1.00178	-71.6661	0.638549
424	TRUE	0.632668	201.987	202.009	0.0224	67.8674	65.986	68.8181	2.83212	0.90496	81.424	1.03163	-72.0853	0.59134
425	TRUE	0.652387	202.154	202.165	0.0108	74.9565	65.2483	81.3293	16.081	6.03549	-965.199	2.78837	-72.9721	0.648854
426	TRUE	0.603618	202.245	202.263	0.0176	71.1449	68.5513	73.7384	5.18715	2.66264	-303.21	1.00147	-74.5578	0.589426
427	TRUE	0.687601	202.452	202.456	0.0044	69.1909	68.1096	69.5942	1.48453	0.621741	-234.194	1.14677	-71.4871	0.768272
428	TRUE	0.381667	202.535	202.55	0.0148	71.4767	68.4281	75.7354	7.3073	2.95553	520.612	1.0352	-76.7834	0.525311
429	TRUE	0.696885	202.654	202.67	0.0156	69.7236	69.2768	71.3631	2.08626	0.815178	-105.46	1.03494	-76.7184	0.585822
430	TRUE	0.651725	203.695	203.703	0.0076	74.2073	73.6432	75.5825	1.93931	0.637401	158.325	1.17438	-77.7033	0.555853
431	TRUE	0.92854	203.822	203.828	0.006	72.1459	71.0724	72.42	1.34767	0.573449	-240.038	1.003	-70.3073	0.480863
432	TRUE	0.530858	203.991	204.009	0.018	72.0724	71.7229	73.8396	2.11671	0.967354	-107.999	1.00662	-72.2404	0.597586
433	TRUE	0.665048	204.233	204.236	0.0028	66.1709	65.5475	66.7944	1.24688	0.436318	-445.315	1	-72.0516	0.706893
434	TRUE	0.55237	208.476	208.496	0.02	72.0599	71.0516	108.731	37.6791	12.2244	1939.12	1.01426	-76.4698	0.442465
435	TRUE	0.996292	208.585	208.588	0.0028	79.9445	79.5511	80.4715	0.920318	0.319888	-325.151	1.0024	-69.811	0.554553
436	TRUE	0.711473	208.739	208.745	0.006	66.0493	65.8911	66.5338	0.642644	0.282379	-94.5478	1.01562	-67.0264	0.578269
437	TRUE	0.610703	209.724	209.731	0.0076	97.8395	96.6291	98.986	2.35688	0.925889	-263.111	1.0408	-80.8561	0.48439
438	TRUE	0.426257	231.114	231.154	0.04	37.3292	27.28	43.2074	15.9274	3.47823	35.3276	4.02464	-97.7284	0.155387
439	TRUE	0.629369	231.663	231.677	0.0136	112.639	110.47	120.013	9.54287	2.97937	649.215	1.02628	-79.5588	0.650385
440	TRUE	0.544127	231.761	231.764	0.0028	104.955	101.6	108.043	6.44223	2.30457	2350.28	1.00045	-78.9267	0.550877
441	TRUE	0.753222	231.852	231.875	0.0224	78.6944	67.9266	79.3475	11.421	3.13127	468.593	1.09057	-57.084	0.791902
442	TRUE	0.815293	231.937	231.959	0.022	86.8037	70.9573	96.4704	25.513	7.08196	243.015	3.08685	-70.3363	0.642864
443	TRUE	0.707525	232.039	232.041	0.0024	72.1186	72.1186	72.1186	1.42109e-14	5.0243e-15	-3.93523e-12	1	-58.8173	0.778475
444	TRUE	0.640972	247.896	247.902	0.0056	105.797	105.401	106.102	0.700716	0.241345	47.6429	1.03568	-72.0723	0.622201
445	TRUE	0.797711	247.978	247.98	0.0016	74.1427	72.8602	76.8502	3.99002	1.61202	2493.77	1.00817	-73.2141	0.546955
446	TRUE	0.584671	248.085	248.088	0.0032	73.6754	72.9946	74.4418	1.44723	0.59017	438.861	1.04426	-72.1308	0.544642
447	TRUE	0.240122	248.267	248.278	0.0112	101.982	93.4297	104.035	10.6054	4.29835	1069.83	1.17851	-75.3124	0.59845
448	TRUE	0.697475	258.652	258.691	0.0384	81.2296	64.9904	90.9374	25.947	4.35383	-136.24	5.74181	-95.4993	0.167001
449	TRUE	0.19567	311.142	311.222	0.08	65.9097	40.3932	87.6708	47.2776	10.6449	83.928	13.0941	-95.4919	0.16262
450	TRUE	0.353275	344.662	344.7	0.0384	39.5707	29.4768	46.9332	17.4564	4.61761	-69.8401	5.57336	-96.4818	0.176185
451	TRUE	0.918504	373.938	373.989	0.0512	83.3202	70.547	105.245	34.6975	7.74986	193.622	8.07566	-95.1193	0.169021
452	TRUE	0.499225	492.44	492.52	0.08	51.5216	34.0355	68.31	34.2744	7.70459	69.6159	9.81299	-95.4604	0.166699
453	TRUE	0.680259	528.493	528.545	0.0512	77.3629	63.3652	89.4903	26.1252	5.77552	-24.8475	8.32179	-96.465	0.155756
					0.0164128
