# Supplementary material for: Bazedoxifene reverses sexually dimorphic autistic-like abnormalities in biallelic MDGA1-mutant mice
Source: EMBO Mol Med. 2026 Mar 20;18(4):1358–98. doi: 10.1038/s44321-026-00402-y (PMC13084050; doi:10.1038/s44321-026-00402-y)
Supplement: Supplementary file 20 — Source data Fig. 7 [file 44321_2026_402_MOESM20_ESM.zip › Panel I and J/Batch4/Mdga1-KI_BZ_286.xlsx]

## Sheet: Sheet1
ID	Accepted	Score	Begin Time (s)	End Time (s)	Call Length (s)	Principal Frequency (kHz)	Low Freq (kHz)	High Freq (kHz)	Delta Freq (kHz)	Frequency Standard Deviation (kHz)	Slope (kHz/s)	Sinuosity	Mean Power (dB/Hz)	Tonality
1	TRUE	0.841245	1.92175	1.92535	0.0036	71.2659	70.5942	72.5016	1.90743	0.729644	-518.86	1.26984	-74.2582	0.599549
2	TRUE	0.577502	2.2951	2.3359	0.0408	68.8046	65.1692	77.3276	12.1584	4.78945	-263.088	1.01346	-68.56	0.584434
3	TRUE	0.508525	2.4703	2.4855	0.0152	73.8762	70.1018	75.6721	5.57031	1.41286	186.423	1.4643	-69.9159	0.593206
4	TRUE	0.468437	2.7379	2.7395	0.0016	71.4579	70.4158	73.0343	2.61845	1.04255	-1636.53	1.00414	-67.2123	0.702741
5	TRUE	0.566529	2.8411	2.8427	0.0016	80.0214	78.0709	81.4375	3.36658	1.33661	-2104.11	1.00174	-68.8897	0.642292
6	TRUE	0.714029	2.9751	2.9767	0.0016	82.5627	82.3312	84.3084	1.9772	0.806008	-1091.02	1.23199	-74.5463	0.567397
7	TRUE	0.787166	4.86461	4.86621	0.0016	84.3848	83.8593	84.7322	0.872818	0.347517	545.511	1.00577	-69.8058	0.59809
8	TRUE	0.569707	5.06436	5.06916	0.0048	72.2773	64.9973	72.9855	7.98816	3.03346	1689.2	1.07074	-73.0192	0.639432
9	TRUE	0.939205	5.57436	5.57636	0.002	70.2868	70.0107	70.5629	0.552191	0.182612	227.747	1.03518	-68.8849	0.747974
10	TRUE	0.544605	5.68916	5.71236	0.0232	71.0018	69.5765	73.341	3.76448	1.32774	-110.756	1.06269	-62.8543	0.725554
11	TRUE	0.392766	5.87476	5.87636	0.0016	68.8101	68.4093	69.0328	0.623441	0.249933	389.651	1.00816	-65.8606	0.677003
12	TRUE	0.966504	6.09091	6.14051	0.0496	44.4988	29.2987	53.4497	24.1509	6.94987	145.258	7.24625	-96.3114	0.170493
13	TRUE	0.470359	6.50891	6.51131	0.0024	72.0006	70.5978	76.6764	6.07855	2.29185	-2532.73	1.02992	-65.3232	0.744221
14	TRUE	0.702628	6.62731	6.68851	0.0612	70.8853	69.2822	79.493	10.2109	4.153	-152.779	1.00936	-63.6782	0.714023
15	TRUE	0.866344	6.92411	6.92611	0.002	67.7162	66.9013	68.8339	1.93267	0.642821	797.114	1.14733	-64.6022	0.757281
16	TRUE	0.826783	7.10931	7.12731	0.018	73.1794	68.3039	77.5318	9.22792	2.83368	77.6286	1.70309	-65.8261	0.707175
17	TRUE	0.913739	7.22946	7.26066	0.0312	73.1467	65.225	88.0391	22.8141	8.12182	182.495	2.21955	-72.5701	0.542116
18	TRUE	0.586984	7.35666	7.35826	0.0016	82.4805	82.2044	82.5785	0.374065	0.153618	233.791	1.01068	-68.9553	0.668801
19	TRUE	0.593519	7.55026	7.59426	0.044	77.2077	73.6445	78.2669	4.62245	1.86425	73.7832	1.06495	-66.0142	0.71555
20	TRUE	0.356445	7.68426	7.69026	0.006	80.5848	73.8424	82.7075	8.86509	2.50971	-1442.53	1.01319	-71.2873	0.656611
21	TRUE	0.910552	7.77466	7.82226	0.0476	89.3657	65.0533	89.3693	24.316	10.8736	-517.09	1.00352	-71.8584	0.642286
22	TRUE	0.809807	7.91786	7.91986	0.002	78.5798	72.7328	79.5817	6.84895	2.6559	-3206.91	1.02846	-71.7042	0.62652
23	TRUE	0.715294	8.07146	8.08506	0.0136	69.465	67.1097	80.0285	12.9187	5.51778	-1052.33	1.01755	-69.4868	0.639117
24	TRUE	0.86456	8.23241	8.24081	0.0084	67.7883	67.631	72.1277	4.49673	2.04145	-569.67	1.02361	-66.6067	0.697866
25	TRUE	0.717922	8.34321	8.34641	0.0032	76.5352	75.7707	77.359	1.58829	0.540426	-493.249	1.00065	-64.9879	0.724283
26	TRUE	0.606267	8.44841	8.45001	0.0016	82.6201	81.1149	83.2346	2.1197	0.863384	-1324.81	1.02533	-58.9668	0.844073
27	TRUE	0.815873	8.55441	8.55601	0.0016	79.5152	75.3737	80.9847	5.61097	2.30426	-3506.86	1.01087	-59.8571	0.836246
28	TRUE	0.851877	8.75681	8.76281	0.006	75.877	74.167	77.4638	3.2968	1.00808	173.691	1.73432	-58.9578	0.843839
29	TRUE	0.613456	8.89041	8.90121	0.0108	69.0091	68.2818	70.0852	1.80345	0.6246	135.822	1.06165	-56.7511	0.768177
30	TRUE	0.666137	8.99521	9.00641	0.0112	81.529	80.4749	83.9274	3.45253	1.22694	-111.56	1.42855	-72.2479	0.702921
31	TRUE	0.978136	9.12256	9.19336	0.0708	75.9822	74.2553	82.3298	8.07451	3.15163	-95.0105	1.02611	-57.5846	0.804217
32	TRUE	0.524021	9.28416	9.28576	0.0016	74.6972	73.4948	75.3652	1.87032	0.749798	-1168.95	1.01167	-63.7806	0.789888
33	TRUE	0.550054	9.38176	9.38336	0.0016	83.7274	83.4513	83.8253	0.374065	0.153618	-233.791	1.01068	-71.4979	0.656569
34	TRUE	0.98212	9.53016	9.53176	0.0016	78.4411	78.3965	78.5747	0.178126	0.0833109	1.05654e-11	1.04906	-65.9497	0.726476
35	TRUE	0.759685	9.63536	9.66896	0.0336	75.1407	72.4601	77.1715	4.71145	1.71323	20.6966	1.23048	-70.2645	0.629072
36	TRUE	0.971779	9.79256	9.80096	0.0084	73.0076	71.7813	73.5347	1.75335	0.617659	152.902	1.06282	-63.0144	0.768194
37	TRUE	0.985731	9.90336	9.90496	0.0016	69.4724	68.5996	69.5882	0.9886	0.403004	545.511	1.14964	-65.882	0.762592
38	TRUE	0.348352	10.0118	10.0134	0.0016	73.3387	73.0894	73.41	0.320627	0.129065	155.86	1.04572	-70.1526	0.648833
39	TRUE	0.342664	10.0871	10.1219	0.0348	72.5822	71.4642	80.8299	9.3657	4.22931	-260.002	1.06028	-71.542	0.603285
40	TRUE	0.556141	10.3663	10.3687	0.0024	78.066	77.9473	78.6004	0.653129	0.237269	222.658	1.06785	-79.2565	0.491332
41	TRUE	0.937661	10.6949	11.0149	0.32	81.3162	80.9165	81.3469	0.430456	0.225473	0.0978881	1.01044	-69.4648	0.462809
42	TRUE	0.812481	10.6963	10.6999	0.0036	81.0097	80.7388	81.1248	0.38594	0.150201	-112.678	1.01169	-59.2548	0.810675
43	TRUE	0.55988	11.0023	11.0211	0.0188	81.5972	81.4064	86.447	5.0406	2.01413	-280.286	1.01458	-71.766	0.602365
44	TRUE	0.379464	11.1373	11.1393	0.002	76.9508	76.6747	77.2269	0.552191	0.182612	-227.747	1.03518	-67.6229	0.644549
45	TRUE	0.473208	11.4521	11.4561	0.004	83.7217	83.6326	84.1002	0.467581	0.198703	132.245	1.03588	-72.3679	0.643639
46	TRUE	0.740664	11.5745	11.5761	0.0016	75.1681	74.892	75.2661	0.374065	0.153618	233.791	1.01068	-65.3529	0.753643
47	TRUE	0.384345	11.7921	11.7945	0.0024	79.4494	79.3604	80.251	0.890631	0.333243	-333.986	1.08267	-69.5735	0.689896
48	TRUE	0.839409	14.3445	14.3513	0.0068	66.6955	65.9838	68.2447	2.26095	0.711766	209.718	1.17711	-76.6651	0.538808
49	TRUE	0.884255	14.5117	14.5329	0.0212	68.9887	62.2942	72.2115	9.91735	3.13695	212.571	1.2965	-74.7303	0.492515
50	TRUE	0.601855	14.6173	14.6225	0.0052	72.4691	70.7134	73.3102	2.59677	1.06244	526.914	1.02636	-73.4788	0.54992
51	TRUE	0.668272	14.8553	14.8573	0.002	106.986	105.668	107.44	1.77235	0.704376	-884.269	1.12022	-80.5843	0.514431
52	TRUE	0.735979	14.9417	14.9509	0.0092	73.599	73.5723	76.5559	2.98358	1.23284	350.243	1.03381	-74.0437	0.582096
53	TRUE	0.767919	15.4547	15.4579	0.0032	73.625	73.625	73.625	1.42109e-14	4.84153e-15	1.28359e-12	1	-72.3685	0.643716
54	TRUE	0.559942	15.5471	15.5543	0.0072	84.6721	83.2868	84.7895	1.50265	0.524687	75.3648	1.18985	-71.4079	0.642446
55	TRUE	0.585265	15.7067	15.7087	0.002	81.5639	80.8603	81.7955	0.935162	0.341504	-227.747	1.31187	-74.4918	0.48917
56	TRUE	0.521123	15.7995	15.8035	0.004	76.9075	75.1263	77.1895	2.06329	0.611986	313.914	1.25153	-75.381	0.643973
57	TRUE	0.346151	16.0007	16.0107	0.01	72.9932	71.9175	73.6548	1.73726	0.592789	115.629	1.0567	-70.948	0.586573
58	TRUE	0.755405	16.1332	16.1392	0.006	82.3373	81.8024	86.3143	4.51198	1.4583	-748.913	1.03326	-75.2894	0.523897
59	TRUE	0.584336	16.34	16.3444	0.0044	73.8298	68.6048	74.7427	6.13793	2.2068	-1421.45	1.11011	-72.9205	0.611273
60	TRUE	0.911596	16.5256	16.5356	0.01	71.3716	70.9033	72.3013	1.39805	0.548667	98.385	1.06024	-71.8591	0.601325
61	TRUE	0.47232	16.6348	16.6416	0.0068	70.4285	70.191	71.1742	0.983184	0.36293	83.8036	1.05713	-73.9076	0.589985
62	TRUE	0.577035	16.7312	16.7368	0.0056	70.846	70.5788	71.8034	1.22462	0.312845	-77.4	1.09679	-71.8482	0.657687
63	TRUE	0.506999	16.832	16.8444	0.0124	68.3745	66.6936	85.3171	18.6235	7.70364	1397.06	1.93188	-79.9752	0.405895
64	TRUE	0.3068	16.9308	16.9388	0.008	72.958	70.6742	73.4104	2.73614	1.02072	313.244	1.14044	-71.6303	0.655872
65	TRUE	0.599716	17.0416	17.0476	0.006	81.0482	79.4475	81.4452	1.99774	0.869311	-342.204	1.00128	-77.0467	0.465307
66	TRUE	0.918903	17.7358	18.0658	0.33	81.1421	78.7049	81.2113	2.5064	1.33421	-7.87079	1.02382	-69.9005	0.498021
67	TRUE	0.803695	17.737	17.739	0.002	81.1436	80.155	81.5265	1.37157	0.554485	-707.415	1.0753	-62.147	0.851862
68	TRUE	0.518812	17.8402	17.8442	0.004	80.4422	79.9181	82.4463	2.52815	0.987283	-592.145	1.09674	-67.3672	0.66701
69	TRUE	0.821428	18.0639	18.0659	0.002	78.977	78.5272	79.4268	0.899537	0.320169	-425.594	1.00633	-64.8414	0.752531
70	TRUE	0.691371	18.1623	18.1651	0.0028	81.132	79.9074	81.6961	1.78868	0.693517	689.178	1.04533	-61.5375	0.786441
71	TRUE	0.477733	19.0793	19.0833	0.004	69.4699	69.2398	69.6183	0.378518	0.15678	-106.943	1.01449	-67.9849	0.650941
72	TRUE	0.517001	19.8049	19.8085	0.0036	78.3918	77.8726	79.8682	1.99564	0.813844	557.845	1.00368	-81.7131	0.405839
73	TRUE	0.607159	20.1482	20.155	0.0068	70.6047	70.0777	71.9035	1.82579	0.581847	-161.383	1.12452	-73.7912	0.55275
74	TRUE	0.633905	20.2406	20.2438	0.0032	80.7609	80.6867	80.8203	0.133595	0.0494331	-12.3699	1.00727	-67.6757	0.668421
75	TRUE	0.962752	20.3358	20.3446	0.0088	72.2574	72.0914	72.3921	0.300754	0.100174	-1.00529	1.00676	-71.0986	0.605224
76	TRUE	0.999235	20.4894	20.4986	0.0092	79.8579	77.2036	81.4564	4.25276	1.4644	484.67	1.02318	-74.6814	0.59977
77	TRUE	0.818172	20.6722	20.6914	0.0192	87.9462	79.9751	88.3978	8.42267	2.67413	419.172	1.10162	-81.1196	0.461372
78	TRUE	0.773649	21.6692	21.684	0.0148	117.728	109.922	117.97	8.04823	4.05311	548.154	1.00639	-76.6269	0.609353
79	TRUE	0.831208	21.7732	21.7748	0.0016	81.1045	80.8552	81.1758	0.320627	0.129065	155.86	1.04572	-71.3377	0.707642
80	TRUE	0.368813	22.2845	22.2953	0.0108	73.8639	72.8332	74.1458	1.31262	0.635158	-112.694	1.0049	-69.6715	0.518992
81	TRUE	0.692023	22.5073	22.5421	0.0348	70.2491	69.33	82.3159	12.9859	5.53039	-384.623	1.01344	-70.4129	0.486549
82	TRUE	0.658835	22.7997	22.8217	0.022	69.5457	69.2906	69.8748	0.584221	0.207845	16.7608	1.00466	-68.1227	0.643626
83	TRUE	0.531661	22.8933	22.9685	0.0752	75.688	66.9244	79.3623	12.4379	3.94706	12.9825	1.34691	-68.2977	0.645579
84	TRUE	0.997786	23.1275	23.1291	0.0016	74.2566	73.5886	75.4589	1.87032	0.749798	-1168.95	1.01167	-66.3531	0.769151
85	TRUE	0.632877	23.2187	23.2327	0.014	70.81	69.5084	71.9934	2.485	0.872756	114.243	1.07598	-71.0503	0.712063
86	TRUE	0.792518	23.3319	23.3343	0.0024	73.2527	71.5828	73.4382	1.85548	0.694257	-695.805	1.18248	-68.3699	0.709476
87	TRUE	0.634134	23.5247	23.5327	0.008	80.9748	80.928	85.5885	4.66051	1.91716	618.63	1.05605	-74.431	0.558023
88	TRUE	0.795578	23.6263	23.6279	0.0016	77.8717	77.6223	77.943	0.320627	0.129065	-155.86	1.04572	-63.0189	0.782938
89	TRUE	0.900522	23.7199	23.7275	0.0076	72.5585	69.0636	72.7741	3.71051	1.54267	632.345	1.12074	-69.4205	0.654999
90	TRUE	0.805525	23.8363	23.8383	0.002	73.1059	71.7254	73.2395	1.51407	0.571266	-569.367	1.25324	-69.9508	0.719412
91	TRUE	0.418996	23.9323	23.9359	0.0036	74.5139	73.1482	74.7588	1.61056	0.540485	406.631	1.06047	-67.7898	0.671377
92	TRUE	0.3659	24.0319	24.0343	0.0024	111.226	110.024	111.627	1.60314	0.600763	-667.973	1.04179	-73.2858	0.668535
93	TRUE	0.491327	25.7342	25.7362	0.002	82.8712	82.3501	83.1428	0.792661	0.331178	416.688	1.06787	-83.9099	0.464576
94	TRUE	0.996762	25.8466	25.851	0.0044	82.269	81.8314	85.2578	3.42632	1.34035	809.93	1.03416	-78.3194	0.550488
95	TRUE	0.789481	26.0338	26.0354	0.0016	78.4262	76.1283	80.3677	4.2394	1.67784	2649.63	1.00033	-80.2403	0.516339
96	TRUE	0.467873	26.1383	26.1407	0.0024	77.0069	76.5912	80.2131	3.6219	1.34707	1335.95	1.26523	-71.9929	0.694568
97	TRUE	0.597913	26.5671	26.5687	0.0016	81.3138	81.3138	81.3138	1.42109e-14	7.53644e-15	1.39022e-11	1	-69.8419	0.66614
98	TRUE	0.96989	26.6795	26.6811	0.0016	85.5426	85.222	87.2526	2.03064	0.856118	-1246.88	1.09889	-79.1392	0.523536
99	TRUE	0.889328	26.7559	26.7603	0.0044	80.5361	76.2536	83.7127	7.45903	2.33197	1596.49	1.02531	-74.2375	0.579729
100	TRUE	0.459676	26.8903	26.8931	0.0028	83.0352	82.7234	83.1168	0.393362	0.146665	-137.836	1.01178	-54.5761	0.814683
101	TRUE	0.728106	26.9923	26.9987	0.0064	80.6041	77.6624	83.1944	5.532	1.64699	799.111	1.04103	-65.1539	0.792734
102	TRUE	0.318493	27.1085	27.1173	0.0088	84.3748	80.6156	88.2476	7.63195	3.92663	892.81	1.00334	-69.4881	0.707285
103	TRUE	0.956445	27.3117	27.3813	0.0696	82.3166	68.5343	83.3022	14.7679	4.6486	-102.979	1.20575	-72.6187	0.49416
104	TRUE	0.613261	27.5801	27.5961	0.016	75.2244	73.6106	80.8112	7.20063	2.46798	491.996	1.12982	-60.888	0.791334
105	TRUE	0.986665	27.8461	27.8481	0.002	72.7168	72.0978	73.033	0.935162	0.356582	-467.581	1.01392	-59.1878	0.788648
106	TRUE	0.536785	27.9413	27.9433	0.002	79.924	79.1447	80.3737	1.22907	0.457432	602.448	1.01262	-59.9099	0.844001
107	TRUE	0.355834	28.0517	28.0533	0.0016	75.8191	75.0798	77.4489	2.36908	0.959342	-1480.67	1.01779	-59.6355	0.792479
108	TRUE	0.969621	28.2662	28.3138	0.0476	71.2067	67.7991	74.1296	6.33044	2.64347	107.091	1.05428	-65.5509	0.73762
109	TRUE	0.925311	28.4022	28.4918	0.0896	73.9497	66.0728	77.4506	11.3778	3.46208	-73.7032	1.1088	-61.7404	0.778676
110	TRUE	0.489701	28.5822	28.5838	0.0016	79.0943	79.0943	79.0943	2.84217e-14	9.3996e-15	1.52097e-11	1	-58.863	0.798868
111	TRUE	0.542388	28.6902	28.6938	0.0036	75.2827	73.9319	75.8245	1.89259	0.718423	-571.038	1.06107	-69.6268	0.663726
112	TRUE	0.522755	28.7758	28.7774	0.0016	81.2354	80.4071	81.5293	1.12219	0.460853	701.372	1.03705	-68.1215	0.698813
113	TRUE	0.461981	28.9506	28.9574	0.0068	73.686	72.3649	74.0571	1.6922	0.560803	209.598	1.09759	-61.817	0.783071
114	TRUE	0.488366	29.0504	29.0536	0.0032	81.7667	81.3214	82.0116	0.690239	0.276471	-244.305	1.01729	-64.9418	0.742594
115	TRUE	0.554526	29.1552	29.1596	0.0044	76.9372	75.5445	77.0053	1.46077	0.540953	-313.405	1.06146	-72.666	0.45374
116	TRUE	0.767289	29.25	29.2544	0.0044	74.7534	74.002	74.8882	0.88611	0.352963	-212.193	1.00818	-71.6684	0.591682
117	TRUE	0.649905	29.3664	29.368	0.0016	71.0704	70.6696	71.293	0.623441	0.249933	-389.651	1.00816	-65.1607	0.723284
118	TRUE	0.475093	29.6444	29.6504	0.006	79.7552	79.7277	80.0983	0.370614	0.100911	33.7783	1.01045	-70.2927	0.592781
119	TRUE	0.509352	29.7368	29.7408	0.004	71.7551	71.5324	72.1559	0.623441	0.186254	23.1092	1.06313	-66.6493	0.724627
120	TRUE	0.739782	31.3983	31.4115	0.0132	96.1682	96.0441	108.96	12.9159	6.19387	1024.27	1.03216	-79.4523	0.468953
121	TRUE	0.868229	31.7943	31.7983	0.004	69.2614	66.7947	69.4204	2.62564	1.02775	-635.948	1.1463	-76.9845	0.434624
122	TRUE	0.9915	32.2696	32.324	0.0544	82.0755	77.2106	83.0922	5.8816	2.23285	64.5588	1.05957	-80.2981	0.462744
123	TRUE	0.447592	32.472	32.49	0.018	66.7222	66.0245	68.0984	2.07389	0.769061	-122.065	1.01477	-70.95	0.658151
124	TRUE	0.964444	32.6104	32.6676	0.0572	67.9912	67.6685	77.9856	10.3172	4.26546	-181.681	1.00285	-68.1911	0.63893
125	TRUE	0.829011	32.7476	32.7568	0.0092	74.0874	70.2043	77.4559	7.25163	3.70113	801.535	1.00593	-77.8617	0.532003
126	TRUE	0.615933	32.8512	32.8536	0.0024	77.5233	77.4862	77.8573	0.371096	0.138851	-139.161	1.01913	-66.2747	0.745025
127	TRUE	0.992409	32.934	32.9404	0.0064	80.5465	78.9769	80.8885	1.91159	0.872777	299.034	1.00004	-77.5384	0.497998
128	TRUE	0.516336	33.0288	33.0412	0.0124	82.1719	80.038	84.749	4.71098	2.15308	392.643	1.00372	-82.8704	0.412077
129	TRUE	0.498919	33.1238	33.1278	0.004	71.0831	71.026	71.4194	0.393446	0.146188	-88.1678	1.00892	-78.592	0.488899
130	TRUE	0.405601	33.9154	33.921	0.0056	83.193	82.5637	87.1667	4.60302	1.84343	856.66	1.01318	-81.0319	0.453901
131	TRUE	0.832151	34.4375	34.4391	0.0016	83.7052	83.6072	83.9813	0.374065	0.153618	-233.791	1.01068	-79.4309	0.401073
132	TRUE	0.990993	34.6967	34.7067	0.01	72.1456	70.6422	72.779	2.13684	0.800437	-10.8102	1.18772	-79.6183	0.411676
133	TRUE	0.964991	34.8043	34.8159	0.0116	69.8738	68.5382	70.7272	2.18908	1.04152	173.973	1.01515	-78.0393	0.49082
134	TRUE	0.85473	35.3811	35.6061	0.225	71.9368	68.7113	82.2449	13.5336	5.82035	-52.9834	1.03045	-73.925	0.421068
135	TRUE	0.850643	36.3002	36.3498	0.0496	75.1418	68.3196	77.7747	9.45505	2.954	-47.6065	1.09476	-74.8889	0.534999
136	TRUE	0.645341	36.4562	36.459	0.0028	81.024	80.8645	81.5102	0.645707	0.21949	-111.329	1.10919	-78.5493	0.453855
137	TRUE	0.353614	36.5714	36.5738	0.0024	71.5862	70.985	72.0538	1.06876	0.385797	-445.315	1.00188	-72.455	0.618653
138	TRUE	0.286044	37.009	37.0106	0.0016	85.2272	84.7819	86.0288	1.24688	0.499865	779.302	1.01315	-73.9753	0.63217
139	TRUE	0.814124	38.2569	38.2797	0.0228	85.8863	81.279	86.916	5.63698	2.4551	239.065	1.05744	-78.7064	0.498152
140	TRUE	0.857521	38.3573	38.3633	0.006	80.0948	79.031	80.9775	1.94649	0.624089	-245.354	1.0738	-78.1823	0.44088
141	TRUE	0.592645	38.4977	38.5201	0.0224	76.6952	73.2838	77.9243	4.64048	1.65717	-66.2259	1.11713	-79.9831	0.484756
142	TRUE	0.457244	39.2227	39.2331	0.0104	79.7297	78.7764	81.328	2.55159	0.951794	-218.115	1.01209	-65.8258	0.724002
143	TRUE	0.732627	39.3535	39.3795	0.026	73.3279	68.6561	74.6326	5.97652	2.67442	-216.792	1.01029	-67.4818	0.69854
144	TRUE	0.766976	39.4979	39.5611	0.0632	68.4062	65.1448	77.1084	11.9636	3.60527	112.264	1.16093	-62.4799	0.773509
145	TRUE	0.618527	39.6531	39.6555	0.0024	77.8992	77.7656	78.1664	0.400784	0.146947	-166.993	1.00302	-61.1058	0.812148
146	TRUE	0.37021	40.0784	40.0808	0.0024	84.4675	84.2671	85.2023	0.935162	0.354547	-389.651	1.03377	-72.2595	0.668068
147	TRUE	0.710034	40.1888	40.1916	0.0028	80.9848	80.5915	82.9591	2.36759	0.853765	802.274	1.08741	-67.6177	0.769112
148	TRUE	0.933061	40.3116	40.3132	0.0016	78.6877	77.7882	79.4091	1.62095	0.642088	-1013.09	1.00178	-56.8372	0.870265
149	TRUE	0.893669	40.498	40.5364	0.0384	77.1244	72.2202	81.2378	9.01763	2.81954	-190.515	1.39397	-57.7349	0.790881
150	TRUE	0.692708	40.6328	40.6428	0.01	74.5606	70.1594	82.3239	12.1645	3.96404	-1266.03	1.02316	-57.5523	0.84486
151	TRUE	0.680929	40.7284	40.7316	0.0032	79.362	79.0476	80.2114	1.16373	0.407887	-251.571	1.14519	-63.6549	0.83004
152	TRUE	0.957491	40.946	40.9752	0.0292	76.1618	73.7049	81.5556	7.8507	3.20226	-233.224	1.03543	-60.841	0.780924
153	TRUE	0.797471	41.2722	41.2978	0.0256	69.5803	64.8675	72.6326	7.76513	2.91038	-226.94	1.05981	-70.6477	0.650683
154	TRUE	0.910197	41.385	41.3902	0.0052	80.6927	77.6497	81.002	3.35231	1.1423	-632.269	1.13264	-64.8732	0.724492
155	TRUE	0.741944	41.4942	41.4958	0.0016	80.5208	80.2714	80.592	0.320627	0.129065	155.86	1.04572	-57.8935	0.860223
156	TRUE	0.769089	42.4183	42.4279	0.0096	83.2945	82.8249	89.9019	7.07701	2.37841	768.139	1.01161	-73.6243	0.606062
157	TRUE	0.921737	42.7923	42.7939	0.0016	74.6489	74.1235	74.9963	0.872818	0.347517	545.511	1.00577	-80.7578	0.46472
158	TRUE	0.830205	42.8963	42.9067	0.0104	82.9607	75.465	83.0896	7.62461	3.1909	780.507	1.03664	-68.7314	0.657053
159	TRUE	0.464839	43.2773	43.2789	0.0016	82.4029	81.5746	82.6968	1.12219	0.460853	701.372	1.03705	-68.7158	0.763244
160	TRUE	0.962388	43.5377	43.5409	0.0032	74.758	73.808	75.1514	1.34337	0.506925	451.5	1.0249	-77.5656	0.491504
161	TRUE	0.402416	43.8953	43.9093	0.014	82.5076	78.0581	83.6623	5.60426	2.04732	384.349	1.00736	-81.3553	0.40524
162	TRUE	0.975927	44.1422	44.203	0.0608	73.8939	73.0935	84.2832	11.1897	4.83636	-85.5192	1.1572	-77.6579	0.492541
163	TRUE	0.675297	44.2846	44.2866	0.002	79.2745	78.9984	79.3013	0.302814	0.114253	113.873	1.03232	-69.5314	0.638049
164	TRUE	0.878468	44.3774	44.3794	0.002	78.0715	75.6757	78.6326	2.95689	1.13176	-1288.87	1.30378	-74.9005	0.585968
165	TRUE	0.905806	44.4646	44.4674	0.0028	74.1428	74.0872	74.718	0.630863	0.223284	178.48	1.05608	-64.3797	0.758748
166	TRUE	0.978869	44.5498	44.5562	0.0064	78.4566	78.2257	78.6313	0.405607	0.15054	56.991	1.0032	-69.3127	0.70257
167	TRUE	0.928777	44.6478	44.6618	0.014	79.6248	74.7319	84.2783	9.54649	3.06001	634.356	1.06892	-78.9036	0.49151
168	TRUE	0.535446	44.8614	44.8638	0.0024	77.3456	77.0784	77.6128	0.534378	0.192398	222.658	1	-69.9895	0.550154
169	TRUE	0.396894	45.6964	45.6984	0.002	82.9359	82.3971	84.9888	2.59173	0.947782	-1150.82	1.08015	-74.4269	0.56129
170	TRUE	0.696246	45.7844	45.8028	0.0184	75.0167	73.0151	79.4372	6.42208	2.73659	-282.143	1.32428	-73.336	0.652327
171	TRUE	0.812858	45.8784	45.9248	0.0464	77.4668	68.3379	87.9763	19.6384	4.65156	-57.2095	4.51172	-93.1852	0.206859
172	TRUE	0.709699	46.0528	46.068	0.0152	75.6689	73.901	76.9823	3.08137	0.82258	-70.6537	1.18692	-71.441	0.542572
173	TRUE	0.829223	46.2393	46.2417	0.0024	79.0932	79.0932	79.0932	1.42109e-14	4.58653e-15	-8.59153e-13	1	-64.4809	0.750634
174	TRUE	0.84706	46.3517	46.3533	0.0016	68.4814	67.9559	68.8287	0.872818	0.347517	-545.511	1.00577	-65.7933	0.701647
175	TRUE	0.47801	46.4945	46.5005	0.006	72.2489	71.9892	72.3528	0.363674	0.0875241	-11.7332	1.01466	-65.4183	0.729889
176	TRUE	0.780679	46.5897	46.5913	0.0016	77.5854	76.6324	78.004	1.37157	0.556377	-857.232	1.02519	-69.2519	0.715568
177	TRUE	0.616691	46.9825	46.9841	0.0016	77.1093	74.3484	78.089	3.74065	1.53618	-2337.91	1.01965	-75.9235	0.650031
178	TRUE	0.789624	47.0851	47.0875	0.0024	70.6879	69.7528	71.6899	1.93712	0.697582	807.134	1.00019	-71.7468	0.720061
179	TRUE	0.607317	47.2995	47.3019	0.0024	83.6531	83.3191	84.4547	1.13555	0.420241	473.147	1.02178	-75.9443	0.457896
180	TRUE	0.550829	47.8075	47.8091	0.0016	71.1672	70.1697	71.4522	1.28251	0.516259	623.441	1.32433	-68.4	0.649666
181	TRUE	0.984268	47.8995	47.9011	0.0016	79.4975	78.5267	80.6464	2.1197	0.83892	1324.81	1.00085	-69.2968	0.714257
182	TRUE	0.884315	48.4112	48.414	0.0028	97.7103	96.5748	98.4451	1.87032	0.659627	667.973	1.00799	-79.2503	0.509349
183	TRUE	0.963602	48.4308	48.4532	0.0224	80.1183	78.9458	83.7683	4.82248	1.226	43.591	1.23952	-69.2925	0.703693
184	TRUE	0.976668	48.486	48.5396	0.0536	71.2318	68.9367	71.8462	2.90944	1.18568	-12.9041	1.0115	-62.6002	0.71528
185	TRUE	0.960269	48.6316	48.634	0.0024	80.6695	80.1351	81.0703	0.935162	0.33784	389.651	1.00212	-70.9043	0.670769
186	TRUE	0.602081	48.8624	48.928	0.0656	78.1757	73.1124	79.6	6.48763	2.7789	86.0993	1.0081	-66.6228	0.635816
187	TRUE	0.969405	49.01	49.0188	0.0088	72.1665	70.7792	72.6193	1.84006	0.637335	195.394	1.0284	-67.949	0.721034
188	TRUE	0.628114	49.1158	49.1186	0.0028	80.925	80.925	80.925	2.84217e-14	5.3712e-15	-4.08429e-12	1	-64.0136	0.703861
189	TRUE	0.607021	49.3522	49.3778	0.0256	80.5972	79.0557	80.9546	1.89892	0.842478	-62.9294	1.00794	-75.6672	0.596346
190	TRUE	0.559678	49.7358	49.7482	0.0124	78.7931	78.0259	84.988	6.96212	2.88854	544.355	1.00462	-81.0935	0.48177
191	TRUE	0.664527	49.8482	49.8714	0.0232	68.6514	68.2903	76.5217	8.23144	4.38343	-353.991	1.00027	-64.6641	0.691976
192	TRUE	0.745049	50.1659	50.1711	0.0052	80.119	79.7702	80.1487	0.378518	0.121109	43.5785	1.01257	-75.863	0.456783
193	TRUE	0.913135	50.4699	50.4735	0.0036	76.7003	76.0806	76.9787	0.898087	0.302011	229.298	1.01736	-76.0766	0.539797
194	TRUE	0.603162	50.5683	50.5703	0.002	75.6246	75.6246	75.6246	0	1.77636e-15	5.64563e-13	1	-66.1476	0.730827
195	TRUE	0.854285	50.7611	50.7643	0.0032	77.0384	74.3813	77.8696	3.4883	1.31536	1147.31	1.10068	-78.8592	0.565851
196	TRUE	0.952985	50.8659	50.8695	0.0036	77.6652	77.4326	79.8996	2.46697	1.18108	701.372	1.0171	-74.73	0.598965
197	TRUE	0.405256	50.9687	50.9707	0.002	73.2468	72.0846	73.7768	1.6922	0.701074	905.262	1.06823	-71.2415	0.683975
198	TRUE	0.41062	51.4113	51.4213	0.01	84.9479	82.597	93.0301	10.4331	4.76062	1096.49	1.01773	-79.7354	0.495335
199	TRUE	0.787689	51.7637	51.7701	0.0064	78.8771	74.7438	79.5128	4.76903	2.20697	-927.603	1.09305	-71.1043	0.657067
200	TRUE	0.622635	52.2394	52.2458	0.0064	84.4055	83.4622	85.2639	1.80175	0.625071	244.814	1.04907	-79.7074	0.49255
201	TRUE	0.334456	52.6274	52.6294	0.002	83.4717	83.347	83.5429	0.195939	0.0790105	-20.9934	1.03415	-74.4228	0.584462
202	TRUE	0.991178	52.7202	52.727	0.0068	74.7388	73.6442	78.4923	4.84817	2.21827	708.098	1.00307	-82.6083	0.402018
203	TRUE	0.852319	52.8622	52.8682	0.006	69.3736	69.2845	69.9673	0.682817	0.262962	-126.227	1.01146	-65.1645	0.721928
204	TRUE	0.661048	52.9738	52.977	0.0032	74.3772	74.2171	74.6039	0.386851	0.14402	-120.211	1.0001	-67.8	0.523649
205	TRUE	0.404708	53.1892	53.1976	0.0084	72.6899	72.6367	73.9305	1.29385	0.440136	136.694	1.01437	-70.2538	0.646415
206	TRUE	0.629842	54.9713	54.9773	0.006	88.1582	86.3484	89.1357	2.78727	1.24254	455.268	1.01986	-76.5759	0.484515
207	TRUE	0.409104	55.2083	55.2107	0.0024	89.7961	89.759	90.1301	0.371096	0.138851	-139.161	1.01913	-73.0432	0.558645
208	TRUE	0.346237	55.4607	55.4763	0.0156	80.1291	77.1218	80.5966	3.47483	1.30071	-219.784	1.00143	-70.6362	0.576043
209	TRUE	0.708245	56.2488	56.2516	0.0028	71.9756	71.9051	72.2985	0.393362	0.136623	-111.329	1.02237	-81.0437	0.48904
210	TRUE	0.752836	56.3208	56.328	0.0072	69.2259	67.8753	70.881	3.00569	0.884823	-366.203	1.19304	-66.5571	0.635208
211	TRUE	0.625852	56.4872	56.5208	0.0336	72.5247	68.9213	74.2862	5.36493	2.10694	-22.5051	1.10616	-69.2803	0.597189
212	TRUE	0.929583	56.6704	56.6828	0.0124	60.4344	60.3235	76.8205	16.4971	6.18676	1395.44	1.06585	-74.3216	0.497784
213	TRUE	0.9127	56.8112	56.8152	0.004	74.244	73.217	75.2961	2.07914	0.837975	536.23	1.02739	-75.6916	0.54458
214	TRUE	0.728688	57.5546	57.5602	0.0056	74.0868	72.7583	77.2337	4.47542	1.37406	740.072	1.08306	-74.1149	0.60763
215	TRUE	0.802786	58.3455	58.3723	0.0268	87.1111	84.4225	88.065	3.64252	1.43421	107.108	1.04243	-82.453	0.438357
216	TRUE	0.743707	58.5315	58.5715	0.04	71.0219	67.1433	78.9637	11.8204	4.89204	-237.158	1.12783	-69.0206	0.579629
217	TRUE	0.358759	58.6627	58.6843	0.0216	72.8017	71.7875	78.7815	6.99401	3.43222	-310.757	1.01496	-76.7373	0.528768
218	TRUE	0.471523	58.7991	58.8339	0.0348	72.365	68.2638	78.2865	10.0227	3.53512	6.44086	1.33491	-66.9166	0.658405
219	TRUE	0.862681	58.9259	58.9275	0.0016	71.8349	71.7369	72.111	0.374065	0.153618	-233.791	1.01068	-66.0115	0.780536
220	TRUE	0.776664	59.0531	59.0939	0.0408	75.7183	67.7151	75.7334	8.01823	3.67356	200.178	1.00136	-74.623	0.391648
221	TRUE	0.530924	59.2277	59.2377	0.01	71.0167	67.2884	72.1201	4.83167	1.52738	-242.672	1.80947	-76.1375	0.543199
222	TRUE	0.755039	60.0733	60.0757	0.0024	85.4432	84.3077	86.178	1.87032	0.678528	-779.302	1.00758	-75.2251	0.628196
223	TRUE	0.479162	60.167	60.169	0.002	80.4836	78.4574	81.2985	2.84111	1.11598	1444.73	1.0325	-78.9259	0.509036
224	TRUE	0.486256	60.2938	60.345	0.0512	72.2103	67.2895	74.2368	6.9473	1.94401	39.3462	1.20296	-66.336	0.655089
225	TRUE	0.772032	62.2573	62.2593	0.002	79.0684	78.9704	79.3712	0.400784	0.153333	-176.854	1.03234	-70.9525	0.627326
226	TRUE	0.350693	62.3545	62.3565	0.002	79.9253	79.8274	80.2282	0.400784	0.153333	-176.854	1.03234	-67.9805	0.684164
227	TRUE	0.908071	62.5145	62.5173	0.0028	69.6754	68.647	70.1419	1.49482	0.572413	-530.441	1.16595	-68.5742	0.64687
228	TRUE	0.683399	62.7249	62.7341	0.0092	78.7673	78.239	80.4671	2.22813	0.694339	257.524	1.03595	-70.6247	0.652271
229	TRUE	0.975302	63.5023	63.5431	0.0408	77.9173	76.9487	78.6523	1.70366	0.568248	-8.6432	1.0449	-77.5291	0.498776
230	TRUE	0.551841	63.6791	63.6807	0.0016	85.4244	84.2933	85.6649	1.37157	0.580791	857.232	1.07696	-80.3917	0.51385
231	TRUE	0.623124	63.8331	63.8371	0.004	67.6644	67.5393	68.1757	0.636355	0.245538	21.8204	1.07073	-78.89	0.436774
232	TRUE	0.989513	63.9267	63.9327	0.006	81.5537	77.7687	82.6251	4.85633	2.02159	795.934	1.00182	-75.4903	0.609047
233	TRUE	0.544641	64.0275	64.0307	0.0032	74.1056	73.8681	74.1353	0.267189	0.0845777	54.1182	1.01256	-69.7314	0.649587
234	TRUE	0.856708	64.1176	64.1192	0.0016	77.5274	76.1203	77.8659	1.74564	0.733893	-1091.02	1.06812	-68.2329	0.716631
235	TRUE	0.505394	64.2212	64.2276	0.0064	79.7548	79.2798	80.5232	1.24346	0.378129	180.509	1.00519	-72.7478	0.596657
236	TRUE	0.937304	65.1358	65.1394	0.0036	79.1805	77.6813	80.2938	2.61252	0.846727	695.861	1.00746	-71.0674	0.580483
237	TRUE	0.662187	65.4494	65.4858	0.0364	70.5005	68.6705	80.9054	12.2349	3.9983	266.948	1.24666	-69.6626	0.594206
238	TRUE	0.798454	65.585	65.5866	0.0016	71.857	71.2069	72.3291	1.12219	0.445538	-701.372	1.00392	-63.7422	0.813065
239	TRUE	0.994144	65.6658	65.6674	0.0016	79.2862	77.7632	80.6311	2.86783	1.13437	1792.39	1.00032	-71.0218	0.709248
240	TRUE	0.991798	65.8846	65.887	0.0024	81.6143	81.5771	81.9482	0.371096	0.138851	139.161	1.01913	-68.8353	0.652435
241	TRUE	0.473242	65.983	65.9854	0.0024	75.781	75.781	75.781	1.42109e-14	4.20363e-15	-2.40107e-12	1	-64.1772	0.764806
242	TRUE	0.496813	66.0722	66.0742	0.002	75.5196	75.3993	76.8511	1.45173	0.569375	653.341	1.12866	-71.7797	0.594453
243	TRUE	0.787492	66.1907	66.1927	0.002	79.8455	79.6852	80.3086	0.623441	0.243171	311.721	1.01894	-65.7888	0.770551
244	TRUE	0.737445	66.5287	66.5687	0.04	44.2421	35.1725	61.55	26.3775	6.09998	-72.5386	6.58434	-96.3038	0.153452
245	TRUE	0.367698	66.5999	66.6091	0.0092	78.7551	78.2525	79.8358	1.58326	0.633276	167.607	1.00447	-73.6328	0.519774
246	TRUE	0.335799	66.8295	66.8411	0.0116	81.2237	80.8798	81.5595	0.67961	0.241499	-51.7957	1.00154	-71.9074	0.632528
247	TRUE	0.666891	67.0915	67.0931	0.0016	76.6462	76.3078	78.0534	1.74564	0.733893	-1091.02	1.06812	-71.7992	0.601923
248	TRUE	0.454264	67.5469	67.5489	0.002	74.8977	74.635	75.7928	1.15782	0.42199	-518.474	1.06719	-67.5769	0.741686
249	TRUE	0.419553	67.7321	67.7341	0.002	82.9113	82.6219	83.2275	0.605629	0.218335	290.727	1.00254	-75.1324	0.531674
250	TRUE	0.452911	67.8749	67.9197	0.0448	71.0734	66.2595	77.6818	11.4223	4.00419	-236.828	1.07436	-64.4124	0.58651
251	TRUE	0.433553	69.3728	69.378	0.0052	71.0298	70.2469	74.1809	3.93395	1.50846	-720.662	1.01893	-71.6996	0.59281
252	TRUE	0.903666	75.1175	75.1275	0.01	66.1961	65.2019	110.88	45.678	16.9284	4823.29	1.00681	-79.0376	0.451515
253	TRUE	0.844278	76.521	76.5278	0.0068	82.449	81.4371	85.4697	4.03268	1.70231	613.158	1.00942	-69.8249	0.668895
254	TRUE	0.98841	76.6218	76.6266	0.0048	77.4259	76.6763	78.4873	1.81095	0.523302	331.336	1.0143	-64.0976	0.801493
255	TRUE	0.482097	76.9066	76.9082	0.0016	78.2552	75.512	79.0389	3.5269	1.41971	-1714.46	1.52848	-59.4128	0.793353
256	TRUE	0.967303	82.3035	82.3059	0.0024	74.758	73.9045	75.2404	1.33595	0.518792	-83.4966	1.71509	-69.8643	0.577066
257	TRUE	0.948107	82.4511	82.4675	0.0164	71.2584	70.7849	75.4388	4.65384	1.98863	284.994	1.00005	-71.2407	0.690672
258	TRUE	0.650004	84.3362	84.3382	0.002	76.8489	76.4704	78.1536	1.68329	0.658523	821.289	1.10437	-73.405	0.672565
259	TRUE	0.74927	84.619	84.6214	0.0024	81.7607	81.2263	83.297	2.07072	0.774089	862.798	1.04199	-74.6582	0.637269
260	TRUE	0.995392	86.9233	86.9301	0.0068	80.5362	75.3805	81.0854	5.70485	1.90851	-807.857	1.09412	-72.3448	0.585393
261	TRUE	0.585668	87.3211	87.3251	0.004	75.1904	74.5644	77.036	2.47164	0.974054	624.912	1.00172	-77.1202	0.530953
262	TRUE	0.512544	87.5999	87.6031	0.0032	83.3582	82.7645	84.0113	1.24688	0.427647	-389.651	1.00272	-72.5406	0.660665
263	TRUE	0.979514	87.7087	87.7111	0.0024	83.6659	83.6288	83.9999	0.371096	0.138851	-139.161	1.01913	-77.1314	0.526863
264	TRUE	0.425239	88.3828	88.3904	0.0076	72.6264	72.2776	72.6264	0.34883	0.114221	-22.9178	1.00867	-70.8325	0.534519
265	TRUE	0.485347	92.9586	92.9602	0.0016	77.5216	76.346	78.341	1.99501	0.792986	1246.88	1.00415	-77.8533	0.595363
266	TRUE	0.769971	103.028	103.03	0.002	72.4623	71.8967	74.1411	2.24439	0.851603	-884.269	1.50799	-72.9907	0.553785
267	TRUE	0.448374	103.105	103.109	0.004	73.1768	71.5684	76.4491	4.8807	1.64563	1097.79	1.01847	-77.7474	0.544746
268	TRUE	0.487539	121.81	121.813	0.0036	73.0999	71.6749	75.1186	3.44377	1.43511	-1151.52	1.08809	-77.0722	0.560889
269	TRUE	0.869139	121.887	122.023	0.136	70.6658	33.7491	89.6213	55.8722	10.9872	-40.1951	10.2142	-88.7337	0.200477
270	TRUE	0.574347	122.88	122.882	0.0016	67.2515	66.4767	67.8482	1.37157	0.543759	-857.232	1.00263	-80.9305	0.469662
271	TRUE	0.681545	123.043	123.068	0.0244	76.0156	72.0854	78.6601	6.57477	2.10052	131.15	1.19675	-75.9221	0.479582
272	TRUE	0.977765	123.219	123.224	0.0044	67.4968	66.5174	70.0728	3.55539	1.257	-809.127	1.01508	-67.9675	0.701829
273	TRUE	0.2939	123.298	123.307	0.0084	71.4607	70.6306	72.5248	1.89426	0.725116	-247.598	1.04494	-75.0204	0.493071
274	TRUE	0.975868	123.389	123.394	0.0052	81.0927	80.8552	81.1224	0.267189	0.0689774	23.6523	1.00882	-68.7392	0.668658
275	TRUE	0.587727	123.523	123.524	0.0016	81.1441	80.868	81.242	0.374065	0.153618	-233.791	1.01068	-70.9058	0.654436
276	TRUE	0.939396	124.141	124.143	0.0016	83.9852	81.8298	85.0717	3.2419	1.30562	-2026.18	1.00907	-60.4387	0.700399
277	TRUE	0.994851	124.226	124.232	0.0064	79.6902	79.1855	85.1077	5.9222	2.00934	903.136	1.13958	-58.0002	0.788638
278	TRUE	0.93418	124.523	124.55	0.0268	76.9952	66.4171	79.25	12.8329	5.71857	457.924	1.15777	-64.9921	0.53847
279	TRUE	0.642135	125.364	125.366	0.002	68.9263	67.2653	70.2845	3.01924	1.25565	-1654.66	1.01852	-60.4536	0.805702
280	TRUE	0.656633	125.481	125.498	0.0164	74.507	72.2509	81.5165	9.26554	2.86734	-536.925	1.01903	-63.9907	0.76176
281	TRUE	0.542956	125.708	125.709	0.0016	81.8616	79.9022	82.396	2.49377	1.04055	1558.6	1.04977	-66.4069	0.702206
282	TRUE	0.360183	141.172	141.177	0.0052	87.9485	87.1834	91.3086	4.12516	2.00169	-788.004	1.00132	-82.5927	0.409306
283	TRUE	0.944387	141.221	141.304	0.0832	67.5237	54.4315	96.395	41.9635	10.0842	-54.1479	6.12934	-90.4285	0.237201
284	TRUE	0.426828	141.362	141.378	0.0156	73.4778	73.1243	76.4825	3.35818	1.17533	-211.149	1.00058	-80.3499	0.4829
285	TRUE	0.777172	141.591	141.614	0.0232	76.7683	73.8732	81.2264	7.35323	2.96623	-183.338	1.27205	-76.9342	0.441628
286	TRUE	0.568062	141.685	141.737	0.0516	82.071	57.0737	84.209	27.1354	9.74337	-337.873	2.09401	-75.3648	0.48988
287	TRUE	0.922404	153.755	153.78	0.0248	71.2487	69.5119	81.4139	11.902	4.89411	455.064	1.28511	-64.091	0.721697
288	TRUE	0.900197	153.886	153.904	0.018	81.9315	63.5163	82.8023	19.286	9.7816	1075.11	1.00144	-68.9859	0.531827
289	TRUE	0.570797	154.05	154.052	0.0024	79.9533	75.9454	81.8236	5.87816	2.16252	-2449.23	1.00939	-69.3693	0.673453
290	TRUE	0.830931	154.141	154.158	0.0168	80.6584	72.9812	86.9087	13.9275	4.9222	-802.872	1.0143	-64.241	0.716829
291	TRUE	0.923359	154.248	154.255	0.0072	89.9167	89.4592	91.2913	1.83214	0.544988	-42.9445	1.18891	-74.8209	0.639244
292	TRUE	0.542275	154.457	154.461	0.004	67.7049	58.9389	76.836	17.8971	8.95977	4974.82	1.00448	-79.9684	0.406356
293	TRUE	0.383487	154.578	154.582	0.0044	70.2753	69.8151	70.8319	1.0168	0.354766	-9.34228	1.16856	-73.3742	0.537348
294	TRUE	0.8879	154.666	154.686	0.02	69.5348	58.0961	69.6881	11.5919	5.78881	-593.621	1.00907	-77.7704	0.463839
295	TRUE	0.794579	154.752	154.759	0.0072	75.3698	72.2028	75.9212	3.71838	1.56924	-604.695	1.04921	-68.674	0.651473
296	TRUE	0.531537	154.844	154.853	0.0092	72.4429	72.1392	85.522	13.3828	6.58451	1504.41	1.04364	-72.3381	0.589854
297	TRUE	0.380973	154.94	154.942	0.0016	71.2237	70.5468	71.5444	0.997506	0.403004	-623.441	1.0194	-75.8008	0.564623
298	TRUE	0.659418	155.318	155.319	0.0016	81.9795	81.5787	82.2021	0.623441	0.249933	-389.651	1.00816	-76.7512	0.434528
299	TRUE	0.516596	155.976	155.985	0.0092	78.2612	75.6635	78.2877	2.6242	0.684848	-168.833	1.1359	-77.5824	0.493872
300	TRUE	0.72601	158.295	158.297	0.0016	72.5757	72.1749	72.7984	0.623441	0.249933	389.651	1.00816	-78.0442	0.493878
301	TRUE	0.599203	188.519	188.548	0.0292	81.6241	78.6786	84.5764	5.89784	3.12964	-201.018	1.00395	-74.649	0.522453
302	TRUE	0.452769	208.746	208.751	0.0048	72.2108	70.4666	74.3631	3.89651	1.27973	-814.067	1.03489	-70.0877	0.657104
303	TRUE	0.979562	208.818	208.856	0.0376	72.8172	65.3989	90.3152	24.9163	9.64086	494.652	1.28918	-76.8654	0.499127
304	TRUE	0.77863	208.98	208.983	0.0024	80.1855	76.7789	80.8609	4.08206	1.53944	1642.1	1.10657	-70.2941	0.665482
305	TRUE	0.578774	209.096	209.098	0.0016	73.5747	73.5034	73.824	0.320627	0.129065	-155.86	1.04572	-60.7563	0.711605
306	TRUE	0.802238	209.23	209.238	0.008	80.8723	80.4874	81.4638	0.976397	0.372095	-109.763	1.00191	-63.7755	0.693266
307	TRUE	0.20669	209.309	209.31	0.0016	74.2088	74.2088	74.2088	0	2.51215e-15	3.97205e-12	1	-64.6147	0.657905
308	TRUE	0.922115	209.557	209.561	0.004	74.4041	72.0528	74.8939	2.84111	1.05368	736.997	1.00802	-72.9337	0.649022
309	TRUE	0.50598	209.757	209.765	0.0076	79.0843	73.2476	82.5173	9.26964	3.58776	1136.46	1.10199	-76.1744	0.486034
310	TRUE	0.673865	210.059	210.062	0.0024	86.5362	84.4221	88.542	4.11986	1.49973	-1600.36	1.00876	-78.4644	0.540538
311	TRUE	0.620864	215.77	215.79	0.0192	78.9166	74.6557	83.2014	8.54565	2.99834	-240.304	1.34805	-78.5822	0.495422
312	TRUE	0.427908	215.87	215.874	0.0032	71.0795	69.417	72.6529	3.23596	1.2306	-1114.83	1.01614	-80.2065	0.465041
313	TRUE	0.540132	215.983	215.99	0.0072	72.6394	67.1126	73.1422	6.02958	1.8001	795.372	1.06023	-79.8319	0.413486
314	TRUE	0.776622	216.08	216.103	0.0228	81.0837	69.9917	81.4936	11.5019	5.83568	544.777	1.03936	-82.3342	0.423424
315	TRUE	0.492403	216.286	216.288	0.0024	80.601	80.0666	80.7197	0.653129	0.237269	-222.658	1.06785	-73.0626	0.537282
316	TRUE	0.798404	216.616	216.64	0.0236	72.1204	68.4125	74.0992	5.68667	2.31668	-256.023	1.00471	-74.1455	0.538799
317	TRUE	0.823071	216.723	216.732	0.0092	80.7058	73.3114	83.7301	10.4188	4.09641	949.465	1.58566	-78.2697	0.560822
318	TRUE	0.375154	216.835	216.838	0.0032	80.0156	79.8375	80.6168	0.779302	0.258255	153.077	1.09687	-81.2182	0.4142
319	TRUE	0.960055	217.451	217.454	0.0028	72.5947	72.2013	73.1217	0.920318	0.319888	-325.151	1.0024	-66.9352	0.604572
320	TRUE	0.846037	217.559	217.562	0.0028	82.6458	81.2653	85.763	4.49768	1.72243	-1712.34	1.04435	-71.4374	0.687797
321	TRUE	0.623421	217.753	217.758	0.0056	81.791	78.5553	86.3008	7.74544	2.94675	-1340.95	1.00226	-72.5798	0.701215
322	TRUE	0.460909	218.346	218.357	0.0104	75.5578	74.2961	81.2322	6.9362	2.27314	754.319	1.09117	-77.0251	0.501761
323	TRUE	0.96893	219.561	219.571	0.01	75.9966	74.7822	87.9146	13.1325	6.18072	1347.32	1.00356	-82.4261	0.41421
324	TRUE	0.547781	219.653	219.655	0.0016	78.5049	78.3178	79.6271	1.30923	0.530841	701.372	1.21969	-80.8152	0.49403
325	TRUE	0.591954	220.59	220.592	0.0016	79.8719	79.4978	80.246	0.74813	0.295724	-467.581	1	-75.0414	0.5445
326	TRUE	0.60341	224.823	224.826	0.0028	80.8716	80.8011	81.1944	0.393362	0.136623	-111.329	1.02237	-71.8386	0.601087
327	TRUE	0.412459	228.213	228.216	0.0028	83.0407	81.1036	83.4637	2.36017	0.81974	667.973	1.31235	-75.8724	0.553975
328	TRUE	0.846357	228.573	228.582	0.0092	74.4473	72.1088	81.4792	9.37043	3.26271	991.464	1.05636	-73.6741	0.60384
329	TRUE	0.348768	230.825	230.869	0.0432	81.857	66.4639	89.5906	23.1267	5.21495	188.154	5.99888	-95.0886	0.205331
330	TRUE	0.643205	293.456	293.462	0.0064	70.5603	68.8162	71.3322	2.51603	0.673051	-314.522	1.04912	-72.1211	0.663341
331	TRUE	0.6983	293.539	293.541	0.002	69.1146	68.6247	70.5485	1.92376	0.748485	905.262	1.21036	-78.4111	0.53705
332	TRUE	0.759506	293.712	293.736	0.0232	68.5388	67.5481	71.5738	4.02566	1.23839	-158.707	1.00904	-65.4729	0.637087
333	TRUE	0.901907	295.668	295.671	0.0028	85.4563	83.8866	85.8534	1.96681	0.718947	-662.672	1.16101	-71.4366	0.550212
334	TRUE	0.733641	295.819	295.839	0.0204	66.831	65.2697	73.593	8.3233	3.97387	-419.11	1.03025	-78.7294	0.512817
335	TRUE	0.437875	296.253	296.255	0.002	81.3789	80.8757	81.8821	1.00641	0.417923	-551.555	1.01934	-71.1975	0.637765
336	TRUE	0.490423	320.315	320.355	0.04	41.5449	29.8628	51.9059	22.0431	5.41041	29.9323	7.48964	-93.3494	0.161433
337	TRUE	0.991637	326.366	326.409	0.0432	53.7586	38.8999	62.5313	23.6314	4.914	-22.0338	6.24823	-94.3745	0.169058
338	TRUE	0.601176	347.352	347.355	0.0024	79.4098	78.8754	80.9461	2.07072	0.774089	862.798	1.04199	-80.9297	0.45273
339	TRUE	0.664737	348.234	348.236	0.002	85.9403	85.2635	86.9468	1.68329	0.706647	-926.256	1.0377	-75.0361	0.493175
340	TRUE	0.37216	387.429	387.472	0.0432	63.4339	46.074	71.5831	25.5091	5.77516	-76.4898	7.30261	-97.6231	0.164943
341	TRUE	0.649553	398.48	398.516	0.036	71.6466	68.0749	72.3684	4.29358	1.44715	107.844	1.00857	-73.7557	0.546982
342	TRUE	0.397626	398.647	398.667	0.0204	78.5862	72.5025	82.1065	9.60397	3.77566	-429.5	1.03326	-74.4745	0.5439
343	TRUE	0.503321	399.345	399.352	0.0068	84.1353	80.8284	90.5442	9.71584	3.97617	1639.74	1.14263	-80.4401	0.455818
344	TRUE	0.933512	399.474	399.478	0.004	82.2765	80.5867	83.055	2.46829	0.807462	576.713	1.02161	-73.3191	0.649644
345	TRUE	0.572428	414.127	414.169	0.0416	51.1537	32.7399	62.0343	29.2943	6.503	9.96681	8.68652	-93.7365	0.180353
346	TRUE	0.656883	446.671	446.677	0.006	70.6577	69.3307	70.6787	1.34796	0.605685	238.173	1.01197	-76.9587	0.486738
347	TRUE	0.468529	446.759	446.765	0.0056	71.6168	70.7461	71.9918	1.24574	0.442432	-162.95	1.05129	-79.6906	0.504021
348	TRUE	0.811842	446.965	446.968	0.0028	84.1058	83.2152	84.8629	1.64767	0.598769	609.658	1.00352	-74.8191	0.580045
349	TRUE	0.346467	447.331	447.333	0.0024	87.5976	86.8925	87.798	0.905474	0.320263	250.49	1.17774	-79.4535	0.493102
350	TRUE	0.901359	447.415	447.424	0.0088	74.4475	70.9678	75.8896	4.92182	1.89993	566.323	1.00716	-75.7573	0.576875
351	TRUE	0.417719	447.633	447.637	0.004	82.198	76.7652	84.7512	7.98599	2.52119	1843.84	1.01772	-80.4949	0.547269
352	TRUE	0.712413	504.538	504.576	0.0384	70.7858	51.3848	91.7527	40.3678	7.26156	-17.8685	9.06898	-96.9145	0.161387
					0.0144528
