# Supplementary material for: Bazedoxifene reverses sexually dimorphic autistic-like abnormalities in biallelic MDGA1-mutant mice
Source: EMBO Mol Med. 2026 Mar 20;18(4):1358–98. doi: 10.1038/s44321-026-00402-y (PMC13084050; doi:10.1038/s44321-026-00402-y)
Supplement: Supplementary file 20 — Source data Fig. 7 [file 44321_2026_402_MOESM20_ESM.zip › Panel I and J/Batch4/Mdga1-KI_sham_283.xlsx]

## Sheet: Sheet1
ID	Accepted	Score	Begin Time (s)	End Time (s)	Call Length (s)	Principal Frequency (kHz)	Low Freq (kHz)	High Freq (kHz)	Delta Freq (kHz)	Frequency Standard Deviation (kHz)	Slope (kHz/s)	Sinuosity	Mean Power (dB/Hz)	Tonality
1	TRUE	0.894148	1.03077	1.03237	0.0016	73.0923	65.6733	101.397	35.7232	14.3835	17690.1	1.52397	-79.9059	0.4466
2	TRUE	0.404817	1.11717	1.12477	0.0076	79.4825	78.0575	79.965	1.90743	0.525549	198.299	1.06391	-61.5708	0.797581
3	TRUE	0.379657	1.23037	1.23277	0.0024	69.4254	68.1562	69.6406	1.48438	0.557485	584.476	1.10355	-60.7081	0.775217
4	TRUE	0.504275	1.38117	1.40077	0.0196	75.6179	69.9279	87.028	17.1001	7.02437	-772.615	1.05321	-79.6223	0.450645
5	TRUE	0.692701	1.45437	1.49917	0.0448	77.4553	70.2532	93.2642	23.011	8.56215	95.8007	1.86586	-79.38	0.447104
6	TRUE	0.531774	1.74837	1.76077	0.0124	102.952	96.5644	111.062	14.4976	6.26599	1127.59	1.52527	-80.8981	0.492832
7	TRUE	0.654525	2.08074	2.08274	0.002	69.3919	66.916	70.5765	3.66049	1.53122	-1987.38	1.0524	-66.4821	0.721698
8	TRUE	0.621251	2.37954	2.38394	0.0044	69.0073	68.7891	69.2023	0.413212	0.166557	-15.2557	1.03085	-64.0395	0.700587
9	TRUE	0.231993	2.52754	2.52994	0.0024	68.1451	66.8759	69.2138	2.33791	0.842772	-974.127	1.00114	-57.9109	0.799876
10	TRUE	0.512297	2.64314	2.66234	0.0192	76.2166	73.6529	77.1369	3.48399	1.04739	-162.274	1.04911	-61.9697	0.702901
11	TRUE	0.911537	2.75914	2.76354	0.0044	68.8575	67.7034	69.6163	1.91295	0.719761	-21.6175	1.5145	-57.7433	0.802204
12	TRUE	0.362663	2.94914	2.95234	0.0032	66.7563	65.4204	68.1516	2.73127	0.908626	828.781	1.00158	-71.2269	0.657397
13	TRUE	0.504072	3.07391	3.08151	0.0076	76.0813	75.6476	76.3585	0.71086	0.28047	-47.153	1.04294	-71.323	0.596015
14	TRUE	0.633796	3.27271	3.29071	0.018	69.1111	67.456	70.6594	3.2034	0.877739	-41.4041	1.14354	-68.4363	0.666182
15	TRUE	0.519585	3.39111	3.41671	0.0256	70.5177	36.0547	81.4131	45.3584	13.1579	-394.34	5.01655	-67.8054	0.646168
16	TRUE	0.415639	3.49471	3.54431	0.0496	67.6021	60.8061	69.9371	9.13102	4.06028	-182.702	1.01662	-74.3836	0.586139
17	TRUE	0.600142	3.62271	3.62951	0.0068	65.3789	64.8295	71.0219	6.19234	3.12668	-916.51	1.00147	-73.386	0.63015
18	TRUE	0.640628	3.70511	3.70911	0.004	65.9294	65.2095	66.4267	1.2172	0.437519	-325.721	1.01594	-74.0067	0.610572
19	TRUE	0.738597	3.79791	3.84471	0.0468	66.1602	63.0281	72.0414	9.01326	2.24463	-187.662	1.00344	-68.8716	0.708351
20	TRUE	0.685381	3.94351	3.94591	0.0024	63.6102	63.2762	63.6473	0.371096	0.138851	-139.161	1.01913	-70.7754	0.703787
21	TRUE	0.958468	4.12028	4.13628	0.016	90.1815	85.8	91.2131	5.41305	2.43495	-321.13	1.06651	-72.9008	0.598514
22	TRUE	0.611097	4.25068	4.25268	0.002	77.7755	77.6776	78.0071	0.329533	0.151355	-5.97137e-13	1.11758	-74.8414	0.574969
23	TRUE	0.454416	4.44828	4.45028	0.002	77.6656	73.2213	78.0664	4.84503	1.86297	-1935.85	1.24095	-72.0133	0.681833
24	TRUE	0.944029	4.56188	4.57148	0.0096	69.8187	69.3819	75.9015	6.51969	1.65752	313.851	1.36535	-61.0723	0.721037
25	TRUE	0.654601	4.70828	4.74308	0.0348	64.7864	61.6617	67.3488	5.68711	1.95399	-106.336	1.09835	-74.4613	0.591722
26	TRUE	0.680721	4.85148	4.87388	0.0224	71.2336	67.3387	77.5204	10.1818	3.06445	182.327	1.51144	-71.4063	0.715046
27	TRUE	0.861027	4.99708	5.00308	0.006	69.3474	67.4103	71.7521	4.34182	1.64488	-846.536	1.06846	-58.3726	0.792765
28	TRUE	0.554026	5.18745	5.19865	0.0112	69.4587	67.1876	70.6166	3.42893	0.998269	-302.042	1.02163	-56.8345	0.778587
29	TRUE	0.787798	5.30585	5.30785	0.002	70.8348	70.1579	71.1999	1.04204	0.442743	-572.548	1.05111	-60.9616	0.752405
30	TRUE	0.666562	5.62345	5.63585	0.0124	97.7809	95.1113	101.105	5.99354	1.86606	506.186	1.06057	-79.1786	0.481375
31	TRUE	0.534896	5.73345	5.81105	0.0776	79.7901	75.5436	94.964	19.4205	7.59228	-249.437	1.01038	-73.4817	0.531471
32	TRUE	0.897315	5.86345	5.92065	0.0572	55.1999	54.7736	71.1861	16.4125	8.18744	-293.924	1.0354	-75.4634	0.51214
33	TRUE	0.970722	5.99705	6.01265	0.0156	80.5046	64.7667	83.107	18.3403	8.63951	-1138.48	1.22292	-75.6175	0.548457
34	TRUE	0.725767	6.22422	6.29062	0.0664	71.6704	66.4638	78.2957	11.8319	4.40757	-123.732	1.05678	-68.6397	0.647964
35	TRUE	0.48336	6.36782	6.37422	0.0064	78.3984	77.5793	79.2552	1.6759	0.583112	-244.87	1.06336	-66.3134	0.705542
36	TRUE	0.795855	6.47302	6.50062	0.0276	66.5535	64.9783	69.1297	4.15139	0.978337	-139.785	1.0247	-67.3282	0.587091
37	TRUE	0.528591	6.59582	6.62502	0.0292	71.4786	63.5421	75.079	11.5369	5.09633	-314.098	1.145	-73.2448	0.572559
38	TRUE	0.947756	6.80062	6.80222	0.0016	81.4503	81.005	82.2518	1.24688	0.499865	779.302	1.01315	-78.6964	0.551177
39	TRUE	0.413136	6.89142	6.89742	0.006	70.549	70.0461	71.8393	1.79323	0.677991	-286.947	1.00369	-71.9	0.722906
40	TRUE	0.372247	6.97942	6.98422	0.0048	68.0106	67.6525	68.4289	0.776405	0.273813	160.255	1.00258	-73.8072	0.605947
41	TRUE	0.481773	7.08979	7.09139	0.0016	78.6621	78.4395	79.0629	0.623441	0.249933	389.651	1.00816	-74.8271	0.547209
42	TRUE	0.974426	7.19099	7.20739	0.0164	76.285	66.8422	76.9456	10.1034	2.98884	-639.443	1.1539	-62.8196	0.788387
43	TRUE	0.991338	7.28779	7.29059	0.0028	67.4558	66.9585	67.9531	0.994537	0.362471	369.329	1.0019	-66.597	0.766099
44	TRUE	0.485019	7.38539	7.38939	0.004	77.1337	76.7032	77.2821	0.57891	0.205694	144.221	1.01358	-60.3399	0.771493
45	TRUE	0.601191	7.54139	7.55699	0.0156	65.3687	63.7995	66.6931	2.89362	1.16857	116.718	1.05988	-73.7331	0.584004
46	TRUE	0.772216	7.63499	7.64019	0.0052	73.4803	73.0658	75.0927	2.0269	0.865567	-404.609	1.00328	-69.9795	0.653231
47	TRUE	0.979382	7.73139	7.73299	0.0016	74.4421	73.9434	74.5846	0.641254	0.258129	311.721	1.14317	-74.1619	0.573635
48	TRUE	0.850785	7.82419	7.83179	0.0076	66.4909	65.6357	68.3757	2.73997	1.11993	353.424	1.00282	-77.6566	0.601496
49	TRUE	0.439915	7.92339	7.98379	0.0604	67.7614	63.6772	68.0116	4.33436	1.19461	-69.1996	1.00517	-70.4355	0.646616
50	TRUE	0.939108	8.07215	8.07375	0.0016	69.3162	69.1024	70.0643	0.961881	0.387194	-467.581	1.24253	-69.751	0.716976
51	TRUE	0.345577	8.17095	8.18975	0.0188	78.0802	77.5359	78.3193	0.783418	0.204906	21.3566	1.01058	-71.5847	0.635499
52	TRUE	0.795719	8.41455	8.43615	0.0216	68.0524	64.6942	75.9781	11.2839	4.39505	-518.712	1.00473	-74.5464	0.594988
53	TRUE	0.943844	8.53015	8.53175	0.0016	79.7297	79.6585	79.9791	0.320627	0.129065	155.86	1.04572	-75.4919	0.539378
54	TRUE	0.917387	8.61855	8.65415	0.0356	91.9624	78.2932	93.3948	15.1017	6.19545	469.029	1.07194	-81.0877	0.465636
55	TRUE	0.755834	8.75575	8.75975	0.004	77.282	73.6527	77.6754	4.02268	1.25616	-673.202	1.33729	-74.0112	0.602611
56	TRUE	0.524208	8.84535	8.85375	0.0084	66.5792	66.3923	69.7282	3.33592	1.43253	406.789	1.00223	-79.5451	0.474626
57	TRUE	0.477069	9.04252	9.04412	0.0016	94.0888	93.9196	94.7924	0.872818	0.366946	545.511	1.05325	-81.1581	0.5047
58	TRUE	0.449811	9.34932	9.35252	0.0032	78.3249	77.4937	78.6292	1.13555	0.398648	-352.541	1.01915	-70.6619	0.718005
59	TRUE	0.761324	9.43852	9.45052	0.012	80.2379	79.116	81.1198	2.00382	0.730666	140.104	1.02835	-74.7631	0.598755
60	TRUE	0.625674	9.55132	9.55612	0.0048	73.8311	73.7259	73.9552	0.22931	0.0874903	-45.9062	1.00679	-75.0609	0.601495
61	TRUE	0.800476	9.65732	9.65972	0.0024	70.9209	69.7853	71.1955	1.41017	0.536333	-584.476	1.05977	-77.3775	0.530855
62	TRUE	0.764898	9.80852	9.81972	0.0112	66.3024	66.2727	66.6567	0.383916	0.119762	-29.255	1.00456	-58.2248	0.77351
63	TRUE	0.552931	9.96812	9.99212	0.024	68.3783	67.2818	70.1775	2.89568	0.989295	54.1015	1.07771	-68.5842	0.698225
64	TRUE	0.63564	10.1037	10.1277	0.024	69.7037	65.54	78.7724	13.2325	4.17763	-520.649	1.0471	-64.8077	0.723302
65	TRUE	0.744298	10.2105	10.2737	0.0632	68.9329	67.3133	74.1747	6.86134	1.21432	-20.3452	1.04302	-62.9102	0.779537
66	TRUE	0.499724	10.3701	10.4205	0.0504	71.868	65.6182	72.4646	6.84644	2.80543	-124.637	1.01302	-57.2277	0.778036
67	TRUE	0.724635	10.5097	10.5325	0.0228	70.1864	66.8983	76.303	9.40468	3.27728	205.066	1.45925	-63.82	0.784683
68	TRUE	0.767632	10.6285	10.6493	0.0208	71.5207	69.7887	73.7522	3.96359	1.08725	34.8655	1.15889	-60.4855	0.835231
69	TRUE	0.338626	10.8477	10.8517	0.004	90.2429	89.0405	93.0632	4.02268	1.44253	1060.32	1.04226	-68.8449	0.709415
70	TRUE	0.673465	11.0401	11.0513	0.0112	72.0045	65.9333	76.5021	10.5688	3.72138	-1079.48	1.07254	-50.0568	0.876234
71	TRUE	0.514322	11.1509	11.1529	0.002	70.4228	70.1556	71.83	1.67439	0.65067	-779.302	1.13805	-53.49	0.858725
72	TRUE	0.693094	11.2521	11.2589	0.0068	75.811	71.625	77.1914	5.56644	1.75801	-766.932	1.09369	-50.9233	0.861395
73	TRUE	0.910207	11.3609	11.3705	0.0096	67.6692	66.4987	68.955	2.45631	0.926711	228.897	1.07599	-59.1721	0.844127
74	TRUE	0.698992	11.5741	11.5757	0.0016	79.326	78.1949	79.5665	1.37157	0.580791	857.232	1.07696	-74.0707	0.634719
75	TRUE	0.983895	11.7537	11.7573	0.0036	79.7075	78.0032	79.9335	1.93029	0.790488	559.338	1.03265	-78.79	0.53387
76	TRUE	0.752282	11.8809	11.9493	0.0684	76.1682	47.2792	78.5105	31.2313	8.49438	-194.514	1.89434	-73.712	0.537002
77	TRUE	0.970162	12.0381	12.0421	0.004	68.1374	67.0613	71.2843	4.22307	1.3019	-905.137	1.09027	-71.3997	0.604083
78	TRUE	0.563627	12.162	12.2012	0.0392	67.1934	66.1399	75.2828	9.14291	2.94806	-225.493	1.06701	-73.259	0.540353
79	TRUE	0.912651	12.284	12.2856	0.0016	69.4813	69.232	69.5526	0.320627	0.129065	-155.86	1.04572	-68.8551	0.709403
80	TRUE	0.565624	12.378	12.3824	0.0044	64.931	63.647	66.0369	2.38986	0.779456	539.517	1.00374	-63.7556	0.71753
81	TRUE	0.888559	12.4888	12.4944	0.0056	69.2973	65.7653	73.8024	8.03707	2.28158	-1340.14	1.05403	-67.4073	0.722053
82	TRUE	0.777206	12.6452	12.6484	0.0032	78.2422	77.9602	79.9493	1.98907	0.699062	-517.988	1.21301	-58.9808	0.77961
83	TRUE	0.86304	12.7456	12.766	0.0204	72.3556	70.9863	78.9464	7.96008	3.9063	357.873	1.04298	-58.4046	0.830498
84	TRUE	0.861741	12.8672	12.8904	0.0232	70.2541	66.7572	78.1074	11.3502	3.48263	-315.201	1.35571	-55.2699	0.854439
85	TRUE	0.784329	12.9968	13.0232	0.0264	70.4742	64.7445	81.4747	16.7302	4.42104	-167.061	1.5563	-62.4094	0.785426
86	TRUE	0.579665	13.1212	13.1304	0.0092	71.4078	67.5607	72.6903	5.12966	1.50704	534.34	1.00295	-60.2266	0.774681
87	TRUE	0.441296	13.5996	13.6024	0.0028	72.2614	72.2317	72.4989	0.267189	0.0891293	67.1507	1.01361	-73.2938	0.591863
88	TRUE	0.913703	13.9124	13.9144	0.002	70.6396	69.847	71.1295	1.28251	0.503743	-665.428	1.01432	-64.6184	0.804552
89	TRUE	0.933084	14.0232	14.0384	0.0152	69.3953	68.5047	75.0069	6.50226	2.46225	421.437	1.05653	-59.4977	0.838376
90	TRUE	0.972487	14.1136	14.1604	0.0468	67.1087	61.1168	67.5772	6.46037	2.9438	-131.098	1.00894	-65.4998	0.766545
91	TRUE	0.634703	14.2432	14.2492	0.006	74.7979	74.2858	76.6163	2.33048	0.934219	-443.132	1.17429	-65.2082	0.729505
92	TRUE	0.751843	14.388	14.3904	0.0024	67.3098	66.6418	67.9778	1.33595	0.480995	-556.644	1	-61.7726	0.781014
93	TRUE	0.977407	14.5068	14.5288	0.022	67.8849	67.6183	79.6735	12.0552	6.05725	-572.66	1.04226	-73.0635	0.562814
94	TRUE	0.501228	14.6972	14.704	0.0068	78.5128	78.4914	79.7063	1.21486	0.459373	170.636	1.02712	-78.6756	0.449901
95	TRUE	0.997078	14.7832	14.7848	0.0016	70.1315	70.1315	70.1315	1.42109e-14	4.25955e-15	6.44221e-12	1	-68.6897	0.626629
96	TRUE	0.696568	14.8788	14.892	0.0132	72.9283	71.392	75.6402	4.24823	1.1144	-124.699	1.29501	-67.0903	0.723774
97	TRUE	0.992625	14.9788	14.9824	0.0036	70.2632	69.9032	70.3634	0.460159	0.163664	119.875	1.01496	-68.1984	0.719089
98	TRUE	0.327947	15.0627	15.0667	0.004	67.2789	65.8074	68.1207	2.31327	0.789146	544.443	1.00929	-72.417	0.625917
99	TRUE	0.622132	15.1499	15.1547	0.0048	71.7547	69.757	73.7524	3.99544	2.02974	910.413	1.02106	-80.1362	0.482667
100	TRUE	0.483428	15.2355	15.2455	0.01	78.2748	74.6256	79.0903	4.46472	1.49859	420.302	1.08704	-74.9706	0.553906
101	TRUE	0.758126	15.3335	15.3403	0.0068	65.606	64.0495	68.7532	4.70376	1.94412	685.367	1.03265	-73.4888	0.653842
102	TRUE	0.875642	15.5187	15.5203	0.0016	80.1933	79.0177	81.0127	1.99501	0.792986	1246.88	1.00415	-77.1901	0.535514
103	TRUE	0.773143	15.6131	15.6183	0.0052	64.1	62.5488	64.9907	2.44181	0.723464	423.62	1.02008	-76.1762	0.603627
104	TRUE	0.99795	15.7103	15.7155	0.0052	64.6673	63.1659	65.0607	1.89482	0.638839	402.29	1.01727	-73.9796	0.561188
105	TRUE	0.982731	16.6867	16.7467	0.06	70.0695	69.3472	70.3059	0.958707	0.457225	-15.7144	1.00744	-72.6039	0.412859
106	TRUE	0.982776	16.5711	16.5763	0.0052	81.5407	80.9455	82.4062	1.46073	0.526978	260.534	1.04205	-77.9586	0.547496
107	TRUE	0.872862	17.0079	17.0099	0.002	74.7024	74.1502	75.9938	1.84361	0.642829	392.514	1.69427	-76.0127	0.662155
108	TRUE	0.653412	17.1123	17.1151	0.0028	76.3043	74.1743	77.6329	3.45862	1.1599	-1168.07	1.01223	-75.7818	0.641897
109	TRUE	0.957156	17.1983	17.2067	0.0084	79.4131	78.1743	80.3135	2.13916	0.78582	233.581	1.00346	-80.1917	0.446849
110	TRUE	0.830928	17.2867	17.2947	0.008	79.1539	79.1135	80.105	0.991481	0.511213	125.609	1.00067	-76.053	0.528671
111	TRUE	0.999103	17.3923	17.3939	0.0016	72.4303	72.4303	72.4303	1.42109e-14	5.0243e-15	7.2656e-12	1	-64.2305	0.758077
112	TRUE	0.976127	17.8685	17.9885	0.12	72.1364	70.6351	73.8774	3.24229	1.11608	-14.913	2.06708	-68.4731	0.60965
113	TRUE	0.997737	17.4839	17.4883	0.0044	78.6641	78.2083	79.12	0.911652	0.361317	203.394	1.00012	-68.7784	0.703316
114	TRUE	0.502046	17.6647	17.6663	0.0016	77.8686	77.646	78.2694	0.623441	0.249933	389.651	1.00816	-73.0482	0.658641
115	TRUE	0.790482	17.7671	17.7703	0.0032	65.079	64.4036	65.9028	1.49923	0.465423	419.029	1.01515	-71.6385	0.662746
116	TRUE	0.940826	17.8723	17.8783	0.006	73.5106	71.8229	75.9189	4.09602	1.54411	-29.9731	1.74044	-63.4437	0.845493
117	TRUE	0.96146	17.9727	17.9919	0.0192	70.8067	64.8243	73.003	8.17864	2.81561	-407.986	1.05569	-69.4396	0.639777
118	TRUE	0.935001	18.1194	18.1246	0.0052	79.7102	78.5376	82.4118	3.87424	1.01043	537.722	1.14759	-76.1076	0.549149
119	TRUE	0.91901	18.2886	18.317	0.0284	71.1608	67.9288	78.412	10.4832	3.79843	188.126	1.35638	-66.4875	0.716844
120	TRUE	0.646771	19.4394	19.4418	0.0024	97.1964	95.9941	97.7308	1.73673	0.640525	723.637	1.02495	-78.4982	0.537832
121	TRUE	0.790087	19.4962	19.5394	0.0432	64.1672	61.8941	68.2477	6.35354	2.08525	-63.4237	1.08501	-64.2222	0.78447
122	TRUE	0.341051	19.6414	19.7206	0.0792	64.944	40.0958	68.8917	28.7959	12.3444	-270.352	1.45319	-60.9316	0.717277
123	TRUE	0.610918	19.8094	19.8514	0.042	65.9563	64.8122	71.3807	6.56846	2.53731	-136.364	1.08682	-59.4467	0.768037
124	TRUE	0.901436	20.0162	20.0182	0.002	65.1465	64.6567	66.2687	1.61204	0.648479	-842.282	1.04192	-59.0461	0.844599
125	TRUE	0.446231	20.1022	20.1266	0.0244	74.6044	71.096	77.1084	6.01234	1.73903	201.19	1.07369	-69.0958	0.714994
126	TRUE	0.932605	20.2302	20.2346	0.0044	70.3199	69.1242	72.2208	3.09652	1.31295	-811.506	1.04664	-57.4816	0.858093
127	TRUE	0.569471	20.3894	20.3938	0.0044	68.9575	67.0426	71.429	4.38636	1.54417	-1060.35	1.0404	-60.5061	0.798042
128	TRUE	0.462103	20.4838	20.4958	0.012	68.1018	67.0981	75.6049	8.5068	3.80903	-704.011	1.00303	-61.6429	0.769942
129	TRUE	0.912419	20.757	20.7638	0.0068	66.7225	64.0609	69.3286	5.26764	1.963	-780.346	1.02976	-65.5053	0.711058
130	TRUE	0.983202	20.8514	20.9318	0.0804	68.8738	64.7143	73.4228	8.7085	2.67986	13.6199	1.07949	-67.8579	0.654139
131	TRUE	0.996694	21.1149	21.1197	0.0048	71.5888	70.2826	73.1326	2.85002	1.05901	-672.459	1.02939	-55.3562	0.859769
132	TRUE	0.910831	21.2909	21.3041	0.0132	68.6361	67.749	68.8224	1.07331	0.289151	15.766	1.0265	-58.5269	0.766653
133	TRUE	0.55375	21.4701	21.4757	0.0056	66.9664	65.9273	67.8496	1.92228	0.639713	-356.12	1.00892	-50.7795	0.849699
134	TRUE	0.664259	21.5641	21.5841	0.02	66.0037	65.4396	68.3422	2.9026	0.967367	146.652	1.04998	-54.0158	0.856946
135	TRUE	0.889774	21.6801	21.7157	0.0356	63.8238	58.4557	84.8721	26.4164	10.0399	-773.734	1.24445	-62.434	0.776882
136	TRUE	0.525688	21.8593	21.8613	0.002	73.4488	72.8298	74.7535	1.92376	0.765163	-998.142	1.03668	-60.3919	0.844684
137	TRUE	0.9951	21.9677	21.9705	0.0028	66.5346	65.6289	66.5922	0.963318	0.417014	352.287	1.04989	-66.5532	0.761029
138	TRUE	0.518247	22.0461	22.0521	0.006	79.1113	71.1764	80.2171	9.04073	3.35916	1552.35	1.08093	-76.9359	0.550851
139	TRUE	0.600082	22.4233	22.4249	0.0016	64.0303	63.3535	64.351	0.997506	0.403004	-623.441	1.0194	-62.8782	0.778159
140	TRUE	0.667858	22.5117	22.5937	0.082	72.1682	61.3225	72.7708	11.4484	4.00563	-116.828	1.07642	-64.203	0.785082
141	TRUE	0.988221	22.6717	22.6777	0.006	67.3057	64.8303	68.2847	3.4544	1.13399	558.745	1.00677	-62.6775	0.843581
142	TRUE	0.633625	22.7681	22.8097	0.0416	63.4919	53.7678	64.4297	10.6618	2.87073	-236.849	1.03185	-68.6298	0.697948
143	TRUE	0.980396	22.8669	22.8865	0.0196	71.8072	65.7036	72.8558	7.15218	2.57085	324.067	1.11107	-60.5609	0.84602
144	TRUE	0.998103	22.9717	22.9817	0.01	63.6068	61.6959	65.1597	3.46387	1.59856	335.036	1.01975	-72.7868	0.695022
145	TRUE	0.49577	23.2741	23.2801	0.006	71.1891	68.7903	71.4039	2.61364	1.14167	453.958	1.01203	-70.5869	0.719274
146	TRUE	0.680745	23.4881	23.4993	0.0112	66.7419	64.7906	68.8868	4.09619	1.09662	336.335	1.0084	-64.8593	0.77456
147	TRUE	0.888111	23.5997	23.6073	0.0076	72.8582	70.6219	73.9527	3.33079	1.10292	-435.976	1.02342	-61.2882	0.793893
148	TRUE	0.649539	23.6913	23.7129	0.0216	73.7131	73.3682	74.5988	1.23058	0.431088	-26.1318	1.01867	-71.6549	0.651425
149	TRUE	0.878562	23.9365	23.9577	0.0212	71.2244	42.2409	73.3926	31.1517	10.7219	-812.34	4.07664	-60.3699	0.787486
150	TRUE	0.633677	24.0837	24.1125	0.0288	65.9101	63.8937	67.4976	3.60392	0.963846	19.5456	1.05392	-62.7595	0.715672
151	TRUE	0.60443	24.2329	24.3101	0.0772	67.4861	65.516	73.4649	7.94888	2.94735	-76.5838	1.01745	-65.9868	0.771568
152	TRUE	0.453656	24.4521	24.4561	0.004	72.4201	72.049	72.7912	0.742192	0.224432	-167.331	1.00456	-57.2116	0.763541
153	TRUE	0.470654	24.5745	24.6025	0.028	46.5473	44.2246	46.8887	2.66404	0.626371	-68.8516	1.0154	-56.2528	0.704658
154	TRUE	0.670174	24.7025	24.7041	0.0016	77.5346	77.5346	77.5346	0	2.51215e-15	5.40916e-12	1	-55.4068	0.843244
155	TRUE	0.938175	24.8133	24.8357	0.0224	79.9664	69.7052	80.6316	10.9264	3.93349	-493.566	1.07522	-54.0827	0.83579
156	TRUE	0.739417	24.9405	24.9593	0.0188	70.6908	65.0916	72.7615	7.66987	2.15207	397.044	1.01563	-62.6483	0.714729
157	TRUE	0.988628	25.1544	25.166	0.0116	69.7063	66.4897	72.4776	5.98785	1.9891	558.481	1.02823	-66.7149	0.71696
158	TRUE	0.51625	25.3324	25.3388	0.0064	70.1275	69.5809	70.7844	1.2035	0.489396	174.175	1.0108	-57.8971	0.844181
159	TRUE	0.997936	25.4376	25.4444	0.0068	68.8824	67.7214	70.6966	2.97526	1.11019	443.381	1.01059	-68.1569	0.759577
160	TRUE	0.992866	25.5376	25.5548	0.0172	73.2622	67.6997	76.4453	8.7456	2.79294	428.008	1.23697	-69.6079	0.710999
161	TRUE	0.710916	25.676	25.7268	0.0508	69.0802	63.6235	71.5323	7.90881	1.9671	-14.1488	1.08346	-59.7042	0.783179
162	TRUE	0.454438	25.8052	25.8232	0.018	65.0669	64.1281	84.4103	20.2822	5.31487	-619.48	1.26625	-75.403	0.439484
163	TRUE	0.815626	25.8996	25.9096	0.01	71.4468	68.7836	73.3468	4.56321	1.55974	538.265	1.02441	-59.9626	0.8532
164	TRUE	0.982949	26.0072	26.0164	0.0092	66.3257	65.4541	69.3372	3.88311	1.28802	400.556	1.00934	-66.8545	0.707043
165	TRUE	0.38122	26.1216	26.1316	0.01	72.0147	71.458	72.7717	1.31368	0.442391	40.5605	1.07303	-55.0285	0.868603
166	TRUE	0.449245	26.3996	26.4212	0.0216	77.9381	69.0122	78.5912	9.579	2.77524	250.587	1.41387	-63.3236	0.788761
167	TRUE	0.984335	26.5816	26.5832	0.0016	71.4721	71.1248	71.9976	0.872818	0.347517	-545.511	1.00577	-65.1975	0.738614
168	TRUE	0.770548	26.7004	26.7312	0.0308	67.861	66.9753	77.3678	10.3925	2.82413	-273.037	1.07401	-66.2041	0.637984
169	TRUE	0.841651	26.844	26.8876	0.0436	46.6145	42.4875	47.1559	4.66839	1.87779	-100.556	1.00265	-71.6728	0.543396
170	TRUE	0.520952	27.032	27.0576	0.0256	66.8091	64.5163	67.0954	2.57909	0.695278	80.4612	1.00795	-63.8947	0.637304
171	TRUE	0.374731	27.1332	27.1708	0.0376	67.7623	64.7275	72.8562	8.12869	2.41036	-106.04	1.15174	-74.9922	0.529829
172	TRUE	0.718631	27.2484	27.2568	0.0084	80.8935	80.8834	81.5341	0.650699	0.320039	80.7358	1.00073	-77.776	0.447306
173	TRUE	0.698521	27.3472	27.3496	0.0024	66.5565	66.3561	66.9573	0.601176	0.22042	250.49	1.00609	-66.3955	0.793527
174	TRUE	0.524653	27.4312	27.4532	0.022	69.0308	66.5514	71.2803	4.72886	1.85066	125.696	1.10563	-67.5873	0.769078
175	TRUE	0.999871	27.5376	27.5432	0.0056	67.7985	66.7784	68.3768	1.59839	0.607571	251.774	1.02477	-62.4387	0.829207
176	TRUE	0.987202	27.9176	27.9244	0.0068	73.2415	71.2397	73.4399	2.20014	0.877115	345.977	1.01937	-66.353	0.768041
177	TRUE	0.960977	28.0396	28.0436	0.004	62.4857	61.7806	62.6861	0.905474	0.31799	227.887	1.01918	-74.198	0.597982
178	TRUE	0.575447	28.1259	28.1299	0.004	69.6529	68.2056	70.1798	1.97423	0.67234	466.232	1.11833	-69.7116	0.727527
179	TRUE	0.985664	28.5635	28.5739	0.0104	67.3954	65.8664	69.5426	3.67613	0.894601	338.498	1.01342	-67.2386	0.655732
180	TRUE	0.782696	30.0291	30.0315	0.0024	66.3727	65.7047	68.1762	2.4715	0.920617	-1029.79	1.03693	-65.1437	0.747734
181	TRUE	0.414959	30.1095	30.1383	0.0288	67.7308	65.8456	72.5248	6.67918	1.57396	47.9281	1.20608	-61.6299	0.799358
182	TRUE	0.612365	30.2175	30.3047	0.0872	69.7927	66.986	71.8412	4.85518	1.9886	-38.3882	1.05521	-65.4994	0.759655
183	TRUE	0.574628	30.3951	30.4035	0.0084	62.8401	61.8382	64.9925	3.15432	0.99022	373.024	1.01745	-69.8797	0.711929
184	TRUE	0.990206	30.4863	30.4975	0.0112	67.9949	66.9867	69.0967	2.11004	0.610645	-63.001	1.1402	-61.8285	0.844897
185	TRUE	0.979716	30.5791	30.5823	0.0032	66.4951	65.8197	67.1705	1.35079	0.481711	439.13	1.00186	-70.2834	0.716775
186	TRUE	0.834139	30.6619	30.6707	0.0088	72.1178	70.0329	72.4814	2.44848	0.740799	133.494	1.12907	-65.1364	0.769387
187	TRUE	0.56918	30.7631	30.7715	0.0084	64.0084	63.4369	66.3342	2.89726	1.10973	376.959	1.20628	-71.7842	0.698439
188	TRUE	0.540118	30.8575	30.8799	0.0224	71.2488	68.9925	72.7332	3.74065	1.00183	6.18109	1.22123	-65.1212	0.786603
189	TRUE	0.997507	30.9547	30.9643	0.0096	69.7313	69.0593	73.0018	3.94257	1.88447	407.894	1.00244	-68.1262	0.772151
190	TRUE	0.975543	31.0431	31.0555	0.0124	73.3712	66.2096	75.2542	9.04459	3.54484	737.345	1.01842	-73.7667	0.6523
191	TRUE	0.605983	31.1474	31.1562	0.0088	65.9788	64.8398	68.3413	3.50145	1.26013	424.981	1.00474	-58.7797	0.840602
192	TRUE	0.999582	31.2542	31.2594	0.0052	74.8539	74.4235	75.3861	0.962574	0.324725	185.699	1.00531	-65.9285	0.76051
193	TRUE	0.652098	31.373	31.3754	0.0024	71.7943	70.5251	73.531	3.00588	1.0866	-1252.45	1.00324	-60.0896	0.861793
194	TRUE	0.480343	31.5154	31.5954	0.08	66.8591	64.8443	68.5899	3.74558	1.19479	-8.36879	1.04074	-58.1711	0.78615
195	TRUE	0.503851	31.7166	31.7562	0.0396	71.3939	66.297	76.8539	10.557	2.57748	-45.2857	1.19868	-60.6195	0.72348
196	TRUE	0.695109	31.9498	31.961	0.0112	73.613	69.0719	77.9429	8.87095	4.30199	-801.548	1.00078	-58.7599	0.840204
197	TRUE	0.660598	32.0702	32.0954	0.0252	71.5284	66.1607	72.337	6.17633	2.26022	196.277	1.10626	-56.9773	0.845778
198	TRUE	0.994341	32.7686	33.0536	0.285	69.3601	65.4712	72.5603	7.08914	2.98773	-23.7915	1.07239	-68.3919	0.599732
199	TRUE	0.875164	32.8742	32.889	0.0148	70.898	70.056	80.1245	10.0685	5.25938	675.484	1.00296	-68.5167	0.761913
200	TRUE	0.980299	33.1494	33.1586	0.0092	65.8979	65.0834	66.2727	1.18934	0.390327	39.6741	1.0777	-62.9941	0.704094
201	TRUE	0.90694	33.3326	33.337	0.0044	44.0535	43.5191	44.6992	1.18009	0.401094	-276.765	1.0052	-59.3684	0.728889
202	TRUE	0.96974	33.425	33.441	0.016	68.2598	66.0926	70.187	4.09435	1.1391	-130.913	1.18959	-68.8589	0.653085
203	TRUE	0.99959	33.591	33.595	0.004	72.1745	72.0038	72.2636	0.259767	0.0906127	9.10872	1.01896	-63.7838	0.783935
204	TRUE	0.807251	33.6838	33.6858	0.002	67.1832	67.1832	67.1832	1.42109e-14	2.75192e-15	-3.55848e-12	1	-65.6632	0.771483
205	TRUE	0.999312	33.7702	33.7726	0.0024	73.7422	73.5789	74.5437	0.96485	0.364204	389.651	1.0526	-60.2042	0.835277
206	TRUE	0.669193	33.875	33.8842	0.0092	79.9246	79.3044	80.5795	1.27505	0.488805	-131.201	1.0059	-66.7064	0.712886
207	TRUE	0.954579	34.0885	34.1085	0.02	72.3994	67.0936	73.6995	6.60587	2.61004	386.465	1.16135	-53.0654	0.879305
208	TRUE	0.995886	34.1961	34.2045	0.0084	69.8669	67.1431	73.281	6.13793	2.10643	803.671	1.02224	-54.525	0.872134
209	TRUE	0.970175	34.3337	34.3377	0.004	56.9021	56.4861	58.0636	1.57745	0.615566	-397.915	1.00411	-75.0397	0.586482
210	TRUE	0.632667	39.1652	39.1676	0.0024	107.143	104.939	107.447	2.50861	0.930615	-918.463	1.24319	-82.1003	0.451219
211	TRUE	0.990616	39.1972	39.2656	0.0684	70.4708	62.4272	80.8038	18.3766	4.65219	84.5414	1.20447	-78.6014	0.443463
212	TRUE	0.785103	39.3516	39.4508	0.0992	73.1172	65.2033	76.2442	11.0409	3.59519	-60.9732	1.16531	-73.913	0.585461
213	TRUE	0.535274	39.5244	39.5884	0.064	74.2088	66.9601	77.7474	10.7873	3.99552	-109.685	1.08836	-70.4655	0.645765
214	TRUE	0.883178	39.7768	39.7796	0.0028	67.2023	67.0538	67.321	0.267189	0.0875256	3.53425	1.03885	-74.2533	0.508349
215	TRUE	0.524342	39.982	39.9884	0.0064	67.4484	63.4665	68.3775	4.91094	2.10625	-767.877	1.00144	-70.1114	0.635487
216	TRUE	0.931912	40.1208	40.1324	0.0116	72.5461	65.6765	75.2961	9.61961	3.76456	-827.569	1.00452	-65.3102	0.771496
217	TRUE	0.799787	40.212	40.2668	0.0548	70.0121	66.8887	79.6812	12.7925	2.50177	-50.4864	1.16404	-68.7992	0.711628
218	TRUE	0.884695	40.4772	40.4888	0.0116	83.8402	82.8132	87.3924	4.57926	1.59113	392.372	1.0123	-80.0662	0.457434
219	TRUE	0.658166	40.558	40.5704	0.0124	76.7368	63.1705	77.1154	13.9449	5.81073	-1162.92	1.08838	-76.4003	0.539709
220	TRUE	0.725082	40.7072	40.7116	0.0044	65.8015	64.7476	67.6941	2.9465	1.01951	-694.053	1.04154	-73.2558	0.554272
221	TRUE	0.499177	40.834	40.8368	0.0028	66.7955	66.7955	66.7955	2.84217e-14	6.84696e-15	-1.53161e-12	1	-58.2198	0.764279
222	TRUE	0.470456	41.0532	41.0776	0.0244	69.9943	65.4819	70.6925	5.2106	1.4065	160.454	1.0731	-72.5966	0.66287
223	TRUE	0.95306	41.2471	41.2827	0.0356	59.8549	59.3066	67.4087	8.1021	2.98444	-226.069	1.00062	-67.9132	0.641446
224	TRUE	0.625867	41.3679	41.3895	0.0216	82.8134	80.237	83.2948	3.05787	1.04227	-124.408	1.022	-70.6781	0.656392
225	TRUE	0.59323	41.5623	41.5651	0.0028	67.2025	65.7181	69.3548	3.63674	1.33049	-1348.32	1.0097	-64.7846	0.770048
226	TRUE	0.514973	41.6895	41.7687	0.0792	64.9852	56.9486	71.594	14.6454	4.45185	-160.4	1.04346	-60.9067	0.780957
227	TRUE	0.583465	41.9439	41.9739	0.03	64.6658	57.9876	66.5584	8.57083	2.39886	-282.407	1.0078	-55.5471	0.790869
228	TRUE	0.921938	42.1187	42.1243	0.0056	69.0946	66.6423	70.6091	3.96682	1.28544	-649.984	1.02295	-62.1561	0.777789
229	TRUE	0.358685	42.2071	42.2211	0.014	77.3879	68.63	79.2206	10.5906	4.62211	741.397	1.20431	-60.0518	0.858116
230	TRUE	0.980863	42.3007	42.3123	0.0116	73.3165	71.1906	75.5396	4.34893	1.32452	352.523	1.0501	-60.6385	0.856235
231	TRUE	0.827445	42.4035	42.4339	0.0304	76.9363	72.8339	79.4646	6.63067	2.57958	-44.277	1.18581	-60.6253	0.774912
232	TRUE	0.44729	42.5427	42.5447	0.002	77.2384	74.0232	77.9509	3.92768	1.52181	-1879.23	1.04791	-65.1313	0.77106
233	TRUE	0.747787	42.6383	42.6431	0.0048	84.1618	83.48	85.1558	1.67579	0.73068	-366.653	1.00758	-65.8578	0.779241
234	TRUE	0.904071	42.8843	42.8899	0.0056	71.538	70.7365	72.0873	1.35079	0.442264	-245.52	1.00404	-62.1931	0.724367
235	TRUE	0.645701	42.9823	42.9839	0.0016	81.4006	81.2313	82.407	1.17563	0.490049	701.372	1.10925	-64.6194	0.759323
236	TRUE	0.555	43.0963	43.1007	0.0044	78.2475	77.9654	78.9896	1.02423	0.292746	-99.9105	1.09727	-69.7425	0.59812
237	TRUE	0.677487	43.2043	43.2643	0.06	64.2135	63.2561	72.9566	9.70045	3.85563	-134.07	1.02074	-57.1857	0.865777
238	TRUE	0.921638	43.3559	43.3747	0.0188	75.6531	67.3113	76.8418	9.53046	3.64061	449.341	1.29699	-63.5177	0.800659
239	TRUE	0.709477	43.5175	43.5363	0.0188	45.0215	41.2992	68.64	27.3408	11.0937	1354.04	1.80181	-65.6049	0.638905
240	TRUE	0.819191	43.6499	43.6847	0.0348	68.8815	68.6176	72.1011	3.48348	1.57702	-91.0283	1.00773	-64.1396	0.701733
241	TRUE	0.914016	43.7735	43.7879	0.0144	68.3059	65.4781	68.9071	3.42893	1.25563	219.866	1.05819	-64.7874	0.784887
242	TRUE	0.921586	43.8779	43.8855	0.0076	76.076	74.6434	76.3846	1.74122	0.799945	202.197	1.03853	-70.3061	0.763778
243	TRUE	0.87177	43.9795	43.9943	0.0148	68.6262	66.941	69.8317	2.89072	0.917666	-154.573	1.0674	-63.7099	0.791546
244	TRUE	0.946041	44.113	44.1222	0.0092	77.8617	73.2394	81.3293	8.08989	2.03833	-622.328	1.08034	-60.048	0.790226
245	TRUE	0.58174	44.451	44.4554	0.0044	69.4975	67.6385	77.9421	10.3035	3.34551	-2204.76	1.01306	-63.3111	0.760288
246	TRUE	0.502075	44.5418	44.545	0.0032	83.313	83.2314	83.9958	0.764458	0.268708	-207.195	1.04814	-59.3973	0.778275
247	TRUE	0.470352	44.6538	44.6566	0.0028	79.1364	78.7801	80.5614	1.78126	0.641299	-614.959	1.0576	-69.6507	0.673281
248	TRUE	0.682883	44.7486	44.757	0.0084	50.8328	49.4154	85.8405	36.4251	9.74154	2560.89	1.19554	-65.661	0.595001
249	TRUE	0.621751	44.8374	44.855	0.0176	78.3707	70.6913	78.6693	7.97795	2.56047	402.282	1.20122	-64.6943	0.782962
250	TRUE	0.604516	44.9594	44.9618	0.0024	83.1522	81.2151	83.4416	2.22658	0.834496	-862.798	1.15474	-67.1522	0.702662
251	TRUE	0.515095	45.0594	45.061	0.0016	76.7588	76.5183	77.8899	1.37157	0.580791	-857.232	1.07696	-67.317	0.758238
252	TRUE	0.531615	45.1742	45.1798	0.0056	62.6052	62.2192	62.9226	0.703343	0.257878	134.46	1.00976	-69.3142	0.712956
253	TRUE	0.843999	45.265	45.2706	0.0056	68.1573	67.0662	68.9069	1.84064	0.643588	351.879	1.03633	-65.1721	0.709991
254	TRUE	0.747953	45.3738	45.3878	0.014	68.1762	65.1542	77.5633	12.4091	5.25362	-964.931	1.04824	-61.44	0.78226
255	TRUE	0.592581	45.611	45.635	0.024	71.6528	66.925	76.2278	9.3028	3.17221	252.857	1.26976	-64.0061	0.781191
256	TRUE	0.985249	45.743	45.7478	0.0048	76.2543	70.3613	78.2879	7.92661	3.06075	-1890.55	1.06347	-68.3998	0.726025
257	TRUE	0.439207	45.877	45.8794	0.0024	78.0752	77.6744	78.6096	0.935162	0.33784	-389.651	1.00212	-64.5245	0.750611
258	TRUE	0.654003	45.9978	46.0002	0.0024	49.9103	49.8201	50.1141	0.294062	0.118402	-93.051	1.01996	-62.8051	0.629882
259	TRUE	0.965429	46.0998	46.1306	0.0308	61.8898	50.3003	62.6972	12.3968	6.01208	409.835	1.03234	-69.6343	0.651925
260	TRUE	0.979823	46.2142	46.2622	0.048	61.8898	47.0101	62.7475	15.7375	7.81598	332.315	1.02842	-62.7526	0.770476
261	TRUE	0.878659	46.3358	46.3394	0.0036	73.158	72.9205	73.1877	0.267189	0.0806379	-44.5315	1.01162	-61.0137	0.804151
262	TRUE	0.809314	46.5182	46.5198	0.0016	70.9356	70.615	71.6125	0.997506	0.403004	623.441	1.0194	-74.7351	0.629469
263	TRUE	0.469032	46.651	46.659	0.008	66.2599	64.9338	66.7201	1.7862	0.471313	-219.372	1.0007	-62.0068	0.737557
264	TRUE	0.936955	46.741	46.7626	0.0216	48.3508	46.8572	48.759	1.90177	0.506567	-61.2253	1.01556	-60.7759	0.722627
265	TRUE	0.981422	46.9858	46.9878	0.002	69.7279	68.4231	70.1064	1.68329	0.658523	-821.289	1.10437	-66.993	0.725084
266	TRUE	0.555964	47.0857	47.1045	0.0188	68.1318	67.3539	70.9755	3.62159	1.25354	37.8447	1.11089	-68.8943	0.716588
267	TRUE	0.655444	47.1785	47.2037	0.0252	79.2135	70.5175	80.2835	9.766	3.72779	360.892	1.09147	-63.9494	0.798752
268	TRUE	0.999837	47.3117	47.3321	0.0204	73.0857	67.05	73.8164	6.76642	2.09369	333.782	1.02458	-58.4391	0.857239
269	TRUE	0.992352	47.4397	47.4509	0.0112	70.3394	65.8185	71.0963	5.27786	2.2924	477.613	1.00144	-58.2173	0.844902
270	TRUE	0.94523	47.5709	47.5829	0.012	67.7809	66.3378	68.2262	1.88843	0.524033	134.581	1.03037	-58.0375	0.78578
271	TRUE	0.971508	48.5241	48.5845	0.0604	68.781	67.3954	70.3026	2.90714	1.13653	31.7469	1.0265	-73.6256	0.604011
272	TRUE	0.767082	48.6853	48.7601	0.0748	46.1377	44.7627	64.4136	19.6509	6.9084	133.878	1.1795	-71.689	0.528101
273	TRUE	0.795123	48.8881	48.8977	0.0096	72.1145	68.2756	73.7857	5.51007	1.61348	-435.024	1.0828	-77.4115	0.48641
274	TRUE	0.93686	49.0125	49.0161	0.0036	78.1319	77.4788	79.9726	2.49377	0.781979	-599.601	1.06991	-62.9275	0.798829
275	TRUE	0.392367	49.1141	49.1173	0.0032	77.2585	76.1081	77.8003	1.6922	0.605603	-542.728	1.01951	-57.6937	0.85185
276	TRUE	0.649328	49.2361	49.2389	0.0028	66.8091	66.2896	67.863	1.57345	0.564996	-565.48	1.01989	-66.1299	0.69204
277	TRUE	0.909458	49.4469	49.4501	0.0032	66.5854	66.4593	66.8229	0.363674	0.148289	128.337	1.009	-64.8582	0.782802
278	TRUE	0.975393	49.5389	49.5553	0.0164	77.7009	67.8075	77.7247	9.91716	4.63796	646.081	1.02855	-66.8453	0.713059
279	TRUE	0.577664	49.6553	49.6593	0.004	78.8332	78.6848	79.0633	0.378518	0.15678	106.943	1.01449	-55.6673	0.858742
280	TRUE	0.980598	49.8629	49.8901	0.0272	72.7467	69.6591	78.2603	8.60118	3.08575	252.953	1.11936	-61.2282	0.788156
281	TRUE	0.738133	50.192	50.2112	0.0192	73.8412	68.9239	76.3527	7.42881	2.57227	272.316	1.19877	-64.675	0.784262
282	TRUE	0.987362	50.3128	50.3164	0.0036	71.4841	70.6589	71.647	0.988079	0.398028	-280.549	1.00128	-62.1826	0.837867
283	TRUE	0.984408	50.412	50.4232	0.0112	66.6038	65.2467	71.4283	6.18159	2.20187	496.131	1.04699	-66.9176	0.769503
284	TRUE	0.916115	50.5288	50.624	0.0952	44.9887	42.5246	94.894	52.3695	19.9	-462.654	1.19688	-64.8204	0.586455
285	TRUE	0.430713	50.6976	50.7048	0.0072	70.0339	67.1532	70.5572	3.40397	1.26662	500.7	1.0113	-62.6968	0.7211
286	TRUE	0.777524	50.8004	50.8024	0.002	72.9589	69.7927	73.8807	4.08799	1.57328	1882.41	1.26917	-68.0743	0.607893
287	TRUE	0.441579	50.982	51.0184	0.0364	42.6355	40.8457	66.8351	25.9894	9.52047	618.678	1.58607	-62.3669	0.715255
288	TRUE	0.978096	51.15	51.1732	0.0232	44.6473	43.7269	44.9144	1.18751	0.425062	40.3042	1.01369	-62.2574	0.637167
289	TRUE	0.656945	51.2872	51.3212	0.034	69.3643	46.4718	74.3812	27.9094	9.41955	18.8865	2.20772	-70.3854	0.579288
290	TRUE	0.916915	51.4072	51.4292	0.022	79.2001	69.6932	79.7575	10.0643	2.91201	420.196	1.07614	-64.8556	0.783524
291	TRUE	0.621943	51.53	51.5352	0.0052	72.4944	71.8255	79.414	7.58857	3.17638	-1556.12	1.05174	-67.0941	0.709961
292	TRUE	0.421477	51.6	51.6252	0.0252	73.3254	66.7131	79.2154	12.5023	4.10878	354.469	1.39748	-68.5675	0.725548
293	TRUE	0.874374	51.6976	51.724	0.0264	70.8889	68.8553	72.6899	3.83458	1.20145	53.3028	1.10479	-72.7733	0.657656
294	TRUE	0.48035	51.8072	51.8116	0.0044	74.5973	71.6656	78.4715	6.8059	2.61619	-1720.15	1.33787	-70.2407	0.711048
295	TRUE	0.795197	51.892	51.9008	0.0088	73.158	72.0893	73.8113	1.72204	0.464052	-10.3368	1.11097	-66.0086	0.790811
296	TRUE	0.535388	52.02	52.022	0.002	68.8487	68.6438	69.6413	0.997506	0.393399	-488.574	1.0672	-72.9467	0.588735
297	TRUE	0.760246	52.1124	52.17	0.0576	54.8301	29.9815	97.0757	67.0942	16.3546	468.916	9.70965	-89.5667	0.218316
298	TRUE	0.98706	52.3536	52.3672	0.0136	71.0475	69.9293	71.5176	1.58829	0.462742	68.9683	1.02655	-69.3776	0.723578
299	TRUE	0.99971	52.554	52.5632	0.0092	67.8337	65.768	68.0187	2.25072	0.87495	262.312	1.00826	-71.0979	0.704245
300	TRUE	0.455176	52.6552	52.6744	0.0192	73.7004	70.8528	75.3374	4.48454	1.20662	98.9747	1.19117	-71.5704	0.721553
301	TRUE	0.992086	52.754	52.7668	0.0128	66.4434	65.2266	67.8164	2.58977	0.877425	186.76	1.01589	-69.5377	0.718969
302	TRUE	0.999378	52.852	52.8624	0.0104	69.0535	67.1461	70.523	3.37697	0.893559	254.183	1.03785	-68.7766	0.720422
303	TRUE	0.907498	53.6032	53.6048	0.0016	78.2573	77.331	78.8273	1.49626	0.597287	935.162	1.00886	-72.4012	0.693077
304	TRUE	0.679446	53.7044	53.7192	0.0148	72.9395	69.5201	73.3185	3.79837	1.66376	242.547	1.03426	-76.8597	0.583208
305	TRUE	0.490493	53.9216	53.9472	0.0256	69.9257	69.4466	70.5311	1.08453	0.281421	-2.61357	1.02168	-72.1204	0.584336
306	TRUE	0.997639	54.0412	54.0548	0.0136	72.9109	67.9792	72.9202	4.94094	1.90403	362.588	1.0558	-66.0606	0.773164
307	TRUE	0.74539	54.3443	54.3687	0.0244	78.382	68.9381	80.0774	11.1394	3.14378	378.848	1.18723	-72.8637	0.643553
308	TRUE	0.516037	54.5515	54.5643	0.0128	86.7422	84.1265	86.9487	2.82225	1.06175	-212.494	1.04991	-81.3749	0.405954
309	TRUE	0.998616	54.6555	54.6735	0.018	76.7671	72.4058	80.6293	8.22349	3.87062	503.802	1.01897	-63.1883	0.791488
310	TRUE	0.67628	54.7803	54.7867	0.0064	72.6532	69.8973	78.7205	8.82313	2.73551	-1035.7	1.07951	-69.3214	0.709702
311	TRUE	0.636327	54.8715	54.8763	0.0048	78.9094	78.6521	78.954	0.301876	0.119437	-47.1101	1.02067	-65.3538	0.72291
312	TRUE	0.99396	54.9703	54.9791	0.0088	75.9369	73.0714	78.8023	5.73083	2.81585	687.61	1.00715	-65.7155	0.759983
313	TRUE	0.992177	55.0667	55.0899	0.0232	73.1091	69.7763	77.8912	8.11489	3.09259	284.008	1.28194	-68.1306	0.720202
314	TRUE	0.984919	55.1547	55.1603	0.0056	71.1364	69.5256	71.5298	2.00423	0.813847	385.587	1.01098	-69.3348	0.718751
315	TRUE	0.982695	55.2763	55.2803	0.004	80.1319	79.9018	80.2803	0.378518	0.15678	106.943	1.01449	-63.6693	0.763704
316	TRUE	0.925981	55.4971	55.4991	0.002	74.898	74.8713	75.1741	0.302814	0.114253	113.873	1.03232	-64.1596	0.774324
317	TRUE	0.433065	55.6135	55.6207	0.0072	80.6505	80.2843	81.007	0.722711	0.240617	-66.6053	1.02719	-63.5559	0.800559
318	TRUE	0.985121	55.9167	55.9191	0.0024	80.8331	79.0296	82.2359	3.20627	1.15739	-1335.95	1.00195	-75.8125	0.628928
319	TRUE	0.662585	55.9931	56.0327	0.0396	69.9815	67.4803	70.4606	2.98025	1.43524	-66.4558	1.00963	-78.5118	0.526941
320	TRUE	0.763635	56.1283	56.1359	0.0076	68.056	64.8044	71.3076	6.5032	3.40408	-908.347	1.01338	-71.5683	0.571955
321	TRUE	0.64513	56.2695	56.2715	0.002	76.5345	76.0446	77.3271	1.28251	0.503743	665.428	1.01432	-72.0876	0.651755
322	TRUE	0.633401	56.3259	56.3375	0.0116	69.8049	67.2921	78.1296	10.8375	3.36147	-945.815	1.15814	-67.9209	0.711959
323	TRUE	0.828144	56.4323	56.4355	0.0032	80.8227	80.6371	81.4164	0.779302	0.290476	244.305	1.03809	-59.0061	0.802229
324	TRUE	0.999892	56.5347	56.5511	0.0164	72.4026	68.6445	73.3396	4.69513	1.44673	249.173	1.05301	-70.1161	0.726316
325	TRUE	0.628871	56.7999	56.8135	0.0136	57.2756	46.4326	68.0091	21.5766	11.187	1755.85	1.04331	-70.6942	0.543053
326	TRUE	0.566731	56.9527	56.9583	0.0056	65.9826	65.952	66.8333	0.881335	0.399057	-156.718	1.00912	-68.7218	0.576714
327	TRUE	0.762799	57.0707	57.1247	0.054	48.2409	45.9489	65.6603	19.7114	7.90969	283.358	1.19295	-68.7761	0.532643
328	TRUE	0.863471	57.2442	57.2934	0.0492	50.2879	50.0504	69.6041	19.5536	8.28624	414.855	1.03661	-62.4238	0.714632
329	TRUE	0.779369	57.3686	57.4602	0.0916	46.4074	43.2002	69.8559	26.6557	7.96931	55.097	1.44459	-68.0688	0.537043
330	TRUE	0.340927	57.5278	57.5598	0.032	74.1713	71.4701	78.1205	6.65042	2.25231	-107.687	1.1676	-67.3665	0.707019
331	TRUE	0.811241	57.6362	57.6554	0.0192	72.8178	69.1476	74.0832	4.93558	2.02549	290.117	1.01589	-65.1906	0.774406
332	TRUE	0.420162	57.7338	57.7474	0.0136	72.23	69.3646	80.5204	11.1558	4.53653	855.674	1.01243	-68.1609	0.649606
333	TRUE	0.446981	57.893	57.8966	0.0036	69.9317	67.9798	70.9857	3.00588	0.919887	-736.794	1.03619	-64.8479	0.715581
334	TRUE	0.554541	57.9698	57.9814	0.0116	78.6842	69.236	80.5174	11.2814	3.95834	1049.56	1.04821	-65.2222	0.712286
335	TRUE	0.984617	58.073	58.0922	0.0192	78.6996	71.53	79.1276	7.59753	3.28481	468.822	1.09303	-61.7565	0.789248
336	TRUE	0.779081	58.1778	58.1982	0.0204	69.2397	68.5849	71.1423	2.5574	0.973966	129.203	1.00671	-64.5997	0.794725
337	TRUE	0.994995	58.4666	58.483	0.0164	78.9797	71.0241	80.7758	9.75164	2.73442	623.775	1.02495	-62.4874	0.798235
338	TRUE	0.988466	58.855	58.8674	0.0124	67.296	65.7467	71.2519	5.50516	1.88121	445.811	1.00715	-70.5735	0.715624
339	TRUE	0.365792	59.119	59.1326	0.0136	71.5401	68.9181	72.3609	3.44279	1.65144	-253.02	1.01299	-70.5609	0.579308
340	TRUE	0.952405	59.2882	59.2946	0.0064	67.4822	67.0806	67.7807	0.700083	0.229757	102.166	1.00906	-69.9492	0.589642
341	TRUE	0.989469	59.5054	59.5078	0.0024	69.8475	69.3799	70.5154	1.13555	0.410963	473.147	1.00398	-62.0542	0.786528
342	TRUE	0.940889	59.6506	59.6742	0.0236	69.1779	67.96	70.8763	2.91629	0.697415	-45.506	1.06977	-53.4964	0.854535
343	TRUE	0.987171	59.815	59.8166	0.0016	70.5517	70.2044	71.0772	0.872818	0.347517	-545.511	1.00577	-56.7267	0.836966
344	TRUE	0.681396	59.9666	59.9962	0.0296	78.3655	71.0822	79.3303	8.24808	2.87272	240.47	1.21649	-62.1716	0.796361
345	TRUE	0.999867	60.081	60.0894	0.0084	66.3136	66.1028	69.5596	3.45684	1.24459	428.688	1.00765	-65.0141	0.781589
346	TRUE	0.625856	60.1845	60.1921	0.0076	71.6869	70.5225	74.0318	3.50932	1.31199	469.716	1.00067	-61.1199	0.838764
347	TRUE	0.361787	60.3165	60.3185	0.002	77.4977	72.5279	78.8959	6.36801	2.4429	-2880.55	1.31015	-60.8232	0.844883
348	TRUE	0.986038	60.4937	60.4957	0.002	71.1809	70.3927	74.9705	4.57784	1.69383	-2010.92	1.07255	-63.6072	0.795853
349	TRUE	0.623406	60.6125	60.6401	0.0276	48.9351	47.5324	51.0475	3.51507	1.12037	-101.495	1.01163	-58.5458	0.718501
350	TRUE	0.722909	60.7641	60.7661	0.002	69.7838	69.3474	70.8526	1.50517	0.5573	-716.321	1.03335	-63.3127	0.7671
351	TRUE	0.767245	60.8829	60.8849	0.002	75.3814	75.2078	75.5551	0.347346	0.151643	-197.847	1.00936	-63.9315	0.678754
352	TRUE	0.99792	61.0501	61.0553	0.0052	67.8399	67.0606	68.404	1.34337	0.379984	220.863	1.01823	-58.6341	0.85366
353	TRUE	0.679126	61.1401	61.1725	0.0324	70.6723	50.513	81.3491	30.836	8.94939	17.4991	2.39195	-66.1011	0.712145
354	TRUE	0.990027	61.1723	61.7673	0.595	72.496	50.0729	79.2518	29.1789	12.5913	-17.2303	4.13256	-60.6288	0.701643
355	TRUE	0.938154	61.2445	61.2465	0.002	77.858	73.3648	78.8867	5.52191	2.17139	2700.52	1.04194	-76.3403	0.662065
356	TRUE	0.599368	61.5645	61.5725	0.008	78.2728	76.4395	78.7349	2.29533	0.653062	-164.373	1.13402	-63.6631	0.801348
357	TRUE	0.543773	61.6617	61.6769	0.0152	51.3659	50.0325	78.3049	28.2724	9.20695	1870.16	1.16757	-57.5418	0.778395
358	TRUE	0.782036	61.7581	61.7665	0.0084	73.0434	72.5758	73.3618	0.786082	0.218698	-56.8742	1.03778	-56.7373	0.839849
359	TRUE	0.632681	61.8485	61.8645	0.016	66.4021	65.7935	66.7583	0.96485	0.272043	5.17559	1.01816	-59.5507	0.849026
360	TRUE	0.97104	61.9505	61.9761	0.0256	73.022	65.9712	76.9408	10.9696	3.68197	416.913	1.18287	-59.6534	0.847507
361	TRUE	0.919766	62.2857	62.2881	0.0024	78.699	78.0979	81.9721	3.87424	1.41955	-1363.78	1.3404	-54.0807	0.878191
362	TRUE	0.780771	62.3721	62.4281	0.056	71.1131	68.8049	78.3347	9.52982	2.40217	-6.58652	1.15854	-56.0194	0.851421
363	TRUE	0.997716	62.7301	62.7493	0.0192	79.2228	69.6639	79.9798	10.3159	2.94166	546.806	1.00288	-57.8279	0.858718
364	TRUE	0.996937	63.3652	63.3704	0.0052	69.9279	67.5519	70.6789	3.12698	1.15905	654.566	1.03975	-62.6533	0.784973
365	TRUE	0.854161	63.5504	63.5564	0.006	70.5157	66.7165	89.2318	22.5153	8.97973	-3903.45	1.19277	-75.6678	0.5287
366	TRUE	0.920527	63.776	63.7792	0.0032	69.4298	68.5318	70.8029	2.27111	0.779565	705.083	1.01066	-57.9712	0.86261
367	TRUE	0.811122	63.89	63.9424	0.0524	66.8728	65.0485	73.9229	8.87434	2.02435	-161.962	1.01236	-56.8693	0.843594
368	TRUE	0.724521	64.0704	64.0916	0.0212	67.1349	64.3075	72.2449	7.9374	2.68324	-294.615	1.05232	-59.3961	0.794389
369	TRUE	0.614614	64.1796	64.248	0.0684	49.8851	41.5902	65.471	23.8808	6.10153	3.52824	1.45523	-62.3763	0.711694
370	TRUE	0.951069	64.41	64.412	0.002	63.7056	62.9085	64.8322	1.92376	0.752375	-998.142	1.01032	-71.537	0.670518
371	TRUE	0.937855	64.532	64.5616	0.0296	64.846	47.7832	65.5451	17.7618	7.14806	599.794	1.04521	-66.5777	0.698763
372	TRUE	0.985012	64.6668	64.7072	0.0404	45.9934	41.3979	77.3402	35.9423	12.6013	29.8789	2.84951	-76.9052	0.453534
373	TRUE	0.442564	64.8628	64.8676	0.0048	69.7385	68.9854	71.8646	2.87918	1.2403	-658.735	1.01234	-65.7987	0.785174
374	TRUE	0.477178	65.0312	65.034	0.0028	67.1643	67.0827	67.4761	0.393362	0.146665	-137.836	1.01178	-73.0848	0.598296
375	TRUE	0.990975	65.6416	65.7566	0.115	69.4559	68.6783	77.7581	9.0798	4.03206	72.883	1.19456	-58.636	0.777477
376	TRUE	0.672506	65.4248	65.4264	0.0016	78.1203	77.7729	78.6458	0.872818	0.347517	545.511	1.00577	-60.9958	0.848018
377	TRUE	0.791196	65.5436	65.5452	0.0016	81.8697	79.8747	82.4397	2.56502	1.03252	-1246.88	1.488	-68.0742	0.708307
378	TRUE	0.908523	65.63	65.6572	0.0272	69.0812	65.4148	71.351	5.93619	1.88156	170.538	1.09053	-56.9071	0.866231
379	TRUE	0.998006	65.7408	65.7596	0.0188	73.4842	71.3848	79.1304	7.74555	2.89376	443.25	1.04724	-57.4663	0.861845
380	TRUE	0.76897	65.8368	65.8384	0.0016	70.4693	70.2199	70.7187	0.498753	0.197149	311.721	1	-61.1708	0.845043
381	TRUE	0.999852	65.9504	65.9648	0.0144	68.5207	66.0715	72.2837	6.21215	2.13251	484.246	1.04135	-63.1654	0.804073
382	TRUE	0.816185	66.1683	66.1767	0.0084	73.1376	66.6908	73.7949	7.10405	2.50556	867.403	1.00447	-58.1807	0.846723
383	TRUE	0.71187	66.2591	66.2847	0.0256	71.9384	66.1642	78.8201	12.6559	4.17676	465.752	1.18835	-59.1461	0.855493
384	TRUE	0.900801	66.4695	66.4711	0.0016	74.385	74.1801	75.997	1.81689	0.742355	1013.09	1.21069	-68.0194	0.770569
385	TRUE	0.85144	66.5583	66.5599	0.0016	73.2131	73.1418	73.4624	0.320627	0.129065	-155.86	1.04572	-60.2954	0.775169
386	TRUE	0.999839	66.7503	66.7611	0.0108	72.7144	71.4207	73.6348	2.21404	0.741329	216.345	1.00659	-68.5691	0.705692
387	TRUE	0.997348	66.8435	66.8523	0.0088	72.3485	70.2406	74.5082	4.2676	1.36489	501.731	1.00921	-63.9414	0.78852
388	TRUE	0.442697	67.0035	67.0155	0.012	67.388	43.3075	69.1317	25.8243	11.2069	2159.68	1.21864	-63.5347	0.669743
389	TRUE	0.591884	67.1087	67.1135	0.0048	77.6725	74.1768	78.6225	4.44573	1.39796	-844.142	1.05664	-63.6981	0.788858
390	TRUE	0.465953	67.2011	67.2055	0.0044	72.0925	71.187	73.1093	1.92228	0.608654	421.311	1.00279	-62.9603	0.795633
391	TRUE	0.921827	67.3339	67.3447	0.0108	69.2842	66.4045	70.3159	3.91135	1.30178	-375.626	1.04902	-54.0406	0.853418
392	TRUE	0.639607	67.4647	67.4663	0.0016	76.3036	76.3036	76.3036	2.84217e-14	1.3293e-14	1.19162e-11	1	-59.9188	0.783369
393	TRUE	0.848367	67.5487	67.5703	0.0216	77.6778	70.6128	78.2122	7.5994	1.32268	3.45731	1.29488	-53.6974	0.870706
394	TRUE	0.938668	67.6259	67.6551	0.0292	78.6284	70.9156	78.7395	7.82396	3.19406	276.704	1.01117	-58.6731	0.785743
395	TRUE	0.997512	67.7219	67.7435	0.0216	79.7482	78.2117	81.4786	3.26685	1.19481	109.695	1.03318	-62.1778	0.78841
396	TRUE	0.995031	67.8099	67.8327	0.0228	48.2556	47.7143	79.2747	31.5604	14.4344	-1514	1.44941	-58.9595	0.776591
397	TRUE	0.659923	67.9243	67.9283	0.004	77.5121	77.2598	78.7219	1.46212	0.476867	-286.25	1.11664	-59.0512	0.854666
398	TRUE	0.997635	68.0043	68.0103	0.006	75.1959	72.5537	77.2295	4.67581	1.51071	791.581	1.01554	-60.6142	0.800561
399	TRUE	0.969819	68.1163	68.1343	0.018	49.041	48.2644	87.6201	39.3558	16.5532	2535.34	1.57786	-58.7185	0.714265
400	TRUE	0.979625	68.2095	68.2319	0.0224	79.7097	77.2464	82.8294	5.58302	2.03961	178.443	1.09348	-61.21	0.777935
401	TRUE	0.676514	68.3987	68.4215	0.0228	75.497	70.3981	78.7639	8.36578	2.49956	216.311	1.30316	-56.4372	0.863722
402	TRUE	0.675699	68.5039	68.5063	0.0024	73.7534	72.217	77.4272	5.21019	1.92779	-2170.91	1.01533	-61.1527	0.861884
403	TRUE	0.942061	68.5871	68.6207	0.0336	72.6515	67.9163	80.2806	12.3643	3.32066	59.3052	1.43072	-58.4283	0.851471
404	TRUE	0.995457	68.7319	68.7431	0.0112	68.8167	67.3934	71.7029	4.30954	1.44692	345.813	1.00944	-57.8958	0.839596
405	TRUE	0.565875	69.2171	69.2195	0.0024	76.0538	75.5194	77.1226	1.60314	0.587786	667.973	1.01807	-75.3042	0.593017
406	TRUE	0.808589	69.3903	69.4019	0.0116	77.9132	74.0651	78.9078	4.84269	1.72203	343.113	1.14566	-68.5218	0.700504
407	TRUE	0.867709	69.5383	69.5399	0.0016	77.0692	76.8198	77.1404	0.320627	0.129065	155.86	1.04572	-65.0402	0.690889
408	TRUE	0.776913	69.7107	69.7135	0.0028	68.3232	66.9353	70.6462	3.71096	1.30591	-1318.27	1.00908	-68.1054	0.722846
409	TRUE	0.694011	69.8575	69.8643	0.0068	89.9358	69.4462	90.5296	21.0834	8.53743	-3308.65	1.05322	-72.651	0.540582
410	TRUE	0.790013	69.9639	69.9679	0.004	77.7885	76.2077	81.0022	4.79456	1.38318	-992.176	1.04863	-62.4881	0.781799
411	TRUE	0.913037	70.0967	70.0991	0.0024	77.1404	75.6709	78.0088	2.33791	0.850968	-974.127	1.01067	-64.1769	0.801077
412	TRUE	0.9173	70.237	70.243	0.006	76.483	71.874	77.8487	5.97465	2.00477	-988.207	1.07854	-62.4077	0.804121
413	TRUE	0.714062	70.3738	70.379	0.0052	62.2764	44.2189	79.9657	35.7468	18.2504	7464.63	1.00138	-67.9882	0.583722
414	TRUE	0.815562	70.5718	70.5842	0.0124	73.3915	69.4059	74.2791	4.87319	1.26987	230.904	1.16377	-65.1098	0.715413
415	TRUE	0.956377	70.7074	70.7194	0.012	67.8848	67.8551	70.2582	2.40309	0.958563	-209.965	1.01257	-69.0274	0.712329
416	TRUE	0.347428	70.9314	70.939	0.0076	83.7245	82.868	84.1288	1.26082	0.417403	-152.184	1.03577	-80.3815	0.41186
417	TRUE	0.772467	71.105	71.1186	0.0136	65.0849	64.2161	70.6335	6.4174	2.46091	-485.283	1.00706	-74.5958	0.547401
418	TRUE	0.965821	71.2662	71.2838	0.0176	71.9567	65.5406	72.264	6.72337	3.33566	-402.572	1.00557	-69.1492	0.65492
419	TRUE	0.982535	71.491	71.4966	0.0056	67.6269	66.2241	67.9534	1.72931	0.595839	313.974	1.03432	-74.2715	0.592561
420	TRUE	0.530439	71.5974	71.6014	0.004	94.7104	94.4497	96.985	2.53522	1.05722	664.122	1.03331	-80.1242	0.47134
421	TRUE	0.838944	72.0866	72.0882	0.0016	69.5077	69.2851	69.9085	0.623441	0.249933	-389.651	1.00816	-66.6405	0.636667
422	TRUE	0.956689	72.2334	72.2386	0.0052	68.8921	67.707	71.1911	3.48414	1.31238	-609.151	1.29113	-55.9622	0.852277
423	TRUE	0.961716	72.4862	72.4958	0.0096	72.2094	69.3408	73.8423	4.50147	1.63751	524.978	1.039	-64.2929	0.77929
424	TRUE	0.68955	73.4713	73.5181	0.0468	67.2212	65.2268	68.1629	2.9361	0.777426	1.19591	1.0471	-67.8273	0.71865
425	TRUE	0.968337	73.6397	73.6561	0.0164	65.544	64.148	67.2465	3.09852	1.18343	132.839	1.07294	-71.583	0.639442
426	TRUE	0.285155	73.7793	73.7813	0.002	80.0793	80.0526	80.3554	0.302814	0.114253	-113.873	1.03232	-60.8074	0.768686
427	TRUE	0.951447	73.8881	73.8909	0.0028	83.0549	82.3127	83.7971	1.48438	0.580891	-586.685	1.01873	-66.0307	0.754082
428	TRUE	0.989113	74.2261	74.2529	0.0268	68.362	65.8708	71.2428	5.37198	2.31017	-208.027	1.01345	-70.2585	0.709578
429	TRUE	0.679262	74.3425	74.3529	0.0104	73.8461	69.7938	75.1523	5.35857	1.55069	469.049	1.14743	-72.0244	0.655864
430	TRUE	0.824525	74.6017	74.6113	0.0096	65.1667	64.6471	65.6417	0.994537	0.297916	-17.9411	1.06973	-63.1299	0.711132
431	TRUE	0.576092	74.6793	74.6901	0.0108	76.0371	73.2409	78.7999	5.55902	2.33102	-603.483	1.05662	-78.9951	0.492364
432	TRUE	0.598442	74.7813	74.7861	0.0048	76.221	70.7659	77.3194	6.55356	2.65649	-1603.26	1.13451	-69.4408	0.662888
433	TRUE	0.994524	74.8789	74.8845	0.0056	73.1207	72.0445	73.9668	1.92228	0.51701	-278.455	1.02826	-69.6753	0.608783
434	TRUE	0.998751	74.9617	74.9689	0.0072	69.9325	69.1145	70.6325	1.51801	0.546338	204.314	1.01608	-66.3356	0.780248
435	TRUE	0.45689	75.0517	75.0593	0.0076	85.705	85.1003	85.8866	0.786247	0.324157	106.61	1.00148	-73.2201	0.577431
436	TRUE	0.954772	75.1557	75.1617	0.006	88.3088	75.287	88.851	13.564	6.48545	-2371.48	1.01887	-67.8176	0.631733
437	TRUE	0.8289	75.2569	75.2689	0.012	73.0479	69.2726	76.4694	7.19679	2.0768	495.431	1.07789	-68.5178	0.734076
438	TRUE	0.819818	75.6501	75.6561	0.006	80.2761	42.9568	82.2439	39.2871	17.8286	6930.59	1.03955	-73.5381	0.505857
439	TRUE	0.979255	75.7401	75.7481	0.008	66.8131	66.4446	69.8046	3.36	1.32113	438.161	1.02087	-74.1914	0.582683
440	TRUE	0.989502	76.4028	76.4044	0.0016	78.0591	77.9611	78.3352	0.374065	0.153618	-233.791	1.01068	-67.7836	0.727267
441	TRUE	0.739559	76.6004	76.608	0.0076	69.2408	65.3128	71.2001	5.88731	1.98463	-854.145	1.04283	-69.2833	0.718927
442	TRUE	0.914828	76.7136	76.7164	0.0028	90.9294	77.2879	93.965	16.6771	5.78552	-4693.48	1.53603	-72.9575	0.608791
443	TRUE	0.691279	77.4012	77.4032	0.002	76.5212	76.5212	76.5212	1.42109e-14	4.76647e-15	-3.27331e-12	1	-63.4899	0.687197
444	TRUE	0.331599	77.538	77.546	0.008	72.9386	70.1851	74.2892	4.10416	1.34544	397.614	1.25561	-58.8334	0.855859
445	TRUE	0.436079	77.9252	77.9324	0.0072	85.7379	84.0906	88.8764	4.7858	2.14549	634.711	1.04621	-81.4091	0.483384
446	TRUE	0.742289	81.7303	81.7399	0.0096	71.6572	69.7499	72.2674	2.51749	0.940231	221.98	1.01791	-55.1582	0.841721
447	TRUE	0.747317	81.9879	81.9899	0.002	70.7457	69.1782	72.3399	3.16174	1.07585	-1399.56	1.05068	-64.8348	0.787587
448	TRUE	0.912868	82.1831	82.1915	0.0084	65.2505	63.7068	67.1208	3.41408	1.01237	-379.897	1.07072	-64.0488	0.720075
449	TRUE	0.592092	82.3666	82.3694	0.0028	67.2855	66.8254	68.7922	1.96681	0.731671	-712.151	1.0619	-61.7736	0.750236
450	TRUE	0.856394	82.517	82.5334	0.0164	67.6308	62.1034	68.5659	6.46253	2.07595	-369.547	1.05863	-63.9431	0.695163
451	TRUE	0.920212	82.6958	82.6994	0.0036	65.6194	64.2538	70.2952	6.04144	1.80931	-1312.56	1.12784	-64.4743	0.712424
452	TRUE	0.534504	82.843	82.8446	0.0016	68.9393	66.98	69.4737	2.49377	1.04055	-1558.6	1.04977	-65.8022	0.778353
453	TRUE	0.801797	82.9538	82.9566	0.0028	85.2505	84.8371	87.2468	2.40973	0.969302	-886.055	1.01163	-73.3819	0.601347
454	TRUE	0.332534	83.0474	83.0606	0.0132	93.3729	82.0321	93.6504	11.6183	4.032	730.485	1.15455	-81.8699	0.405886
455	TRUE	0.977382	84.853	84.8546	0.0016	88.9228	88.7002	89.3236	0.623441	0.249933	389.651	1.00816	-73.4773	0.53036
456	TRUE	0.884565	84.9698	84.9742	0.0044	73.8934	73.4637	75.1249	1.66113	0.645285	415.672	1.03351	-71.6989	0.612102
457	TRUE	0.926994	85.0734	85.1034	0.03	61.9107	52.9253	66.1243	13.1989	4.84849	-372.706	1.02945	-68.0811	0.658059
458	TRUE	0.804469	85.1838	85.2746	0.0908	67.5425	63.5187	73.4708	9.95209	2.9942	-94.8008	1.10293	-67.8948	0.595113
459	TRUE	0.960347	85.3874	85.4002	0.0128	67.4482	32.4011	73.1944	40.7934	14.1822	1231.83	1.5943	-72.5512	0.579056
460	TRUE	0.27633	85.5538	85.5734	0.0196	73.7064	72.2584	76.2663	4.00784	1.34386	12.505	1.42234	-73.7184	0.494365
461	TRUE	0.948756	85.7926	85.8046	0.012	66.0297	38.9275	69.7424	30.8149	10.6389	2048.14	1.50687	-72.7965	0.525538
462	TRUE	0.877403	85.9406	85.983	0.0424	67.1261	44.574	70.4392	25.8653	9.82164	555.79	1.18377	-73.5401	0.566266
463	TRUE	0.803327	86.1465	86.1509	0.0044	71.433	69.3029	74.9139	5.61097	2.21412	-1490.87	1.08908	-64.1095	0.777773
464	TRUE	0.969959	87.4425	87.7275	0.285	86.1311	44.8558	88.8676	44.0118	19.1489	-152.231	1.23242	-74.2948	0.42037
465	TRUE	0.598059	87.7265	87.7377	0.0112	45.2559	43.3855	45.9461	2.56056	0.908793	-244.828	1.00811	-65.1842	0.650756
466	TRUE	0.458459	87.8949	87.8989	0.004	42.7176	41.7972	43.1183	1.3211	0.477253	-352.373	1.01709	-63.0445	0.805011
467	TRUE	0.557063	88.0257	88.0645	0.0388	42.8354	40.2386	43.9592	3.72056	1.23235	-56.3923	1.0415	-72.827	0.602831
468	TRUE	0.933786	88.2081	88.2169	0.0088	40.0902	38.0195	42.2574	4.23792	1.48784	-516.114	1.06771	-74.3534	0.485547
469	TRUE	0.506964	88.4177	88.4197	0.002	69.3302	68.9473	70.3188	1.37157	0.554485	-707.415	1.0753	-69.7554	0.624634
470	TRUE	0.929328	88.5605	88.5625	0.002	74.9139	73.2573	75.0742	1.81689	0.685519	-683.241	1.27641	-74.5176	0.54035
471	TRUE	0.670246	88.6609	88.6661	0.0052	77.5586	72.2041	78.1563	5.9522	1.93726	-1111.87	1.06716	-66.5662	0.719655
472	TRUE	0.880715	88.8263	89.0263	0.2	80.403	76.1151	82.3208	6.2057	2.60969	22.9369	2.2614	-69.3834	0.550958
473	TRUE	0.406921	88.8297	88.8313	0.0016	76.6796	76.5816	76.9557	0.374065	0.153618	-233.791	1.01068	-65.2068	0.790973
474	TRUE	0.860726	88.9121	88.9237	0.0116	93.0393	92.7187	93.0834	0.36472	0.133852	-15.9269	1.00842	-76.1026	0.498209
475	TRUE	0.581204	89.0157	89.0273	0.0116	80.9788	80.3999	85.046	4.64612	1.35342	-236.403	1.60294	-64.7818	0.730944
476	TRUE	0.406802	89.1329	89.1349	0.002	77.937	77.937	77.937	1.42109e-14	4.20363e-15	-1.24319e-12	1	-63.3831	0.783392
477	TRUE	0.803537	89.2316	89.2356	0.004	78.3915	78.1742	78.4186	0.244318	0.083149	47.3791	1.00518	-68.1238	0.699416
478	TRUE	0.931686	89.3308	89.3352	0.0044	77.8923	77.8403	80.0372	2.19689	0.773632	-456.604	1.13183	-66.2138	0.734154
479	TRUE	0.630467	89.858	90.1788	0.3208	79.5911	78.2286	80.8751	2.64654	1.14151	6.5713	1.00216	-73.5269	0.500153
480	TRUE	0.909068	90.4566	90.6566	0.2	75.7775	75.065	78.8633	3.7983	1.86799	7.9295	2.12721	-72.2049	0.512628
481	TRUE	0.505582	90.1768	90.1808	0.004	80.4693	80.4693	80.4693	1.42109e-14	5.80156e-15	2.24456e-12	1	-71.7737	0.664041
482	TRUE	0.404072	91.4524	91.4632	0.0108	69.7984	68.9763	71.2845	2.30822	0.810486	59.2546	1.172	-66.5529	0.657635
483	TRUE	0.42188	91.5796	91.5852	0.0056	67.9238	67.048	69.0148	1.96681	0.650891	-362.415	1.00719	-72.1188	0.655049
484	TRUE	0.977649	91.7516	91.758	0.0064	69.4186	67.167	70.2471	3.0801	0.883105	-366.377	1.09215	-67.8859	0.657177
485	TRUE	0.696561	91.99	92.006	0.016	79.4028	77.2467	80.1151	2.86832	0.673678	-48.3488	1.11281	-68.0135	0.708762
486	TRUE	0.771333	92.086	92.0976	0.0116	86.5214	80.8453	87.387	6.54172	3.1181	556.98	1.00629	-84.5494	0.436117
487	TRUE	0.836369	92.2991	92.3007	0.0016	73.7572	73.0179	75.387	2.36908	0.959342	-1480.67	1.01779	-77.6166	0.456686
488	TRUE	0.294053	92.4511	92.4543	0.0032	77.2641	76.7001	78.0583	1.35821	0.469454	-426.76	1.00316	-61.487	0.785841
489	TRUE	0.928354	93.0043	93.0075	0.0032	89.0663	88.057	91.1296	3.07268	1.04299	937.018	1.016	-77.8056	0.546084
490	TRUE	0.520652	93.5931	93.5967	0.0036	77.0341	74.2879	77.8975	3.60956	1.26052	-967.993	1.03374	-72.2853	0.591521
491	TRUE	0.738734	93.7943	93.8127	0.0184	56.0097	40.5526	67.6018	27.0492	9.8103	1138.48	1.05192	-72.4264	0.545919
492	TRUE	0.888494	93.9831	93.9863	0.0032	65.4266	65.011	66.0204	1.00938	0.37002	-335.533	1.00503	-69.9916	0.648296
493	TRUE	0.795019	94.2103	94.2151	0.0048	66.6296	65.758	67.465	1.70704	0.717625	-375.869	1.02961	-65.7897	0.780894
494	TRUE	0.721798	94.3767	94.3787	0.002	67.339	67.1654	67.5127	0.347346	0.151643	-197.847	1.00936	-75.8921	0.567856
495	TRUE	0.593217	94.4611	94.4627	0.0016	85.8307	85.2518	85.9198	0.667973	0.276311	389.651	1.07279	-75.1847	0.590869
496	TRUE	0.990089	98.0578	98.0794	0.0216	76.5274	76.0888	88.1851	12.0963	5.26822	560.321	1	-76.4609	0.525686
497	TRUE	0.896644	98.2445	98.2469	0.0024	76.98	75.1097	77.262	2.15236	0.806773	-834.966	1.15078	-72.4366	0.561964
498	TRUE	0.646776	98.4077	98.4109	0.0032	66.631	66.2747	68.672	2.39728	0.875027	-737.553	1.1232	-67.0962	0.664722
499	TRUE	0.505854	98.5457	98.5509	0.0052	46.2355	45.8867	46.2652	0.378518	0.104921	41.1876	1.01257	-65.0943	0.785251
500	TRUE	0.573856	98.6901	98.6941	0.004	44.6807	44.6725	44.9884	0.315959	0.139337	84.383	1.00208	-75.2484	0.573505
501	TRUE	0.772909	98.9173	98.9189	0.0016	68.7062	68.6349	68.9555	0.320627	0.129065	-155.86	1.04572	-75.1166	0.485875
502	TRUE	0.650986	99.3057	99.3297	0.024	68.0159	67.6995	68.0172	0.317624	0.152073	13.523	1.00001	-68.1812	0.647727
503	TRUE	0.977455	99.4681	99.4701	0.002	70.0466	69.098	72.0104	2.91236	1.17184	-1528.7	1.03642	-69.5322	0.713446
504	TRUE	0.997299	99.6809	99.6837	0.0028	66.579	65.9259	66.8314	0.905474	0.320606	-316.315	1.01624	-67.5441	0.606443
505	TRUE	0.961449	99.8833	99.8953	0.012	71.6681	69.9165	77.3412	7.42465	2.99394	-705.232	1.04486	-63.2801	0.727739
506	TRUE	0.977021	100.031	100.068	0.0372	71.5968	69.6331	73.6706	4.03753	1.40201	-41.7853	1.04138	-65.6689	0.707528
507	TRUE	0.302466	100.222	100.254	0.032	67.5085	67.1671	72.8863	5.71918	1.47295	-162.546	1.01682	-70.9489	0.591406
508	TRUE	0.983629	100.495	100.551	0.056	90.5151	83.2994	93.7315	10.4321	3.83705	-181.597	1.04912	-75.0625	0.488071
509	TRUE	0.947819	100.74	100.748	0.008	67.5774	64.816	70.4013	5.58531	1.54152	-575.635	1.04772	-73.999	0.583384
510	TRUE	0.941143	100.846	100.847	0.0016	80.831	80.0384	82.1581	2.1197	0.847153	1324.81	1.00811	-75.9277	0.632015
511	TRUE	0.625846	100.952	100.954	0.0024	75.1514	71.3439	77.4893	6.14535	2.23357	-2560.56	1.00321	-68.1744	0.730263
512	TRUE	0.891289	101.104	101.109	0.0052	70.902	68.0588	71.0754	3.0166	1.29285	-609.093	1.01328	-73.573	0.539757
513	TRUE	0.663113	101.296	101.302	0.0068	76.3483	68.0928	77.2592	9.16641	3.66629	-1375.63	1.04245	-71.355	0.606764
514	TRUE	0.953725	101.452	101.852	0.4	72.9624	67.8938	78.2808	10.3869	4.33967	15.6098	1.95905	-66.3012	0.554369
515	TRUE	0.748759	101.556	101.558	0.0028	77.5857	76.8584	79.1147	2.25626	0.82396	-823.48	1.02768	-70.5431	0.660617
516	TRUE	0.450364	101.76	101.765	0.0056	78.5725	78.1724	79.009	0.83653	0.215676	-91.4941	1.0365	-65.2812	0.764247
517	TRUE	0.924928	101.844	101.854	0.0108	72.6899	72.3761	75.0259	2.6498	0.630426	119.644	1.12486	-63.7376	0.785033
518	TRUE	0.987131	101.943	101.956	0.0124	73.5815	71.0417	73.8602	2.8185	1.19467	199.211	1.03442	-70.2759	0.696364
519	TRUE	0.973196	102.057	102.059	0.002	85.2508	84.4582	85.7407	1.28251	0.503743	-665.428	1.01432	-64.6902	0.777991
520	TRUE	0.846349	102.181	102.228	0.0472	71.0464	67.167	75.8968	8.72981	1.73652	-73.9917	1.12739	-72.4193	0.539693
521	TRUE	0.782346	102.324	102.33	0.0064	89.664	86.5703	91.2796	4.7093	1.51431	-639.662	1.06252	-77.9013	0.497352
522	TRUE	0.726267	102.523	102.53	0.0064	77.1566	75.8504	78.0473	2.19689	0.699191	-344.856	1.00561	-64.1555	0.734304
523	TRUE	0.269755	102.636	102.638	0.002	79.3268	79.1086	79.83	0.721411	0.294569	-374.701	1.0422	-72.0914	0.607449
524	TRUE	0.693445	102.73	102.732	0.0024	70.762	70.5764	70.8436	0.267189	0.100127	27.8322	1.0391	-75.9557	0.413998
525	TRUE	0.485125	102.906	102.91	0.0048	92.9545	92.8357	94.5495	1.71376	0.848537	364.214	1.0069	-76.2502	0.526338
526	TRUE	0.859986	103.014	103.022	0.0072	73.094	70.9448	73.3963	2.45144	1.13898	-341.838	1.00032	-75.9181	0.580086
527	TRUE	0.317204	106.354	106.362	0.0076	78.6787	77.5531	79.2311	1.678	0.49803	-169.794	1.06072	-79.5962	0.495557
528	TRUE	0.425356	106.444	106.458	0.0144	92.6103	90.6061	100.44	9.83414	3.84165	668.667	1.0664	-83.4391	0.414228
529	TRUE	0.380477	106.639	106.642	0.0036	77.661	76.0956	80.1866	4.09099	1.66333	-1203.59	1.02043	-70.7711	0.708161
530	TRUE	0.733037	106.787	106.793	0.0052	70.0847	68.6077	71.6507	3.04299	1.05514	-620.668	1.0631	-63.5058	0.663949
531	TRUE	0.947154	106.969	106.972	0.0032	73.1117	72.6076	75.6571	3.04954	1.16139	1009.82	1.03499	-73.9431	0.534586
532	TRUE	0.963904	107.103	107.161	0.0576	91.0896	77.5482	93.376	15.8279	6.43358	-133.027	1.2015	-79.7813	0.469537
533	TRUE	0.519067	107.303	107.306	0.0032	78.093	77.9297	78.3602	0.430471	0.147731	61.8493	1.05205	-65.1641	0.740045
534	TRUE	0.501904	107.905	107.912	0.0072	79.594	79.2211	91.4741	12.253	5.55473	-1792.14	1.02754	-71.762	0.637009
535	TRUE	0.984687	108.108	108.115	0.0068	65.2541	61.84	66.2264	4.38636	1.22819	-537.036	1.06297	-71.0001	0.601776
536	TRUE	0.44733	108.352	108.359	0.0072	82.0974	81.7855	83.133	1.34753	0.482049	165.243	1.01445	-76.2431	0.535394
537	TRUE	0.885676	109.449	109.452	0.0036	76.6255	76.2544	76.9966	0.742192	0.237398	-195.669	1.00113	-63.3416	0.715142
538	TRUE	0.969048	109.456	109.771	0.315	71.7697	62.6757	78.5233	15.8476	6.256	-23.2946	1.46187	-71.7222	0.4848
539	TRUE	0.564201	110.385	110.404	0.0184	64.8372	64.5742	67.3295	2.7553	0.982608	-151.338	1.00618	-75.828	0.534239
540	TRUE	0.739951	110.985	110.989	0.0044	85.33	84.495	85.6454	1.1504	0.402496	40.613	1.23045	-66.7066	0.778472
541	TRUE	0.640476	111.17	111.172	0.002	79.1966	78.8804	79.8156	0.935162	0.356582	467.581	1.01392	-65.6187	0.705541
542	TRUE	0.86237	111.305	111.326	0.0204	65.2562	63.9033	75.5931	11.6899	4.86419	-561.641	1.01997	-68.9971	0.710734
543	TRUE	0.287987	111.406	111.41	0.004	77.9673	75.5024	78.2283	2.72589	0.971249	-461.729	1.25923	-69.9465	0.71613
544	TRUE	0.989773	111.494	111.498	0.004	68.1107	67.6385	69.8581	2.21952	0.932526	559.719	1.00565	-62.6825	0.83841
545	TRUE	0.652398	111.595	111.603	0.008	84.2665	79.2682	84.3045	5.03628	2.61149	640.114	1.02585	-75.935	0.522933
546	TRUE	0.722881	111.912	111.914	0.002	76.8849	76.8226	76.9829	0.160314	0.0686229	-62.9803	1.02386	-69.7463	0.553337
547	TRUE	0.636576	121.63	121.673	0.0432	44.6136	30.2893	56.6371	26.3478	7.27766	96.7481	8.25394	-95.3422	0.170054
548	TRUE	0.940938	124.066	124.105	0.0392	80.6186	69.5622	84.313	14.7509	4.60988	291.392	1.17952	-77.2423	0.557178
549	TRUE	0.750188	124.153	124.229	0.0752	82.4727	63.0273	123.709	60.6816	16.7792	243.044	6.5987	-90.2313	0.227199
550	TRUE	0.443906	131.18	131.188	0.0084	72.3983	70.7969	72.4236	1.62675	0.800097	201.839	1.00424	-75.9918	0.486769
551	TRUE	0.475796	131.304	131.306	0.0016	68.2469	67.1782	69.6719	2.49377	0.989262	1558.6	1.00209	-84.2282	0.489873
552	TRUE	0.497377	131.376	131.378	0.0016	64.4956	64.1215	64.8696	0.74813	0.295724	-467.581	1	-73.9398	0.629526
553	TRUE	0.455081	131.489	131.514	0.0256	72.1672	69.7589	74.4841	4.72517	1.58687	-77.4053	1.21807	-70.7193	0.635533
554	TRUE	0.585326	131.691	131.772	0.0816	61.1265	60.6689	64.3942	3.7253	1.59542	-31.114	1.01347	-76.1314	0.431577
555	TRUE	0.630158	132.038	132.051	0.0136	80.6807	64.2113	82.0264	17.8151	8.6355	-1417.58	1.15159	-69.7168	0.53341
556	TRUE	0.807251	132.293	132.295	0.0016	81.133	81.0618	81.3824	0.320627	0.129065	-155.86	1.04572	-73.0857	0.560964
557	TRUE	0.638792	133.003	133.037	0.034	76.7534	74.7299	80.0249	5.29499	1.9505	-129.765	1.1189	-70.7486	0.577187
558	TRUE	0.656542	133.177	133.195	0.0184	63.7873	63.1864	76.7932	13.6068	6.78918	-746.177	1.00069	-73.0188	0.538502
559	TRUE	0.57155	133.298	133.375	0.0776	65.068	61.0651	74.6921	13.627	4.71142	-169.21	1.05732	-68.4918	0.584445
560	TRUE	0.5246	133.441	133.5	0.0588	70.0687	62.6525	77.5037	14.8512	5.4172	-111.909	1.20231	-69.0068	0.642085
561	TRUE	0.683118	133.643	133.65	0.0072	68.517	67.2619	69.9042	2.64227	0.903486	-2.03151	1.52976	-65.7696	0.756415
562	TRUE	0.88155	133.757	133.758	0.0016	72.6638	72.6638	72.6638	1.42109e-14	4.52884e-15	8.3882e-12	1	-62.7384	0.710463
563	TRUE	0.641018	138.121	138.125	0.0036	72.6898	70.6842	73.1454	2.46118	0.980773	703.885	1.01742	-72.8642	0.597833
564	TRUE	0.951966	138.271	138.274	0.0032	79.4466	78.0438	80.4856	2.44181	0.962442	865.891	1.03427	-67.8078	0.696166
565	TRUE	0.546072	138.401	138.403	0.002	71.7958	71.3327	71.9561	0.623441	0.243171	-311.721	1.01894	-72.6258	0.642524
566	TRUE	0.746542	138.524	138.526	0.0016	80.7326	80.3318	80.9552	0.623441	0.249933	-389.651	1.00816	-67.4036	0.7143
567	TRUE	0.769359	138.62	138.626	0.0056	67.8802	66.4833	78.8006	12.3173	4.97737	2304.2	1.01088	-81.702	0.398768
568	TRUE	0.870525	138.784	138.789	0.0044	65.2431	63.9962	69.0505	5.05433	1.48503	-944.219	1.07056	-63.1559	0.728737
569	TRUE	0.445871	139	139.003	0.0032	75.1559	74.3989	78.2212	3.82229	1.33044	-1116.38	1.09545	-70.6096	0.666269
570	TRUE	0.424897	139.082	139.103	0.0212	79.3559	78.289	79.455	1.16601	0.559894	51.5348	1.00138	-71.6263	0.5974
571	TRUE	0.903688	150.215	150.219	0.0036	79.7351	78.3899	81.198	2.80806	0.944996	-745.558	1.00371	-67.392	0.772708
572	TRUE	0.32937	150.286	150.291	0.0044	81.0735	75.6739	83.9671	8.29324	3.26469	1814.53	1.011	-79.3824	0.575702
573	TRUE	0.37963	154.724	154.727	0.0024	67.7366	67.551	67.8182	0.267189	0.100127	27.8322	1.0391	-74.2444	0.55121
574	TRUE	0.488645	154.828	154.836	0.008	67.6925	67.0045	68.3621	1.3576	0.476553	-131.349	1.02978	-70.2311	0.586371
575	TRUE	0.496427	154.993	155.016	0.0232	74.5509	68.4323	75.5099	7.07755	2.25729	-275.608	1.09717	-67.9416	0.705525
576	TRUE	0.934751	155.145	155.148	0.0036	65.5325	63.5657	66.8536	3.28791	1.17413	-962.376	1.01036	-62.5691	0.730134
577	TRUE	0.502204	155.254	155.274	0.0196	62.7281	59.8558	67.3668	7.51098	2.28874	-329.333	1.05007	-62.1229	0.77799
578	TRUE	0.825677	155.472	155.476	0.0048	80.8697	78.8732	83.8978	5.02464	1.70993	1072.71	1.09578	-74.1715	0.615305
579	TRUE	0.594173	155.589	155.592	0.0028	77.9873	77.8678	78.3055	0.437721	0.150802	79.0596	1.04685	-61.3122	0.840207
580	TRUE	0.533034	167.712	167.714	0.0016	65.2989	64.7645	67.2583	2.49377	1.04055	-1558.6	1.04977	-66.985	0.728346
581	TRUE	0.825423	167.846	167.85	0.0036	67.5918	66.1222	69.5289	3.40666	1.28204	-1047.62	1.0286	-63.1793	0.810264
582	TRUE	0.53472	169.387	169.388	0.0016	82.1459	81.1662	82.4131	1.24688	0.520276	779.302	1.05662	-82.1388	0.49968
583	TRUE	0.68459	169.75	169.752	0.0024	68.4488	67.1796	69.2504	2.07072	0.751852	-862.798	1.0084	-62.8724	0.80318
584	TRUE	0.939349	169.842	169.874	0.032	68.8094	67.1134	73.47	6.35662	2.28332	-180.822	1.07715	-62.495	0.71054
585	TRUE	0.766222	170.016	170.018	0.002	67.0948	67.068	67.3709	0.302814	0.114253	-113.873	1.03232	-66.3392	0.646998
586	TRUE	0.819383	170.206	170.216	0.01	76.7041	75.0466	77.1197	2.07314	0.71384	-206.305	1.00017	-71.1306	0.601861
587	TRUE	0.926758	170.322	170.355	0.0324	76.0956	74.6627	77.5285	2.86579	1.49909	-89.8453	1.00009	-70.5447	0.526909
588	TRUE	0.615331	170.542	170.571	0.0292	43.6379	42.5124	77.8816	35.3693	12.1394	900.54	2.06303	-72.9856	0.492593
589	TRUE	0.997595	170.754	170.757	0.0028	61.9959	61.4689	63.0572	1.58829	0.573282	-574.315	1.01867	-68.5519	0.612898
590	TRUE	0.936983	170.853	170.895	0.042	74.1488	71.8825	80.8321	8.94961	3.09054	18.6546	1.20276	-75.0779	0.53819
591	TRUE	0.768827	171.003	171.009	0.0052	72.7971	71.0936	73.443	2.34936	0.943698	445.315	1.00147	-69.8548	0.666762
592	TRUE	0.955599	176.739	176.79	0.0504	92.7969	78.0526	93.0464	14.9938	6.62324	-297.33	1	-81.5568	0.408428
593	TRUE	0.613372	178.357	178.364	0.0072	85.2727	83.6317	87.3197	3.68795	1.28339	175.591	1.59731	-74.8724	0.653064
594	TRUE	0.438008	181.094	181.105	0.0108	86.6842	75.3107	94.8409	19.5302	5.55132	1804.09	1.00607	-80.7914	0.489373
595	TRUE	0.621697	181.874	181.881	0.0072	117.042	111.087	117.589	6.50199	3.29772	-908.554	1.00136	-81.3144	0.442231
596	TRUE	0.517025	181.951	181.964	0.0136	86.9726	78.9843	113.837	34.8523	12.4167	2512.65	1.00631	-81.7136	0.447448
597	TRUE	0.287027	182.06	182.062	0.0016	111.883	111.322	112.132	0.810474	0.326935	-233.791	1.41797	-83.1923	0.432526
598	TRUE	0.53246	182.141	182.145	0.0044	82.1571	80.9035	88.2791	7.37564	3.01633	1718.84	1.01431	-77.3288	0.553224
599	TRUE	0.785064	182.264	182.269	0.0056	83.6198	81.2202	86.0892	4.86895	1.96561	-873.913	1.00346	-72.9186	0.630885
600	TRUE	0.580345	182.366	182.367	0.0016	86.5774	85.6333	92.6871	7.05379	2.86497	-3818.58	1.30646	-79.4418	0.529271
601	TRUE	0.820827	182.443	182.448	0.0048	117.602	114.618	120.484	5.86576	2.89221	-1300.06	1.00823	-81.1452	0.442767
602	TRUE	0.999829	182.558	182.565	0.0064	71.3612	68.8863	72.5487	3.66237	1.01384	-543.995	1.02327	-70.1846	0.721469
603	TRUE	0.739114	182.791	182.793	0.002	67.2501	66.9205	67.5796	0.659067	0.266714	-353.708	1.00734	-58.1875	0.837745
604	TRUE	0.495303	182.898	182.901	0.0028	69.5478	68.3158	70.9134	2.59767	0.934352	952.48	1.00191	-67.9427	0.664177
605	TRUE	0.385694	182.995	182.999	0.0044	81.5473	79.9223	83.3923	3.46999	1.36042	851.523	1.00964	-70.4584	0.711892
606	TRUE	0.323738	183.092	183.136	0.0448	78.2335	63.6717	88.4015	24.7298	5.10156	-59.5789	7.74083	-95.848	0.18296
607	TRUE	0.601249	183.197	183.201	0.0044	80.7917	80.6743	81.6066	0.932329	0.312465	189.039	1.04737	-63.6834	0.79487
608	TRUE	0.724714	189.711	189.732	0.0208	68.0277	64.2136	68.032	3.81843	1.64789	191.187	1.00348	-80.2006	0.500766
609	TRUE	0.47673	190.078	190.08	0.002	78.107	78.107	78.107	1.42109e-14	8.25576e-15	-2.99391e-12	1	-68.2714	0.63456
610	TRUE	0.700435	190.198	190.238	0.0404	65.1259	64.0903	69.8273	5.737	1.59642	17.5184	1.12557	-77.5011	0.538721
611	TRUE	0.406935	190.332	190.334	0.0016	66.4336	66.3356	66.7097	0.374065	0.153618	-233.791	1.01068	-79.0648	0.564458
612	TRUE	0.926614	190.48	190.561	0.0808	77.716	65.5095	78.3279	12.8184	6.2278	-156.208	1.00108	-76.4308	0.453182
613	TRUE	0.454565	190.642	190.652	0.0096	66.1129	64.39	68.2471	3.85707	1.22998	-394.465	1.02065	-77.755	0.597527
614	TRUE	0.92425	190.702	190.709	0.0068	69.5812	67.3374	69.6738	2.33636	0.922212	-332.213	1.05467	-70.7211	0.688216
615	TRUE	0.307806	190.788	190.79	0.0016	67.8016	67.7036	68.0332	0.329533	0.134335	-77.9302	1.10407	-77.2294	0.50652
616	TRUE	0.537845	191.014	191.02	0.006	68.7449	68.4267	68.7634	0.336681	0.170113	57.0736	1.00019	-72.1443	0.625621
617	TRUE	0.997029	191.118	191.12	0.002	70.5856	70.2695	70.8751	0.605629	0.218335	-290.727	1.00254	-63.6782	0.786293
618	TRUE	0.930591	191.202	191.212	0.0092	69.215	68.8898	69.2978	0.40802	0.106552	-17.4151	1.01218	-73.8292	0.661716
619	TRUE	0.898214	191.284	191.286	0.0016	65.1462	65.1462	65.1462	1.42109e-14	8.70234e-15	1.41119e-11	1	-71.7726	0.563072
620	TRUE	0.954399	191.564	191.586	0.022	65.3104	64.0095	67.2227	3.21317	1.32775	-144.938	1.00466	-73.5734	0.5988
621	TRUE	0.547069	191.774	191.834	0.0596	69.4835	65.6911	69.7962	4.10512	2.08559	-66.523	1.00101	-73.5223	0.640253
622	TRUE	0.810386	191.915	191.918	0.0024	78.1556	75.417	78.6826	3.26565	1.23038	-1308.11	1.11622	-72.5628	0.687552
623	TRUE	0.994132	191.995	192.009	0.014	71.8267	69.9342	72.1864	2.25219	0.932784	156.189	1.05402	-73.583	0.598782
624	TRUE	0.450303	192.118	192.122	0.004	69.041	68.6922	69.0707	0.378518	0.116421	63.9297	1.01487	-69.129	0.604289
625	TRUE	0.889493	192.243	192.253	0.01	71.4116	69.8957	74.3553	4.45956	1.92809	391.432	1.07062	-71.4777	0.697353
626	TRUE	0.742239	192.344	192.351	0.0072	74.6681	72.6939	75.6626	2.96877	1.03182	-286.167	1.43152	-63.7429	0.781889
627	TRUE	0.736241	192.444	192.446	0.002	80.2485	79.9323	80.8675	0.935162	0.356582	-467.581	1.01392	-67.1415	0.717798
628	TRUE	0.92569	192.532	192.538	0.006	79.5605	79.2438	80.4455	1.20169	0.579955	193.769	1.0059	-73.8974	0.624535
629	TRUE	0.524356	192.621	192.624	0.0028	67.5021	67.4205	67.8139	0.393362	0.146665	137.836	1.01178	-73.2015	0.645619
630	TRUE	0.98285	192.725	192.729	0.004	75.8905	75.0667	77.5233	2.45666	0.813762	602.862	1.02289	-74.0966	0.599756
631	TRUE	0.713878	192.8	192.812	0.0112	72.8664	70.3815	75.0781	4.69663	1.17196	259.264	1.27761	-73.5057	0.659528
632	TRUE	0.993574	192.989	192.994	0.0044	78.2394	76.8649	79.2821	2.41725	0.816342	535.928	1.01087	-72.4401	0.640598
633	TRUE	0.968639	194.296	194.736	0.44	65.1004	61.8896	79.177	17.2874	7.09967	-15.513	4.81301	-71.949	0.552686
634	TRUE	0.663681	194.3	194.302	0.002	78.3021	78.2042	78.6049	0.400784	0.153333	176.854	1.03234	-64.161	0.772468
635	TRUE	0.815936	194.938	194.959	0.0208	71.4816	69.3983	73.2503	3.85198	0.956418	14.4501	1.14128	-68.8226	0.720755
636	TRUE	0.572784	195.037	195.042	0.0048	67.3961	67.1199	71.9894	4.86945	2.11305	1073.94	1.04421	-72.5895	0.646893
637	TRUE	0.981044	195.136	195.14	0.004	81.1523	80.2662	81.7762	1.51005	0.568556	297.087	1.10158	-60.2128	0.833857
638	TRUE	0.651972	195.229	195.231	0.0024	80.2743	79.3392	81.2095	1.87032	0.673394	779.302	1	-75.3541	0.574541
639	TRUE	0.826534	195.336	195.34	0.0044	79.6017	78.1618	79.7872	1.6254	0.522303	-313.096	1.08131	-62.4607	0.774306
640	TRUE	0.972379	195.636	195.921	0.285	71.7826	43.0076	75.9834	32.9757	12.8426	-83.0235	9.00967	-68.5669	0.55639
641	TRUE	0.839556	196.006	196.022	0.0152	77.3803	68.1227	77.5956	9.47286	2.66079	616.093	1.07224	-61.9582	0.778197
642	TRUE	0.898666	196.112	196.12	0.0076	77.6902	76.1029	78.6522	2.54925	1.1158	-366.337	1.02238	-64.9429	0.769464
643	TRUE	0.878263	196.22	196.222	0.0024	69.8254	69.3578	70.8273	1.46954	0.54063	612.309	1.0207	-72.2965	0.728714
644	TRUE	0.467926	196.315	196.325	0.0096	68.3542	67.069	68.9454	1.87638	0.741047	205.56	1.0111	-68.436	0.725625
645	TRUE	0.611495	196.442	196.444	0.002	78.445	78.347	78.7478	0.400784	0.153333	-176.854	1.03234	-69.9769	0.665115
646	TRUE	0.550009	196.866	196.87	0.0044	77.7956	77.538	78.5085	0.970519	0.375334	211.986	1.00217	-79.5205	0.479967
647	TRUE	0.552776	202.427	202.434	0.0068	68.7771	67.9861	71.4362	3.45019	1.34735	-504.284	1.00089	-67.0211	0.7159
648	TRUE	0.638895	202.575	202.608	0.0336	67.1519	61.5554	71.5834	10.0279	3.38719	-148.535	1.20981	-68.1199	0.699579
649	TRUE	0.538658	202.675	202.777	0.1012	68.3232	66.2225	70.6669	4.44438	1.27703	-19.0234	1.03576	-59.6596	0.781631
650	TRUE	0.918099	202.874	202.917	0.0432	68.4597	65.1741	71.7016	6.52749	1.95232	-70.9499	1.31289	-56.1043	0.788041
651	TRUE	0.973906	203.005	203.014	0.0096	73.9861	73.2439	80.0647	6.82075	2.42564	599.32	1.3693	-58.1709	0.856518
652	TRUE	0.696977	203.106	203.121	0.0148	79.7159	79.6087	80.5958	0.987116	0.311082	38.0669	1.01779	-56.7821	0.866161
653	TRUE	0.326745	203.201	203.203	0.002	72.8466	70.2014	77.6827	7.4813	2.84572	3740.65	1.00371	-67.5959	0.785214
654	TRUE	0.657674	210.371	210.391	0.0196	67.7211	63.3133	75.7692	12.4558	4.07069	-673.213	1.05835	-71.4197	0.652178
655	TRUE	0.644784	210.473	210.533	0.0596	73.6065	68.7498	76.5231	7.77326	2.82352	98.5407	1.07736	-74.1318	0.59151
656	TRUE	0.654219	210.63	210.633	0.0032	66.5697	63.8041	67.0473	3.24324	1.51097	-1031.26	1.00972	-67.136	0.757235
657	TRUE	0.59886	210.749	210.752	0.0032	66.3847	65.8504	69.1902	3.33986	1.11874	-937.018	1.08867	-66.4929	0.770218
658	TRUE	0.958026	210.836	210.841	0.0048	67.821	65.869	71.7249	5.8559	1.8729	-1171.81	1.04612	-66.4699	0.789788
659	TRUE	0.903683	210.972	210.975	0.0028	67.4102	67.0688	68.286	1.2172	0.433096	-427.644	1.02348	-66.0842	0.763986
660	TRUE	0.830571	211.113	211.12	0.0072	70.9779	69.8682	71.3967	1.52854	0.489097	186.554	1.01564	-67.9641	0.582332
661	TRUE	0.757743	211.308	211.31	0.0024	79.4174	79.4174	79.4174	1.42109e-14	3.24317e-15	5.6185e-14	1	-69.6198	0.551454
662	TRUE	0.562694	213.37	213.375	0.0048	80.1821	76.0502	82.0292	5.97896	1.82723	-1074.91	1.04221	-80.0154	0.498009
663	TRUE	0.962586	213.615	213.624	0.0092	78.7199	70.692	78.9923	8.30023	3.04974	-949.958	1.02228	-68.3378	0.597507
664	TRUE	0.427974	213.736	213.745	0.0092	70.5739	65.2579	78.5654	13.3075	4.77042	-1356.61	1.26067	-69.0397	0.655715
665	TRUE	0.503868	213.861	213.871	0.01	64.3051	63.9238	64.4809	0.557073	0.183139	25.8669	1.01155	-66.5493	0.588622
666	TRUE	0.379349	213.946	213.951	0.0048	73.9965	70.4562	78.7168	8.2606	2.7602	1762.2	1.00732	-77.3486	0.54924
667	TRUE	0.86315	214.169	214.173	0.0036	77.6845	74.2875	79.3089	5.02139	2.03181	1396.02	1.00005	-81.2719	0.4801
668	TRUE	0.89264	214.333	214.343	0.0104	81.8283	71.4321	83.2557	11.8236	5.18362	1290.81	1.0779	-70.6586	0.588458
669	TRUE	0.802844	231.735	231.738	0.0028	69.9846	69.9029	70.2963	0.393362	0.146665	-137.836	1.01178	-69.4179	0.652164
670	TRUE	0.83806	231.856	231.875	0.0192	72.5591	64.0479	82.1779	18.13	8.44757	927.757	1.21119	-71.9466	0.484803
671	TRUE	0.629564	231.993	231.999	0.006	74.2351	73.2115	78.1456	4.93409	2.13087	-839.022	1.00151	-70.2224	0.646628
672	TRUE	0.35672	232.102	232.132	0.03	84.3124	67.5208	85.0243	17.5035	7.14315	-588.9	1.05654	-68.7006	0.594738
673	TRUE	0.972737	232.186	232.247	0.0612	74.4521	71.7868	77.447	5.66025	1.89883	1.94019	1.09613	-72.4425	0.652469
674	TRUE	0.916377	232.348	232.35	0.002	76.7963	71.9335	78.061	6.12754	2.36892	2838.57	1.24187	-76.6412	0.552679
675	TRUE	0.715632	232.896	232.899	0.0028	67.6959	67.586	68.1279	0.541923	0.194916	-85.4029	1.0938	-69.3003	0.62568
676	TRUE	0.806539	233.025	233.107	0.082	65.9622	64.4005	67.3173	2.91684	1.28675	-19.7175	1.00791	-71.4397	0.542048
677	TRUE	0.463304	233.197	233.239	0.0416	75.2891	70.9651	80.0134	9.04837	3.60671	-148.216	1.14985	-67.5817	0.69561
678	TRUE	0.761635	233.318	233.328	0.0092	72.5009	70.804	79.5955	8.79148	3.24579	-825.766	1.3229	-73.5496	0.662806
679	TRUE	0.810679	233.419	233.421	0.002	79.1852	78.4548	80.5389	2.08408	0.885486	1145.1	1.07616	-78.525	0.449768
680	TRUE	0.438669	233.618	233.678	0.0596	64.043	61.0812	85.0462	23.965	8.89168	-316.176	1.06718	-69.9545	0.605001
681	TRUE	0.961074	233.757	233.76	0.0024	76.3441	72.2027	77.5464	5.34378	2.01865	-2226.58	1.03664	-66.7242	0.728308
682	TRUE	0.713694	233.907	233.913	0.006	76.8684	76.7156	77.5586	0.843071	0.259273	-48.3138	1.0528	-62.2899	0.768796
683	TRUE	0.368368	233.986	233.988	0.002	72.326	72.2726	72.8782	0.605629	0.228506	227.747	1.09972	-65.624	0.703353
684	TRUE	0.53441	234.199	234.224	0.0248	69.3246	68.7902	69.8365	1.04628	0.375103	-31.1418	1.01984	-69.8295	0.589974
685	TRUE	0.88273	234.306	234.334	0.028	75.0029	65.4972	75.3598	9.86258	4.60146	-358.866	1.02317	-71.7228	0.547147
686	TRUE	0.291187	234.445	234.454	0.0096	68.9889	68.9592	69.3086	0.349429	0.124102	38.84	1.00331	-71.055	0.598493
687	TRUE	0.716782	234.521	234.524	0.0028	69.697	69.363	71.7306	2.36759	0.862046	788.137	1.15394	-75.6764	0.62087
688	TRUE	0.813292	234.614	234.621	0.0076	73.4493	70.9144	75.0397	4.12532	1.39191	-458.893	1.27824	-71.788	0.664586
689	TRUE	0.548727	234.723	234.726	0.0028	68.2872	68.2872	68.2872	0	3.67741e-15	1.17812e-12	1	-76.4197	0.544251
690	TRUE	0.997916	234.911	234.97	0.0596	70.8024	67.4242	76.4734	9.04925	4.08671	-135.583	1.03799	-71.4387	0.612399
691	TRUE	0.460323	235.142	235.157	0.0144	71.3922	68.747	74.2106	5.46358	1.7588	199.264	1.26204	-69.6155	0.654074
692	TRUE	0.460836	235.247	235.264	0.0164	80.7819	78.2499	81.5631	3.31317	1.40741	171.189	1.0544	-75.9023	0.630383
693	TRUE	0.512231	235.45	235.457	0.0068	79.7536	77.0286	81.9699	4.94134	1.62117	618.542	1.02963	-75.9006	0.606459
694	TRUE	0.972885	235.592	235.667	0.0756	71.5814	71.3696	73.9368	2.56713	0.911509	-31.9123	1.00096	-69.5357	0.652845
695	TRUE	0.424775	239.324	239.331	0.0076	115.772	115.304	120.03	4.72558	1.96118	644.152	1.00908	-76.5821	0.638278
696	TRUE	0.798656	239.398	239.4	0.0024	80.1471	79.2787	81.483	2.20431	0.799572	-918.463	1.0073	-71.2435	0.754804
697	TRUE	0.977558	239.456	239.501	0.0456	72.4746	71.9712	75.2585	3.28737	1.17665	-37.5987	1.06437	-69.3831	0.645761
698	TRUE	0.778266	239.665	239.673	0.0072	67.4117	66.2019	75.227	9.02506	3.54668	-1480.9	1.12523	-65.4613	0.7118
699	TRUE	0.666883	239.846	239.858	0.0124	65.417	62.2776	66.7024	4.42484	1.23605	-208.64	1.1165	-65.9026	0.707082
700	TRUE	0.801934	239.977	240.025	0.0476	66.4192	64.7864	70.8312	6.0448	2.12786	45.7607	1.10814	-60.2226	0.774655
701	TRUE	0.46573	240.121	240.133	0.0124	64.2207	63.6346	69.4311	5.79647	1.59702	-314.168	1.15803	-58.5561	0.781694
702	TRUE	0.314863	240.259	240.282	0.0236	69.5285	67.6095	70.9153	3.3058	0.997603	-56.8462	1.06669	-63.5214	0.709354
703	TRUE	0.544193	240.529	240.553	0.0244	66.7562	66.1245	67.026	0.901535	0.265785	-24.9134	1.01043	-60.2875	0.767911
704	TRUE	0.83222	240.7	240.713	0.0128	67.8286	66.161	71.1411	4.98011	1.74883	-309.346	1.08641	-60.8851	0.719175
705	TRUE	0.91952	240.837	240.84	0.0032	66.9519	66.6551	69.327	2.67189	0.845777	541.182	1.3144	-64.8511	0.723677
706	TRUE	0.962659	241.006	241.023	0.0168	70.1719	69.3448	73.3139	3.96906	1.56471	-168.223	1.10325	-65.8825	0.699225
707	TRUE	0.763767	241.206	241.208	0.002	66.1589	65.8694	66.475	0.605629	0.218335	-290.727	1.00254	-61.2939	0.84806
708	TRUE	0.953893	241.314	241.316	0.0016	70.2625	70.1912	70.5119	0.320627	0.129065	-155.86	1.04572	-65.8795	0.770614
709	TRUE	0.897349	241.4	241.403	0.0036	69.2276	67.2905	70.6675	3.37697	1.00245	807.64	1.03999	-65.4032	0.797549
710	TRUE	0.960621	241.501	241.516	0.0148	70.5275	63.3571	79.2779	15.9208	5.49807	-1216.47	1.19084	-65.8264	0.717439
711	TRUE	0.431386	241.641	241.643	0.0024	78.9085	78.2405	79.0569	0.816411	0.309237	-333.986	1.03737	-59.4103	0.777001
712	TRUE	0.413835	241.784	241.786	0.002	56.3129	55.7206	57.208	1.48735	0.52893	695.328	1.01886	-80.8136	0.465888
713	TRUE	0.500536	241.959	241.978	0.0196	69.0085	68.6077	70.6111	2.0034	0.764496	22.8349	1.06832	-73.1905	0.651605
714	TRUE	0.947255	242.076	242.103	0.0272	68.8839	63.4832	76.4753	12.9921	5.51146	-399.392	1.10811	-67.9809	0.691514
715	TRUE	0.683635	242.579	242.588	0.0088	80.6694	77.6345	90.1317	12.4971	4.63954	1408.55	1.00028	-84.1946	0.388516
716	TRUE	0.681345	242.721	242.723	0.0024	69.8963	69.4955	70.7646	1.26915	0.467169	528.812	1.01922	-62.0096	0.731681
717	TRUE	0.812727	242.912	242.924	0.012	68.9922	68.1126	70.2297	2.1171	0.842708	-144.872	1.02765	-61.9943	0.645153
718	TRUE	0.973711	243.053	243.079	0.0264	70.6349	63.8513	72.2678	8.41646	2.57479	-282.174	1.13464	-61.7428	0.786788
719	TRUE	0.514398	243.204	243.232	0.0272	92.4856	79.3912	94.152	14.7609	5.14285	500.351	1.14684	-73.5085	0.624383
720	TRUE	0.541694	243.58	243.59	0.01	80.4185	79.379	81.7024	2.32341	0.49315	118.601	1.09349	-71.1352	0.662136
721	TRUE	0.926983	243.821	243.864	0.0436	73.4803	72.6406	79.806	7.16541	2.05267	-88.5324	1.08289	-78.9694	0.539967
722	TRUE	0.773818	243.863	243.967	0.104	68.629	63.7414	73.9558	10.2144	4.12271	-76.514	1.02571	-78.3269	0.446509
723	TRUE	0.552006	244.099	244.101	0.002	77.7686	77.1764	78.5034	1.32704	0.437649	506.387	1.20897	-74.737	0.586561
724	TRUE	0.910669	244.221	244.298	0.0772	70.827	67.2053	77.873	10.6677	3.2198	-97.1376	1.08672	-66.7989	0.715061
725	TRUE	0.505311	244.376	244.385	0.0092	72.8609	72.1113	78.1528	6.04144	2.30034	-711.569	1.28568	-59.5942	0.795402
726	TRUE	0.73218	244.473	244.475	0.002	70.3637	69.7848	71.2187	1.43392	0.490855	632.348	1.05371	-70.7499	0.737851
727	TRUE	0.999786	244.561	244.642	0.0808	71.9871	65.2505	78.6322	13.3817	4.31907	-100.347	1.25312	-66.1974	0.714583
728	TRUE	0.974753	244.728	244.73	0.0016	73.3404	73.0375	73.9994	0.961881	0.387194	-311.721	1.48534	-73.4631	0.654596
729	TRUE	0.511968	244.81	244.827	0.0168	71.3935	69.9053	74.4565	4.55123	1.86031	-26.5039	1.21049	-73.8155	0.641574
730	TRUE	0.998276	244.915	244.918	0.0032	71.6119	71.5228	72.6584	1.13555	0.379009	273.683	1.10263	-69.3398	0.715572
731	TRUE	0.891615	245.008	245.024	0.0164	78.1228	64.7503	78.8573	14.1069	4.06014	-765.192	1.58317	-72.8034	0.593137
732	TRUE	0.431071	245.146	245.148	0.002	71.4951	71.219	71.7712	0.552191	0.182612	227.747	1.03518	-73.64	0.643328
733	TRUE	0.6789	245.816	245.819	0.0036	81.1646	80.9685	82.583	1.61449	0.611923	429.508	1.09574	-74.0733	0.634413
734	TRUE	0.995562	245.976	245.98	0.0044	69.849	69.1412	70.7698	1.62859	0.584596	-341.782	1.03739	-69.8677	0.7097
735	TRUE	0.908376	246.154	246.214	0.0604	83.5954	66.6629	85.6604	18.9974	8.00216	-288.762	1.06671	-73.2008	0.585554
736	TRUE	0.782405	249.684	249.686	0.002	32.6146	32.3341	33.8125	1.47845	0.565881	-644.435	1.20507	-76.5774	0.47578
737	TRUE	0.509667	249.797	249.835	0.038	67.1569	62.7161	74.0222	11.306	4.44203	-265.754	1.19059	-75.1316	0.546561
738	TRUE	0.737899	249.941	249.943	0.0016	67.0018	67.0018	67.0018	1.42109e-14	5.89151e-15	6.16775e-12	1	-68.5586	0.700342
739	TRUE	0.429413	250.01	250.019	0.0088	78.1795	68.2709	79.3038	11.0329	5.30016	-1380.85	1.21942	-76.8288	0.543876
740	TRUE	0.977042	250.114	250.116	0.002	71.7817	69.7422	72.4675	2.72533	1.05403	1258.97	1.27989	-76.7416	0.588071
741	TRUE	0.835492	250.197	250.199	0.0028	78.7793	78.6086	78.8758	0.267189	0.108283	-1.16773e-12	1.03789	-64.5013	0.7613
742	TRUE	0.623781	250.275	250.283	0.0076	81.5822	74.4474	84.9942	10.5468	3.7325	1380.74	1.00025	-79.1522	0.495362
743	TRUE	0.402189	250.365	250.37	0.0056	73.9717	73.0217	79.1332	6.11149	1.87038	939.881	1.0936	-78.9432	0.490878
744	TRUE	0.50113	250.457	250.465	0.0072	82.1418	77.3302	84.978	7.64783	2.70011	1059.55	1.01433	-79.3248	0.498374
745	TRUE	0.390488	251.087	251.094	0.0072	70.4007	69.9925	71.6179	1.6254	0.571363	246.616	1.01769	-66.1583	0.729469
746	TRUE	0.629063	251.291	251.294	0.0028	85.3712	84.8962	86.7813	1.88517	0.690606	-676.809	1.04729	-73.6808	0.644525
747	TRUE	0.376533	251.382	251.385	0.0032	73.2934	68.7069	74.8423	6.13538	2.43981	-1933.12	1.00592	-73.6939	0.637724
748	TRUE	0.954971	251.509	251.517	0.008	68.599	67.5879	68.9478	1.35986	0.372407	133.954	1.01535	-69.4331	0.707164
749	TRUE	0.870859	251.597	251.6	0.0032	79.7812	78.5121	80.0484	1.53634	0.51468	-347.903	1.20765	-69.2231	0.736764
750	TRUE	0.808584	251.703	251.705	0.0024	69.3745	68.9737	70.5768	1.60314	0.600763	667.973	1.04179	-71.5267	0.68805
751	TRUE	0.990961	251.92	251.922	0.002	68.9508	68.6613	69.2669	0.605629	0.218335	290.727	1.00254	-71.3326	0.642215
752	TRUE	0.511862	252.241	252.243	0.0024	88.77	88.6142	89.6384	1.02423	0.375669	361.819	1.12157	-70.89	0.676271
753	TRUE	0.619473	252.387	252.388	0.0016	70.6722	70.1734	71.1709	0.997506	0.394299	-623.441	1	-65.4247	0.75731
754	TRUE	0.946911	252.466	252.473	0.0068	80.6286	79.4641	81.1127	1.6486	0.653273	-225.653	1.14171	-66.2724	0.715769
755	TRUE	0.580366	252.552	252.555	0.0032	80.1066	79.6601	80.2577	0.597569	0.246923	184.524	1.01655	-74.1339	0.521417
756	TRUE	0.456358	253.302	253.32	0.0184	86.6103	84.4473	86.9026	2.45529	1.25684	-128.617	1.00276	-75.4289	0.579473
757	TRUE	0.493423	253.537	253.539	0.0016	70.8084	70.7193	71.3873	0.667973	0.276311	-389.651	1.07279	-69.4303	0.691623
758	TRUE	0.687693	253.655	253.679	0.024	70.1259	68.317	71.1728	2.85581	0.985409	76.0896	1.07475	-64.6198	0.766936
759	TRUE	0.914466	253.775	253.777	0.002	70.8704	70.6133	71.6159	1.00265	0.458221	126.373	1.5924	-69.4411	0.698208
760	TRUE	0.676	253.958	253.964	0.006	67.5971	66.0162	71.6837	5.66747	2.12872	-1057.06	1.07664	-68.5419	0.70005
761	TRUE	0.751396	254.073	254.107	0.0344	69.0308	63.2162	84.4974	21.2812	5.78144	101.168	2.22794	-74.1257	0.53441
762	TRUE	0.998703	254.201	254.204	0.0028	68.3367	67.1937	70.4148	3.22111	1.0987	-1100.92	1.01601	-68.2674	0.779675
763	TRUE	0.553135	254.312	254.314	0.0024	78.7666	78.0318	79.5682	1.53634	0.553319	-640.141	1.00029	-65.1311	0.772683
764	TRUE	0.391226	254.452	254.456	0.0036	69.2545	68.2081	73.8339	5.62582	1.72177	-1237.66	1.08581	-72.5657	0.602745
765	TRUE	0.827839	254.61	254.611	0.0016	66.7863	66.5191	67.766	1.24688	0.520276	-779.302	1.05662	-71.829	0.638555
766	TRUE	0.740424	254.741	254.761	0.0204	67.0091	64.5116	69.4536	4.94204	1.4846	-211.353	1.02138	-67.9416	0.647107
767	TRUE	0.495601	254.921	254.923	0.002	68.9733	66.4885	69.9352	3.44674	1.38818	-1768.54	1.10745	-77.1372	0.552667
768	TRUE	0.704136	255.035	255.04	0.0056	42.7936	42.6286	42.9586	0.329971	0.169645	-63.7422	1.00033	-76.4041	0.578029
769	TRUE	0.427073	255.445	255.453	0.008	73.2876	72.6839	73.8668	1.18284	0.378958	90.5319	1.04708	-71.9041	0.647138
770	TRUE	0.933325	255.544	255.549	0.0044	81.1036	80.1758	81.6602	1.48438	0.564579	384.98	1.01744	-79.8834	0.490737
771	TRUE	0.86783	255.64	255.648	0.0072	79.7754	78.6294	84.8154	6.18604	2.66931	-985.129	1.08475	-70.9411	0.667989
772	TRUE	0.642579	255.725	255.802	0.0772	69.7727	65.7107	73.9355	8.22481	2.778	-70.3752	1.05445	-74.3042	0.603311
773	TRUE	0.984971	255.941	255.983	0.042	65.2398	63.5655	75.9361	12.3706	3.96925	-174.294	1.12479	-65.7437	0.650348
774	TRUE	0.981784	256.096	256.12	0.024	69.2865	59.4906	71.9658	12.4752	4.58306	-502.888	1.03216	-68.921	0.721269
775	TRUE	0.92773	256.246	256.248	0.0016	72.0467	71.0937	72.5098	1.4161	0.573576	-545.511	1.62753	-68.5891	0.777554
776	TRUE	0.849726	259.28	259.282	0.0024	73.1046	72.3699	73.5054	1.13555	0.414699	-473.147	1.01108	-72.8011	0.685104
777	TRUE	0.89377	259.482	259.513	0.0312	43.1068	40.8887	77.775	36.8863	17.838	-1310.02	1.13707	-77.7633	0.448877
778	TRUE	0.6255	259.648	259.698	0.0492	70.7873	69.4394	73.5197	4.0803	1.52591	-11.3416	1.03791	-77.337	0.566803
779	TRUE	0.735967	259.798	259.8	0.0028	65.6344	65.0406	66.8961	1.85548	0.599964	-584.918	1.05224	-74.1899	0.599151
780	TRUE	0.797167	259.927	259.929	0.002	67.9005	67.2815	68.2166	0.935162	0.356582	-467.581	1.01392	-72.8885	0.536652
781	TRUE	0.916798	260.057	260.059	0.002	66.7605	66.2929	66.9252	0.632348	0.238144	-113.873	1.21932	-75.2277	0.480911
782	TRUE	0.533527	260.148	260.178	0.0308	65.3594	64.9317	66.939	2.00731	0.643841	-43.1396	1.00627	-73.5047	0.538693
783	TRUE	0.458088	260.332	260.334	0.002	65.8081	64.4232	66.8635	2.44033	0.890537	-1183.9	1.00446	-74.2824	0.591559
784	TRUE	0.960364	260.489	260.494	0.0052	64.0704	61.8884	65.8665	3.97815	1.36709	-814.046	1.01715	-75.6486	0.548865
785	TRUE	0.96382	260.634	260.637	0.0036	69.2583	65.7626	72.0193	6.25668	2.66932	-2106.7	1.21607	-77.4734	0.494825
786	TRUE	0.595622	260.78	260.788	0.0076	67.3253	67.2573	69.2616	2.0043	0.943253	-282.221	1.01208	-73.413	0.635972
787	TRUE	0.637858	260.876	260.931	0.0556	49.344	48.4168	68.9192	20.5024	8.82637	382.769	1.11714	-71.2738	0.586408
788	TRUE	0.947922	261.074	261.076	0.002	65.2104	64.5469	65.8472	1.30032	0.516087	-686.422	1.00807	-72.7292	0.589578
789	TRUE	0.948252	261.225	261.229	0.004	66.8333	66.4901	67.3981	0.907991	0.345366	-215.236	1.01499	-70.7344	0.596585
790	TRUE	0.507287	261.378	261.379	0.0016	65.3286	64.8565	67.7422	2.88564	1.22271	-1792.39	1.07888	-72.7497	0.652661
791	TRUE	0.6551	261.452	261.474	0.0224	70.3377	68.2947	77.1827	8.88798	3.59067	158.561	1.54007	-70.8449	0.719918
792	TRUE	0.850423	261.582	261.589	0.0068	69.7684	68.8061	74.431	5.62485	2.25734	-801.432	1.00412	-69.7563	0.697881
793	TRUE	0.982486	261.701	261.704	0.0032	76.14	73.3494	77.9881	4.6387	1.88204	-1673.02	1.07951	-66.8429	0.781467
794	TRUE	0.865323	261.859	261.869	0.0092	69.1782	67.7423	69.8894	2.14714	0.616088	46.7883	1.1509	-70.0861	0.659065
795	TRUE	0.940368	262.052	262.054	0.002	66.0031	63.7632	67.9135	4.15034	1.80246	-2353.17	1.02532	-75.8876	0.526507
796	TRUE	0.468056	262.142	262.15	0.0076	64.9224	64.5948	64.9291	0.334309	0.154829	50.3028	1.00064	-72.8759	0.502316
797	TRUE	0.598634	262.222	262.226	0.004	80.9664	79.7937	81.3746	1.58087	0.581824	423.556	1.03363	-80.2221	0.460546
798	TRUE	0.621849	262.346	262.395	0.0492	73.7304	66.9432	78.2133	11.2702	3.65113	-52.1084	1.17144	-69.4175	0.723691
799	TRUE	0.725057	262.483	262.495	0.012	72.2733	71.3137	73.2606	1.94685	0.72741	122.157	1.04378	-76.4153	0.598599
800	TRUE	0.901469	262.633	262.635	0.002	66.1857	65.58	66.7913	1.21126	0.436354	-581.455	1.00442	-72.3843	0.60868
801	TRUE	0.989535	262.721	262.811	0.0896	74.5832	65.4694	81.1222	15.6528	5.07133	-130.798	1.11376	-74.6175	0.489355
802	TRUE	0.431225	262.889	262.91	0.0204	50.6657	50.2524	68.883	18.6306	7.72701	956.524	1.06053	-68.6279	0.646572
803	TRUE	0.967019	263.139	263.141	0.0016	69.4378	64.5126	70.6223	6.10973	2.56862	-3818.58	1.02738	-74.4345	0.641083
804	TRUE	0.872752	263.413	263.417	0.0044	70.6999	65.5813	76.5244	10.9431	3.52858	-2265.44	1.00638	-78.9962	0.488001
805	TRUE	0.752708	263.495	263.523	0.0288	76.9096	72.3115	81.563	9.2515	4.52128	314.153	1.02704	-76.5363	0.575761
806	TRUE	0.995125	263.877	263.894	0.0164	79.4294	45.4269	79.911	34.4841	15.2956	2209.16	1.05033	-76.8466	0.399964
807	TRUE	0.969202	264.06	264.098	0.038	70.0995	64.9162	70.7947	5.87846	1.14486	-61.8581	1.08298	-62.6342	0.71295
808	TRUE	0.992177	264.2	264.204	0.0036	73.1574	71.9031	74.4118	2.50861	0.853768	-704.633	1.00154	-62.3284	0.797864
809	TRUE	0.748781	264.305	264.313	0.008	80.4738	76.2219	81.7476	5.52562	1.90595	-666.391	1.04905	-64.3827	0.796713
810	TRUE	0.358034	264.526	264.541	0.0152	68.9829	67.4156	69.3824	1.96681	0.625093	89.2391	1.03687	-64.0409	0.78882
811	TRUE	0.985207	264.623	264.631	0.0084	71.2055	69.5281	74.8577	5.32955	1.46457	631.327	1.0083	-60.3176	0.857431
812	TRUE	0.428643	264.861	264.865	0.0044	80.6903	80.6903	80.6903	1.42109e-14	4.79048e-15	-1.18336e-12	1	-57.5918	0.857165
813	TRUE	0.799165	265.106	265.11	0.0044	79.3679	72.7475	80.1397	7.39223	2.30402	-1273.4	1.27891	-66.6075	0.717051
814	TRUE	0.452485	265.255	265.257	0.0028	80.1983	79.7975	80.4655	0.667973	0.246149	-249.165	1.00352	-71.6448	0.657123
815	TRUE	0.745031	265.347	265.351	0.004	73.2487	72.8999	73.2784	0.378518	0.116421	-63.9297	1.01487	-67.8333	0.706253
816	TRUE	0.574106	265.531	265.576	0.0448	81.6283	73.8205	91.1432	17.3228	3.97457	86.8385	3.76858	-95.2173	0.200232
817	TRUE	0.673732	265.677	265.682	0.0052	78.8178	75.716	79.8366	4.12055	1.78233	-867.953	1.01471	-72.1516	0.690389
818	TRUE	0.788909	265.794	265.801	0.0076	86.549	84.0859	91.1769	7.09096	2.0655	929.478	1.00085	-79.4696	0.536386
819	TRUE	0.809072	265.913	265.915	0.0016	77.3004	76.9798	77.9773	0.997506	0.403004	-623.441	1.0194	-66.2451	0.789828
820	TRUE	0.563256	266.251	266.28	0.0292	68.9492	68.2341	84.4439	16.2097	5.62376	-530.841	1.06642	-71.6926	0.522518
821	TRUE	0.957692	266.771	266.775	0.0036	70.6611	70.238	72.7689	2.53088	0.838818	-621.642	1.10471	-68.7818	0.711972
822	TRUE	0.757943	266.88	266.899	0.0192	70.7879	69.1662	77.5924	8.42623	3.36233	358.591	1.29398	-71.4618	0.70598
823	TRUE	0.646874	267.122	267.125	0.0032	79.6274	78.9445	79.709	0.764458	0.268708	-207.195	1.04814	-62.8249	0.795249
824	TRUE	0.913776	267.237	267.244	0.0068	70.2674	65.7879	72.5459	6.758	2.03866	-934.068	1.01636	-69.6388	0.712151
825	TRUE	0.397018	267.361	267.366	0.0048	71.7754	70.0535	77.2083	7.15473	2.90524	-1780.85	1.11525	-69.886	0.673406
826	TRUE	0.995203	267.539	267.541	0.002	69.7552	69.1095	70.0447	0.935162	0.359595	-467.581	1.02223	-70.253	0.608795
827	TRUE	0.956846	267.645	267.648	0.0036	77.4002	75.0474	78.558	3.51057	1.18435	-955.854	1.02808	-70.2917	0.672862
828	TRUE	0.749336	267.809	267.813	0.004	77.2619	76.17	77.4114	1.24142	0.476984	-310.024	1.0285	-64.9194	0.704331
829	TRUE	0.998015	267.998	268.008	0.01	73.311	69.3233	74.6006	5.27728	1.84697	-459.651	1.07499	-66.8563	0.704422
830	TRUE	0.613318	268.145	268.148	0.0024	74.7688	74.2121	77.4407	3.22854	1.21968	-1308.11	1.09968	-65.9436	0.78328
831	TRUE	0.849463	268.254	268.26	0.006	77.232	70.0242	78.2637	8.23952	3.31582	-1455.48	1.02216	-70.2274	0.733277
832	TRUE	0.581481	268.348	268.351	0.0032	72.2911	72.0239	72.3727	0.34883	0.110363	91.2278	1.01341	-72.9302	0.603566
833	TRUE	0.534493	268.456	268.464	0.0084	78.4817	72.9672	80.8048	7.83755	2.74614	-1030.81	1.05321	-72.7324	0.659565
834	TRUE	0.463741	268.575	268.577	0.002	79.4101	79.1162	80.2384	1.12219	0.444486	-551.555	1.10143	-71.4872	0.635607
835	TRUE	0.649103	268.692	268.71	0.018	67.8353	49.4517	68.4194	18.9677	9.44494	1059.3	1.05993	-69.6428	0.632001
836	TRUE	0.792706	268.814	268.816	0.0028	78.6619	74.1197	80.1315	6.01176	1.9797	-1871.38	1.07102	-64.2405	0.781168
837	TRUE	0.609081	268.898	268.908	0.0096	71.5618	69.6951	72.5568	2.86171	1.19479	290.921	1.02885	-63.5709	0.764107
838	TRUE	0.445983	269.022	269.026	0.0044	67.8202	67.4491	67.8499	0.400784	0.129477	72.2729	1.01017	-77.328	0.502898
839	TRUE	0.430832	269.1	269.105	0.0052	66.9349	65.388	66.997	1.60907	0.701288	-320.809	1.02471	-75.1828	0.595582
840	TRUE	0.829588	291.692	291.699	0.0072	81.6259	74.7228	84.2911	9.56826	4.00217	-1380	1.00487	-75.0053	0.601764
841	TRUE	0.857551	291.795	291.825	0.0304	74.5131	71.95	77.347	5.39697	2.19345	-135.36	1.06842	-64.3595	0.774536
842	TRUE	0.531156	291.958	291.995	0.0368	86.0852	77.4281	88.672	11.2439	3.68363	-221.342	1.13591	-72.28	0.653711
843	TRUE	0.9699	292.364	292.401	0.0376	69.1169	68.711	89.9783	21.2673	10.7079	567.846	1.01654	-63.3484	0.769653
844	TRUE	0.471806	292.595	292.597	0.002	77.1831	76.4038	77.6329	1.22907	0.457432	602.448	1.01262	-72.0333	0.616215
845	TRUE	0.384257	293.695	293.747	0.052	72.1536	63.048	78.4813	15.4333	6.46335	248.918	1.05052	-70.3869	0.526057
846	TRUE	0.905539	294.269	294.409	0.14	80.0926	73.6015	83.6734	10.0719	3.73264	30.8061	1.54058	-72.2883	0.480249
847	TRUE	0.943488	294.27	294.292	0.0224	77.8399	75.554	83.0928	7.5388	2.86464	335.024	1.0338	-70.4498	0.71438
848	TRUE	0.522276	294.368	294.406	0.0388	79.2044	75.4712	82.848	7.37679	2.70304	124.065	1.13756	-75.8085	0.542998
849	TRUE	0.444978	294.612	294.621	0.0096	78.63	77.8331	79.2128	1.37967	0.562565	131.541	1.0091	-76.2792	0.500992
850	TRUE	0.620348	294.752	294.774	0.0216	62.8574	61.7413	65.809	4.06767	1.56377	-185.607	1.00515	-67.4549	0.704619
851	TRUE	0.965823	295.165	295.181	0.016	78.2039	62.0873	79.842	17.7546	7.40241	-1053.73	1.21394	-75.2236	0.581166
852	TRUE	0.632282	295.268	295.302	0.0332	67.6951	57.0152	77.839	20.8238	10.8301	-632.87	1.00205	-67.4049	0.629868
853	TRUE	0.991269	295.409	295.472	0.0628	63.0777	61.8402	73.509	11.6688	3.56469	-97.3899	1.09097	-76.0979	0.40452
854	TRUE	0.628066	295.578	295.588	0.0104	68.3862	64.6476	72.4407	7.79302	2.88473	-778.991	1.09991	-68.4146	0.706218
855	TRUE	0.882347	295.715	295.753	0.0384	78.815	72.7176	78.8198	6.10221	2.29748	-163.762	1.00203	-73.1927	0.540617
856	TRUE	0.276797	304.401	304.45	0.0496	67.9675	59.9964	79.2637	19.2673	3.95319	-26.9964	2.96826	-91.7301	0.244182
857	TRUE	0.552129	304.761	304.772	0.0116	71.0166	66.301	74.1674	7.86638	2.92977	-542.04	1.17689	-70.5435	0.594122
858	TRUE	0.38839	304.879	304.908	0.0288	69.8845	68.8783	74.8062	5.92783	2.07254	-12.1698	1.19293	-71.7799	0.645747
859	TRUE	0.685467	305.035	305.037	0.0024	63.0706	62.1354	63.8053	1.66993	0.602686	-695.805	1.00231	-72.041	0.653327
860	TRUE	0.388809	305.115	305.174	0.0592	68.3152	63.5116	69.19	5.67834	2.30233	-59.6183	1.03728	-70.7356	0.53739
861	TRUE	0.481396	305.298	305.301	0.0028	81.917	81.5979	83.5053	1.90743	0.693497	-650.302	1.09437	-73.6313	0.453358
862	TRUE	0.684563	305.396	305.398	0.0016	72.5731	72.5731	72.5731	1.42109e-14	4.35117e-15	7.05593e-12	1	-77.466	0.449819
863	TRUE	0.522558	305.583	305.585	0.0016	104.345	103.57	104.942	1.37157	0.543759	-857.232	1.00263	-81.7352	0.509752
864	TRUE	0.805625	305.834	305.835	0.0016	71.0815	70.4403	75.1963	4.75597	1.9313	-2571.7	1.30502	-65.9141	0.721371
865	TRUE	0.810114	305.944	305.948	0.0044	70.9468	68.9588	71.492	2.5332	1.08371	-579.372	1.00269	-65.1484	0.768936
866	TRUE	0.634574	306.026	306.074	0.048	105.89	97.0352	120.399	23.3642	5.11889	70.466	4.62961	-95.2006	0.210466
867	TRUE	0.362516	307.309	307.311	0.002	69.4037	68.9005	69.6219	0.721411	0.294569	-374.701	1.0422	-73.4407	0.667922
868	TRUE	0.533286	307.414	307.419	0.0048	70.9033	70.2495	71.1863	0.93686	0.325113	-123.229	1.06589	-69.2818	0.637316
869	TRUE	0.936561	307.556	307.56	0.004	66.7979	63.3615	68.735	5.37347	1.70241	-1266.62	1.01338	-71.3517	0.604689
870	TRUE	0.459382	307.652	307.654	0.0024	71.1076	68.9701	71.4935	2.52345	0.949078	-1001.96	1.12618	-69.8513	0.733993
871	TRUE	0.400258	307.747	307.749	0.0016	77.4682	77.2188	77.5394	0.320627	0.129065	155.86	1.04572	-73.42	0.621353
872	TRUE	0.612492	307.914	307.916	0.0016	93.1157	92.8931	93.5165	0.623441	0.249933	389.651	1.00816	-71.5323	0.647575
873	TRUE	0.552099	309.004	309.006	0.0024	68.1154	67.1134	69.6517	2.5383	0.920617	-1057.62	1.00679	-70.2141	0.615441
874	TRUE	0.754059	309.128	309.131	0.0036	67.9595	67.4474	68.9689	1.52149	0.525522	-426.423	1.015	-55.836	0.854077
875	TRUE	0.278683	309.201	309.203	0.0024	75.2229	71.3487	76.8261	5.47738	2.0278	2282.24	1.01479	-77.1189	0.551322
876	TRUE	0.502519	309.35	309.356	0.0064	79.7671	78.882	82.8184	3.9364	1.73124	-642.678	1.00301	-67.7537	0.707391
877	TRUE	0.795919	309.42	309.423	0.0032	77.5409	73.7038	78.7136	5.0098	1.84156	1603.44	1.09874	-71.2004	0.646914
878	TRUE	0.507255	309.614	309.615	0.0016	90.7407	90.4379	92.7357	2.29783	0.933677	1246.88	1.26966	-79.8248	0.568793
879	TRUE	0.662787	340.259	340.299	0.04	38.5464	29.0167	42.4949	13.4782	3.68404	-151.372	3.86826	-95.9813	0.182988
880	TRUE	0.844391	342.197	342.201	0.0044	68.6274	68.286	70.1786	1.89259	0.713947	420.532	1.1619	-66.0346	0.669245
881	TRUE	0.789443	342.294	342.296	0.002	77.4558	77.2821	77.6295	0.347346	0.151643	197.847	1.00936	-68.8063	0.631624
882	TRUE	0.598208	350.726	350.777	0.0512	78.4168	66.1855	89.1341	22.9486	4.55104	35.3549	5.70058	-94.9883	0.198415
883	TRUE	0.322968	350.873	350.883	0.01	72.9778	72.3065	73.3698	1.06335	0.235878	-43.1066	1.04709	-73.9245	0.451421
884	TRUE	0.839277	350.999	351.006	0.0064	69.6869	68.5811	71.5768	2.99577	1.04045	-534.798	1.04393	-66.471	0.740777
885	TRUE	0.940978	351.453	351.463	0.01	79.4757	77.6034	84.1208	6.51742	2.89871	-660.517	1.0033	-79.7674	0.439254
886	TRUE	0.991707	351.652	351.668	0.0164	81.0425	77.7666	84.0412	6.27455	2.16895	-380.968	1.00259	-70.6757	0.645748
887	TRUE	0.792176	351.79	351.834	0.044	71.3344	68.9245	78.4683	9.54378	3.60151	-77.4338	1.30091	-69.7065	0.536966
888	TRUE	0.479721	351.977	351.979	0.0016	65.6691	65.2683	65.8918	0.623441	0.249933	-389.651	1.00816	-64.2408	0.709349
889	TRUE	0.632959	352.087	352.136	0.0492	70.5543	67.2891	79.6192	12.3301	4.32181	-213.664	1.02318	-66.2127	0.714541
890	TRUE	0.602287	352.26	352.284	0.0236	79.3528	78.3879	83.4422	5.05433	1.54729	-164.243	1.03658	-67.479	0.716341
891	TRUE	0.680751	352.763	352.771	0.0084	75.3855	72.1351	76.8606	4.72554	1.99862	651.665	1.05309	-79.5797	0.496143
892	TRUE	0.519544	352.877	352.879	0.0024	84.9261	84.1913	86.1284	1.93712	0.704184	-807.134	1.00968	-77.4171	0.506598
893	TRUE	0.742407	352.929	352.935	0.0064	66.6934	66.2518	68.2139	1.96204	0.716942	307.449	1.00046	-78.1041	0.50652
894	TRUE	0.449898	353.037	353.041	0.004	79.2794	74.3331	81.0046	6.67148	2.61087	1687	1.00457	-74.2523	0.595761
895	TRUE	0.947403	353.151	353.153	0.0024	79.3259	78.5244	79.9939	1.46954	0.529823	612.309	1.00127	-75.4827	0.608471
896	TRUE	0.443595	353.257	353.259	0.0016	83.2189	82.9962	83.6197	0.623441	0.249933	389.651	1.00816	-75.2723	0.546958
897	TRUE	0.553074	355.119	355.127	0.008	73.4556	70.9016	73.574	2.67242	1.00598	323.584	1.04057	-79.7761	0.405334
898	TRUE	0.567746	355.272	355.295	0.0228	69.9253	66.1125	69.9333	3.82082	1.81016	-179.488	1.00406	-76.409	0.476819
899	TRUE	0.733344	355.434	355.452	0.0176	64.9352	63.3563	71.1987	7.84234	3.51945	-401.109	1.05136	-74.7136	0.481965
900	TRUE	0.748498	355.589	355.591	0.0016	65.741	65.5183	66.1418	0.623441	0.249933	-389.651	1.00816	-66.3602	0.781193
901	TRUE	0.811413	355.733	355.736	0.0028	70.2553	69.6714	71.1947	1.52329	0.612459	-526.326	1.01159	-62.9466	0.761642
902	TRUE	0.641878	355.83	355.833	0.0032	71.9497	71.9497	71.9497	1.42109e-14	3.49676e-15	2.22045e-13	1	-72.0605	0.6454
903	TRUE	0.923626	355.916	355.921	0.0052	78.5011	78.3861	79.4827	1.09667	0.383958	-179.006	1.05154	-67.9389	0.730983
904	TRUE	0.748309	356.006	356.011	0.0048	77.8097	76.6889	78.0934	1.40448	0.408706	-166.933	1.13647	-68.4208	0.705948
905	TRUE	0.999624	356.108	356.11	0.002	72.3905	71.8873	72.6087	0.721411	0.294569	374.701	1.0422	-66.2408	0.769538
906	TRUE	0.699577	359.099	359.101	0.002	82.7142	79.3832	83.7918	4.40862	1.68667	-1945.39	1.40148	-72.4187	0.640836
907	TRUE	0.355594	374.732	374.757	0.0248	75.4981	72.3396	76.5951	4.25544	1.68759	-149.769	1.09702	-78.1417	0.445743
908	TRUE	0.84553	375.174	375.177	0.0024	76.2201	75.849	77.89	2.04103	0.773092	-834.966	1.08467	-66.3079	0.660592
909	TRUE	0.679238	375.307	375.316	0.0088	63.2751	60.3509	63.6611	3.31018	1.18304	-322.839	1.20966	-63.0646	0.801684
910	TRUE	0.728607	375.519	375.526	0.0068	87.5522	86.6507	90.2457	3.59505	1.46561	-528.752	1.00053	-75.814	0.549633
911	TRUE	0.642655	412.292	412.342	0.0496	36.9136	30.1745	42.0347	11.8602	3.07811	58.199	4.13677	-97.2607	0.161845
912	TRUE	0.776572	429.161	429.208	0.0464	107.366	98.92	117.935	19.015	4.25271	-49.5272	5.84762	-98.1201	0.166243
913	TRUE	0.316921	452.643	452.648	0.0052	84.9403	80.0995	85.6563	5.55679	2.35046	-1104.01	1.01102	-75.7226	0.541389
914	TRUE	0.828105	452.763	452.775	0.0112	70.2988	69.4585	73.0415	3.58306	1.54496	-326.83	1.01571	-66.8016	0.707445
915	TRUE	0.493155	452.937	452.944	0.0064	96.8329	92.0542	96.9045	4.85032	1.94951	789.77	1.09968	-81.9387	0.403457
916	TRUE	0.801654	453.122	453.125	0.0032	111.124	108.156	113.143	4.98753	1.98364	1781.26	1.0324	-81.708	0.451662
917	TRUE	0.430617	453.341	453.348	0.0076	77.4054	73.546	78.6821	5.13617	1.58464	-127.399	1.85212	-63.8803	0.710139
918	TRUE	0.500902	453.46	453.466	0.006	76.5058	71.4031	77.9766	6.57349	2.39834	-1105.05	1.08475	-63.2104	0.734846
919	TRUE	0.75582	453.543	453.606	0.0632	78.2981	69.4928	83.2622	13.7694	5.97502	-194.191	1.01802	-68.1761	0.641649
920	TRUE	0.430801	453.678	453.688	0.0096	109.64	105.087	110.628	5.54083	1.79209	331.433	1.28924	-78.9652	0.541442
921	TRUE	0.83111	453.771	453.774	0.0028	81.6714	80.7363	82.7402	2.00392	0.734452	747.494	1.00509	-72.694	0.664478
922	TRUE	0.940274	455.602	455.613	0.0112	80.8034	80.4231	81.2578	0.834752	0.292178	53.6728	1.01053	-73.1082	0.550256
923	TRUE	0.451089	455.698	455.711	0.0132	110.856	109.911	112.937	3.0262	1.31253	196.98	1.03432	-82.0833	0.49541
924	TRUE	0.812515	455.879	455.881	0.0016	92.5172	92.2946	92.918	0.623441	0.249933	389.651	1.00816	-81.8373	0.454213
925	TRUE	0.905548	455.978	455.981	0.0024	82.0707	81.1355	83.8742	2.73869	1.00243	1141.12	1.01549	-72.3586	0.603043
926	TRUE	0.34242	456.325	456.331	0.0052	79.9633	73.9764	85.4657	11.4892	3.69689	1953.75	1.03088	-82.7049	0.454064
927	TRUE	0.777534	456.521	456.525	0.0032	81.1164	79.3055	82.9274	3.6219	1.24845	1139.57	1.00018	-79.1469	0.552338
928	TRUE	0.957865	456.71	456.716	0.0064	81.9455	81.0683	85.3556	4.28737	1.5823	678.004	1.00175	-75.3948	0.597807
929	TRUE	0.607369	456.807	456.811	0.004	82.5559	81.977	84.1516	2.17462	0.724385	526.619	1.0333	-71.0332	0.665717
930	TRUE	0.538113	459.539	459.543	0.0044	81.3594	81.2842	83.235	1.95078	0.840164	-461.12	1.05743	-74.2796	0.536946
931	TRUE	0.798509	459.713	459.714	0.0016	80.5234	79.802	81.4229	1.62095	0.642088	1013.09	1.00178	-77.5407	0.546369
932	TRUE	0.483672	459.97	459.971	0.0016	80.4798	79.9543	80.8272	0.872818	0.347517	545.511	1.00577	-72.0704	0.712198
933	TRUE	0.920299	460.284	460.419	0.135	68.255	62.4473	70.5249	8.07765	3.08695	-22.2816	2.04573	-69.3985	0.568404
934	TRUE	0.994652	460.498	460.506	0.008	78.0235	75.6319	80.4469	4.815	1.61068	604.907	1.00379	-73.6722	0.666526
935	TRUE	0.379725	460.67	460.677	0.0068	78.2131	78.093	79.0537	0.960693	0.33417	83.7221	1.04614	-80.3403	0.462283
936	TRUE	0.575832	460.764	460.766	0.0024	80.5339	80.1331	81.3355	1.20235	0.44084	500.98	1.01501	-78.8651	0.477927
937	TRUE	0.631482	460.98	460.995	0.0152	81.091	75.1908	83.3303	8.13947	2.84162	496.979	1.03391	-76.1638	0.532716
938	TRUE	0.734575	471.358	471.359	0.0016	83.2735	82.4452	83.5674	1.12219	0.460853	-701.372	1.03705	-71.0761	0.726689
939	TRUE	0.622217	471.473	471.475	0.0028	81.7152	81.5964	81.8636	0.267189	0.0875256	3.53425	1.03885	-67.268	0.588688
940	TRUE	0.358866	471.621	471.626	0.0052	70.893	69.8906	71.8834	1.99281	0.755869	-370.137	1.01887	-81.8223	0.449939
941	TRUE	0.667894	526.048	526.123	0.0752	43.0738	29.4175	53.6872	24.2697	5.0102	-5.18762	6.28475	-96.8782	0.166938
942	TRUE	0.503821	551.999	552.001	0.0024	83.3655	83.2696	83.5006	0.231005	0.0932104	-4.25194	1.03588	-71.2259	0.629619
943	TRUE	0.849438	552.238	552.242	0.004	79.5311	78.7111	80.9584	2.24731	0.805327	575.987	1.00686	-77.4438	0.537247
944	TRUE	0.554747	552.33	552.338	0.0088	71.4802	71.1289	75.4012	4.2723	1.81893	539.523	1.05409	-75.1641	0.552238
945	TRUE	0.574749	566.784	566.819	0.0352	74.9171	69.7292	81.862	12.1329	3.77184	-214.405	1.24611	-69.3819	0.666805
946	TRUE	0.358687	568.979	568.981	0.0028	70.1722	68.7992	71.8125	3.0133	1.03224	1051.44	1.00211	-75.2608	0.613069
947	TRUE	0.551526	569.057	569.069	0.0124	79.223	71.8483	80.1763	8.32794	2.32573	368.522	1.34857	-77.6321	0.490229
948	TRUE	0.342489	569.146	569.147	0.0016	81.6996	81.5839	82.5725	0.9886	0.403004	-545.511	1.14964	-80.7051	0.426256
949	TRUE	0.477467	569.281	569.295	0.014	66.8554	66.2171	68.25	2.03291	0.55622	-58.382	1.12581	-71.1721	0.660385
950	TRUE	0.356508	569.358	569.38	0.022	83.8436	66.8139	83.8499	17.0359	9.16021	-780.934	1.00909	-67.9391	0.689864
951	TRUE	0.808957	569.511	569.521	0.0096	69.6435	66.4033	76.1201	9.71682	2.92409	-895.168	1.01742	-71.9965	0.641358
952	TRUE	0.354639	569.591	569.603	0.012	68.2168	68.041	69.468	1.42701	0.498038	117.829	1.00016	-74.5899	0.581522
953	TRUE	0.410095	569.674	569.676	0.0016	80.948	80.6719	81.0459	0.374065	0.153618	233.791	1.01068	-79.2275	0.455873
954	TRUE	0.924151	573.575	573.576	0.0016	67.937	67.937	67.937	1.42109e-14	4.35117e-15	9.93014e-12	1	-65.3658	0.772002
955	TRUE	0.410392	573.663	573.668	0.0052	113.897	111.639	118.811	7.1725	3.1374	-1504.53	1.01419	-80.6722	0.495642
956	TRUE	0.515799	573.985	573.99	0.0052	79.6381	78.649	83.4681	4.81919	1.89256	941.704	1.00823	-76.5512	0.592404
957	TRUE	0.989204	574.242	574.502	0.26	71.4436	66.6867	77.4524	10.7657	3.40688	4.75092	3.25384	-72.1606	0.488368
					0.0187517
