# Supplementary material for: Bazedoxifene reverses sexually dimorphic autistic-like abnormalities in biallelic MDGA1-mutant mice
Source: EMBO Mol Med. 2026 Mar 20;18(4):1358–98. doi: 10.1038/s44321-026-00402-y (PMC13084050; doi:10.1038/s44321-026-00402-y)
Supplement: Supplementary file 20 — Source data Fig. 7 [file 44321_2026_402_MOESM20_ESM.zip › Panel I and J/Batch4/Mdga1-KI_sham_284.xlsx]

## Sheet: Sheet1
ID	Accepted	Score	Begin Time (s)	End Time (s)	Call Length (s)	Principal Frequency (kHz)	Low Freq (kHz)	High Freq (kHz)	Delta Freq (kHz)	Frequency Standard Deviation (kHz)	Slope (kHz/s)	Sinuosity	Mean Power (dB/Hz)	Tonality
1	TRUE	0.762373	0.391204	0.400004	0.0088	78.631	74.8694	78.9576	4.08815	1.56024	469.465	1.0817	-73.4001	0.605387
2	TRUE	0.744305	0.483204	0.484804	0.0016	72.901	72.5002	73.1237	0.623441	0.249933	389.651	1.00816	-74.4426	0.620568
3	TRUE	0.816361	0.585204	0.587204	0.002	71.588	71.2985	72.2337	0.935162	0.359595	467.581	1.02223	-75.7939	0.584283
4	TRUE	0.694292	0.675604	0.677204	0.0016	67.8257	66.7481	68.369	1.62095	0.652809	1013.09	1.01707	-82.3771	0.442258
5	TRUE	0.497866	2.87142	2.87302	0.0016	67.742	67.742	67.742	1.42109e-14	4.6998e-15	3.08388e-12	1	-74.3021	0.529943
6	TRUE	0.842603	3.12213	3.13093	0.0088	65.9651	65.4883	67.4441	1.95574	0.821263	-212.318	1.00503	-76.8859	0.536665
7	TRUE	0.73834	3.17253	3.26533	0.0928	72.0167	58.6572	91.2394	32.5822	6.8697	-18.509	5.80111	-91.8594	0.210915
8	TRUE	0.473045	3.60573	3.60733	0.0016	68.3915	68.1421	68.6409	0.498753	0.197149	-311.721	1	-70.2906	0.649626
9	TRUE	0.444329	3.68093	3.68653	0.0056	79.4485	77.7452	82.7345	4.98926	1.92152	1022.57	1.05027	-82.6027	0.408666
10	TRUE	0.957206	3.78013	3.83973	0.0596	78.0804	70.5742	79.5548	8.98065	3.8396	129.921	1.03339	-77.4824	0.561066
11	TRUE	0.836411	3.92413	3.92813	0.004	69.917	68.7079	70.5347	1.82684	0.701169	454.979	1.00029	-83.619	0.415928
12	TRUE	0.69611	4.03564	4.03964	0.004	70.7588	69.1569	70.9615	1.8046	0.774312	459.616	1.0221	-77.102	0.455786
13	TRUE	0.548141	4.19044	4.19244	0.002	67.7942	67.7942	67.7942	1.42109e-14	5.94483e-15	-1.65336e-13	1	-76.7978	0.451668
14	TRUE	0.406135	4.30764	4.31124	0.0036	79.6123	79.3748	79.642	0.267189	0.0806379	44.5315	1.01162	-73.0639	0.551781
15	TRUE	0.518524	4.47124	4.47324	0.002	71.0536	70.6038	71.5034	0.899537	0.320169	-425.594	1.00633	-76.3572	0.61884
16	TRUE	0.860755	4.63164	4.65924	0.0276	71.546	64.9048	85.9612	21.0564	7.79151	138.837	1.96815	-76.8849	0.448397
17	TRUE	0.438221	4.74684	4.79004	0.0432	70.8905	70.545	78.5392	7.99418	3.58652	53.4057	1.13569	-69.9303	0.597068
18	TRUE	0.932299	4.85364	4.86404	0.0104	74.64	67.017	76.8891	9.87207	4.24957	936.877	1.03755	-73.9912	0.586895
19	TRUE	0.60537	5.21796	5.26276	0.0448	101.988	91.4936	109.588	18.0946	4.38576	202.625	3.39335	-93.2468	0.216584
20	TRUE	0.932998	5.56916	5.57116	0.002	66.8068	66.4773	67.1364	0.659067	0.266714	-353.708	1.00734	-70.2028	0.667712
21	TRUE	0.99336	5.65396	5.65796	0.004	80.9853	79.9218	81.3086	1.38686	0.487567	341.474	1.01672	-70.2196	0.651423
22	TRUE	0.606917	5.76236	5.79596	0.0336	76.2249	72.4551	84.5594	12.1043	3.99278	284.207	1.09811	-79.5583	0.486839
23	TRUE	0.954344	5.88276	5.92276	0.04	77.6128	69.9257	82.8935	12.9678	3.52819	107.343	1.2097	-77.7738	0.439566
24	TRUE	0.71859	5.99116	5.99276	0.0016	81.8475	79.9772	82.1147	2.13751	0.869791	1168.95	1.25162	-72.2468	0.643911
25	TRUE	0.372015	6.09587	6.09947	0.0036	73.2497	71.5286	74.5641	3.03556	1.14379	826.437	1.00757	-78.7819	0.442651
26	TRUE	0.875427	6.21467	6.21707	0.0024	77.6938	77.4266	79.0965	1.66993	0.628983	-667.973	1.09776	-71.7083	0.600265
27	TRUE	0.745251	6.33867	6.34347	0.0048	74.1563	72.8962	75.7236	2.82738	1.19539	662.825	1.02054	-69.0426	0.711379
28	TRUE	0.941281	6.42307	6.43067	0.0076	72.3854	70.2627	75.3635	5.10076	1.41596	600.472	1.036	-68.6277	0.714892
29	TRUE	0.638098	6.61227	6.61467	0.0024	78.6663	78.3991	79.1339	0.73477	0.267807	306.154	1.00557	-64.3601	0.710668
30	TRUE	0.961368	6.70587	6.70907	0.0032	72.4042	71.7066	72.4636	0.757036	0.252673	182.456	1.05637	-63.6379	0.766254
31	TRUE	0.941077	6.80027	6.80547	0.0052	70.8612	70.1828	72.7664	2.58355	1.04139	491.702	1.00083	-73.2321	0.638107
32	TRUE	0.99671	6.89987	6.90387	0.004	72.1611	70.5589	73.3835	2.82465	1.06993	655.02	1.31842	-76.7299	0.534953
33	TRUE	0.496008	7.10178	7.10658	0.0048	70.2413	69.9387	72.0537	2.11497	0.918782	470.606	1.01589	-74.8741	0.561304
34	TRUE	0.385443	7.20578	7.21138	0.0056	68.3578	66.7176	72.298	5.58042	1.70653	909.68	1.04675	-77.3511	0.551888
35	TRUE	0.832323	7.31138	7.31418	0.0028	71.8591	71.5362	71.9296	0.393362	0.136623	111.329	1.02237	-71.5141	0.651232
36	TRUE	0.41443	7.37678	7.89678	0.52	80.3927	42.3898	106.048	63.6586	12.4314	8.78358	53.0448	-94.1038	0.187053
37	TRUE	0.766538	7.94458	7.94658	0.002	85.3243	84.7142	87.4484	2.73424	1.04697	1318.77	1.04408	-83.6684	0.432692
38	TRUE	0.661229	8.05609	8.05809	0.002	70.2861	69.9833	71.1946	1.21126	0.457464	581.455	1.04041	-77.1614	0.554441
39	TRUE	0.647855	8.37169	8.37329	0.0016	75.8328	75.4677	75.9753	0.507659	0.214029	77.9302	1.26032	-70.8879	0.69147
40	TRUE	0.870679	8.68089	8.68489	0.004	80.6065	78.7139	83.8721	5.15824	1.59145	1177.05	1.0228	-76.175	0.596912
41	TRUE	0.942005	8.78129	8.78729	0.006	76.0338	74.5508	80.9228	6.37201	2.34624	1047.14	1.01483	-79.3779	0.525897
42	TRUE	0.239492	8.99569	9.00089	0.0052	76.7243	72.6052	80.8212	8.21607	3.19271	1858.42	1.06355	-76.6433	0.542291
43	TRUE	0.957818	9.1156	9.1196	0.004	79.2032	77.9725	80.1303	2.15782	0.933776	589.921	1.0164	-62.1027	0.765096
44	TRUE	0.492497	9.2064	9.2124	0.006	81.6738	80.5589	84.7858	4.22682	1.66588	705.836	1.0024	-76.3067	0.525735
45	TRUE	0.734507	9.3348	9.3408	0.006	73.8813	72.612	75.846	3.23399	0.914025	439.828	1.07756	-71.8449	0.663737
46	TRUE	0.660693	9.4484	9.4508	0.0024	81.0149	80.5473	81.3489	0.801568	0.28993	333.986	1.00236	-68.071	0.715643
47	TRUE	0.615902	9.5364	9.5432	0.0068	82.1226	78.9105	85.4348	6.52428	2.04279	820.327	1.06415	-78.2514	0.541392
48	TRUE	0.776796	9.7532	9.7548	0.0016	79.356	79.1957	80.211	1.01532	0.428059	623.441	1.08105	-77.0553	0.588284
49	TRUE	0.846658	9.9764	9.9808	0.0044	80.871	80.4753	81.0245	0.549222	0.171674	-46.3318	1.03903	-65.1753	0.773506
50	TRUE	0.693727	10.1343	10.1415	0.0072	69.6676	68.5583	70.5812	2.0229	0.868199	-300.575	1.02983	-61.5251	0.774374
51	TRUE	0.540863	10.2231	10.3015	0.0784	64.7013	61.7264	78.0675	16.3412	4.22242	-148.101	1.11463	-67.8064	0.64493
52	TRUE	0.936939	10.3719	10.3927	0.0208	67.1618	66.1082	80.9048	14.7965	7.44969	727.426	1.00354	-67.8266	0.657719
53	TRUE	0.512147	10.4619	10.4751	0.0132	66.5038	65.9836	66.7044	0.720834	0.231526	-30.642	1.01352	-64.4968	0.791243
54	TRUE	0.5575	10.6027	10.6083	0.0056	70.6308	68.765	70.987	2.22201	0.622954	-353.201	1.02781	-58.6648	0.813964
55	TRUE	0.779845	10.6927	10.6967	0.004	71.1505	69.3544	72.8946	3.54026	1.48801	1082.76	1.144	-76.4357	0.561616
56	TRUE	0.923126	10.9111	10.9127	0.0016	75.6474	73.6079	75.9324	2.32455	0.954991	1324.81	1.19269	-72.9446	0.58365
57	TRUE	0.900065	11.0975	11.1011	0.0036	68.2102	67.6684	68.5441	0.875787	0.33475	269.888	1.01612	-65.779	0.697984
58	TRUE	0.677849	11.3034	11.3122	0.0088	71.2829	69.01	73.9027	4.89271	1.7023	-569.491	1.04614	-68.1135	0.652352
59	TRUE	0.933969	11.4214	11.4738	0.0524	67.6729	65.0233	71.5688	6.54551	1.77686	-98.8438	1.03739	-71.9775	0.490378
60	TRUE	0.885554	11.5958	11.657	0.0612	68.2252	64.9836	71.7563	6.77265	2.23515	-79.004	1.03325	-63.4811	0.785872
61	TRUE	0.451281	11.785	11.8058	0.0208	68.4382	63.625	72.6984	9.07339	2.58467	-395.132	1.03737	-56.9508	0.86432
62	TRUE	0.864513	11.8994	11.901	0.0016	77.0771	76.988	77.3443	0.356252	0.166622	8.62348e-12	1.17855	-50.3383	0.855151
63	TRUE	0.334602	12.2029	12.2633	0.0604	77.7058	67.6937	79.9145	12.2208	3.89423	142.997	1.1225	-54.4903	0.868065
64	TRUE	0.690911	12.3313	12.3365	0.0052	70.769	70.3315	72.9457	2.61424	1.00269	539.634	1.01808	-57.5704	0.799139
65	TRUE	0.765941	12.8677	12.8693	0.0016	87.9365	87.2596	88.2571	0.997506	0.403004	623.441	1.0194	-73.1635	0.66973
66	TRUE	0.431707	13.0908	13.0936	0.0028	78.0951	77.9096	78.2807	0.371096	0.145223	146.671	1.00266	-65.8719	0.584831
67	TRUE	0.431721	13.2808	13.2832	0.0024	69.6505	69.3165	70.1181	0.801568	0.28993	333.986	1.00236	-80.012	0.467472
68	TRUE	0.685565	13.398	13.4	0.002	72.6778	71.4799	72.9673	1.48735	0.563474	695.328	1.06692	-69.2418	0.668486
69	TRUE	0.889006	13.5804	13.5872	0.0068	67.6457	65.356	68.6811	3.32502	1.11651	-361.713	1.30662	-64.7556	0.721179
70	TRUE	0.385752	13.6644	13.668	0.0036	78.9558	78.6886	80.6925	2.00392	0.670733	-484.224	1.12021	-61.5039	0.794057
71	TRUE	0.62241	13.7924	13.8096	0.0172	67.8786	66.8529	69.1093	2.25638	0.831967	-121.207	1.02003	-60.5183	0.714523
72	TRUE	0.594302	13.9828	13.9856	0.0028	70.4711	70.0332	70.6418	0.608598	0.216448	213.822	1.00844	-67.5946	0.738451
73	TRUE	0.653989	14.0667	14.0731	0.0064	71.9514	71.2985	73.5274	2.22884	0.779797	360.602	1.01543	-76.0492	0.53666
74	TRUE	0.7771	14.2555	14.2583	0.0028	74.2966	72.8865	75.7068	2.82033	1.06931	1085.01	1.01051	-67.0824	0.723069
75	TRUE	0.599775	14.3463	14.3479	0.0016	93.0152	92.6411	93.3893	0.74813	0.295724	467.581	1	-78.3566	0.489827
76	TRUE	0.566981	14.5447	14.5467	0.002	70.7158	70.5422	70.8895	0.347346	0.151643	197.847	1.00936	-69.645	0.675297
77	TRUE	0.516514	14.9279	14.9299	0.002	107.677	107.677	107.677	2.84217e-14	8.25576e-15	1.86479e-12	1	-71.9628	0.593949
78	TRUE	0.984073	15.0223	15.0319	0.0096	66.9241	65.549	67.9125	2.36351	0.842868	239.166	1.01942	-64.4288	0.78919
79	TRUE	0.41552	15.1275	15.1307	0.0032	68.2847	67.7357	71.9977	4.26204	1.57991	1310.98	1.05577	-78.5035	0.551321
80	TRUE	0.378303	15.2327	15.2359	0.0032	70.325	70.2434	70.659	0.415628	0.146357	115.968	1.01517	-69.5725	0.671676
81	TRUE	0.616609	15.6395	15.6443	0.0048	87.7618	86.0743	88.6998	2.62545	0.898088	311.17	1.37763	-81.3577	0.447434
82	TRUE	0.975028	15.7339	15.7463	0.0124	69.9527	68.6078	72.9244	4.31662	1.61311	317.446	1.00786	-72.7629	0.654105
83	TRUE	0.940374	15.9403	15.9419	0.0016	84.7819	84.105	85.1025	0.997506	0.403004	623.441	1.0194	-81.8631	0.43969
84	TRUE	0.361168	16.0375	16.0399	0.0024	83.8071	82.0036	85.1431	3.13947	1.13451	1308.11	1.00285	-79.9545	0.513776
85	TRUE	0.455578	16.1414	16.1478	0.0064	84.0387	83.0961	86.859	3.76291	1.49268	710.858	1.08133	-75.7662	0.548774
86	TRUE	0.808125	16.2766	16.2814	0.0048	76.9572	74.0849	77.1353	3.05041	1.03097	-578.155	1.13525	-65.6706	0.665659
87	TRUE	0.828569	16.4278	16.4334	0.0056	77.5955	74.11	80.9706	6.86061	2.74863	1051.77	1.18245	-73.839	0.660807
88	TRUE	0.968051	16.6348	16.8898	0.255	74.9487	66.2537	82.6418	16.388	5.44213	-35.6389	3.26512	-75.1438	0.429543
89	TRUE	0.969995	16.5198	16.535	0.0152	72.273	70.9367	81.5633	10.6266	4.31085	-640.559	1.20024	-78.0029	0.54047
90	TRUE	0.672628	16.6378	16.6458	0.008	79.8135	78.7256	83.4041	4.67851	2.0116	597.563	1.00222	-69.0609	0.723041
91	TRUE	0.904844	16.8902	16.8922	0.002	68.3506	68.0477	68.4485	0.400784	0.153333	176.854	1.03234	-71.7296	0.558044
92	TRUE	0.954144	16.9882	16.9942	0.006	77.939	76.2086	78.1542	1.94559	0.719313	357.435	1.02383	-70.1953	0.660428
93	TRUE	0.958466	17.2005	17.4655	0.265	73.5257	71.2271	79.4938	8.26663	3.5725	-26.2655	1.53522	-68.1923	0.568129
94	TRUE	0.987925	17.4625	17.4645	0.002	77.7302	77.4541	78.3358	0.881724	0.315942	404.601	1.02986	-59.9822	0.782985
95	TRUE	0.898723	17.7313	17.7329	0.0016	83.7363	83.193	84.8139	1.62095	0.652809	1013.09	1.01707	-65.8006	0.78829
96	TRUE	0.737999	17.8237	17.8257	0.002	71.1717	70.4191	71.6482	1.22907	0.45537	602.448	1.00829	-69.707	0.724154
97	TRUE	0.464487	17.9681	17.9709	0.0028	69.8757	69.6085	71.2562	1.64767	0.598637	-556.644	1.09785	-64.5621	0.746953
98	TRUE	0.974072	18.0908	18.1584	0.0676	69.9109	66.6858	71.2262	4.54039	1.9585	-56.8906	1.0083	-64.1466	0.666741
99	TRUE	0.986854	18.2408	18.2556	0.0148	67.9376	67.3659	68.9936	1.62776	0.504798	-5.30249	1.06787	-73.1754	0.600502
100	TRUE	0.870251	18.4408	18.5216	0.0808	74.2985	65.9291	77.3118	11.3827	3.30718	-110.376	1.03611	-67.7438	0.721812
101	TRUE	0.455682	18.678	18.6848	0.0068	69.8925	69.1046	71.7282	2.62362	0.845544	-390.181	1.00577	-64.8227	0.644447
102	TRUE	0.407329	18.7804	18.7924	0.012	79.0602	78.5838	79.5463	0.962474	0.350593	-83.8599	1.00308	-70.4736	0.63066
103	TRUE	0.487542	18.89	18.8948	0.0048	70.0538	69.6915	72.249	2.55753	1.00791	556.424	1.01684	-68.9744	0.72904
104	TRUE	0.616454	18.994	18.9992	0.0052	69.9744	69.1201	71.8372	2.71706	0.990305	543.794	1.01682	-66.9725	0.772002
105	TRUE	0.366031	19.1011	19.1031	0.002	70.2876	69.8512	71.0268	1.17563	0.414719	539.468	1.02759	-69.8722	0.675204
106	TRUE	0.770847	19.2059	19.2131	0.0072	79.1898	74.2423	79.6912	5.44892	2.38965	754.514	1.02627	-74.8844	0.592471
107	TRUE	0.726609	19.3367	19.3475	0.0108	78.3121	77.6812	78.98	1.29884	0.468158	-127.07	1.07031	-66.562	0.723304
108	TRUE	0.993787	19.4371	19.4387	0.0016	79.681	79.4138	79.7701	0.356252	0.166622	1.53818e-11	1.17855	-68.6712	0.674094
109	TRUE	0.546863	19.5527	19.5967	0.044	70.4871	63.8724	71.0604	7.188	3.65871	-159.041	1.00335	-67.2666	0.630707
110	TRUE	0.999326	19.6771	19.6847	0.0076	72.4736	70.9126	73.3915	2.47892	0.738426	284.419	1.02799	-63.0156	0.779527
111	TRUE	0.999237	19.7787	19.7803	0.0016	79.3689	78.9682	79.5916	0.623441	0.249933	389.651	1.00816	-56.9541	0.851058
112	TRUE	0.626929	19.8839	19.8879	0.004	71.4244	70.5783	72.3744	1.7961	0.568173	-426.929	1.00435	-52.6365	0.848953
113	TRUE	0.992131	20.0003	20.0127	0.0124	69.4186	67.5852	71.6378	4.05253	1.38014	309.809	1.04501	-59.4568	0.855289
114	TRUE	0.888361	20.1262	20.243	0.1168	76.8492	72.6585	80.5656	7.90704	3.20964	41.9047	1.03406	-60.3928	0.786699
115	TRUE	0.976818	21.0278	21.0318	0.004	82.6361	80.4095	85.308	4.89847	2.06008	1497.88	1.15896	-66.5687	0.791876
116	TRUE	0.94672	21.1449	21.3221	0.1772	77.5032	70.5519	80.1016	9.54971	3.62954	-29.03	1.01614	-60.5403	0.766303
117	TRUE	0.871042	21.1441	21.1529	0.0088	77.6415	73.077	78.4912	5.41411	1.6821	519.167	1.1526	-59.6836	0.793586
118	TRUE	0.941452	21.3213	21.3229	0.0016	70.2502	70.1522	70.5263	0.374065	0.153618	233.791	1.01068	-57.0273	0.858282
119	TRUE	0.957426	21.4121	21.4185	0.0064	76.147	73.6925	77.5677	3.87516	1.31965	628.922	1.06085	-69.3934	0.722553
120	TRUE	0.99529	21.8249	21.8269	0.002	67.3147	67.0386	67.5908	0.552191	0.182612	227.747	1.03518	-64.1202	0.635753
121	TRUE	0.732252	22.284	22.3348	0.0508	67.3256	66.0241	68.4618	2.43772	1.02282	-41.7414	1.00425	-69.411	0.594847
122	TRUE	0.752243	22.454	22.516	0.062	64.318	60.8374	68.227	7.38962	2.1242	-81.8594	1.02025	-66.5724	0.649841
123	TRUE	0.86607	22.602	22.6136	0.0116	77.9775	76.4231	80.4778	4.05475	0.794708	212.554	1.09158	-65.3736	0.722116
124	TRUE	0.963981	22.7056	22.714	0.0084	75.3045	69.9689	80.6328	10.6639	3.96019	1517.85	1.11637	-65.5824	0.769182
125	TRUE	0.582553	22.81	22.8188	0.0088	81.4604	72.0998	81.5967	9.49697	3.75327	1154.66	1.06341	-54.5042	0.864983
126	TRUE	0.918082	22.9112	22.9188	0.0076	80.3225	78.8854	83.6178	4.73236	1.2918	519.908	1.05702	-68.5187	0.719779
127	TRUE	0.492144	23.0931	23.1075	0.0144	80.6876	79.2487	80.9239	1.67519	0.398904	33.8635	1.04855	-64.4745	0.778974
128	TRUE	0.752594	23.9911	23.9931	0.002	80.1066	79.8305	80.1333	0.302814	0.114253	113.873	1.03232	-66.4733	0.730147
129	TRUE	0.595444	24.0962	24.1066	0.0104	78.2719	77.4539	79.2177	1.76379	0.51679	63.9998	1.06437	-69.1825	0.653049
130	TRUE	0.961909	24.11	24.4	0.29	75.7564	74.0631	77.9318	3.86867	1.40949	0.522764	1.45405	-70.3002	0.529891
131	TRUE	0.892301	24.203	24.2058	0.0028	74.7921	73.8569	78.2433	4.38636	1.61304	1558.6	1.06272	-65.4602	0.745732
132	TRUE	0.827904	24.4518	24.4742	0.0224	80.7058	68.6691	82.13	13.461	6.24128	-616.302	1.11366	-73.6914	0.582965
133	TRUE	0.966373	24.7262	24.8862	0.16	78.0837	73.6738	84.8664	11.1926	3.18393	-5.07757	3.04908	-73.926	0.42148
134	TRUE	0.499956	24.881	24.8842	0.0032	80.6903	80.4528	80.72	0.267189	0.0845777	54.1182	1.01256	-67.5734	0.701334
135	TRUE	0.949759	26.2713	26.2729	0.0016	71.7986	71.4512	72.3241	0.872818	0.347517	-545.511	1.00577	-64.7144	0.734544
136	TRUE	0.985636	26.3449	26.4621	0.1172	69.8905	69.3695	82.3842	13.0147	4.44239	103.867	1.01964	-72.7721	0.491227
137	TRUE	0.536883	26.5961	26.5981	0.002	69.3267	69.3	69.6028	0.302814	0.114253	-113.873	1.03232	-65.6803	0.717388
138	TRUE	0.91797	26.7069	26.7109	0.004	72.9579	72.3084	73.3206	1.01219	0.467897	-257.034	1.01711	-64.8379	0.694183
139	TRUE	0.545242	26.8593	26.9549	0.0956	69.1293	68.4673	71.1134	2.64611	1.0502	-22.4398	1.00297	-65.6033	0.661065
140	TRUE	0.601264	27.0385	27.0413	0.0028	71.1731	71.1026	71.496	0.393362	0.136623	-111.329	1.02237	-58.6298	0.774511
141	TRUE	0.996514	27.3052	27.3136	0.0084	66.3074	64.3886	68.9496	4.56103	1.37622	-519.724	1.03366	-62.5685	0.800125
142	TRUE	0.981024	27.4412	27.4468	0.0056	71.0145	70.0348	72.3133	2.27853	0.792121	-440.345	1.00784	-59.7763	0.854599
143	TRUE	0.588912	27.5088	27.5152	0.0064	70.5587	69.0001	71.5829	2.58283	0.842183	-410.571	1.03197	-65.779	0.790901
144	TRUE	0.733307	27.5996	27.7144	0.1148	70.3094	58.506	77.4278	18.9218	5.51343	-139.14	1.019	-73.9552	0.542195
145	TRUE	0.999471	27.7832	27.7908	0.0076	69.565	66.625	70.0298	3.40475	1.42951	450.751	1.00636	-68.9994	0.708031
146	TRUE	0.97259	27.8988	27.9004	0.0016	74.4557	73.8768	74.5448	0.667973	0.276311	-389.651	1.07279	-66.3011	0.787407
147	TRUE	0.69514	28.0408	28.0424	0.0016	81.8564	81.3844	82.5066	1.12219	0.445538	-701.372	1.00392	-67.1338	0.798865
148	TRUE	0.670157	28.1503	28.1591	0.0088	76.905	71.3141	77.7483	6.43417	2.69091	-894.758	1.10988	-61.4411	0.776009
149	TRUE	0.987059	28.2871	28.2915	0.0044	73.4822	73.1334	73.5119	0.378518	0.112203	54.6264	1.01405	-63.9069	0.773298
150	TRUE	0.943309	28.3911	28.4007	0.0096	69.7812	68.5269	76.8354	8.30847	2.98542	-861.779	1.02541	-67.5078	0.720843
151	TRUE	0.747397	28.4879	28.4899	0.002	70.69	70.5297	71.1531	0.623441	0.243171	-311.721	1.01894	-61.9936	0.786237
152	TRUE	0.802351	28.5775	28.6399	0.0624	70.8336	70.1705	78.6561	8.4856	3.72722	-91.7019	1.07224	-59.6355	0.773207
153	TRUE	0.871293	28.9291	28.9351	0.006	70.4161	70.1415	71.7075	1.56603	0.528754	-257.857	1.02995	-64.1749	0.734499
154	TRUE	0.987372	29.0471	29.0583	0.0112	76.9126	71.6144	77.1194	5.50499	2.72042	496.74	1.0083	-70.6333	0.69782
155	TRUE	0.605084	29.1554	29.157	0.0016	69.4397	69.2171	69.8405	0.623441	0.249933	389.651	1.00816	-70.3627	0.718744
156	TRUE	0.705253	29.2666	29.2682	0.0016	75.968	75.4693	76.4668	0.997506	0.394299	623.441	1	-71.7055	0.648241
157	TRUE	0.762571	29.7022	29.7082	0.006	73.3785	72.5992	73.9054	1.30626	0.46039	-226.314	1.04757	-66.7329	0.711871
158	TRUE	0.617874	29.8338	29.8726	0.0388	64.6162	64.3989	71.3651	6.96616	3.05092	-182.938	1.00233	-67.2149	0.703514
159	TRUE	0.606758	29.9638	29.967	0.0032	77.7156	77.634	78.2871	0.653129	0.223515	-170.086	1.03849	-66.6075	0.615742
160	TRUE	0.536964	30.1113	30.1181	0.0068	76.9171	68.0678	77.1116	9.04374	3.9754	1404.48	1.02267	-72.9168	0.576347
161	TRUE	0.955391	30.4305	30.4349	0.0044	74.2044	72.4862	74.8984	2.41212	0.940672	571.436	1.25231	-70.9456	0.637876
162	TRUE	0.659019	30.8665	30.8685	0.002	74.4434	73.2589	74.6928	1.43392	0.531451	632.348	1.10015	-74.6183	0.625811
163	TRUE	0.578243	30.9729	30.9749	0.002	72.3921	71.9289	72.5524	0.623441	0.243171	-311.721	1.01894	-59.7748	0.847839
164	TRUE	0.9923	31.1593	31.2669	0.1076	72.345	68.6164	83.3677	14.7513	6.3477	120.383	1.00907	-59.0651	0.773329
165	TRUE	0.926587	31.8112	31.82	0.0088	86.7873	82.0734	90.4171	8.34369	3.45547	902.292	1.04201	-72.6203	0.636707
166	TRUE	0.791635	32.4131	32.4163	0.0032	79.1594	78.1129	85.52	7.40708	2.60582	2132.26	1.13484	-75.0857	0.640863
167	TRUE	0.516424	32.9267	32.9547	0.028	80.8461	72.1095	86.2854	14.1759	5.93246	-392.95	1.28202	-76.4628	0.496543
168	TRUE	0.627499	33.4422	33.4446	0.0024	84.6585	83.6936	84.9702	1.27657	0.454619	389.651	1.23849	-79.1272	0.490468
169	TRUE	0.359454	33.6602	33.6634	0.0032	65.3896	65.2783	67.0076	1.72931	0.600302	-443.769	1.1554	-73.955	0.556402
170	TRUE	0.338875	33.7954	33.7974	0.002	63.9628	63.6333	64.2924	0.659067	0.266714	-353.708	1.00734	-70.6225	0.644532
171	TRUE	0.615136	33.8834	33.8878	0.0044	74.2745	73.6566	74.4575	0.800856	0.289311	146.916	1.0387	-79.5783	0.475253
172	TRUE	0.413263	34.0026	34.0062	0.0036	64.6196	62.7567	65.2134	2.45666	0.721661	-512.562	1.13156	-72.8927	0.56024
173	TRUE	0.981314	34.0958	34.1014	0.0056	67.8136	66.2088	69.6684	3.45958	1.3327	-607.804	1.00184	-70.3458	0.589156
174	TRUE	0.518704	34.2734	34.275	0.0016	67.8541	67.0258	68.148	1.12219	0.460853	-701.372	1.03705	-70.3031	0.63206
175	TRUE	0.877557	34.3682	34.4298	0.0616	63.6887	61.0589	68.0733	7.01439	2.36824	-82.2528	1.02468	-69.1413	0.653129
176	TRUE	0.575088	34.5206	34.5242	0.0036	74.8374	73.9246	78.4519	4.52737	1.62041	-1273.2	1.05912	-62.5584	0.793874
177	TRUE	0.435579	34.7106	34.7318	0.0212	68.3921	66.7568	70.8271	4.07035	1.31875	-167.157	1.00678	-59.9794	0.773502
178	TRUE	0.414855	34.9122	34.9234	0.0112	66.158	64.8661	66.3855	1.51939	0.494755	-122.852	1.01111	-64.8596	0.64414
179	TRUE	0.894069	35.0342	35.0382	0.004	69.1426	67.6656	69.959	2.29337	0.706755	521.221	1.02082	-65.8893	0.782039
180	TRUE	0.968239	35.1281	35.1297	0.0016	73.5356	73.4466	74.1146	0.667973	0.276311	389.651	1.07279	-60.0122	0.859293
181	TRUE	0.431056	35.4257	35.4309	0.0052	71.7031	70.5305	73.9891	3.45862	1.03162	597.179	1.03575	-67.1618	0.723772
182	TRUE	0.966197	35.9141	35.9201	0.006	70.2643	68.7663	70.699	1.93271	0.797016	353.107	1.0133	-73.8664	0.508671
183	TRUE	0.48321	35.9993	36.0033	0.004	70.9106	68.3055	71.7196	3.41408	1.11557	807.977	1.04589	-70.5576	0.717486
184	TRUE	0.683393	36.104	36.1072	0.0032	78.2125	74.0117	78.5465	4.53479	1.56245	1185.96	1.18922	-61.6755	0.779127
185	TRUE	0.444676	36.1952	36.1996	0.0044	81.2417	80.6964	83.7896	3.09319	1.35157	708.117	1.00355	-71.4862	0.634415
186	TRUE	0.669867	36.408	36.416	0.008	71.8648	66.1921	72.414	6.22195	1.99801	775.015	1.05229	-72.0732	0.608375
187	TRUE	0.480825	36.5056	36.5072	0.0016	77.9749	77.7255	78.0461	0.320627	0.129065	155.86	1.04572	-78.5323	0.489838
188	TRUE	0.536244	36.6216	36.6244	0.0028	72.3358	71.371	72.6327	1.26173	0.465426	454.151	1.03671	-65.9463	0.768816
189	TRUE	0.370538	36.7096	36.7112	0.0016	82.9376	81.2009	83.2048	2.00392	0.828933	1168.95	1.15671	-78.8661	0.579521
190	TRUE	0.566465	37.5483	37.5531	0.0048	78.7993	78.6568	80.7133	2.05651	1.01824	437.056	1.00868	-76.7105	0.581926
191	TRUE	0.97617	37.6535	37.6583	0.0048	79.736	79.0052	83.5871	4.58193	1.68452	956.51	1.03643	-77.5349	0.56174
192	TRUE	0.83484	37.9879	37.9907	0.0028	79.7217	79.024	80.2857	1.26173	0.445911	454.151	1.00193	-80.4045	0.455412
193	TRUE	0.646213	38.0942	38.097	0.0028	69.9291	69.5877	70.1369	0.549222	0.179084	178.48	1.00669	-62.9181	0.798103
194	TRUE	0.495974	40.3704	40.382	0.0116	64.7661	56.7507	65.3415	8.59083	4.23341	-744.731	1.00291	-76.5627	0.453256
195	TRUE	0.943234	40.5284	40.5304	0.002	70.1839	64.6397	76.0309	11.3912	4.92941	6444.98	1.00398	-79.0954	0.412015
196	TRUE	0.439348	40.698	40.7024	0.0044	71.6738	71.4066	72.9207	1.51407	0.500419	-321.66	1.05246	-69.0839	0.714886
197	TRUE	0.754878	40.802	40.8036	0.0016	79.7033	79.4272	79.8013	0.374065	0.153618	-233.791	1.01068	-68.214	0.632227
198	TRUE	0.924236	41.2163	41.2287	0.0124	73.2708	68.9446	79.0013	10.0567	3.33154	-777.677	1.04327	-76.5315	0.498714
199	TRUE	0.743833	41.4775	41.4807	0.0032	76.6612	76.1862	77.9897	1.80353	0.699167	-604.577	1.09798	-67.3225	0.740217
200	TRUE	0.480214	41.5811	41.5827	0.0016	83.8963	83.6202	83.9942	0.374065	0.153618	-233.791	1.01068	-71.7546	0.617947
201	TRUE	0.512451	41.7671	41.7687	0.0016	70.2769	69.8761	70.4996	0.623441	0.249933	389.651	1.00816	-66.8867	0.770761
202	TRUE	0.685867	41.9715	41.9763	0.0048	76.4305	76.4305	76.4305	2.84217e-14	5.42686e-15	6.76726e-13	1	-69.0796	0.656329
203	TRUE	0.550017	42.0795	42.0811	0.0016	77.6023	77.5043	77.8784	0.374065	0.153618	233.791	1.01068	-74.097	0.588632
204	TRUE	0.459558	42.163	42.2338	0.0708	67.4901	62.4068	81.2554	18.8486	6.39043	-260.51	1.00306	-75.2325	0.482472
205	TRUE	0.481268	42.3126	42.3182	0.0056	70.6777	67.6989	70.8806	3.18172	1.44644	-558.681	1.09135	-76.6973	0.637928
206	TRUE	0.583118	42.4162	42.4182	0.002	81.8204	81.8204	81.8204	2.84217e-14	9.53293e-15	4.97276e-12	1	-70.953	0.719861
207	TRUE	0.995334	42.5078	42.5146	0.0068	67.1881	65.9005	68.6131	2.71267	0.816515	-365.223	1.01999	-73.4269	0.642821
208	TRUE	0.983496	42.6214	42.6266	0.0052	76.3043	74.2707	76.8313	2.56056	1.07689	600.931	1.11531	-72.1403	0.651326
209	TRUE	0.657959	42.7318	42.7362	0.0044	78.8892	77.7389	80.1287	2.38986	0.84866	-584.152	1.02233	-65.415	0.717944
210	TRUE	0.773603	43.4265	43.4457	0.0192	73.0032	71.8454	74.4801	2.63467	0.930538	78.1645	1.08234	-76.0579	0.615437
211	TRUE	0.800804	43.5813	43.5841	0.0028	66.9705	66.8889	67.2822	0.393362	0.146665	-137.836	1.01178	-70.1706	0.607399
212	TRUE	0.645852	43.6749	43.6881	0.0132	74.7065	72.7827	75.9638	3.1811	1.14513	-186.157	1.1268	-78.9452	0.535353
213	TRUE	0.726252	43.8469	43.8493	0.0024	73.481	72.7462	74.4829	1.73673	0.627756	-723.637	1.00384	-69.6047	0.706476
214	TRUE	0.607374	43.9529	43.9573	0.0044	77.169	76.9806	78.3261	1.34545	0.568231	-322.818	1.01161	-69.7502	0.70736
215	TRUE	0.937195	44.0133	44.0165	0.0032	70.3601	69.9668	70.7015	0.73477	0.274736	-61.8493	1.18603	-69.2381	0.708719
216	TRUE	0.741835	44.1057	44.1233	0.0176	75.706	68.6897	76.126	7.43623	2.90308	-438.302	1.02811	-66.2327	0.695871
217	TRUE	0.755845	44.3233	44.3493	0.026	69.0316	69.0034	72.5156	3.51226	1.6409	129.123	1.00586	-72.2276	0.658582
218	TRUE	0.495977	44.4457	44.4529	0.0072	68.2113	68.1556	68.412	0.256424	0.0594024	-16.5679	1.00437	-63.3409	0.664061
219	TRUE	0.990157	44.6181	44.6389	0.0208	67.1977	64.8312	68.8973	4.06613	1.35201	-169.362	1.02002	-71.6555	0.581062
220	TRUE	0.998002	44.7405	44.7505	0.01	73.9311	70.0169	79.7796	9.76269	3.07203	1012.08	1.12955	-66.5898	0.659639
221	TRUE	0.991163	44.8425	44.8453	0.0028	72.9103	72.0271	73.2592	1.23204	0.441745	436.48	1.02513	-67.1679	0.774506
222	TRUE	0.996405	45.0409	45.0429	0.002	80.4954	80.1658	80.8249	0.659067	0.266714	353.708	1.00734	-60.5481	0.811482
223	TRUE	0.503264	45.1536	45.1572	0.0036	80.3661	80.0173	80.3958	0.378518	0.121109	75.7936	1.01574	-67.5197	0.653126
224	TRUE	0.53322	45.276	45.2792	0.0032	68.7438	68.1055	69.6715	1.56603	0.585918	-530.358	1.01274	-70.0923	0.70637
225	TRUE	0.768963	45.362	45.376	0.014	72.7672	66.711	73.1464	6.43538	2.85097	512.665	1.03728	-70.7891	0.665653
226	TRUE	0.609522	45.58	45.5912	0.0112	76.1706	72.8981	77.3329	4.43473	1.78989	-463.994	1.03575	-64.6538	0.776695
227	TRUE	0.946331	45.7884	45.8134	0.025	74.3123	69.0694	76.0866	7.01724	2.66271	271.081	1.00135	-74.3735	0.471525
228	TRUE	0.735713	45.6712	45.6964	0.0252	75.5007	69.7649	76.6885	6.92363	3.07613	-242.949	1.06643	-77.0468	0.605061
229	TRUE	0.639122	46.1255	46.1279	0.0024	86.0763	85.8091	87.0114	1.20235	0.454619	500.98	1.04207	-65.6061	0.738949
230	TRUE	0.419241	46.2519	46.2659	0.014	79.6274	73.9645	81.8884	7.92386	2.73591	-495.785	1.22368	-63.8665	0.780493
231	TRUE	0.980048	46.7049	46.8699	0.165	71.8592	67.8354	77.3255	9.49009	3.54905	-7.88053	2.27331	-72.3671	0.505657
232	TRUE	0.567843	46.5335	46.5351	0.0016	78.8305	78.0824	79.0443	0.961881	0.387194	467.581	1.24253	-71.5003	0.708507
233	TRUE	0.995932	46.8635	46.8715	0.008	71.9138	67.9489	72.2469	4.298	1.62459	546.302	1.0996	-70.751	0.689996
234	TRUE	0.996997	46.9487	46.9807	0.032	75.0165	68.1258	84.7601	16.6343	7.4833	-506.559	1.16586	-73.2947	0.5419
235	TRUE	0.995882	47.0635	47.0667	0.0032	68.5966	68.3739	69.1978	0.823833	0.245317	199.464	1.03879	-69.3718	0.701569
236	TRUE	0.958279	47.1622	47.167	0.0048	76.4325	72.7258	78.2292	5.50343	2.13938	1300.75	1.12288	-65.5399	0.77664
237	TRUE	0.967812	47.2626	47.2702	0.0076	78.1598	76.4899	78.3305	1.84064	0.540938	201.731	1.04647	-60.6301	0.790892
238	TRUE	0.998492	47.3514	47.3622	0.0108	71.0868	68.0249	71.1395	3.11461	1.36564	299.823	1.01937	-75.6555	0.651418
239	TRUE	0.83356	47.4618	47.465	0.0032	74.766	73.4152	77.0742	3.65901	1.2141	1087	1.01867	-67.7966	0.763401
240	TRUE	0.944249	47.9922	47.9942	0.002	81.6115	81.2953	81.9009	0.605629	0.218335	290.727	1.00254	-76.4405	0.57116
241	TRUE	0.822668	48.1037	48.1097	0.006	72.1685	70.4466	76.0353	5.58871	1.57713	774.608	1.08818	-80.8429	0.499904
242	TRUE	0.937837	48.2171	48.5371	0.32	74.8734	73.4226	76.7645	3.34187	1.49389	-10.4326	1.01469	-75.3047	0.428691
243	TRUE	0.448144	48.2181	48.2197	0.0016	80.4947	80.2453	80.566	0.320627	0.129065	155.86	1.04572	-64.27	0.741207
244	TRUE	0.471102	48.4181	48.4205	0.0024	78.002	77.4008	78.4695	1.06876	0.385797	445.315	1.00188	-72.3232	0.659609
245	TRUE	0.964895	48.5317	48.5337	0.002	77.393	73.786	78.5331	4.74706	1.86263	2299.1	1.20819	-72.0896	0.64805
246	TRUE	0.656285	48.9193	48.9245	0.0052	72.8499	69.7129	73.2101	3.49718	1.22654	695.805	1.01826	-80.4146	0.466481
247	TRUE	0.835823	49.0213	49.0329	0.0116	80.088	73.5365	80.845	7.30852	3.30167	642.368	1.00142	-67.2899	0.667154
248	TRUE	0.519668	49.232	49.2372	0.0052	74.373	69.5917	74.6982	5.10651	2.54817	-1000.72	1.01238	-65.6509	0.760529
249	TRUE	0.81075	49.5424	49.5444	0.002	79.0019	78.8283	79.1756	0.347346	0.151643	197.847	1.00936	-73.0728	0.613172
250	TRUE	0.967261	49.684	49.7124	0.0284	74.8198	67.1283	77.7637	10.6354	4.01585	-439.216	1.06749	-64.9563	0.707811
251	TRUE	0.455973	49.862	49.864	0.002	81.7304	81.3653	82.4073	1.04204	0.442743	572.548	1.05111	-66.3102	0.79592
252	TRUE	0.672604	50.01	50.0148	0.0048	66.9328	65.6859	68.5541	2.86817	0.946334	-604.99	1.00244	-70.0323	0.704067
253	TRUE	0.94564	50.4431	50.4491	0.006	75.7856	72.8466	76.706	3.8594	1.42239	-716.215	1.06794	-68.8959	0.594852
254	TRUE	0.481148	50.4399	50.4987	0.0588	76.012	72.3012	76.7005	4.39933	1.6021	-76.0106	1.03886	-69.0504	0.716944
255	TRUE	0.914563	50.6071	50.6119	0.0048	76.77	75.5292	78.9635	3.43426	1.08694	-667.306	1.03362	-66.4278	0.712592
256	TRUE	0.6159	50.8427	50.8443	0.0016	78.9889	78.9889	78.9889	0	6.40475e-15	7.60486e-12	1	-71.449	0.638101
257	TRUE	0.998468	50.9431	50.9459	0.0028	74.6067	73.8274	74.9852	1.15782	0.394331	392.302	1.01717	-71.173	0.665038
258	TRUE	0.632852	51.161	51.1626	0.0016	75.5609	74.7326	75.8548	1.12219	0.460853	-701.372	1.03705	-58.3913	0.829703
259	TRUE	0.700063	51.281	51.3054	0.0244	67.4564	66.2515	68.1095	1.85799	0.491973	4.57247	1.02719	-65.2539	0.715575
260	TRUE	0.808313	51.3714	51.3874	0.016	67.7309	66.9198	70.6646	3.7448	1.42444	217.109	1.01037	-71.3164	0.714518
261	TRUE	0.662719	51.4746	51.4838	0.0092	81.5798	76.4543	84.5553	8.10108	3.48736	870.914	1.00998	-75.8158	0.583777
262	TRUE	0.965461	51.587	51.5922	0.0052	76.6627	75.9118	77.1492	1.2374	0.576313	-235.274	1.00578	-60.9454	0.840788
263	TRUE	0.992129	51.7022	51.7078	0.0056	67.4969	66.4578	68.061	1.60314	0.560922	308.739	1.0133	-71.2432	0.666178
264	TRUE	0.972924	51.8914	51.8946	0.0032	77.8648	77.5085	78.1913	0.682817	0.227242	207.195	1.00068	-66.9003	0.713976
265	TRUE	0.802036	52.0978	52.1018	0.004	78.564	76.7976	80.8797	4.08206	1.19126	880.341	1.02869	-73.22	0.661834
266	TRUE	0.957809	52.2193	52.2217	0.0024	77.4278	76.4258	77.9622	1.53634	0.561619	-640.141	1.01473	-67.0567	0.800533
267	TRUE	0.968448	52.3417	52.3473	0.0056	79.0939	77.3141	79.996	2.68192	1.06832	458.873	1.01229	-60.9011	0.837319
268	TRUE	0.46965	52.4613	52.4637	0.0024	81.7382	81.2707	82.2726	1.00196	0.361014	417.483	1.0005	-76.8565	0.534445
269	TRUE	0.996054	52.5653	52.5685	0.0032	80.3525	80.3228	80.59	0.267189	0.0845777	54.1182	1.01256	-65.4023	0.783598
270	TRUE	0.500309	52.6737	52.6793	0.0056	75.2666	71.5923	78.273	6.68069	2.16957	1164.75	1.03536	-81.7465	0.487959
271	TRUE	0.985171	52.7713	52.7737	0.0024	72.1924	71.5912	72.994	1.40274	0.50676	584.476	1.00306	-75.2329	0.638789
272	TRUE	0.910296	53.0913	53.0933	0.002	86.2678	85.6067	86.8806	1.27397	0.492147	631.866	1.00889	-83.8772	0.394301
273	TRUE	0.813256	53.2956	53.2984	0.0028	83.6049	83.2042	84.5401	1.33595	0.50128	-498.329	1.02722	-68.4376	0.730848
274	TRUE	0.980568	53.5318	54.0618	0.53	69.7284	68.2917	75.0826	6.79092	2.85259	10.8326	1.31425	-67.5559	0.513832
275	TRUE	0.989457	53.396	53.404	0.008	82.6318	80.2351	84.4418	4.2067	1.60497	620.704	1.06294	-73.923	0.607176
276	TRUE	0.38637	53.6456	53.6484	0.0028	85.2714	83.5639	85.6883	2.12441	0.907609	658.791	1.2416	-74.892	0.641657
277	TRUE	0.967789	53.7352	53.752	0.0168	72.1703	66.401	78.4374	12.0363	4.09869	752.725	1.0765	-76.2291	0.598697
278	TRUE	0.938201	53.8484	53.8516	0.0032	77.2485	75.2075	78.488	3.28049	1.15469	1040.62	1.01737	-73.5551	0.678388
279	TRUE	0.663985	54.0508	54.0568	0.006	75.8891	71.638	76.4977	4.85972	1.88177	-848.067	1.07548	-65.5859	0.785056
280	TRUE	0.860141	54.2072	54.2448	0.0376	68.9615	66.1222	69.7488	3.62663	1.68697	-98.6312	1.00118	-69.2745	0.627045
281	TRUE	0.748803	54.3536	54.3584	0.0048	81.0671	78.4148	81.2518	2.83697	1.22265	615.266	1.06094	-68.772	0.731183
282	TRUE	0.902871	54.4672	54.4752	0.008	81.8201	79.2802	84.2974	5.01722	1.43437	560.758	1.05494	-71.8619	0.656371
283	TRUE	0.975613	54.6808	54.6852	0.0044	74.7397	73.9456	77.7308	3.78518	1.08969	652.273	1.13648	-65.1078	0.788885
284	TRUE	0.788316	54.7968	54.8008	0.004	73.2116	72.5574	73.2932	0.735844	0.268421	-179.185	1.01925	-67.8392	0.706425
285	TRUE	0.436527	54.8992	54.902	0.0028	81.54	80.7385	83.6775	2.93908	1.02686	-1007.26	1.03706	-69.7795	0.726578
286	TRUE	0.529099	54.9932	55.0024	0.0092	76.1102	73.8392	81.0949	7.2557	2.16897	709.622	1.03075	-72.0595	0.648621
287	TRUE	0.695149	55.1008	55.1024	0.0016	68.5904	68.0204	69.5166	1.49626	0.597287	-935.162	1.00886	-72.9885	0.696134
288	TRUE	0.577239	55.1911	55.2235	0.0324	70.33	68.4984	71.036	2.53757	0.824427	-40.9028	1.02534	-75.4243	0.496708
289	TRUE	0.523289	55.3271	55.3351	0.008	76.3786	72.6899	76.9649	4.27503	1.75241	-600.767	1.07965	-65.08	0.785555
290	TRUE	0.710644	55.4943	55.5007	0.0064	66.8288	66.4766	68.2748	1.79821	0.602833	-280.062	1.00003	-60.6161	0.768074
291	TRUE	0.588911	55.6223	55.6279	0.0056	76.5944	74.3772	77.6707	3.29349	0.886637	-434.148	1.11727	-59.1938	0.84309
292	TRUE	0.458511	55.7851	55.7867	0.0016	78.9625	78.7398	79.3633	0.623441	0.249933	-389.651	1.00816	-55.432	0.840547
293	TRUE	0.604853	55.9655	55.9683	0.0028	80.9457	79.8102	83.15	3.33986	1.24255	1245.82	1.02577	-73.0438	0.721966
294	TRUE	0.536972	56.1139	56.1227	0.0088	79.1826	75.4747	79.5686	4.0939	1.41512	-423.309	1.07178	-61.1669	0.79363
295	TRUE	0.546013	56.2318	56.3598	0.128	66.8221	63.7284	82.7641	19.0357	7.9289	-140.42	1.00096	-59.869	0.770896
296	TRUE	0.667188	56.5306	56.5322	0.0016	69.1714	69.1714	69.1714	2.84217e-14	7.53644e-15	1.39022e-11	1	-59.152	0.759847
297	TRUE	0.658706	56.7542	56.815	0.0608	66.8759	63.9441	78.9381	14.994	4.64269	-219.064	1.09467	-67.1281	0.707453
298	TRUE	0.585793	56.9034	56.9534	0.05	68.8583	67.4723	78.4873	11.015	4.62828	41.9362	1.15161	-69.19	0.59043
299	TRUE	0.474676	57.1074	57.1422	0.0348	70.6989	69.5174	77.2462	7.72872	2.9315	242.421	1.0412	-65.517	0.650324
300	TRUE	0.99027	57.9157	58.1807	0.265	78.5328	67.8016	82.1682	14.3666	4.55441	2.39745	4.4628	-62.0961	0.722341
301	TRUE	0.930725	58.1712	58.1844	0.0132	77.4453	74.1549	80.7298	6.57483	2.14499	-394.528	1.06389	-58.3854	0.847703
302	TRUE	0.969834	58.409	58.679	0.27	79.095	71.8943	80.6932	8.7989	3.8244	-27.0625	1.39854	-66.4421	0.62474
303	TRUE	0.717148	58.4092	58.4208	0.0116	78.1801	76.1465	84.712	8.56556	2.84462	776.262	1.02628	-66.5173	0.719895
304	TRUE	0.847218	58.6684	58.676	0.0076	72.6674	71.3886	73.5209	2.13234	0.660734	287.924	1.00802	-59.0102	0.853439
305	TRUE	0.990453	58.8972	58.9072	0.01	79.2007	77.168	81.8405	4.67251	2.09943	473.173	1.0011	-63.5203	0.774913
306	TRUE	0.714892	59.6715	59.6775	0.006	83.2889	80.0838	84.7139	4.63002	1.75149	871.382	1.09055	-83.7217	0.407261
307	TRUE	0.680603	59.7947	59.7971	0.0024	80.8388	79.2356	81.7739	2.5383	0.924379	1057.62	1.01082	-66.5466	0.720075
308	TRUE	0.522765	59.8787	59.8803	0.0016	82.5747	80.4461	83.8127	3.36658	1.34696	2104.11	1.00519	-82.1197	0.46399
309	TRUE	0.391188	60.2566	60.2586	0.002	82.5474	81.8081	82.9838	1.17563	0.414719	539.468	1.02759	-77.4374	0.542167
310	TRUE	0.589833	60.9238	60.933	0.0092	85.5421	84.8274	86.7118	1.8844	0.546753	-88.0195	1.11067	-68.6254	0.723078
311	TRUE	0.992184	61.1126	61.1146	0.002	81.2887	80.4204	81.5782	1.15782	0.417505	518.474	1.06066	-74.1251	0.627006
312	TRUE	0.636135	61.2877	61.3065	0.0188	66.8491	64.6002	67.2819	2.68167	0.840997	-64.7947	1.0707	-61.7352	0.799226
313	TRUE	0.430874	61.4397	61.4433	0.0036	72.4821	71.1981	73.9516	2.75353	0.909132	-749.164	1.00823	-58.9935	0.870078
314	TRUE	0.881072	61.6093	61.6233	0.014	67.9962	66.3412	69.8749	3.53376	1.15802	-241.219	1.0169	-56.53	0.79279
315	TRUE	0.863405	61.7221	61.7641	0.042	73.2784	71.1557	81.4526	10.2969	3.30358	-171.171	1.19743	-53.7693	0.869587
316	TRUE	0.370556	62.69	62.6964	0.0064	86.257	82.4709	86.8418	4.37097	1.6211	684.082	1.01539	-77.5673	0.561126
317	TRUE	0.983555	62.9208	62.9296	0.0088	84.2849	82.4369	86.045	3.60819	1.39397	415.702	1.01267	-72.1145	0.594861
318	TRUE	0.9537	63.014	63.1596	0.1456	72.0822	65.3774	80.6965	15.319	5.14423	-94.6328	1.00786	-68.2026	0.581359
319	TRUE	0.3875	63.3343	63.3363	0.002	63.7826	62.8118	64.7534	1.94157	0.765466	-1019.14	1.00602	-67.2904	0.715765
320	TRUE	0.413592	63.4247	63.4363	0.0116	77.9557	71.0317	78.1502	7.11859	2.97313	-653.487	1.16129	-66.7776	0.715293
321	TRUE	0.320549	63.4827	63.4887	0.006	67.3168	65.7606	68.2843	2.52373	0.997206	-390.604	1.02565	-56.3504	0.847347
322	TRUE	0.502045	63.5715	63.6303	0.0588	70.7814	68.9402	75.806	6.86585	1.92064	-60.5026	1.05159	-56.8334	0.852642
323	TRUE	0.931166	63.7015	63.7139	0.0124	76.258	70.3585	81.9729	11.6144	3.72856	963.926	1.03511	-68.2268	0.723277
324	TRUE	0.855054	63.8059	63.8351	0.0292	79.4672	67.6964	82.0639	14.3676	6.41022	-448.221	1.18485	-70.3137	0.716225
325	TRUE	0.956873	63.9327	63.9399	0.0072	79.7466	72.2898	81.5515	9.26169	3.69807	1447.53	1.03092	-72.8244	0.53393
326	TRUE	0.693011	64.1771	64.1843	0.0072	69.032	67.1085	70.8515	3.74298	1.68658	-520.098	1.00025	-70.2609	0.601489
327	TRUE	0.970769	64.3349	64.6849	0.35	73.7683	71.6218	83.8744	12.2526	5.02177	-28.4959	1.60803	-69.4798	0.524772
328	TRUE	0.918427	64.9183	65.1439	0.2256	80.6279	78.1786	81.979	3.80045	1.36768	0.872057	1.00458	-67.8136	0.574992
329	TRUE	0.864251	64.9091	64.9203	0.0112	79.7981	77.6305	80.8368	3.20627	0.998188	234.927	1.0339	-69.4928	0.716806
330	TRUE	0.8457	65.245	65.565	0.32	73.8773	72.4258	77.0209	4.59501	1.8858	15.1159	1.05539	-74.5009	0.44317
331	TRUE	0.530919	65.2434	65.2478	0.0044	75.7703	71.7633	80.0452	8.28183	4.1144	2044.84	1.01038	-74.0646	0.574756
332	TRUE	0.537134	65.4462	65.4502	0.004	73.2981	72.7414	76.5934	3.85198	1.37878	954.223	1.15124	-66.2583	0.792421
333	TRUE	0.37242	65.561	65.5646	0.0036	80.1022	78.2838	81.7053	3.42151	1.07261	878.711	1.01474	-70.5103	0.721909
334	TRUE	0.904882	67.76	67.7656	0.0056	78.1244	77.8053	78.4065	0.601263	0.252186	86.1334	1.01205	-80.7426	0.4314
335	TRUE	0.915577	68.1116	68.1604	0.0488	84.4196	74.9946	84.6221	9.62755	4.74403	203.146	1.00792	-75.5615	0.447949
336	TRUE	0.699021	68.3239	68.3703	0.0464	77.6008	67.0765	86.1954	19.1189	4.91957	25.7538	4.99235	-95.2066	0.200408
337	TRUE	0.6581	68.7463	68.7543	0.008	72.0308	70.7945	72.3728	1.57837	0.518152	-162.992	1.03766	-70.625	0.704319
338	TRUE	0.756508	68.8335	68.8367	0.0032	70.7164	70.0484	71.7629	1.71446	0.696831	616.947	1.06385	-75.2049	0.556854
339	TRUE	0.591434	69.1103	69.1179	0.0076	71.6641	71.1873	72.2413	1.05397	0.343172	39.6571	1.05557	-64.2441	0.79046
340	TRUE	0.978581	69.2234	69.8584	0.635	77.616	73.0798	82.6529	9.57309	3.44087	9.59274	1.6147	-70.2421	0.521071
341	TRUE	0.951456	69.415	69.4174	0.0024	79.5901	79.3748	79.6569	0.282033	0.100127	83.4966	1.01988	-68.8732	0.712817
342	TRUE	0.976545	69.5042	69.5058	0.0016	79.611	79.0321	79.7001	0.667973	0.276311	389.651	1.07279	-66.0948	0.776712
343	TRUE	0.992615	69.7414	69.7462	0.0048	73.9217	71.7854	74.8788	3.0934	1.33991	711.249	1.01658	-71.7208	0.649266
344	TRUE	0.295438	69.8538	69.8586	0.0048	82.6889	80.1286	83.0058	2.87717	1.08247	624.168	1.03567	-68.25	0.711319
345	TRUE	0.553	69.9782	69.981	0.0028	68.9878	68.9878	68.9878	0	1.06158e-15	3.20964e-13	1	-74.4805	0.543637
346	TRUE	0.812785	70.0878	70.0906	0.0028	78.3075	76.504	79.443	2.93908	0.9981	-1007.26	1.01026	-71.0777	0.673475
347	TRUE	0.938544	70.1945	70.1965	0.002	76.1715	75.9978	76.3452	0.347346	0.151643	-197.847	1.00936	-66.4671	0.717828
348	TRUE	0.99944	70.2933	70.2953	0.002	70.4553	70.1391	70.7447	0.605629	0.218335	290.727	1.00254	-67.2713	0.717651
349	TRUE	0.949429	70.3989	70.4065	0.0076	71.96	68.7178	72.5691	3.85131	1.79228	454.944	1.115	-80.4911	0.544618
350	TRUE	0.609192	70.9277	70.9305	0.0028	78.3971	75.0876	81.1172	6.02961	2.27898	2143.08	1.00441	-76.6622	0.57239
351	TRUE	0.996271	71.1457	71.1509	0.0052	78.3456	78.0717	79.4036	1.33188	0.517248	263.367	1.00113	-71.6995	0.658853
352	TRUE	0.726687	71.2628	71.2664	0.0036	73.5731	72.6973	73.8254	1.12813	0.379514	286.306	1.0541	-69.4414	0.711056
353	TRUE	0.749529	71.4712	71.4836	0.0124	73.9737	72.1952	80.3341	8.13896	2.95453	-700.997	1.08326	-66.9301	0.705766
354	TRUE	0.877461	71.6308	71.6744	0.0436	68.5467	67.1671	74.8814	7.71424	3.02679	157.723	1.03024	-61.1407	0.776652
355	TRUE	0.51844	71.8252	71.8272	0.002	67.4805	67.2845	67.5874	0.302814	0.137361	-3.37548e-12	1.09531	-57.8816	0.864367
356	TRUE	0.820194	71.9044	71.918	0.0136	72.2929	71.3495	83.1059	11.7563	5.22997	968.711	1.05175	-66.6596	0.725782
357	TRUE	0.946157	72.3231	72.3787	0.0556	74.6502	67.5723	81.1372	13.5649	5.06598	160.891	1.1144	-70.6904	0.662547
358	TRUE	0.938661	72.4783	72.4811	0.0028	86.5051	85.6145	86.6684	1.05391	0.389406	360.493	1.06489	-64.3276	0.799015
359	TRUE	0.601404	72.5151	72.5559	0.0408	63.1422	60.7738	79.6409	18.8671	8.28338	-443.234	1.00551	-63.3487	0.769722
360	TRUE	0.37659	72.6491	72.6547	0.0056	83.5421	81.1659	84.0495	2.88365	1.17318	-538.777	1.01269	-57.9458	0.842818
361	TRUE	0.98604	72.8159	72.8215	0.0056	78.9575	78.5418	80.5675	2.02562	0.7554	-407.027	1.08557	-47.1438	0.879578
362	TRUE	0.606441	72.9203	72.9227	0.0024	80.5354	78.9991	81.5374	2.5383	0.920617	1057.62	1.00679	-56.1669	0.878334
363	TRUE	0.991658	73.0239	73.0267	0.0028	80.0928	79.4025	81.3174	1.91486	0.624324	620.261	1.03226	-53.3158	0.891788
364	TRUE	0.528432	74.0226	74.0246	0.002	73.7007	72.2624	74.1505	1.88814	0.750855	956.156	1.06302	-67.7104	0.770575
365	TRUE	0.975484	74.123	74.1334	0.0104	70.8005	70.3005	73.991	3.69048	1.62452	351.772	1.00043	-77.5293	0.532416
366	TRUE	0.855231	74.1866	74.2038	0.0172	63.16	62.4005	68.9882	6.5877	2.67648	-385.8	1.0604	-62.896	0.728751
367	TRUE	0.726458	74.4126	74.4186	0.006	78.4099	78.1917	78.6079	0.416248	0.165823	-18.3201	1.02042	-57.9251	0.842926
368	TRUE	0.821742	74.5282	74.561	0.0328	65.6312	62.1508	67.5243	5.37347	1.87685	-128.391	1.02463	-67.8498	0.598507
369	TRUE	0.996977	74.7502	74.7538	0.0036	66.4361	65.5603	67.6979	2.13751	0.738777	-606.798	1.00649	-63.5537	0.721431
370	TRUE	0.511902	74.8346	74.8362	0.0016	79.9011	79.6873	80.6492	0.961881	0.387194	-467.581	1.24253	-62.8061	0.783192
371	TRUE	0.995551	74.9174	74.9218	0.0044	81.1186	79.3066	82.0692	2.76261	1.03925	678.054	1.01522	-64.5889	0.797782
372	TRUE	0.540976	75.0186	75.0238	0.0052	71.9306	71.8974	72.2811	0.383677	0.134761	54.6196	1.00791	-63.5593	0.704583
373	TRUE	0.536034	75.1698	75.173	0.0032	74.9373	72.7998	75.9615	3.16174	1.08276	-654.057	1.84062	-59.0595	0.863551
374	TRUE	0.898598	75.2801	75.3673	0.0872	63.3108	60.3074	73.1529	12.8455	3.51128	-84.0498	1.05303	-71.9065	0.590565
375	TRUE	0.635802	75.4569	75.4749	0.018	76.9552	75.6931	81.3014	5.60835	1.75324	-142.745	1.22624	-66.1336	0.725294
376	TRUE	0.471232	75.5721	75.5741	0.002	77.705	77.4156	78.0212	0.605629	0.218335	290.727	1.00254	-57.8762	0.858314
377	TRUE	0.508669	77.9611	77.9763	0.0152	66.5654	65.2836	67.7677	2.48412	0.951211	132.463	1.12605	-81.57	0.457414
378	TRUE	0.860099	78.0699	78.0735	0.0036	67.8568	67.3447	69.3931	2.04845	0.751626	-599.601	1.041	-72.9126	0.663545
379	TRUE	0.610499	78.2067	78.2443	0.0376	64.4773	63.2419	70.0095	6.76761	2.89036	-157.929	1.02512	-70.8137	0.527998
380	TRUE	0.892154	78.455	78.457	0.002	66.4071	66.1177	66.7233	0.605629	0.218335	-290.727	1.00254	-68.02	0.59483
381	TRUE	0.754916	78.7934	78.8054	0.012	70.2118	65.4844	71.1395	5.65512	2.06856	-445.798	1.00975	-73.2049	0.58079
382	TRUE	0.591811	78.9738	78.9758	0.002	69.3395	68.5468	69.8293	1.28251	0.503743	-665.428	1.01432	-62.6924	0.780199
383	TRUE	0.985343	79.0686	79.137	0.0684	69.154	68.5122	75.0449	6.53276	1.79007	-38.7771	1.039	-63.1319	0.767139
384	TRUE	0.933802	79.2901	79.3025	0.0124	82.8314	73.4766	84.1516	10.675	4.83392	873.168	1.00189	-70.262	0.590673
385	TRUE	0.963654	79.8693	79.8745	0.0052	78.6563	78.1765	80.1064	1.92997	0.632556	354.471	1.01322	-74.5176	0.546293
386	TRUE	0.949464	79.9745	79.9933	0.0188	70.3417	62.6068	77.7094	15.1026	3.56248	-747.46	1.04245	-71.2831	0.655294
387	TRUE	0.925169	80.4664	80.4708	0.0044	81.8388	81.6941	82.0949	0.400784	0.146912	-45.2841	1.04525	-65.638	0.751076
388	TRUE	0.984126	81.3635	81.3703	0.0068	72.3358	71.7086	72.384	0.675395	0.20845	-63.3812	1.02598	-51.1983	0.868889
389	TRUE	0.80961	81.4419	81.4591	0.0172	79.1649	70.78	80.8348	10.0549	2.83127	477.769	1.25627	-59.6536	0.786271
390	TRUE	0.641791	81.5403	81.5619	0.0216	89.1273	84.3406	89.6915	5.35082	2.12071	225.437	1.03973	-72.9303	0.646506
391	TRUE	0.794619	81.7403	81.7507	0.0104	73.3397	70.3777	83.0517	12.674	5.27227	1244.11	1.00576	-64.2734	0.789983
392	TRUE	0.953555	82.401	82.4082	0.0072	88.2761	87.2162	96.0417	8.82554	4.12631	-1233.81	1.00254	-81.1121	0.455985
393	TRUE	0.51456	83.0038	83.0062	0.0024	78.3646	77.2978	79.1408	1.843	0.715466	752.283	1.00534	-77.7098	0.519254
394	TRUE	0.896718	83.3102	83.3314	0.0212	81.4266	70.4117	81.8471	11.4354	6.08997	-539.532	1	-77.6501	0.478201
395	TRUE	0.532051	83.705	83.7066	0.0016	82.8066	81.8091	83.8041	1.99501	0.788598	1246.88	1	-76.8199	0.581601
396	TRUE	0.6216	84.5945	84.5965	0.002	83.3655	83.0894	83.6415	0.552191	0.182612	-227.747	1.03518	-72.627	0.633098
397	TRUE	0.992864	86.3695	86.3711	0.0016	76.004	74.3474	76.5918	2.24439	0.921706	-1402.74	1.03298	-77.5636	0.442242
398	TRUE	0.39756	86.5259	86.5299	0.004	64.9119	62.9398	65.5156	2.5758	1.07948	719.793	1.03924	-72.9454	0.58934
399	TRUE	0.49248	86.6355	86.6435	0.008	77.485	72.1618	77.8935	5.7317	2.42068	-706.37	1.12179	-80.5024	0.451397
400	TRUE	0.987297	87.0171	87.0303	0.0132	72.2106	69.5027	75.4176	5.91487	2.15682	-370.592	1.07868	-72.2144	0.58709
401	TRUE	0.402729	87.2894	87.3398	0.0504	69.9564	64.683	79.3091	14.6261	5.65831	-215.316	1.10177	-68.9058	0.701924
402	TRUE	0.856691	87.4226	87.4302	0.0076	81.6951	79.1549	82.6322	3.47728	1.24493	-419.217	1.0902	-71.8726	0.644234
403	TRUE	0.678294	87.5106	87.5526	0.042	81.0298	60.5266	81.6824	21.1557	8.39077	-572.364	1.08892	-75.3347	0.493505
404	TRUE	0.491351	87.6662	87.7058	0.0396	69.1104	62.2194	70.7578	8.53843	3.26566	-171.625	1.04631	-65.7525	0.704789
405	TRUE	0.856871	87.813	87.8654	0.0524	64.5734	62.0196	66.9392	4.91969	2.14288	48.4872	1.01791	-64.2692	0.7632
406	TRUE	0.51944	87.967	87.9686	0.0016	68.5535	67.4758	69.0967	1.62095	0.652809	-1013.09	1.01707	-64.622	0.759166
407	TRUE	0.844388	88.0574	88.061	0.0036	82.401	81.9186	84.5979	2.67931	0.825572	575.086	1.15693	-65.6638	0.725906
408	TRUE	0.934334	88.1566	88.1618	0.0052	82.6287	81.597	85.256	3.65901	1.17912	675.721	1.06147	-70.7059	0.676025
409	TRUE	0.654796	88.2613	88.3357	0.0744	71.7363	66.0697	80.159	14.0893	4.66001	-124.931	1.09409	-69.4532	0.595443
410	TRUE	0.982617	88.4061	88.4117	0.0056	71.8979	71.0815	72.3729	1.29141	0.422826	225.64	1.03621	-67.9035	0.718717
411	TRUE	0.680937	88.4913	88.4965	0.0052	79.5203	77.8826	84.4996	6.61693	2.21602	1208.97	1.07394	-76.665	0.5534
412	TRUE	0.677504	88.6325	88.6361	0.0036	66.7249	66.1254	67.1895	1.06406	0.428458	292.939	1.00357	-71.8647	0.596658
413	TRUE	0.995189	88.6845	88.7301	0.0456	79.2978	69.1891	80.1884	10.9993	3.29348	250.85	1.00697	-71.1208	0.597307
414	TRUE	0.971117	88.8425	88.8501	0.0076	85.0827	84.8898	85.1124	0.222658	0.0732082	-8.92027	1.01078	-68.0539	0.587147
415	TRUE	0.937277	89.0225	89.0313	0.0088	84.2215	81.0053	86.2637	5.25835	2.22627	599.63	1.11237	-70.938	0.644677
416	TRUE	0.662143	89.1653	89.1681	0.0028	83.982	83.4551	84.3754	0.920318	0.319888	-325.151	1.0024	-61.1095	0.811001
417	TRUE	0.647574	89.3124	89.3156	0.0032	75.3208	72.8122	76.7459	3.93362	1.43629	-1297.29	1.01487	-68.5293	0.723954
418	TRUE	0.795291	89.4876	89.49	0.0024	77.2115	76.6029	78.4732	1.87032	0.709095	-166.993	2.0756	-67.812	0.729791
419	TRUE	0.476825	89.5752	89.6596	0.0844	81.8448	70.4726	82.8606	12.388	5.25327	-171.947	1.03078	-64.8247	0.700069
420	TRUE	0.50969	89.8596	89.864	0.0044	67.029	66.8736	67.5304	0.656811	0.247942	-149.439	1.0088	-58.5628	0.765792
421	TRUE	0.762997	89.99	89.9928	0.0028	72.4754	71.9484	73.5367	1.58829	0.573282	-574.315	1.01867	-67.3129	0.712053
422	TRUE	0.333921	90.1088	90.114	0.0052	85.1715	84.4647	85.9534	1.48874	0.610961	-317.592	1.0183	-57.67	0.863087
423	TRUE	0.968886	90.2059	90.2147	0.0088	80.9896	75.3576	81.6575	6.29999	1.86124	610.008	1.11511	-55.4496	0.864426
424	TRUE	0.804336	90.3063	90.3083	0.002	72.819	72.3158	73.0372	0.721411	0.294569	374.701	1.0422	-73.4732	0.643074
425	TRUE	0.398243	90.6747	90.6791	0.0044	80.3525	80.115	80.3822	0.267189	0.0741405	31.6599	1.01005	-55.7691	0.856779
426	TRUE	0.974989	90.6779	91.0279	0.35	78.5037	77.561	84.6895	7.12842	3.02284	-15.4264	2.21223	-59.5267	0.729816
427	TRUE	0.992316	91.2254	91.6204	0.395	77.243	74.1782	84.9963	10.8181	4.33238	-9.91526	3.10463	-68.6541	0.612467
428	TRUE	0.712736	91.7646	91.7662	0.0016	82.196	81.9199	82.2939	0.374065	0.153618	-233.791	1.01068	-63.7688	0.785026
429	TRUE	0.723656	91.8738	91.8806	0.0068	81.8246	80.3607	85.1528	4.79208	2.03673	-817.183	1.03972	-63.6795	0.779787
430	TRUE	0.977883	91.9718	91.9918	0.02	71.6485	71.6419	78.8199	7.17806	2.70983	373.962	1.0091	-65.789	0.759229
431	TRUE	0.525489	92.5273	92.5293	0.002	78.599	78.599	78.599	1.42109e-14	4.12788e-15	-1.49696e-12	1	-62.4284	0.782112
432	TRUE	0.984381	93.0773	93.0797	0.0024	84.7528	84.0848	86.0887	2.00392	0.734733	834.966	1.01889	-77.8236	0.553696
433	TRUE	0.430542	93.2153	93.2381	0.0228	73.031	67.5127	73.2689	5.75625	2.94936	252.926	1.00018	-77.4858	0.484194
434	TRUE	0.773087	93.3429	93.3469	0.004	80.7134	80.5788	80.9128	0.333986	0.0993349	26.627	1.03144	-66.8502	0.738028
435	TRUE	0.6938	93.4841	93.4881	0.004	68.9306	65.8431	69.2721	3.42893	1.30074	-894.51	1.17235	-65.6971	0.722704
436	TRUE	0.761479	93.6521	93.6553	0.0032	72.9409	72.5401	74.0096	1.46954	0.542881	-480.879	1.03165	-64.7061	0.725737
437	TRUE	0.703722	93.7873	93.8337	0.0464	64.6159	63.1979	70.4937	7.29581	3.36813	-144.711	1.01086	-69.1447	0.635624
438	TRUE	0.618453	93.9725	93.9829	0.0104	69.808	66.3404	71.8433	5.5029	1.71189	-463.111	1.01641	-65.8848	0.775071
439	TRUE	0.786849	94.1149	94.1297	0.0148	70.8984	66.9622	78.4142	11.452	3.38203	-643.142	1.07569	-70.3904	0.599677
440	TRUE	0.564161	94.2232	94.2252	0.002	80.2754	79.6787	81.8073	2.12861	0.799758	1028.04	1.03165	-67.5402	0.722606
441	TRUE	0.312783	94.5892	94.5936	0.0044	81.5714	80.252	81.8066	1.5546	0.64144	365.175	1.00747	-70.6123	0.582052
442	TRUE	0.854055	94.8688	94.8744	0.0056	85.0526	83.9856	86.1152	2.12963	0.600829	-8.31524	1.33353	-73.3517	0.650133
443	TRUE	0.592104	95.1236	95.1256	0.002	78.7435	78.5698	78.9172	0.347346	0.151643	-197.847	1.00936	-64.3173	0.637486
444	TRUE	0.506396	95.2655	95.2719	0.0064	79.9688	79.6281	80.4707	0.84264	0.30029	62.1889	1.05386	-60.3018	0.840568
445	TRUE	0.935132	95.4471	95.4491	0.002	75.427	71.8289	75.5606	3.73174	1.47639	-1564.33	1.20016	-65.7898	0.724317
446	TRUE	0.517963	95.5407	95.5495	0.0088	69.5031	66.4469	71.1656	4.71869	1.37173	-594.386	1.04169	-60.3713	0.789569
447	TRUE	0.780093	95.7683	95.7767	0.0084	67.2015	65.2347	68.1515	2.91682	0.696594	-183.815	1.10755	-59.225	0.796678
448	TRUE	0.573403	95.8535	95.8551	0.0016	82.6452	82.4047	83.7763	1.37157	0.580791	857.232	1.07696	-57.6021	0.845751
449	TRUE	0.538989	95.9519	95.9555	0.0036	79.377	77.5809	79.9708	2.38986	0.887283	692.938	1.10861	-58.4243	0.850928
450	TRUE	0.374031	96.0435	96.0451	0.0016	100.182	99.9056	100.28	0.374065	0.153618	-233.791	1.01068	-77.6198	0.473321
451	TRUE	0.857106	96.1303	96.1327	0.0024	80.7915	79.1883	82.7286	3.54026	1.27653	1475.11	1.001	-73.5359	0.711023
452	TRUE	0.633363	96.5518	96.557	0.0052	83.4535	83.1937	84.0769	0.883209	0.255772	-141.832	1.01414	-65.8759	0.60216
453	TRUE	0.827501	96.6222	96.6238	0.0016	83.2984	82.7195	83.3875	0.667973	0.276311	389.651	1.07279	-74.2416	0.625717
454	TRUE	0.449215	96.9226	96.9242	0.0016	79.6117	79.4157	80.1639	0.74813	0.307235	467.581	1.02779	-60.3913	0.851689
455	TRUE	0.979266	97.0066	97.0126	0.006	85.0677	79.7209	87.683	7.96208	2.73132	1275.5	1.00682	-71.5647	0.650578
456	TRUE	0.44243	97.3101	97.3137	0.0036	81.9826	81.4853	83.801	2.31564	0.835844	654.029	1.07452	-77.1565	0.540504
457	TRUE	0.890858	97.5925	97.5977	0.0052	85.0457	81.5081	85.2647	3.7566	1.60913	758.202	1.01498	-78.1691	0.521735
458	TRUE	0.915254	97.8665	97.8749	0.0084	68.6794	66.7126	69.3743	2.66168	0.843525	-301.449	1.09318	-55.6299	0.845328
459	TRUE	0.48472	98.0237	98.0257	0.002	69.288	68.9852	69.386	0.400784	0.153333	-176.854	1.03234	-54.7177	0.841797
460	TRUE	0.874462	98.1461	98.1961	0.05	66.7549	59.9577	81.215	21.2573	8.34259	-273.446	1.41019	-71.253	0.57488
461	TRUE	0.869967	98.2868	98.348	0.0612	67.6954	65.1448	73.6361	8.49131	1.97579	-66.7304	1.04025	-63.3323	0.713384
462	TRUE	0.793952	98.4268	98.4288	0.002	82.1061	82.1061	82.1061	1.42109e-14	6.7408e-15	1.86479e-12	1	-71.7949	0.580797
463	TRUE	0.509595	98.5532	98.5588	0.0056	81.8112	79.6248	84.109	4.48417	1.56679	825.805	1.00246	-74.429	0.632611
464	TRUE	0.983831	98.8868	99.0268	0.14	73.9648	68.2417	83.7515	15.5099	5.41446	-17.7549	2.25077	-68.2159	0.57232
465	TRUE	0.68789	99.0232	99.0248	0.0016	77.6468	73.7815	79.0184	5.23691	2.15065	-3273.07	1.01213	-66.1188	0.774938
466	TRUE	0.371438	99.1304	99.1332	0.0028	84.44	82.9927	84.5513	1.5586	0.555671	-482.425	1.12525	-66.4964	0.769372
467	TRUE	0.792998	99.2403	99.2447	0.0044	90.2526	82.142	94.015	11.8731	4.98429	-3193.94	1.21857	-69.1746	0.669107
468	TRUE	0.707024	99.3439	99.3455	0.0016	84.2925	83.5889	84.4617	0.872818	0.366946	545.511	1.05325	-67.5941	0.695598
469	TRUE	0.811622	99.8207	99.8259	0.0052	115.002	113.666	115.848	2.18204	0.832188	483.159	1.05189	-80.7403	0.448319
470	TRUE	0.666036	100.105	100.117	0.0124	96.2961	84.868	97.0895	12.2216	5.96072	992.561	1.00056	-80.2097	0.478563
471	TRUE	0.64727	100.48	100.483	0.0028	81.0055	79.5508	81.525	1.97423	0.741256	729.822	1.04985	-71.7583	0.615149
472	TRUE	0.53693	100.607	100.614	0.0072	77.5453	73.7082	78.1477	4.43953	1.66246	-596.65	1.29508	-64.0189	0.713881
473	TRUE	0.634895	100.737	100.756	0.0188	73.2617	72.0525	82.0399	9.98734	3.89449	-490.518	1.12217	-76.5856	0.541966
474	TRUE	0.437618	101.564	101.566	0.002	84.4556	84.0192	85.1948	1.17563	0.414719	539.468	1.02759	-78.3003	0.558708
475	TRUE	0.520946	102.212	102.216	0.0036	80.8838	80.6266	83.1832	2.55664	1.05454	743.165	1.04583	-69.153	0.655444
476	TRUE	0.496354	102.361	102.366	0.0052	83.0455	82.8563	83.2422	0.38594	0.148059	59.4569	1.0244	-59.5885	0.782059
477	TRUE	0.457481	102.527	102.54	0.0128	85.0941	82.1884	87.9537	5.76534	2.08905	452.055	1.08817	-79.2886	0.489523
478	TRUE	0.589422	102.66	102.662	0.002	85.9499	85.9499	85.9499	1.42109e-14	6.64652e-15	-5.92861e-12	1	-69.6842	0.696139
479	TRUE	0.990935	102.752	102.754	0.0016	76.1071	76.0092	76.3832	0.374065	0.153618	233.791	1.01068	-64.9972	0.781544
480	TRUE	0.76511	102.867	102.874	0.0068	81.2106	81.1809	81.5817	0.400784	0.110395	35.348	1.00793	-59.9803	0.791647
481	TRUE	0.327017	102.978	102.991	0.0128	81.2607	79.583	81.6018	2.01876	0.54779	56.0783	1.07912	-62.7608	0.787786
482	TRUE	0.409674	103.054	103.058	0.0036	67.7872	67.4615	68.0035	0.541938	0.205507	-140.274	1.00415	-69.4585	0.702845
483	TRUE	0.518157	103.144	103.15	0.0056	75.0729	74.9838	75.3994	0.415628	0.138312	15.8379	1.02478	-59.0853	0.787366
484	TRUE	0.493194	103.284	103.288	0.004	75.4599	74.9347	76.5501	1.61538	0.587615	-293.853	1.17631	-64.0515	0.759131
485	TRUE	0.799441	103.385	103.387	0.002	81.0409	80.3017	81.4773	1.17563	0.414719	539.468	1.02759	-62.676	0.7912
486	TRUE	0.396488	103.49	103.494	0.0044	73.5359	72.9909	75.5707	2.57978	1.00463	-611.155	1.01772	-61.1862	0.713184
487	TRUE	0.60561	104.621	104.654	0.0324	66.5627	60.2125	70.5843	10.3717	3.29885	215.12	1.20516	-63.7877	0.716177
488	TRUE	0.480665	104.755	104.791	0.036	63.8829	61.1588	69.9316	8.77271	3.12727	-202.742	1.04309	-63.0829	0.780892
489	TRUE	0.532954	104.873	104.882	0.0088	84.5904	76.7167	86.3353	9.61859	4.28656	1080.07	1.00086	-66.436	0.771457
490	TRUE	0.43622	105.598	105.601	0.0036	83.2945	81.721	85.8031	4.08206	1.68394	1349.89	1.08926	-75.9152	0.613186
491	TRUE	0.88594	105.712	105.778	0.0656	77.2748	73.0687	79.9056	6.83693	2.531	-75.0691	1.05649	-62.107	0.725933
492	TRUE	0.936079	105.851	105.857	0.0064	79.4608	78.8317	79.5539	0.722214	0.303888	-112.724	1.01664	-65.9693	0.769379
493	TRUE	0.549294	106.047	106.051	0.004	69.2247	68.2524	70.7833	2.53088	0.910067	-678.094	1.02227	-57.2717	0.851194
494	TRUE	0.797902	106.146	106.148	0.0024	77.1213	76.4579	77.4023	0.944376	0.37187	-244.259	1.21755	-59.2582	0.833282
495	TRUE	0.756274	106.24	106.248	0.0084	74.0347	73.6933	74.4133	0.719926	0.200341	-43.773	1.04722	-57.3977	0.78293
496	TRUE	0.750386	106.428	106.434	0.0068	73.2611	68.9786	77.8626	8.88404	3.3099	-1522.95	1.10472	-61.5462	0.798169
497	TRUE	0.744128	106.508	106.511	0.0036	70.4139	68.9889	71.0745	2.08556	0.747895	605.674	1.02254	-62.5166	0.804859
498	TRUE	0.822609	106.622	106.624	0.0024	76.0097	74.1393	77.88	3.74065	1.34679	-1558.6	1	-68.4912	0.733316
499	TRUE	0.949857	106.759	106.761	0.0016	82.9637	82.4115	83.1596	0.74813	0.307235	467.581	1.02779	-65.8319	0.763619
500	TRUE	0.886563	106.861	106.875	0.0136	73.0478	69.6919	79.1284	9.43648	3.84653	-674.111	1.03075	-67.5162	0.663874
501	TRUE	0.847486	106.994	106.998	0.0036	76.564	75.4952	77.4695	1.97423	0.663929	-547.423	1.00404	-57.3264	0.852734
502	TRUE	0.521141	107.156	107.158	0.0016	73.0424	72.6683	73.4165	0.74813	0.295724	-467.581	1	-55.8655	0.839108
503	TRUE	0.985622	107.233	107.246	0.0128	77.3606	71.6977	78.8302	7.13247	2.25803	525.207	1.08599	-62.3558	0.790781
504	TRUE	0.839769	107.374	107.382	0.0072	74.9953	71.2621	76.7469	5.4848	1.62463	-703.097	1.03349	-53.6406	0.870446
505	TRUE	0.61189	107.484	107.514	0.0304	72.1347	71.6859	85.1799	13.494	5.47821	-465.475	1.02813	-56.0141	0.840087
506	TRUE	0.773483	107.648	107.65	0.002	82.4462	81.1682	84.0538	2.88564	0.988347	-1285.69	1.04558	-59.6343	0.853686
507	TRUE	0.610132	107.831	107.834	0.0028	74.001	72.9767	76.4947	3.51799	1.16081	-1129.19	1.04775	-63.191	0.768084
508	TRUE	0.567465	108.025	108.028	0.0028	73.4634	72.224	77.449	5.22503	1.9446	-1881.99	1.09887	-59.1506	0.856837
509	TRUE	0.987071	108.128	108.132	0.0032	81.4246	81.0788	81.4431	0.364331	0.147868	113.994	1.00755	-62.866	0.777574
510	TRUE	0.983174	108.236	108.241	0.0048	81.7277	81.3588	81.9022	0.543405	0.183005	-27.4923	1.05246	-58.2818	0.837126
511	TRUE	0.947191	108.351	108.36	0.0092	80.8189	73.538	83.1568	9.61881	2.69958	-890.147	1.07324	-57.3692	0.874126
512	TRUE	0.513016	108.44	108.457	0.0164	84.8542	77.343	86.2207	8.87764	3.46912	524.773	1.13621	-62.1253	0.7906
513	TRUE	0.567518	108.55	108.552	0.0024	84.4196	82.0594	84.9985	2.93908	1.04166	-723.637	1.85453	-65.7781	0.796455
514	TRUE	0.995663	108.63	108.643	0.0132	70.1519	69.3577	71.5588	2.20112	0.775122	193.841	1.01127	-59.6803	0.846495
515	TRUE	0.953798	108.927	108.93	0.0028	79.5864	79.2635	79.6569	0.393362	0.136623	111.329	1.02237	-69.4812	0.67602
516	TRUE	0.643691	109.113	109.115	0.0016	85.7985	84.7921	85.9677	1.17563	0.490049	701.372	1.10925	-64.988	0.780749
517	TRUE	0.496344	109.216	109.222	0.0056	82.3552	81.3161	82.5779	1.26173	0.493611	-259.701	1.02846	-57.5066	0.841403
518	TRUE	0.981427	109.223	109.583	0.36	79.0072	69.7699	82.1608	12.3909	3.95946	-10.011	4.41714	-61.314	0.726413
519	TRUE	0.572817	109.473	109.475	0.002	61.7292	61.5555	61.9029	0.347346	0.151643	197.847	1.00936	-65.5803	0.780335
520	TRUE	0.841074	109.559	109.58	0.0212	79.8073	71.5108	80.4456	8.93476	3.58095	474.929	1.03584	-58.6112	0.837974
521	TRUE	0.965838	109.681	110.246	0.565	80.3165	75.0933	81.6996	6.60632	2.34727	-2.84116	1.55791	-64.6082	0.661287
522	TRUE	0.677575	109.685	109.693	0.0084	83.1564	81.4716	84.8531	3.38144	1.0552	124.124	1.33744	-65.2768	0.78166
523	TRUE	0.965307	109.791	109.794	0.0028	79.2997	79.2584	79.6262	0.367794	0.156857	132.42	1.0087	-59.2789	0.830232
524	TRUE	0.992536	110.238	110.25	0.012	82.0927	78.9033	84.429	5.5257	1.82162	484.14	1.06753	-63.5762	0.784097
525	TRUE	0.410952	110.831	110.835	0.004	71.1085	68.7562	73.0358	4.27969	1.74744	1109.83	1.0044	-73.7003	0.643005
526	TRUE	0.900363	111.888	111.891	0.0036	77.2363	72.7757	77.5109	4.73519	1.57488	1012.98	1.25543	-62.6932	0.788661
527	TRUE	0.846648	112.028	112.03	0.0016	61.8216	61.5722	63.2555	1.68329	0.703964	-1013.09	1.11772	-64.2918	0.710397
528	TRUE	0.493106	112.122	112.208	0.0864	74.609	66.1493	79.3726	13.2234	5.71233	-123.468	1.06882	-65.6775	0.770335
529	TRUE	0.374533	112.356	112.381	0.0248	71.0203	69.9403	78.2528	8.31244	3.54463	330.18	1.05347	-66.2194	0.658194
530	TRUE	0.702123	112.475	112.48	0.0044	77.5272	77.1486	78.3361	1.18751	0.330391	121.579	1.11794	-64.267	0.798898
531	TRUE	0.44474	112.573	112.586	0.0136	95.0132	88.3064	96.0538	7.74744	3.14883	578.083	1.01341	-79.236	0.480437
532	TRUE	0.610654	112.692	112.694	0.002	82.8329	81.1096	83.924	2.81439	0.952474	1201.72	1.1076	-68.1779	0.769243
533	TRUE	0.978665	112.872	112.874	0.002	82.4695	82.1934	83.0751	0.881724	0.315942	404.601	1.02986	-67.9492	0.748771
534	TRUE	0.729374	113.141	113.145	0.004	85.0416	81.7023	85.6922	3.98991	1.57846	1064.7	1.05841	-69.9516	0.742309
535	TRUE	0.436205	113.23	113.232	0.002	72.8979	71.5798	74.5456	2.9658	1.2026	1591.68	1.0124	-73.8855	0.65296
536	TRUE	0.682636	113.973	113.976	0.0028	79.5342	79.2114	79.6047	0.393362	0.136623	-111.329	1.02237	-64.6846	0.793296
537	TRUE	0.961741	115.778	115.865	0.0864	40.4464	26.5675	66.2599	39.6924	8.45986	-4.53864	9.73156	-95.272	0.169206
538	TRUE	0.977898	116.194	116.196	0.0016	80.6549	80.5569	80.931	0.374065	0.153618	-233.791	1.01068	-70.1957	0.628301
539	TRUE	0.896046	116.279	116.29	0.0108	74.64	71.5993	80.232	8.63274	3.04676	-681.153	1.0815	-75.3362	0.538873
540	TRUE	0.409593	116.424	116.427	0.0032	81.0699	80.3536	81.3206	0.967027	0.375361	-301.276	1.00003	-72.0945	0.534652
541	TRUE	0.425827	116.554	116.557	0.0032	68.0798	68.0798	68.0798	1.42109e-14	4.86475e-15	-1.18424e-12	1	-71.4834	0.640025
542	TRUE	0.903894	116.666	116.671	0.0052	81.6255	81.0985	82.2341	1.13555	0.400654	-88.4921	1.17523	-69.6642	0.720451
543	TRUE	0.563573	116.76	116.804	0.044	67.3484	66.9996	77.0057	10.0061	3.26892	-231.92	1.00849	-61.1719	0.775944
544	TRUE	0.712909	116.943	116.955	0.0116	69.5392	65.8685	71.7139	5.84541	1.53672	-450.711	1.05435	-61.9706	0.775755
545	TRUE	0.65305	117.037	117.044	0.0068	82.2276	78.6205	83.0589	4.43831	1.51887	-635.536	1.27793	-61.5499	0.800182
546	TRUE	0.849253	117.233	117.249	0.016	73.196	72.9672	83.2747	10.3075	4.53282	-653.781	1.0335	-76.0525	0.576034
547	TRUE	0.964681	117.656	117.971	0.315	73.4966	72.0065	83.0929	11.0864	5.30279	32.9174	1.29509	-70.7575	0.498853
548	TRUE	0.549523	117.962	117.965	0.0032	82.7905	82.1226	83.0577	0.935162	0.287788	-236.574	1.04519	-59.9406	0.8591
549	TRUE	0.544813	118.061	118.069	0.0076	86.8303	86.3779	88.3516	1.97376	0.961411	248.534	1.01026	-76.2698	0.530527
550	TRUE	0.602496	118.156	118.175	0.0192	93.5255	73.3759	95.1663	21.7905	6.45302	1181.1	1.09471	-75.7151	0.491095
551	TRUE	0.467646	118.27	118.278	0.0076	86.1836	80.3124	86.3107	5.99838	2.65795	824.958	1.06826	-65.3551	0.70997
552	TRUE	0.584957	119	119.003	0.0036	76.5744	76.2552	77.2423	0.987116	0.375167	-301.15	1.01917	-64.8506	0.612926
553	TRUE	0.594412	119.092	119.125	0.0336	73.5848	71.0654	74.1272	3.06182	0.980392	-47.7356	1.04047	-75.7456	0.598401
554	TRUE	0.772002	119.211	119.213	0.002	77.4948	76.9916	77.713	0.721411	0.294569	374.701	1.0422	-71.7814	0.672876
555	TRUE	0.707273	119.365	119.368	0.0028	80.1361	79.6536	81.5685	1.91486	0.723291	-698.014	1.09816	-63.8818	0.783465
556	TRUE	0.962545	121.993	122.004	0.0116	82.0639	75.9608	82.1695	6.20871	2.95825	-554.381	1.03557	-74.9696	0.523073
557	TRUE	0.836559	122.105	122.153	0.048	64.4173	62.6723	67.3237	4.65134	1.88113	-77.5598	1.01964	-78.063	0.488861
558	TRUE	0.816295	122.39	122.402	0.0116	57.5935	51.5567	58.7638	7.20708	2.67793	-523.771	1.10181	-74.194	0.537385
559	TRUE	0.59988	122.475	122.479	0.0036	77.9931	77.6513	78.7441	1.09282	0.419105	304.808	1.00015	-77.2421	0.492724
560	TRUE	0.586931	122.567	122.577	0.0108	58.6153	57.4688	60.0412	2.5724	0.948887	106.276	1.20395	-65.0746	0.761294
561	TRUE	0.675794	122.684	122.698	0.014	69.055	66.5946	70.1023	3.50769	1.1093	-200.192	1.06554	-53.7243	0.834186
562	TRUE	0.836142	122.784	122.787	0.0032	79.0001	77.7903	80.7517	2.96135	0.993663	899.908	1.00828	-61.538	0.855829
563	TRUE	0.812808	122.91	122.914	0.0036	80.3557	80.1627	80.5635	0.400784	0.146913	-36.8847	1.0515	-49.5552	0.886435
564	TRUE	0.489192	123.006	123.008	0.0024	87.4047	83.4636	88.0207	4.55706	1.68165	1642.1	1.31226	-61.1944	0.819646
565	TRUE	0.88337	123.102	123.123	0.0212	80.6596	72.4564	92.7714	20.315	8.5191	-733.802	1.55887	-70.1444	0.65983
566	TRUE	0.990401	123.403	123.638	0.235	76.457	74.081	85.8199	11.7389	4.89297	38.2332	1.78678	-67.9536	0.650715
567	TRUE	0.620402	123.397	123.401	0.0048	75.8611	73.4669	79.5965	6.12954	2.42096	1330.05	1.01606	-65.8622	0.785067
568	TRUE	0.963966	123.629	123.635	0.0064	84.4784	81.6061	85.3507	3.74467	1.20627	560.281	1.06442	-66.6906	0.769908
569	TRUE	0.997186	123.744	123.753	0.0096	80.0608	78.0202	83.5022	5.48193	1.93007	556.824	1.03014	-67.1932	0.765331
570	TRUE	0.92438	130.005	130.006	0.0016	79.9148	79.2112	80.084	0.872818	0.366946	-545.511	1.05325	-71.7104	0.647251
571	TRUE	0.361339	130.122	130.131	0.0092	68.5713	67.727	68.7674	1.04042	0.414553	93.8259	1.01768	-72.9722	0.428076
572	TRUE	0.684734	130.339	130.34	0.0016	69.2111	69.2111	69.2111	1.42109e-14	9.23022e-15	1.5549e-11	1	-75.3972	0.403568
573	TRUE	0.334765	130.472	130.478	0.006	64.6492	60.6256	65.2095	4.58392	1.52349	-438.655	1.31684	-76.3037	0.605536
574	TRUE	0.355394	130.598	130.599	0.0016	65.1674	64.9448	65.5682	0.623441	0.249933	-389.651	1.00816	-72.855	0.604212
575	TRUE	0.872672	130.747	130.75	0.0028	66.5713	66.2448	68.1151	1.87032	0.667195	-591.987	1.17598	-64.4189	0.785967
576	TRUE	0.790242	130.831	130.864	0.0328	78.5609	69.9552	79.6256	9.67044	3.7695	-289.325	1.14541	-69.9812	0.653243
577	TRUE	0.527045	130.974	130.978	0.0032	71.6901	71.2151	74.5327	3.3176	1.05632	-692.713	1.33855	-65.64	0.656834
578	TRUE	0.295704	131.121	131.128	0.0072	76.978	76.9129	76.9887	0.0758066	0.0320633	-9.60413	1.0014	-69.2799	0.474227
579	TRUE	0.998899	131.218	131.225	0.0076	65.1533	64.9689	65.9646	0.995635	0.39688	-124.688	1.00127	-68.7413	0.628235
580	TRUE	0.92165	131.609	131.611	0.0016	84.5843	84.3082	84.6823	0.374065	0.153618	233.791	1.01068	-64.7965	0.722304
581	TRUE	0.96872	131.919	131.921	0.0016	76.6407	75.2602	77.1306	1.87032	0.768088	-1168.95	1.03658	-67.1878	0.705343
582	TRUE	0.77113	132.108	132.119	0.0112	68.44	66.7897	75.8259	9.03619	3.88955	-722.126	1.40953	-72.6653	0.555098
583	TRUE	0.77533	132.251	132.253	0.002	76.1134	73.9002	77.2578	3.35768	1.24697	-1630.49	1.01217	-65.5395	0.789311
584	TRUE	0.923625	132.397	132.401	0.0032	78.7937	78.4842	79.0492	0.564963	0.238692	155.274	1.01612	-69.8865	0.697954
585	TRUE	0.778949	132.502	132.566	0.0644	76.2547	68.618	79.6777	11.0597	3.87762	-146.334	1.05337	-68.328	0.648131
586	TRUE	0.459459	132.681	132.705	0.0236	69.4674	68.4803	72.4069	3.92663	0.95382	-149.892	1.01007	-66.5863	0.650351
587	TRUE	0.779402	132.811	132.814	0.0028	80.3645	79.6743	81.1883	1.51407	0.520378	-530.137	1.00186	-65.8757	0.767775
588	TRUE	0.689582	132.925	132.927	0.002	80.9361	79.2528	83.8307	4.57784	1.85249	-2433.97	1.01484	-69.2501	0.731342
589	TRUE	0.972652	133.027	133.257	0.23	72.8093	71.5007	85.5878	14.0871	4.17679	-55.7827	1.49343	-69.2093	0.574843
590	TRUE	0.997167	133.024	133.027	0.0028	86.1356	85.6458	86.3583	0.712504	0.277334	-275.671	1.01386	-67.8553	0.743797
591	TRUE	0.376029	133.336	133.35	0.0132	71.7293	70.8935	72.6706	1.77712	0.715237	136.337	1.0079	-76.9788	0.535637
592	TRUE	0.997277	133.442	133.449	0.0072	86.197	84.631	86.479	1.84806	0.520701	177.833	1.0714	-62.0123	0.795818
593	TRUE	0.675902	133.571	133.575	0.004	77.0263	76.4993	77.6497	1.1504	0.398599	-66.2913	1.26042	-73.5301	0.616206
594	TRUE	0.936228	133.657	133.667	0.0096	86.1093	82.2114	87.149	4.93758	1.71209	-478.315	1.19695	-68.9635	0.705703
595	TRUE	0.552933	133.756	133.759	0.0032	72.6515	72.4964	72.8717	0.375327	0.144219	-125.028	1.00304	-68.4531	0.710992
596	TRUE	0.355434	133.854	133.858	0.004	76.1942	75.6967	76.3746	0.67791	0.276827	194.948	1.01355	-77.1152	0.532918
597	TRUE	0.9988	133.94	133.941	0.0016	75.586	75.586	75.586	1.42109e-14	4.25955e-15	6.44221e-12	1	-66.1561	0.762144
598	TRUE	0.878704	134.043	134.338	0.2948	79.4822	78.077	86.1827	8.10566	3.24109	22.1659	1.00571	-66.1323	0.66034
599	TRUE	0.999398	134.044	134.045	0.0016	78.5182	78.0461	79.1683	1.12219	0.445538	701.372	1.00392	-64.7223	0.794764
600	TRUE	0.913155	134.473	134.733	0.26	78.9949	73.197	81.9157	8.7187	3.43726	14.9622	3.47898	-68.292	0.539372
601	TRUE	0.659299	134.336	134.339	0.0028	86.1876	84.1911	86.7368	2.54572	0.946803	903	1.12523	-68.2008	0.719169
602	TRUE	0.937026	134.924	134.958	0.0336	72.3535	68.3866	78.5665	10.1799	2.87236	-272.556	1.03201	-61.6549	0.776634
603	TRUE	0.76328	135.052	135.055	0.0028	85.0141	82.9879	85.2441	2.25626	0.786131	-675.041	1.16824	-67.9996	0.707803
604	TRUE	0.960398	135.128	135.135	0.0068	77.2032	76.5637	81.0569	4.4932	1.9284	669.354	1.0015	-78.7326	0.510694
605	TRUE	0.790217	135.245	135.248	0.0024	90.662	84.7838	91.9682	7.18442	2.60996	2449.23	1.43292	-72.8308	0.625256
606	TRUE	0.501501	135.337	135.339	0.0016	77.9333	77.7106	78.334	0.623441	0.249933	389.651	1.00816	-69.4228	0.717761
607	TRUE	0.99867	135.631	135.652	0.0216	79.0234	68.7477	80.5895	11.8418	5.08605	-542.943	1.00218	-62.3313	0.792061
608	TRUE	0.831875	135.752	135.753	0.0016	80.6294	80.2286	80.8521	0.623441	0.249933	-389.651	1.00816	-65.872	0.773734
609	TRUE	0.436734	135.871	135.875	0.0044	84.0689	82.6613	84.2351	1.57386	0.518667	-243.888	1.13073	-64.5761	0.718573
610	TRUE	0.912391	135.984	135.987	0.0028	85.2708	82.8512	85.6864	2.83517	1.01681	-945.411	1.08711	-65.0073	0.80621
611	TRUE	0.832838	136.124	136.131	0.0064	77.8637	68.2331	79.6762	11.443	4.85655	-1976.93	1.01675	-71.6885	0.608019
612	TRUE	0.616648	136.268	136.281	0.0132	75.7305	69.251	77.4396	8.18854	3.6456	546.841	1.25267	-64.4696	0.772791
613	TRUE	0.574835	136.385	136.39	0.0048	83.0973	80.9485	94.7502	13.8018	5.18611	-2956.3	1.01275	-76.4077	0.562949
614	TRUE	0.816075	136.545	136.598	0.0532	69.6207	66.6527	74.7574	8.10474	2.45226	-169.834	1.04669	-59.0407	0.772894
615	TRUE	0.797538	136.709	136.713	0.004	77.5412	76.1236	79.4858	3.36213	0.994527	-732.746	1.0521	-53.8732	0.862451
616	TRUE	0.726332	136.803	136.808	0.0048	83.3714	81.3215	86.0229	4.70138	1.7105	942.305	1.01726	-65.7933	0.769809
617	TRUE	0.915609	136.933	136.943	0.0104	86.4856	81.5388	88.7493	7.2105	2.02428	663.118	1.03376	-61.1687	0.795962
618	TRUE	0.998923	137.033	137.034	0.0016	85.7476	84.1356	85.9525	1.81689	0.742355	1013.09	1.21069	-74.7664	0.636506
619	TRUE	0.987072	137.171	137.179	0.0076	80.4897	72.6275	84.0968	11.4693	3.70537	1539.33	1.02163	-74.4689	0.611885
620	TRUE	0.440484	137.305	137.331	0.0264	76.9182	76.2338	79.5838	3.34993	0.958978	-98.7257	1.00907	-65.9585	0.631284
621	TRUE	0.494561	137.446	137.45	0.004	84.3057	80.6393	85.0925	4.45315	1.39516	-945.62	1.0918	-62.0404	0.80962
622	TRUE	0.71468	137.54	137.63	0.09	82.2195	70.5835	86.1447	15.5612	5.46956	-51.6821	1.10858	-64.1658	0.720911
623	TRUE	0.476066	137.734	137.739	0.0052	84.6734	82.586	85.1619	2.57596	0.753309	373.788	1.25001	-57.143	0.846309
624	TRUE	0.744704	137.902	137.913	0.0104	73.3622	73.0772	82.2099	9.13277	4.77531	887.55	1.00621	-62.6743	0.757922
625	TRUE	0.891625	140.116	140.119	0.0028	79.5341	79.2966	79.5638	0.267189	0.0891293	67.1507	1.01361	-76.1041	0.492072
626	TRUE	0.488699	140.375	140.389	0.0148	86.7227	83.5166	86.993	3.47639	1.34631	-228.317	1.03341	-76.7806	0.488852
627	TRUE	0.42465	140.545	140.547	0.0024	69.7102	68.4411	72.115	3.67385	1.34363	-1530.77	1.01154	-73.7217	0.697329
628	TRUE	0.467162	140.67	140.681	0.0116	68.8367	66.1703	69.0594	2.8891	1.18171	-258.687	1.00169	-70.6678	0.492971
629	TRUE	0.944115	140.782	140.787	0.0048	78.3546	74.7327	80.4179	5.68519	2.13694	-1337.68	1.06309	-69.0194	0.731976
630	TRUE	0.525211	140.934	140.936	0.002	70.9309	70.5791	73.0105	2.43142	0.935912	-1049.04	1.25171	-74.3713	0.535457
631	TRUE	0.498735	141.039	141.044	0.0056	81.6897	79.7377	86.4546	6.71684	2.02359	1079.03	1.05283	-68.315	0.727963
632	TRUE	0.929855	141.136	141.197	0.0612	74.1375	72.6611	89.0219	16.3608	7.74948	-246.986	1.04836	-69.4516	0.585103
633	TRUE	0.547961	141.346	141.348	0.002	69.1615	66.1334	69.7671	3.63377	1.4197	-1744.36	1.05715	-72.835	0.594624
634	TRUE	0.976371	141.525	141.528	0.0036	69.6733	66.8382	74.4159	7.57778	2.55289	-2085.11	1.00769	-69.442	0.666657
635	TRUE	0.549557	141.71	141.724	0.0144	67.5868	65.9938	71.5875	5.59363	2.17216	-346.188	1.02873	-69.3486	0.653436
636	TRUE	0.544558	141.795	141.798	0.0028	83.484	82.7344	83.9664	1.23204	0.431106	436.48	1.00563	-77.8391	0.515052
637	TRUE	0.320507	142.215	142.221	0.0056	90.4879	90.1627	90.525	0.362371	0.144618	-46.5456	1.0211	-77.2126	0.410007
638	TRUE	0.642833	142.724	142.731	0.0064	82.625	81.7864	84.6141	2.82775	1.00939	-484.108	1.04995	-71.6655	0.543226
639	TRUE	0.875379	143.05	143.052	0.002	82.7035	82.3561	83.0508	0.694692	0.303286	-395.694	1.02708	-69.662	0.700045
640	TRUE	0.628049	143.146	143.148	0.002	86.8851	86.0568	86.9652	0.908443	0.34276	341.62	1.1659	-73.2459	0.612355
641	TRUE	0.512239	143.288	143.289	0.0016	75.8116	71.8839	76.3727	4.48878	1.8468	-2571.7	1.18817	-68.1861	0.703305
642	TRUE	0.3253	143.524	143.528	0.0044	71.9149	71.5453	77.6218	6.0765	2.44239	-1443.95	1.08664	-60.6936	0.834357
643	TRUE	0.759959	143.59	143.592	0.0016	69.431	69.1816	69.6803	0.498753	0.197149	-311.721	1	-56.0323	0.864714
644	TRUE	0.947928	143.689	143.692	0.0028	80.3493	78.7239	82.3755	3.65159	1.33477	-1357.15	1.00535	-68.9336	0.708756
645	TRUE	0.770813	143.795	143.799	0.004	82.9421	79.9362	83.0386	3.10236	1.11198	-744.048	1.14136	-58.5838	0.809612
646	TRUE	0.996555	143.919	143.922	0.0028	92.2494	91.4107	93.3552	1.94454	0.700348	-712.151	1.00468	-57.86	0.791857
647	TRUE	0.849429	144.103	144.105	0.0024	70.1616	69.2932	70.5623	1.26915	0.467169	-528.812	1.01922	-60.3597	0.795151
648	TRUE	0.717391	144.199	144.201	0.002	102.172	101.709	102.662	0.952975	0.366077	488.574	1.00178	-81.0071	0.413068
649	TRUE	0.75621	144.384	144.387	0.0032	73	71.9683	73.564	1.59571	0.535832	480.879	1.01376	-66.9962	0.754734
650	TRUE	0.881563	144.781	144.783	0.002	78.5865	78.5865	78.5865	2.84217e-14	8.25576e-15	1.86479e-12	1	-70.2918	0.605105
651	TRUE	0.74788	145.077	145.081	0.0044	69.9553	69.3838	72.1596	2.7758	0.800891	-480.998	1.10978	-62.4639	0.732361
652	TRUE	0.688303	145.167	145.172	0.0048	78.7294	78.5624	78.8001	0.237674	0.0850576	-10.3769	1.01398	-62.9605	0.796671
653	TRUE	0.44117	145.268	145.271	0.0032	81.4658	81.2135	81.6143	0.400784	0.121672	-29.3784	1.04721	-68.6408	0.709288
654	TRUE	0.417385	145.682	145.686	0.004	78.6772	78.6772	78.6772	2.84217e-14	3.8918e-15	-2.32068e-12	1	-72.3411	0.603444
655	TRUE	0.505631	145.911	145.938	0.0276	73.9684	72.7673	79.1778	6.41053	2.28449	-162.562	1.0641	-78.4014	0.436925
656	TRUE	0.535334	146.077	146.081	0.0032	72.6532	71.1237	74.4598	3.33617	1.56397	-1140.19	1.01893	-64.1381	0.777612
657	TRUE	0.684557	146.168	146.181	0.0132	75.4216	72.8106	78.8456	6.03495	2.15861	-409.118	1.05905	-72.7307	0.663792
658	TRUE	0.444181	146.557	146.559	0.0016	67.6329	67.0361	68.4077	1.37157	0.543759	-857.232	1.00263	-73.8943	0.537063
659	TRUE	0.600227	146.654	146.658	0.0048	84.8655	79.4811	85.1524	5.67124	2.31149	-1218.31	1.12468	-70.76	0.651034
660	TRUE	0.614723	146.753	146.773	0.02	71.4767	70.5838	88.3742	17.7903	7.43154	901.637	1.00373	-76.3938	0.502744
661	TRUE	0.988334	146.974	146.986	0.0124	69.6419	67.0472	69.9759	2.92873	1.14621	-232.816	1.00464	-64.4887	0.700629
662	TRUE	0.579137	147.1	147.102	0.0028	78.8461	78.1632	79.5289	1.36563	0.507303	-516	1.0055	-64.0286	0.775658
663	TRUE	0.58067	147.221	147.223	0.0016	93.5264	93.0277	95.272	2.24439	0.903452	-1091.02	1.46414	-73.8065	0.61367
664	TRUE	0.903437	147.337	147.414	0.0768	76.2438	68.4499	84.8011	16.3512	4.13004	-105.106	1.15469	-66.2301	0.709915
665	TRUE	0.596135	147.679	147.686	0.0068	72.5868	70.2166	75.3257	5.10907	1.95746	-699.435	1.01195	-70.4854	0.634783
666	TRUE	0.946854	147.96	147.962	0.002	68.5491	68.2195	68.8786	0.659067	0.266714	353.708	1.00734	-73.716	0.480834
667	TRUE	0.250062	148.082	148.084	0.002	78.2411	77.11	78.633	1.52298	0.596144	-728.409	1.16064	-70.0615	0.662437
668	TRUE	0.976277	148.368	148.372	0.004	76.4372	75.7543	77.2833	1.52892	0.543081	-403.82	1.0291	-70.0766	0.445469
669	TRUE	0.793858	148.652	148.678	0.0252	71.2636	70.9366	77.5106	6.57401	2.59834	-269.712	1.00283	-64.3721	0.630456
670	TRUE	0.543228	148.937	148.945	0.0076	86.1952	85.7179	86.6496	0.931672	0.251224	-2.94017	1.06216	-70.6029	0.674456
671	TRUE	0.786687	149.075	149.079	0.004	80.2815	79.7956	84.2458	4.45021	1.85059	1164.05	1.03382	-62.4083	0.768993
672	TRUE	0.54107	149.217	149.221	0.0036	83.2948	82.6491	87.2507	4.60159	1.51484	1084.05	1.16698	-67.1382	0.666761
673	TRUE	0.930786	149.354	149.421	0.0672	76.8135	71.2889	82.0751	10.7862	5.15197	-148.775	1.00683	-62.0356	0.772989
674	TRUE	0.74063	149.517	149.524	0.0072	93.8148	91.8416	94.6568	2.81512	0.908083	297.507	1.16944	-65.4066	0.723131
675	TRUE	0.758869	149.618	149.622	0.0036	80.4941	78.2007	83.3219	5.12113	1.80241	1483.48	1.00386	-66.6008	0.775594
676	TRUE	0.621795	149.717	149.725	0.008	91.0319	88.1843	91.0615	2.87721	1.1541	-358.629	1.07164	-71.8715	0.643415
677	TRUE	0.501258	151.459	151.465	0.0064	82.8474	79.4922	83.6618	4.16962	1.73779	673.716	1.00281	-70.4072	0.720508
678	TRUE	0.946193	151.79	151.891	0.1012	74.301	70.734	79.111	8.37704	3.19488	-53.8897	1.08278	-63.3909	0.71261
679	TRUE	0.608914	151.666	151.671	0.0048	80.1425	78.739	83.3807	4.64171	1.57557	650.768	1.45149	-78.3829	0.546402
680	TRUE	0.826323	151.792	151.795	0.0036	77.5476	76.4937	79.0765	2.58283	0.874274	716.778	1.01129	-62.338	0.798641
681	TRUE	0.434362	151.888	151.892	0.004	71.2669	70.4876	72.9071	2.41955	0.879326	651.442	1.02369	-63.0648	0.803241
682	TRUE	0.817	152.77	152.809	0.0384	70.0669	68.3625	74.9208	6.5583	2.34303	69.7936	1.15161	-75.477	0.447358
683	TRUE	0.736688	152.968	152.97	0.0016	63.6186	62.8437	64.2153	1.37157	0.543759	-857.232	1.00263	-78.435	0.504095
684	TRUE	0.374803	153.052	153.054	0.0016	77.9911	77.8931	78.2672	0.374065	0.153618	233.791	1.01068	-77.9166	0.489713
685	TRUE	0.673656	153.785	153.789	0.0032	64.829	63.8048	67.1817	3.37697	1.23087	-1102.46	1.02886	-71.4266	0.710755
686	TRUE	0.889115	153.87	153.872	0.002	81.8726	81.5965	81.8993	0.302814	0.114253	113.873	1.03232	-68.3566	0.672576
687	TRUE	0.704664	154.051	154.065	0.0144	76.5862	76.2031	76.7198	0.516667	0.168629	2.17564	1.00773	-73.8566	0.588605
688	TRUE	0.91099	154.33	154.345	0.0148	78.4337	70.651	83.1405	12.4895	5.37768	-726.68	1.49539	-78.7433	0.451384
689	TRUE	0.452431	154.607	154.61	0.0032	78.8718	77.3503	80.1261	2.7758	1.08878	981.858	1.02787	-76.6633	0.540287
690	TRUE	0.94842	155.252	155.254	0.002	79.7701	79.6721	80.0729	0.400784	0.153333	-176.854	1.03234	-76.9818	0.462123
691	TRUE	0.859045	155.998	156	0.0016	75.775	74.3678	76.1135	1.74564	0.733893	-1091.02	1.06812	-68.4534	0.647088
692	TRUE	0.481154	156.084	156.086	0.0028	74.2276	73.619	77.3003	3.68127	1.34271	1251.12	1.14616	-71.0169	0.700463
693	TRUE	0.801049	160.104	160.128	0.0244	110.421	110.049	112.351	2.30235	0.927137	83.2458	1.01038	-79.7923	0.50538
694	TRUE	0.399684	160.147	160.199	0.0512	78.1535	74.7835	84.3084	9.52494	3.0562	-163.963	1.03613	-71.438	0.642654
695	TRUE	0.714722	161.167	161.173	0.0064	81.0864	79.2086	83.8941	4.68547	2.00598	-768.246	1.01597	-80.0808	0.45179
696	TRUE	0.830696	161.487	161.553	0.0656	77.1108	51.4458	96.6305	45.1847	12.8602	400.654	8.99423	-91.3003	0.200768
697	TRUE	0.417976	165.958	165.96	0.0016	71.9719	71.4197	72.1678	0.74813	0.307235	-467.581	1.02779	-66.0566	0.657031
698	TRUE	0.858704	166.737	166.772	0.0348	64.1376	63.8757	64.4722	0.596456	0.201618	3.2644	1.00513	-69.729	0.595449
699	TRUE	0.828909	166.934	166.955	0.0212	79.8536	71.2509	80.2707	9.01977	4.37164	420.241	1.03128	-79.5276	0.427325
700	TRUE	0.959836	167.007	167.012	0.0052	64.7591	63.2454	68.3713	5.12585	1.68205	-880.577	1.06177	-71.7267	0.661896
701	TRUE	0.467975	167.063	167.069	0.0064	62.1074	56.7749	63.3671	6.59216	2.61668	914.959	1.48131	-76.3097	0.559276
702	TRUE	0.955153	167.529	167.534	0.0044	75.4185	74.3721	77.7193	3.34729	1.3765	-915.803	1.10839	-67.3888	0.60699
703	TRUE	0.756888	170.354	170.357	0.0032	76.324	76.1014	77.3334	1.23204	0.429015	-335.533	1.10444	-78.1361	0.488096
704	TRUE	0.468064	171.892	171.894	0.0024	78.481	78.147	78.5181	0.371096	0.138851	-139.161	1.01913	-75.579	0.481004
705	TRUE	0.524678	172.473	172.476	0.0028	76.4707	75.7285	76.7601	1.03165	0.37579	337.521	1.10038	-78.397	0.485054
706	TRUE	0.865772	172.576	172.578	0.0024	77.4435	77.3099	77.7107	0.400784	0.146947	166.993	1.00302	-70.1413	0.585968
707	TRUE	0.378878	173.025	173.029	0.0036	75.8043	69.8593	76.5391	6.67973	2.04865	-1189.08	1.33403	-69.8756	0.705879
708	TRUE	0.482966	173.177	173.179	0.0016	77.5537	76.7254	77.8476	1.12219	0.460853	-701.372	1.03705	-73.6436	0.658927
709	TRUE	0.642969	173.291	173.293	0.002	81.8032	78.735	83.8205	5.0855	1.8203	-2397.7	1.00569	-67.8577	0.742282
710	TRUE	0.47466	173.466	173.484	0.0184	73.9377	72.3768	77.78	5.40316	1.71703	-205.683	1.13303	-67.3707	0.659805
711	TRUE	0.351807	173.598	173.613	0.0156	67.4936	65.8341	67.6381	1.80407	0.806088	111.602	1.00599	-80.1334	0.403316
712	TRUE	0.431067	173.712	173.714	0.0024	85.8645	83.9273	86.4656	2.5383	0.955153	1057.62	1.05027	-78.1297	0.589488
713	TRUE	0.677749	174.189	174.193	0.0036	81.1348	80.0302	81.6967	1.66657	0.672079	483.648	1.0206	-70.8261	0.651999
714	TRUE	0.632952	174.393	174.396	0.0032	88.7978	87.9444	92.5798	4.63548	2.14079	1464.85	1.0029	-80.4089	0.488383
715	TRUE	0.560346	175.147	175.159	0.0116	69.5661	68.6131	70.8062	2.19305	0.737483	53.104	1.17677	-64.3978	0.776062
716	TRUE	0.461704	184.367	184.371	0.004	72.1939	69.7542	73.0492	3.295	1.4362	-841.644	1.00407	-78.3318	0.502932
717	TRUE	0.844582	184.683	184.684	0.0016	64.3243	58.9448	65.4286	6.48379	2.75103	-4052.37	1.03891	-75.3198	0.540402
718	TRUE	0.566992	185.385	185.468	0.0828	65.7831	64.2833	67.4326	3.14927	1.2318	-24.9226	1.02199	-75.9458	0.536613
719	TRUE	0.962572	185.842	185.844	0.0016	76.2362	70.0107	78.3648	8.35411	3.43843	-5221.32	1.00614	-76.0601	0.572613
720	TRUE	0.680854	186.045	186.049	0.0044	77.3319	76.6229	79.0453	2.42243	0.931894	-98.4337	1.78164	-72.7337	0.575586
721	TRUE	0.475161	186.429	186.436	0.0064	68.5265	67.8774	71.2814	3.404	1.4506	-528.801	1.00166	-78.1756	0.598094
722	TRUE	0.637731	186.558	186.56	0.002	75.8195	75.7928	76.0956	0.302814	0.114253	-113.873	1.03232	-80.0298	0.478636
723	TRUE	0.872135	186.587	186.7	0.1128	68.6203	66.1704	78.985	12.8146	4.64805	-105.176	1.02186	-78.328	0.443466
724	TRUE	0.497483	186.823	186.871	0.048	98.0235	85.8367	105.705	19.8685	4.61215	82.1102	4.26607	-93.009	0.218897
725	TRUE	0.938828	186.926	186.996	0.0696	67.991	66.8386	74.5016	7.66294	2.98482	-106.451	1.0114	-72.168	0.490778
726	TRUE	0.857625	187.117	187.159	0.042	76.6241	75.9536	92.5329	16.5792	8.63612	393.976	1.00066	-78.293	0.449995
727	TRUE	0.555586	187.232	187.293	0.0612	71.8053	66.0306	76.1835	10.1529	3.66269	-127.199	1.03855	-59.9741	0.837722
728	TRUE	0.594044	187.433	187.515	0.0824	67.6431	66.3462	76.2361	9.88991	2.725	69.5962	1.09286	-59.0374	0.774047
729	TRUE	0.983927	187.621	187.707	0.086	77.3769	68.72	81.4743	12.7543	3.27319	-49.2388	1.13434	-61.8422	0.785095
730	TRUE	0.444353	187.846	187.851	0.0048	77.7587	74.8345	81.9818	7.14731	2.74454	-1711.53	1.16039	-66.2126	0.730112
731	TRUE	0.621849	187.956	187.963	0.0072	76.2866	76.0045	76.5342	0.529732	0.172846	-20.2382	1.02874	-63.7147	0.778163
732	TRUE	0.828543	188.056	188.072	0.0164	71.7218	71.2584	72.553	1.29463	0.469925	67.8402	1.02195	-69.606	0.726648
733	TRUE	0.733142	188.188	188.191	0.0024	78.4697	78.4697	78.4697	1.42109e-14	5.22945e-15	-1.64222e-12	1	-61.5485	0.813613
734	TRUE	0.344014	188.31	188.312	0.0024	78.7293	78.7293	78.7293	0	3.55271e-15	5.22043e-13	1	-65.4627	0.727511
735	TRUE	0.61168	188.414	188.415	0.0016	80.1593	79.4201	81.7892	2.36908	0.959342	-1480.67	1.01779	-66.8454	0.790506
736	TRUE	0.612147	188.915	188.917	0.002	89.3652	89.3652	89.3652	1.42109e-14	5.2093e-15	-2.31528e-12	1	-74.5162	0.546886
737	TRUE	0.786828	189.154	189.158	0.004	78.864	77.9109	80.6816	2.77067	0.914869	-689.513	1.00154	-66.8742	0.7693
738	TRUE	0.559674	189.251	189.274	0.0228	87.6224	85.7725	87.9369	2.16435	1.00393	-97.313	1.00632	-76.7675	0.546603
739	TRUE	0.955307	189.354	189.358	0.0044	84.0823	82.7428	85.0109	2.26815	0.702094	449.895	1.0279	-72.9302	0.64717
740	TRUE	0.288828	189.523	189.54	0.0176	78.8186	78.6975	81.0968	2.39939	1.15888	-142.54	1.00163	-81.2506	0.407149
741	TRUE	0.461936	189.683	189.691	0.0076	72.6738	68.3249	73.0354	4.71051	1.48082	611.302	1.11776	-70.42	0.649377
742	TRUE	0.330302	189.769	189.779	0.0104	82.7737	81.0569	83.1135	2.05662	0.71829	-210.853	1.01862	-78.0485	0.482675
743	TRUE	0.484815	189.949	189.956	0.0068	82.1671	81.4547	86.7033	5.24861	2.30009	779.336	1.00672	-81.5352	0.484911
744	TRUE	0.279625	190.066	190.069	0.0028	82.464	81.6698	85.262	3.59221	1.29143	-1247.59	1.05516	-70.8789	0.728541
745	TRUE	0.359167	190.167	190.169	0.0016	78.7188	78.6208	78.9949	0.374065	0.153618	-233.791	1.01068	-62.9763	0.794154
746	TRUE	0.420825	190.408	190.41	0.0016	69.0399	69.0399	69.0399	0	3.20237e-15	3.80243e-12	1	-79.5249	0.448245
747	TRUE	0.496579	196.345	196.352	0.0068	64.0191	60.2875	67.5523	7.2648	2.61133	-954.617	1.02052	-73.3858	0.605582
748	TRUE	0.967714	196.51	196.514	0.0032	73.7722	73.4318	78.4643	5.03254	2.34582	-1546.88	1.15479	-71.0504	0.635603
749	TRUE	0.554438	200.87	200.879	0.0096	69.1097	67.1783	70.4947	3.31638	1.21937	-358.08	1.037	-72.0102	0.641334
750	TRUE	0.86045	200.987	200.988	0.0016	71.4189	71.3209	71.695	0.374065	0.153618	233.791	1.01068	-73.4695	0.544515
751	TRUE	0.472469	201.316	201.318	0.002	75.5197	74.3485	76.9403	2.59173	0.885141	-1150.82	1.05055	-70.8023	0.719875
752	TRUE	0.33168	201.462	201.496	0.034	70.304	67.4536	81.0064	13.5528	4.89227	-338.331	1.17928	-72.2247	0.590999
753	TRUE	0.655656	201.575	201.583	0.0084	86.9814	81.6005	88.2654	6.66489	2.17885	-709.42	1.29194	-67.987	0.730213
754	TRUE	0.954742	201.683	201.694	0.0112	75.2416	71.8943	78.8986	7.00434	2.2141	-646.477	1.01858	-66.8512	0.721966
755	TRUE	0.515394	201.757	201.781	0.024	79.1153	72.4973	86.1829	13.6856	4.66814	454.215	1.41802	-74.2277	0.593365
756	TRUE	0.506629	201.864	201.865	0.0016	78.3008	78.3008	78.3008	2.84217e-14	6.8798e-15	1.01398e-11	1	-62.2849	0.782946
757	TRUE	0.61405	201.957	201.96	0.0028	79.2757	78.63	80.8565	2.22658	0.812428	-805.809	1.03463	-67.7151	0.716
758	TRUE	0.454956	202.043	202.055	0.012	70.5747	70.5747	70.5747	2.84217e-14	9.81025e-15	8.55433e-13	1	-67.523	0.596101
759	TRUE	0.999269	202.144	202.148	0.0048	76.794	75.3022	77.3803	2.07814	0.708425	435.12	1.05295	-62.638	0.786011
760	TRUE	0.888032	203.125	203.131	0.006	71.3668	69.9422	76.1672	6.22494	2.56331	-1200.84	1.03792	-78.2099	0.396223
761	TRUE	0.591904	203.438	203.439	0.0016	70.0309	69.6301	70.2536	0.623441	0.249933	-389.651	1.00816	-77.5735	0.560316
762	TRUE	0.467377	203.521	203.523	0.0016	81.2487	81.1774	81.498	0.320627	0.129065	155.86	1.04572	-77.2264	0.497184
763	TRUE	0.942056	206.014	206.016	0.0016	75.7478	75.3648	78.5177	3.15283	1.29441	-1792.39	1.20215	-79.1041	0.484455
764	TRUE	0.910708	207.197	207.2	0.0036	81.422	80.5376	84.3239	3.78625	1.60578	1065.49	1.00161	-82.3568	0.440853
765	TRUE	0.916979	207.523	207.526	0.0028	66.7299	64.6883	90.2453	25.557	10.0114	-8888.56	1.12292	-79.0876	0.46958
766	TRUE	0.886612	209.734	209.736	0.0024	73.7115	71.8412	74.1791	2.33791	0.890816	-974.127	1.06861	-65.8727	0.729239
767	TRUE	0.930406	210.05	210.058	0.0072	77.3637	75.2625	80.4962	5.2337	1.60577	-157.966	2.41602	-74.0752	0.589426
768	TRUE	0.968057	210.426	210.428	0.002	68.6648	67.8855	69.7736	1.88814	0.719699	-956.156	1.00639	-69.5051	0.771513
769	TRUE	0.839261	210.584	210.586	0.0016	67.282	66.2399	68.8584	2.61845	1.04255	-1636.53	1.00414	-76.892	0.513916
770	TRUE	0.766207	210.724	210.726	0.0016	75.2881	73.4356	76.4281	2.99252	1.19457	-1870.32	1.00485	-73.7631	0.667152
771	TRUE	0.555135	210.835	210.847	0.012	75.6075	72.3964	77.7333	5.33698	2.08852	-409.16	1.03228	-75.0589	0.602557
772	TRUE	0.922759	210.929	210.932	0.0024	79.9108	79.6436	80.0444	0.400784	0.146947	166.993	1.00302	-72.9405	0.658445
773	TRUE	0.30213	211.017	211.021	0.004	78.4565	78.1893	79.0725	0.883209	0.25327	-40.6519	1.11681	-66.8606	0.7233
774	TRUE	0.671752	211.255	211.257	0.002	69.8619	68.4369	74.2527	5.81582	2.23553	-2652.81	1.33843	-65.0249	0.71706
775	TRUE	0.795263	211.428	211.438	0.0096	70.1929	68.5047	70.3907	1.88604	0.909934	-197.054	1.00016	-66.035	0.712044
776	TRUE	0.551167	211.559	211.589	0.03	70.0279	66.1965	76.184	9.98752	3.05034	148.058	1.32021	-61.8758	0.796597
777	TRUE	0.691859	211.709	211.713	0.0036	73.9728	73.3694	75.6697	2.30028	0.895437	-658.667	1.01304	-61.0629	0.779589
778	TRUE	0.990892	211.884	211.891	0.0068	72.405	71.5896	74.2224	2.63281	0.905406	372.577	1.00692	-63.3579	0.799936
779	TRUE	0.884793	212.986	212.988	0.0016	88.6412	88.2404	88.8639	0.623441	0.249933	389.651	1.00816	-75.6088	0.554181
780	TRUE	0.708442	213.189	213.191	0.0024	74.6493	73.3801	76.1188	2.73869	0.98692	-1141.12	1.00076	-67.5448	0.720324
781	TRUE	0.927536	213.403	213.451	0.0488	78.74	69.0252	80.2756	11.2504	5.37877	-218.732	1.01044	-63.6272	0.711737
782	TRUE	0.712402	214.869	214.875	0.006	72.6047	66.0096	72.7685	6.75894	2.91514	-1147.24	1.0861	-75.1024	0.542352
783	TRUE	0.99436	214.958	214.966	0.0084	71.6772	71.0785	80.2664	9.18797	4.71943	-1101.35	1.00184	-68.9535	0.702313
784	TRUE	0.430064	215.098	215.102	0.0032	77.1118	76.7785	77.3314	0.552902	0.175136	162.719	1.00159	-69.0492	0.666846
785	TRUE	0.915242	226.664	226.751	0.0864	40.0011	29.3284	47.1559	17.8275	3.64892	29.0106	5.24899	-96.7286	0.16404
786	TRUE	0.916171	243.057	243.059	0.002	81.8138	80.9766	83.9513	2.97471	1.20584	-1549.7	1.07317	-74.5969	0.570958
787	TRUE	0.898376	243.275	243.307	0.0316	65.1227	61.2094	83.7852	22.5758	9.5455	683.86	1.18651	-72.1127	0.54941
788	TRUE	0.269984	247.381	247.385	0.0036	69.3935	66.306	72.0134	5.70746	1.86286	-1534.76	1.0043	-81.1067	0.488146
789	TRUE	0.814218	247.672	247.723	0.0512	76.38	61.4619	85.3605	23.8986	5.37797	63.4628	2.91959	-91.3574	0.230911
790	TRUE	0.950143	247.855	247.894	0.0388	76.5289	69.1281	77.3368	8.20872	4.1366	196.84	1.02623	-76.8778	0.439101
791	TRUE	0.437508	250.491	250.494	0.0032	81.3912	80.315	83.2393	2.92424	1.06789	961.757	1.02344	-81.8015	0.455043
792	TRUE	0.61108	252.158	252.164	0.0056	79.7732	76.3128	82.5367	6.22386	1.90447	990.388	1.07335	-75.6168	0.597417
793	TRUE	0.974405	252.677	252.684	0.0064	74.1215	73.7456	79.393	5.6474	2.20089	-920.365	1.04066	-71.4473	0.581027
794	TRUE	0.584585	252.903	252.92	0.0172	64.0449	62.0752	72.6983	10.6231	4.71727	540.862	1.29144	-75.5403	0.590128
795	TRUE	0.773951	253.004	253.075	0.0712	69.931	63.7574	73.4902	9.73271	3.67135	-75.6311	1.09665	-73.1623	0.484999
796	TRUE	0.974022	253.353	253.374	0.0212	63.0226	62.1246	69.9788	7.8542	3.09864	-367.484	1.00061	-75.9302	0.54681
797	TRUE	0.551307	253.719	253.72	0.0016	71.549	71.1839	72.8048	1.62095	0.673737	-1013.09	1.05317	-69.3974	0.709253
798	TRUE	0.875196	253.815	253.818	0.0028	80.6676	79.9997	81.3356	1.33595	0.489268	-498.329	1.00323	-66.4714	0.630256
799	TRUE	0.674079	254.028	254.03	0.002	81.8081	80.9041	82.436	1.53188	0.605692	-188.941	2.12904	-68.2737	0.741571
800	TRUE	0.696485	254.127	254.133	0.0064	80.5396	76.6073	81.0501	4.44282	1.59506	610.263	1.09087	-71.289	0.604729
801	TRUE	0.930262	263.008	263.01	0.0024	70.0159	70.0159	70.0159	1.42109e-14	5.80156e-15	-2.48147e-12	1	-57.0667	0.767014
802	TRUE	0.847974	263.327	263.331	0.0044	83.1218	82.3722	84.8511	2.47892	0.83092	557.163	1.05547	-72.9496	0.668624
803	TRUE	0.785669	265.21	265.216	0.0056	79.8185	79.0244	80.1748	1.1504	0.447718	-207.946	1.07158	-73.0067	0.595156
804	TRUE	0.421779	265.281	265.3	0.0192	53.7979	53.365	64.6782	11.3132	4.92011	590.631	1.00005	-83.4274	0.403718
805	TRUE	0.858397	271.612	271.618	0.0068	79.49	77.7903	81.2193	3.42893	1.29656	-598.617	1.08482	-69.658	0.726141
806	TRUE	0.504809	271.83	271.832	0.002	67.8204	66.9832	68.6309	1.64767	0.666836	-884.269	1.01368	-67.6671	0.544116
807	TRUE	0.937615	272.038	272.117	0.0796	85.9205	70.2296	110.78	40.5509	14.2942	271.479	1.3347	-73.3985	0.583876
808	TRUE	0.553948	274.419	274.497	0.0776	68.1997	62.8136	83.8789	21.0652	8.52027	-235.87	1.04959	-78.9323	0.440703
809	TRUE	0.43576	274.603	274.606	0.0024	86.1389	84.0682	92.2174	8.14927	3.05006	-3395.53	1.01467	-81.8255	0.468055
810	TRUE	0.54974	274.783	274.786	0.0032	82.5213	81.7124	83.1819	1.46954	0.514149	468.509	1.00177	-72.8404	0.654398
811	TRUE	0.968529	274.937	274.938	0.0016	79.4017	79.2324	80.1053	0.872818	0.366946	-545.511	1.05325	-75.4347	0.609961
812	TRUE	0.885322	275.229	275.232	0.0028	63.5369	62.0599	64.2123	2.15236	0.70304	-687.411	1.04886	-72.099	0.517268
813	TRUE	0.689821	275.374	275.377	0.0028	70.7397	68.0678	70.851	2.78322	1.00637	-848.22	1.19742	-73.5114	0.585133
814	TRUE	0.558629	275.539	275.541	0.0024	68.0156	65.3437	70.5539	5.21019	1.87609	-2170.91	1.00004	-71.619	0.5803
815	TRUE	0.983586	275.712	275.729	0.0168	62.1832	60.7525	78.9965	18.2439	7.37493	1059.11	1.14743	-72.9474	0.586922
816	TRUE	0.583932	276.043	276.046	0.0024	67.1639	64.2248	68.2326	4.00784	1.49444	-1669.93	1.02908	-67.7951	0.679439
817	TRUE	0.90327	276.173	276.179	0.0068	67.8375	67.0716	68.8639	1.79223	0.818845	-246.496	1.00717	-67.9723	0.581519
818	TRUE	0.641354	276.293	276.295	0.0016	66.6305	65.6241	66.7997	1.17563	0.490049	-701.372	1.10925	-68.681	0.689666
819	TRUE	0.815864	276.522	276.566	0.0444	66.7667	65.8084	74.6889	8.8805	4.19694	186.708	1.03765	-68.7921	0.577757
820	TRUE	0.98576	276.839	276.843	0.0036	80.7583	78.2794	82.4505	4.17112	1.76402	-1389.47	1.20766	-71.076	0.585852
821	TRUE	0.534058	276.935	276.94	0.0052	71.8268	71.6415	71.8329	0.191448	0.0724219	-24.6249	1.00322	-76.5636	0.449228
822	TRUE	0.954372	277.052	277.088	0.0364	69.3731	63.9673	71.6519	7.68455	3.14744	164.054	1.10303	-77.0733	0.443976
823	TRUE	0.734592	277.412	277.415	0.0036	81.8203	78.1984	82.4214	4.22307	1.48007	1129.48	1.08375	-75.4647	0.54909
824	TRUE	0.989033	285.135	285.137	0.002	72.1374	69.4922	72.547	3.05486	1.1192	-1075.75	1.36478	-73.4682	0.595703
825	TRUE	0.996163	285.367	285.369	0.002	55.4568	55.1807	55.7329	0.552191	0.182612	227.747	1.03518	-63.8353	0.631879
826	TRUE	0.524593	285.459	285.471	0.012	109.209	107.284	110.647	3.36298	1.22394	125.281	1.26262	-81.9837	0.446353
827	TRUE	0.422433	285.546	285.571	0.0256	95.1568	78.6844	110.315	31.6311	16.1979	1278.27	1.02263	-75.1797	0.557195
828	TRUE	0.407682	285.666	285.668	0.002	103.684	102.473	104.076	1.60314	0.613334	707.415	1.24555	-79.0681	0.513355
829	TRUE	0.617542	293.65	293.653	0.0032	82.5029	80.8478	83.015	2.1672	0.747572	650.964	1.04334	-82.3016	0.415834
830	TRUE	0.738081	309.272	309.274	0.002	83.494	83.2446	84.6251	1.38048	0.500872	569.367	1.15723	-69.8374	0.600046
831	TRUE	0.952281	325.434	325.517	0.0832	68.0204	55.2102	87.837	32.6268	8.85669	9.55964	7.8469	-93.2665	0.196501
832	TRUE	0.690502	325.767	325.768	0.0016	56.7887	55.9159	57.6615	1.74564	0.690023	1091.02	1	-77.2914	0.519048
833	TRUE	0.557743	345.886	345.887	0.0016	66.0803	65.4568	66.7037	1.24688	0.492874	779.302	1	-74.6646	0.600099
834	TRUE	0.694989	350.898	350.903	0.0044	83.3808	74.1067	86.0223	11.9156	4.86938	2791.89	1.00255	-83.8539	0.472867
835	TRUE	0.976144	351.134	351.354	0.22	81.9206	76.6259	83.5651	6.93922	2.45807	8.91655	3.05881	-74.6815	0.461024
836	TRUE	0.799673	359.119	359.203	0.0832	62.494	41.0892	84.552	43.4628	8.76159	62.8599	11.6143	-95.5193	0.171749
837	TRUE	0.704566	368.723	368.724	0.0016	82.9041	82.2183	85.7719	3.55362	1.43188	-1792.39	1.44536	-77.2386	0.496673
838	TRUE	0.903558	368.815	368.854	0.0388	64.1883	57.3921	82.4033	25.0113	6.70058	-643.233	1.01466	-74.0358	0.53563
839	TRUE	0.843635	368.962	368.977	0.0152	60.2909	59.0483	61.2648	2.21654	0.600516	-117.797	1.00891	-78.9746	0.486229
840	TRUE	0.824857	369.55	369.554	0.004	59.3037	58.8305	61.4689	2.6384	1.25111	662.232	1.00045	-84.5002	0.397004
841	TRUE	0.953738	369.67	369.703	0.0332	69.2887	66.9572	73.4669	6.50968	2.58395	141.649	1.11199	-76.2579	0.533841
842	TRUE	0.975741	369.838	369.839	0.0016	67.4058	63.8433	68.8308	4.98753	2.03388	-3117.21	1.00943	-67.7942	0.712602
843	TRUE	0.492677	370.042	370.045	0.0024	82.0937	82.0566	82.4277	0.371096	0.138851	139.161	1.01913	-75.4718	0.54537
844	TRUE	0.889524	370.142	370.151	0.0088	70.7612	67.2807	75.3863	8.10557	4.05813	-921.227	1.01558	-77.6828	0.526187
845	TRUE	0.678328	370.369	370.371	0.002	78.5248	78.2487	79.1304	0.881724	0.315942	-404.601	1.02986	-69.9297	0.632117
846	TRUE	0.446454	370.571	370.594	0.0224	84.2047	78.8985	85.4264	6.52785	2.0866	133.023	1.20745	-71.9448	0.549935
847	TRUE	0.545304	370.662	370.68	0.0184	79.4862	78.4118	80.9839	2.57213	0.946291	23.7155	1.11557	-77.5072	0.491344
848	TRUE	0.646139	370.753	370.762	0.0096	80.1336	79.4358	87.2991	7.86328	2.44238	744.585	1.14807	-80.0118	0.544555
849	TRUE	0.699338	370.834	370.862	0.028	74.8162	73.4654	90.7685	17.3031	6.30302	618.962	1.00323	-78.7334	0.453404
850	TRUE	0.525995	370.959	370.963	0.0036	81.8329	81.8032	82.1817	0.378518	0.121109	75.7936	1.01574	-70.0845	0.65001
851	TRUE	0.733327	371.075	371.125	0.0504	80.4326	80.0675	82.9578	2.89026	1.36843	-51.4892	1.00393	-77.2962	0.478553
852	TRUE	0.352471	371.148	371.156	0.0084	107.642	107.352	110.002	2.64963	0.980002	264.322	1.09436	-80.7726	0.496532
853	TRUE	0.79724	371.168	371.213	0.0456	66.2657	61.412	77.2074	15.7955	6.9382	-307.724	1.04008	-73.6951	0.532672
854	TRUE	0.914591	371.42	371.436	0.0164	62.9469	55.8754	77.6036	21.7282	6.98454	814.667	2.77381	-77.4916	0.528621
855	TRUE	0.354384	371.52	371.522	0.002	71.6901	70.8618	71.7702	0.908443	0.34276	-341.62	1.1659	-70.0093	0.645575
856	TRUE	0.705843	371.692	371.694	0.0016	81.5615	81.4903	81.8109	0.320627	0.129065	-155.86	1.04572	-69.6178	0.683682
857	TRUE	0.466544	371.827	371.869	0.0416	81.7158	68.861	89.7463	20.8853	4.28813	-125.932	4.85518	-95.8912	0.193257
858	TRUE	0.324832	372.029	372.034	0.0044	82.5233	81.603	83.0429	1.43985	0.47637	-326.071	1.00941	-75.7154	0.553005
859	TRUE	0.592805	373.357	373.359	0.0016	85.2006	85.2006	85.2006	5.68434e-14	1.81154e-14	3.35528e-11	1	-74.1248	0.46231
860	TRUE	0.885751	376.571	376.574	0.0032	86.1094	85.7545	86.2617	0.507214	0.181411	80.8062	1.06152	-82.7667	0.402484
861	TRUE	0.960362	376.932	376.934	0.002	81.2902	80.6623	83.5479	2.88564	1.11482	1351.85	1.20724	-72.9321	0.662966
862	TRUE	0.867462	377.021	377.025	0.0036	83.3287	82.5865	83.6924	1.10587	0.351604	282.483	1.01251	-63.3643	0.790567
863	TRUE	0.931614	377.12	377.156	0.0364	80.3368	79.0982	84.3255	5.22738	2.01279	119.527	1.03616	-73.8556	0.596184
864	TRUE	0.868096	377.258	377.313	0.0548	62.4578	52.227	77.719	25.492	10.346	-427.949	1.02917	-76.9491	0.483516
865	TRUE	0.888643	377.529	377.54	0.0104	75.5677	70.4708	75.8332	5.36246	2.45359	530.304	1.00754	-81.5994	0.44205
866	TRUE	0.978879	377.737	377.75	0.0128	74.1354	73.2918	78.7093	5.41746	2.16231	-440.933	1.01291	-68.1391	0.639927
867	TRUE	0.972671	377.738	378.059	0.3208	78.2151	73.9333	85.8603	11.927	4.0371	22.0523	1.01694	-70.8747	0.538056
868	TRUE	0.532705	378.055	378.061	0.0068	83.764	79.6746	87.3711	7.69653	2.6791	1239.02	1.051	-73.5519	0.592618
869	TRUE	0.44204	378.129	378.131	0.002	80.1971	79.7339	80.6869	0.952975	0.366077	488.574	1.00178	-78.4674	0.487947
870	TRUE	0.535779	378.232	378.233	0.0016	81.1468	80.3007	82.171	1.87032	0.740483	1168.95	1.00122	-77.3999	0.591794
871	TRUE	0.681718	379.53	379.55	0.0196	96.7887	82.6349	97.373	14.7381	6.91119	756.971	1.01095	-82.2414	0.408054
872	TRUE	0.825815	379.826	379.852	0.0256	78.1906	71.4351	78.2414	6.80633	3.52153	267.566	1.00264	-69.6764	0.578916
873	TRUE	0.737981	380.044	380.056	0.0116	66.9739	66.4428	68.2718	1.82905	0.663069	94.5635	1.12397	-66.3555	0.713493
874	TRUE	0.640704	380.169	380.195	0.0256	65.3515	56.141	69.3736	13.2326	4.85471	375.532	1.17624	-71.22	0.640784
875	TRUE	0.73916	380.305	380.311	0.006	68.4833	67.4815	68.513	1.03154	0.36868	-172.702	1.014	-64.5684	0.602046
876	TRUE	0.456565	380.519	380.52	0.0016	76.6825	75.9076	77.2792	1.37157	0.543759	-857.232	1.00263	-76.2966	0.564497
877	TRUE	0.831653	380.57	380.614	0.0436	67.8875	66.6776	68.2629	1.58535	0.624981	-29.7183	1.01106	-76.0572	0.512568
878	TRUE	0.938786	381.068	381.092	0.024	80.5904	70.9575	81.9558	10.9983	3.94797	451.903	1.06843	-82.1608	0.397047
879	TRUE	0.968891	381.405	381.535	0.13	78.3615	70.752	82.9406	12.1886	4.62618	49.5619	3.82372	-72.1406	0.434585
880	TRUE	0.958855	381.528	381.534	0.006	81.8905	78.751	82.2245	3.47346	1.41882	660.988	1.28478	-68.3579	0.598717
881	TRUE	0.705484	381.621	381.634	0.0136	77.0335	74.4963	81.6846	7.18833	2.83466	423.889	1.1573	-72.6286	0.631522
882	TRUE	0.863076	381.937	381.938	0.0016	86.5753	86.4773	86.8514	0.374065	0.153618	233.791	1.01068	-76.8506	0.507195
883	TRUE	0.873194	382.324	382.327	0.0028	81.8751	81.6201	82.0048	0.384713	0.148048	-136.111	1.00428	-68.0541	0.629079
884	TRUE	0.86572	388.978	388.982	0.0036	76.8936	76.8565	77.2573	0.400784	0.137736	-97.8344	1.01083	-68.7273	0.548319
885	TRUE	0.85623	389.264	389.308	0.0436	75.9686	64.579	83.5266	18.9476	8.1411	326.912	1.54871	-72.293	0.546669
886	TRUE	0.881738	389.468	389.47	0.0016	83.2247	81.6483	86.7605	5.11222	2.07208	-3195.14	1.00661	-68.0529	0.739208
887	TRUE	0.653753	389.57	389.593	0.0232	68.1547	67.4464	69.8337	2.38736	0.80663	67.8311	1.07922	-61.453	0.778415
888	TRUE	0.824114	389.676	389.701	0.0248	79.0416	64.6321	85.429	20.7968	6.19138	403.738	2.23921	-66.8942	0.657805
889	TRUE	0.855687	389.772	389.848	0.0764	71.781	69.1069	81.4491	12.3423	4.72346	-50.4713	1.19283	-64.085	0.709757
890	TRUE	0.919079	389.928	389.931	0.0032	77.0202	70.6299	78.3264	7.69653	2.70162	-2129.16	1.38681	-67.7271	0.642102
891	TRUE	0.542698	390.066	390.072	0.006	71.3597	70.4691	72.2058	1.73673	0.494457	255.401	1.01455	-62.2674	0.791244
892	TRUE	0.526614	390.146	390.184	0.0376	79.8148	72.0837	84.026	11.9423	3.3363	236.874	1.15485	-73.6828	0.542222
893	TRUE	0.47683	390.24	390.251	0.0108	79.3796	71.1438	79.6171	8.47326	3.60366	831.076	1.03599	-71.1474	0.54733
894	TRUE	0.989688	390.34	390.345	0.0048	81.4678	79.5975	82.7295	3.13205	1.20872	756.159	1.08477	-70.6969	0.624821
895	TRUE	0.70983	390.432	390.434	0.002	81.8698	80.9747	82.0523	1.07766	0.413292	467.581	1.14626	-67.5966	0.662946
896	TRUE	0.621592	390.552	390.563	0.0108	80.6033	75.9656	85.9395	9.97398	3.65267	-894.091	1.00746	-79.267	0.496985
897	TRUE	0.675187	390.686	390.7	0.0144	68.3406	67.1012	75.8852	8.78399	3.10593	-609.765	1.01695	-69.5374	0.647044
898	TRUE	0.772627	390.784	390.787	0.0032	78.2803	76.0982	78.6365	2.5383	0.828737	-457.685	1.43197	-71.964	0.591121
899	TRUE	0.40958	390.88	390.884	0.0044	77.3472	76.7983	77.6273	0.829	0.304711	-126.197	1.06001	-68.8576	0.635936
900	TRUE	0.907089	390.967	391.001	0.0336	81.7565	72.5215	110.388	37.8667	16.4123	-119.491	2.70418	-77.8868	0.449316
901	TRUE	0.790977	391.075	391.078	0.0032	82.0279	80.8404	83.0076	2.1672	0.719765	655.603	1.00345	-64.1826	0.736289
902	TRUE	0.857552	391.295	391.304	0.0092	80.7751	75.0668	85.1396	10.0728	3.30737	1083.8	1.03385	-73.9099	0.589051
903	TRUE	0.754934	397.026	397.085	0.0592	77.5454	59.9852	91.3205	31.3354	7.22881	-142.794	6.92891	-91.6922	0.220284
904	TRUE	0.796558	398.115	398.118	0.0028	77.0087	70.6333	78.1814	7.54809	2.66214	-2293.73	1.32862	-74.8188	0.532862
905	TRUE	0.862344	398.224	398.226	0.0016	76.9741	76.4843	78.3546	1.87032	0.768088	-1168.95	1.03658	-69.355	0.677264
906	TRUE	0.422909	398.342	398.344	0.002	68.9682	67.521	70.5491	3.02814	1.09167	-1453.64	1.004	-74.0806	0.598795
907	TRUE	0.754303	398.485	398.486	0.0016	78.6888	77.9407	78.9026	0.961881	0.387194	-467.581	1.24253	-68.8541	0.636804
908	TRUE	0.936753	398.664	398.67	0.0064	82.3306	78.8322	83.0418	4.2096	1.80457	657.305	1.0045	-70.8499	0.583023
909	TRUE	0.411176	398.811	398.813	0.0016	76.8825	75.6356	77.1051	1.46954	0.594959	-779.302	1.25019	-77.6409	0.507656
910	TRUE	0.369645	403.668	403.673	0.0052	72.1707	71.4872	72.1918	0.70462	0.272278	-136.226	1.01058	-74.4072	0.390048
911	TRUE	0.531897	403.787	403.809	0.0224	76.6513	74.8762	77.7869	2.91071	1.18255	-124.504	1.02372	-79.0497	0.41565
912	TRUE	0.988596	404.227	404.232	0.0048	69.6294	67.4548	74.5205	7.06567	2.4048	-1507.63	1.03628	-69.4508	0.671621
913	TRUE	0.891286	404.741	404.744	0.0024	78.282	77.8812	78.8164	0.935162	0.33784	-389.651	1.00212	-71.7113	0.592058
914	TRUE	0.748341	404.801	404.805	0.004	69.2019	66.3519	71.3617	5.0098	1.72025	-1289.73	1.00788	-74.6977	0.555491
915	TRUE	0.931625	404.935	404.937	0.0016	69.4909	68.0392	70.4082	2.36908	0.944761	-1480.67	1.00574	-69.4	0.64818
916	TRUE	0.994524	405.373	405.374	0.0016	66.2752	66.0258	67.7091	1.68329	0.703964	-1013.09	1.11772	-72.5336	0.609843
917	TRUE	0.749613	405.538	405.54	0.0024	70.9331	70.0647	73.6049	3.54026	1.32863	-1475.11	1.04044	-64.5443	0.777435
918	TRUE	0.60031	405.637	405.639	0.0016	77.3273	76.3476	77.5945	1.24688	0.520276	-779.302	1.05662	-56.7867	0.86975
919	TRUE	0.663914	405.734	405.75	0.016	78.556	77.3566	79.4136	2.05702	0.64995	66.0084	1.06528	-63.8581	0.768443
920	TRUE	0.707395	405.834	405.836	0.0028	69.4173	69.3468	69.7401	0.393362	0.136623	111.329	1.02237	-59.905	0.779189
921	TRUE	0.981969	406.124	406.168	0.0436	79.3009	70.9896	83.9109	12.9213	4.46404	224.257	1.13797	-66.4929	0.707461
922	TRUE	0.552197	406.239	406.25	0.0108	79.8368	78.5685	82.0496	3.48114	1.09924	299.161	1.02191	-70.3108	0.693962
923	TRUE	0.415728	406.335	406.337	0.0016	88.9002	88.8022	89.1762	0.374065	0.153618	-233.791	1.01068	-68.0913	0.709356
924	TRUE	0.553498	406.672	406.674	0.002	112.002	112.002	112.002	1.42109e-14	5.50384e-15	-9.00996e-13	1	-68.2782	0.717241
925	TRUE	0.920836	406.831	406.833	0.002	78.3677	78.3677	78.3677	4.26326e-14	1.3851e-14	4.41396e-12	1	-63.2782	0.64641
926	TRUE	0.563295	406.962	406.964	0.002	83.4413	83.0094	83.615	0.605629	0.225366	113.873	1.19359	-59.1816	0.846344
927	TRUE	0.902955	407.036	407.041	0.0044	80.5209	79.2518	82.8069	3.5551	1.40434	-947.463	1.0626	-67.3875	0.677147
928	TRUE	0.889238	445.622	445.625	0.0032	77.2782	76.8107	77.486	0.675395	0.245076	219.565	1.00554	-71.1575	0.581146
929	TRUE	0.576616	452.192	452.198	0.006	69.1465	69.0033	73.3695	4.36624	1.2804	-461.562	1.26139	-76.3587	0.450721
930	TRUE	0.974614	466.033	466.035	0.0024	63.5266	62.5247	64.1946	1.66993	0.605239	-695.805	1.00647	-68.8649	0.583865
931	TRUE	0.995061	466.167	466.169	0.0028	65.9829	64.261	66.5099	2.24884	0.835457	-814.644	1.0604	-73.7364	0.620592
932	TRUE	0.848512	466.333	466.338	0.0052	65.3925	63.9491	71.3677	7.41854	2.92242	-1450.79	1.00088	-77.142	0.57056
933	TRUE	0.30912	466.429	466.461	0.032	57.5059	56.3134	59.3489	3.03546	0.835369	-12.2589	1.05099	-75.4183	0.501293
934	TRUE	0.972336	466.616	466.618	0.002	81.0414	78.7347	82.0478	3.31315	1.36749	-1768.54	1.06165	-79.6128	0.451955
935	TRUE	0.450082	466.693	466.721	0.028	80.5262	79.0801	81.1776	2.09746	0.691311	-59.8524	1.01147	-71.82	0.583432
936	TRUE	0.734862	466.825	466.827	0.0024	71.1557	70.2131	71.3561	1.14298	0.409082	-250.49	1.34954	-72.7829	0.590765
937	TRUE	0.973238	466.889	466.891	0.002	79.8261	78.7484	83.157	4.40862	1.68667	-1945.39	1.40148	-77.2683	0.503096
938	TRUE	0.913749	466.991	466.996	0.0052	84.1099	82.1876	86.2326	4.04495	1.21369	-716.746	1.03462	-68.3196	0.674513
939	TRUE	0.824599	467.096	467.101	0.0052	104.137	99.3125	111.219	11.9069	3.5606	-2244.02	1.00473	-74.5942	0.597653
940	TRUE	0.544533	467.256	467.284	0.0284	67.741	66.4582	69.2181	2.75993	0.940154	-45.6976	1.09779	-55.2564	0.860491
941	TRUE	0.796632	467.352	467.354	0.002	78.0253	76.8007	79.1698	2.36908	0.831445	-1099.93	1.01644	-65.6023	0.711002
942	TRUE	0.863396	467.508	467.512	0.0036	81.5158	77.8743	82.0929	4.21855	1.55357	-1024.3	1.10022	-67.1124	0.70169
943	TRUE	0.666927	467.57	467.591	0.0212	80.3164	71.6026	85.5308	13.9282	4.19175	-116.919	1.85324	-65.7454	0.653685
944	TRUE	0.917086	467.661	467.753	0.092	80.0494	63.8994	80.3881	16.4887	4.27598	172.541	1.02432	-63.2972	0.731691
945	TRUE	0.773264	467.894	467.897	0.0024	68.1512	66.7484	68.4926	1.74415	0.663588	-723.637	1.06729	-70.7884	0.688258
946	TRUE	0.857323	468.076	468.077	0.0016	63.2829	62.7396	64.3605	1.62095	0.652809	-1013.09	1.01707	-68.5083	0.694971
947	TRUE	0.690047	468.162	468.164	0.0016	68.1705	68.1705	68.1705	0	4.6998e-15	5.61883e-12	1	-69.9739	0.60908
948	TRUE	0.915122	468.349	468.351	0.002	64.3542	61.4329	67.9078	6.47488	2.17122	-2766.04	1.10131	-64.5599	0.789686
949	TRUE	0.946712	468.484	468.495	0.0112	70.0274	68.1819	75.8145	7.6326	2.19808	-662.76	1.01156	-63.7818	0.767772
950	TRUE	0.961984	468.565	468.698	0.1324	72.0739	60.8038	76.9967	16.1929	6.61815	-101.523	1.03732	-68.7813	0.641408
951	TRUE	0.867774	468.844	468.878	0.0336	61.4277	61.0547	62.4122	1.35757	0.518262	-29.2799	1.01367	-71.6148	0.599426
952	TRUE	0.90789	469.01	469.013	0.0032	67.3022	65.9069	67.4209	1.51407	0.505345	-364.911	1.14517	-62.5635	0.710297
953	TRUE	0.353314	469.096	469.099	0.0024	78.3418	78.3046	78.6757	0.371096	0.138851	-139.161	1.01913	-56.7331	0.873086
954	TRUE	0.914939	469.202	469.204	0.002	91.1681	88.3047	91.9919	3.68721	1.42035	-1705.56	1.25202	-74.3324	0.586522
955	TRUE	0.860272	469.297	469.302	0.0048	70.2763	69.1333	70.499	1.36563	0.466641	249.674	1.0748	-58.8431	0.862307
956	TRUE	0.41799	469.556	469.558	0.0028	81.3418	80.8149	81.5793	0.764458	0.264882	182.014	1.12162	-76.5616	0.491005
957	TRUE	0.939568	469.749	469.78	0.0308	63.2956	59.112	66.6733	7.56134	2.29572	-196.055	1.02937	-73.1935	0.489899
958	TRUE	0.570647	469.945	469.947	0.002	98.2221	97.7723	98.6718	0.899537	0.320169	-425.594	1.00633	-80.6042	0.47199
959	TRUE	0.769282	470.081	470.089	0.0072	63.8478	61.4282	67.241	5.81281	1.70803	-732.77	1.02939	-66.3342	0.642409
960	TRUE	0.997541	470.184	470.187	0.0028	67.8071	67.3247	68.5567	1.23204	0.431106	-436.48	1.00563	-61.1793	0.718871
961	TRUE	0.486456	470.311	470.313	0.0024	83.4585	82.8573	84.3937	1.53634	0.557485	-640.141	1.00745	-67.725	0.75978
962	TRUE	0.52078	470.462	470.464	0.002	78.9731	77.7574	83.0477	5.29035	2.03244	2412.97	1.30657	-84.0979	0.454909
963	TRUE	0.61548	470.846	470.858	0.012	86.602	83.8756	88.109	4.23337	1.30562	-320.088	1.02298	-72.33	0.65708
964	TRUE	0.503932	471.037	471.039	0.0016	74.3492	73.2092	76.2017	2.99252	1.19457	1870.32	1.00485	-68.4349	0.712394
965	TRUE	0.474137	471.147	471.15	0.0032	70.8386	68.8404	70.9847	2.1443	0.876097	-663.92	1.0857	-61.5671	0.843651
966	TRUE	0.391739	471.234	471.236	0.002	83.9101	82.6053	84.5291	1.92376	0.765163	-998.142	1.03668	-66.8837	0.694287
967	TRUE	0.880475	471.497	471.499	0.0028	78.0311	76.9178	79.1443	2.22658	0.871337	-880.028	1.02099	-72.5603	0.514718
968	TRUE	0.951407	471.609	471.629	0.0208	75.7752	67.922	77.9861	10.0641	4.5445	-517.37	1.04619	-66.4722	0.668024
969	TRUE	0.788503	471.773	471.775	0.0016	80.4202	80.3222	80.6963	0.374065	0.153618	-233.791	1.01068	-65.4463	0.744584
970	TRUE	0.403153	471.867	471.871	0.0032	78.5398	77.7902	79.1261	1.33595	0.436129	-68.0343	1.51055	-68.6713	0.68615
971	TRUE	0.576407	472.097	472.099	0.0024	65.328	64.6971	67.9999	3.30276	1.25459	-1363.78	1.07499	-63.9967	0.720057
972	TRUE	0.806875	472.193	472.196	0.0024	79.5977	78.952	79.7981	0.846099	0.300382	-250.49	1.14129	-66.1296	0.681885
973	TRUE	0.861618	472.298	472.302	0.0036	83.7882	81.5839	83.9812	2.39728	0.802775	-567.44	1.13802	-62.1143	0.7429
974	TRUE	0.527029	472.519	472.521	0.0028	80.7495	80.4501	81.373	0.922896	0.355639	324.167	1.03823	-76.6586	0.601388
975	TRUE	0.822671	472.78	472.782	0.002	84.7407	84.1039	86.6154	2.51158	0.989839	1267.88	1.04736	-78.7253	0.523371
976	TRUE	0.979398	473.553	473.554	0.0016	86.0997	84.4609	91.8353	7.37442	2.96849	-3584.79	1.56366	-77.9815	0.517026
977	TRUE	0.737068	473.691	473.714	0.0224	71.0711	67.6889	72.1897	4.50082	1.63221	158.288	1.07438	-69.3839	0.593645
978	TRUE	0.917284	473.843	473.861	0.018	72.1321	59.3824	79.0231	19.6406	7.40909	898.748	1.87811	-74.2604	0.547059
979	TRUE	0.524126	473.95	473.954	0.0032	79.5509	78.7196	81.1911	2.4715	0.982073	-861.252	1.11004	-74.5793	0.554016
980	TRUE	0.391497	474.03	474.032	0.0016	73.1046	72.5257	73.1936	0.667973	0.276311	-389.651	1.07279	-73.9615	0.604863
981	TRUE	0.893067	474.175	474.178	0.0032	66.6435	65.7602	69.7904	4.0301	1.34678	-1141.12	1.05714	-63.9207	0.738196
982	TRUE	0.799267	474.244	474.246	0.002	66.6387	65.0311	67.035	2.00392	0.732863	881.088	1.09847	-79.826	0.505347
983	TRUE	0.310289	474.335	474.337	0.0016	78.5598	78.3104	78.631	0.320627	0.129065	-155.86	1.04572	-65.3248	0.674111
984	TRUE	0.589393	474.426	474.43	0.004	73.3595	72.8919	75.7864	2.89455	1.15454	-819.448	1.10865	-70.7127	0.650658
985	TRUE	0.983053	474.511	474.592	0.0804	73.5454	56.9995	86.4997	29.5002	10.8712	228.539	1.40746	-77.4767	0.406126
986	TRUE	0.696728	474.661	474.663	0.002	78.4431	77.9221	78.9641	1.04204	0.454928	-593.542	1.04038	-67.2333	0.743979
987	TRUE	0.372471	474.754	474.762	0.0076	77.6267	75.2074	80.2557	5.0483	2.38756	678.661	1.14187	-75.1857	0.594506
988	TRUE	0.990467	475.008	475.071	0.0632	71.1123	58.9961	71.5302	12.5341	6.34472	197.49	1.00023	-75.395	0.441907
989	TRUE	0.805214	475.179	475.188	0.0088	84.965	76.9642	85.7182	8.75397	3.35266	-1009.37	1.00513	-71.9903	0.638375
990	TRUE	0.580418	475.271	475.275	0.0048	83.0521	82.0353	84.5045	2.46921	0.774194	527.022	1.00464	-75.164	0.564023
991	TRUE	0.553405	475.375	475.38	0.0048	82.2257	81.2582	82.298	1.03976	0.363278	195.463	1.03685	-62.8342	0.759671
992	TRUE	0.996496	477.723	477.728	0.0048	68.1098	62.0164	70.8781	8.86177	2.94636	-1856.91	1.02048	-76.1079	0.552253
993	TRUE	0.373234	477.919	477.922	0.0028	72.3302	71.1093	72.5862	1.47696	0.532106	480.658	1.12346	-63.9421	0.716274
994	TRUE	0.936583	478.007	478.014	0.0068	74.8723	71.6734	84.2363	12.5628	3.91538	1861.64	1.03205	-70.2149	0.723406
995	TRUE	0.72009	478.115	478.164	0.0496	71.8096	71.8086	78.9787	7.17006	3.20633	-146.257	1.00041	-63.944	0.694412
996	TRUE	0.416976	478.246	478.248	0.002	73.0043	72.2651	74.0998	1.8347	0.674312	893.175	1.00821	-67.1156	0.801092
997	TRUE	0.609535	479.086	479.087	0.0016	85.6128	85.2298	86.4856	1.25579	0.509492	-545.511	1.44848	-79.7943	0.545071
998	TRUE	0.966988	479.252	479.34	0.0884	72.2733	71.0119	81.9822	10.9703	4.47611	-10.3355	1.06453	-70.6969	0.590327
999	TRUE	0.546216	479.487	479.51	0.0232	56.7319	53.8283	60.0692	6.24097	2.1621	-187.579	1.12569	-79.8698	0.565549
1000	TRUE	0.817079	479.635	479.653	0.0188	65.781	58.873	70.6534	11.7804	3.12522	179.534	1.87441	-75.2335	0.502388
1001	TRUE	0.483111	479.773	479.775	0.0016	70.5996	70.5996	70.5996	2.84217e-14	7.94411e-15	7.2656e-12	1	-68.7551	0.643663
1002	TRUE	0.685197	479.843	479.852	0.0096	76.2938	73.8904	78.3217	4.4313	1.70323	-20.1098	1.91644	-70.8666	0.591436
1003	TRUE	0.766234	480.398	480.401	0.0028	82.1739	80.8231	83.3911	2.56798	0.916735	-934.809	1.00131	-78.2626	0.425209
1004	TRUE	0.861219	480.502	480.532	0.0304	71.2994	67.794	76.4431	8.64908	4.18443	265.384	1.06819	-69.008	0.648649
1005	TRUE	0.262127	481.532	481.534	0.0016	74.3379	73.7589	74.4269	0.667973	0.276311	-389.651	1.07279	-78.0139	0.5526
1006	TRUE	0.923887	481.622	481.623	0.0016	73.0537	72.6797	73.4278	0.74813	0.295724	467.581	1	-72.277	0.655761
1007	TRUE	0.367596	481.726	481.728	0.002	69.9749	69.6721	70.0729	0.400784	0.153333	-176.854	1.03234	-72.6416	0.509987
1008	TRUE	0.540121	481.838	481.844	0.0056	78.4013	72.6661	81.4201	8.75398	3.78068	1775.29	1.10081	-67.6506	0.703454
1009	TRUE	0.645854	481.973	481.984	0.0112	61.8958	58.6895	66.3044	7.61489	2.40366	-681.345	1.01381	-63.5527	0.716596
1010	TRUE	0.843602	491.548	491.551	0.0032	63.6944	62.2545	65.4163	3.16174	1.10907	-1011.24	1.00207	-74.6285	0.599407
1011	TRUE	0.983658	491.84	491.842	0.002	68.2831	67.0318	71.6007	4.56893	1.83175	-2320.09	1.13023	-73.066	0.549286
1012	TRUE	0.989463	492.448	492.45	0.0024	74.4629	72.1918	77.402	5.21019	1.88101	-2170.91	1.00111	-72.1191	0.619138
1013	TRUE	0.966974	492.637	492.641	0.004	52.1491	51.914	55.1973	3.2833	1.3888	-866.299	1.05128	-74.6953	0.460841
1014	TRUE	0.977002	492.764	492.769	0.0052	63.3965	62.0306	64.3711	2.34044	0.914712	-462.647	1.11698	-71.9917	0.576795
1015	TRUE	0.68901	492.869	492.872	0.0032	74.013	71.9942	74.1985	2.20431	0.757827	569.014	1.17825	-76.7531	0.501968
1016	TRUE	0.729274	493.275	493.279	0.0036	67.9648	66.2888	70.054	3.76521	1.51628	1035.8	1.00918	-80.7261	0.52721
1017	TRUE	0.975425	493.423	493.457	0.0344	78.3572	50.0905	83.3802	33.2897	10.7563	348.191	2.64361	-73.9857	0.46924
1018	TRUE	0.898629	493.543	493.545	0.002	83.5505	83.3546	84.1562	0.801568	0.306667	353.708	1.10504	-71.759	0.562778
1019	TRUE	0.924567	493.731	493.733	0.0016	79.8245	77.972	80.9645	2.99252	1.19457	-1870.32	1.00485	-77.1336	0.444925
1020	TRUE	0.422839	493.819	493.82	0.0016	72.3396	72.3396	72.3396	1.42109e-14	6.40475e-15	7.2656e-12	1	-74.4668	0.498437
1021	TRUE	0.369956	497.661	497.667	0.006	70.6642	70.6642	70.6642	0	2.75192e-15	-9.78668e-13	1	-80.0527	0.404593
1022	TRUE	0.471454	498.113	498.114	0.0016	80.0189	79.921	80.295	0.374065	0.153618	-233.791	1.01068	-64.2015	0.711859
1023	TRUE	0.953888	498.223	498.23	0.0068	77.2933	76.2451	78.4183	2.17323	0.788064	304.112	1.02394	-70.3151	0.587218
1024	TRUE	0.545265	501.976	501.979	0.0028	80.7291	79.8085	81.148	1.33952	0.51379	475.054	1.00046	-77.4558	0.531488
1025	TRUE	0.658147	502.479	502.48	0.0016	70.2367	69.3461	71.8399	2.49377	0.99973	-1558.6	1.00905	-77.6736	0.561205
1026	TRUE	0.520971	503.497	503.506	0.0096	67.4229	66.2415	67.5592	1.31762	0.36242	-92.5695	1.02022	-75.6407	0.547947
1027	TRUE	0.931317	503.647	503.661	0.0144	64.8445	57.4457	67.6744	10.2287	3.90836	-35.6149	1.92612	-75.7644	0.54888
1028	TRUE	0.96536	503.766	503.883	0.1172	79.1459	70.6927	81.1878	10.4952	4.16837	76.666	1.0282	-73.686	0.583706
1029	TRUE	0.963539	503.951	503.994	0.0432	76.3917	73.4435	78.0838	4.64032	1.71957	70.879	1.06219	-67.3322	0.7173
1030	TRUE	0.37939	504.079	504.081	0.0024	81.8384	81.3931	81.9275	0.534378	0.192398	111.329	1.10554	-59.7658	0.765001
1031	TRUE	0.583594	507.58	507.581	0.0016	76.1083	76.0103	76.3844	0.374065	0.153618	233.791	1.01068	-75.2324	0.5271
1032	TRUE	0.396686	509.818	509.82	0.0016	71.3138	71.3138	71.3138	1.42109e-14	7.53644e-15	1.39022e-11	1	-76.5539	0.491135
1033	TRUE	0.902627	520.25	520.256	0.006	68.7278	68.0281	69.8439	1.81579	0.661928	-236.94	1.06351	-72.6508	0.593396
1034	TRUE	0.924276	520.415	520.417	0.0024	64.2047	63.8039	64.7391	0.935162	0.33784	-389.651	1.00212	-73.0679	0.430956
1035	TRUE	0.819081	520.566	520.601	0.0344	77.0872	71.2156	78.0325	6.81688	2.908	176.474	1.04529	-75.8966	0.450798
1036	TRUE	0.887806	520.749	520.753	0.0036	78.633	78.1135	78.8037	0.690239	0.274841	215.461	1.01898	-71.4257	0.619885
1037	TRUE	0.873281	521.594	521.596	0.002	78.7331	78.4437	79.0493	0.605629	0.218335	-290.727	1.00254	-74.3909	0.442451
1038	TRUE	0.885081	521.713	521.777	0.0644	65.5244	60.4654	72.8236	12.3582	4.12679	175.948	1.0254	-73.1569	0.54401
1039	TRUE	0.440154	522.038	522.04	0.0016	80.7808	80.2821	80.9233	0.641254	0.258129	-311.721	1.14317	-63.3456	0.787701
1040	TRUE	0.926309	522.133	522.136	0.0032	80.8223	80.3028	80.9707	0.667973	0.217083	115.968	1.08433	-71.776	0.599646
1041	TRUE	0.935371	522.663	522.665	0.002	71.318	70.1602	71.5941	1.43392	0.526111	-632.348	1.09358	-68.8713	0.575142
1042	TRUE	0.975797	522.806	522.808	0.0028	111.011	109.318	111.634	2.31564	0.802666	-784.603	1.04192	-75.7046	0.433663
1043	TRUE	0.541104	522.964	522.968	0.0032	60.3545	58.6994	62.5366	3.83713	1.35268	1230.8	1.0039	-79.5073	0.503514
1044	TRUE	0.521649	523.21	523.213	0.0028	80.6373	80.3998	81.1643	0.764458	0.264882	-182.014	1.12162	-70.3586	0.562835
1045	TRUE	0.610034	524.811	524.85	0.0384	77.0325	72.7451	78.2272	5.48214	2.39221	109.926	1.05314	-79.3505	0.447459
1046	TRUE	0.703735	525.123	525.134	0.0112	105.958	105.388	108.939	3.55022	1.66005	-307.32	1.00945	-81.8542	0.436057
1047	TRUE	0.670988	525.148	525.161	0.0132	63.9243	61.0743	65.7427	4.66839	1.49078	-217.069	1.45272	-74.719	0.544721
1048	TRUE	0.982718	525.311	525.313	0.0024	66.5935	62.4966	81.1998	18.7032	6.61382	5121.13	2.0305	-76.2069	0.525318
1049	TRUE	0.459154	575.939	575.993	0.054	81.732	80.3691	82.0984	1.72933	0.708476	-26.4168	1.00281	-78.2872	0.436182
1050	TRUE	0.476691	576.17	576.176	0.006	81.62	80.082	82.753	2.671	0.953023	-385.975	1.09859	-80.1645	0.436477
1051	TRUE	0.986945	576.297	576.299	0.0016	76.5803	75.1019	77.3462	2.24439	0.902684	-1402.74	1.01271	-74.3455	0.538463
1052	TRUE	0.801802	576.411	576.412	0.0016	69.6625	69.6269	69.7872	0.160314	0.0645323	-77.9302	1.01238	-61.5189	0.762981
1053	TRUE	0.729615	576.476	576.492	0.0164	72.4636	68.5445	76.1522	7.60773	3.78109	481.678	1.03289	-64.7807	0.765621
1054	TRUE	0.715464	576.567	576.57	0.0028	67.8793	66.907	69.1188	2.21173	0.782913	-796.973	1.00308	-62.9298	0.723407
1055	TRUE	0.77533	576.728	576.756	0.0276	73.359	72.4201	73.8583	1.4382	0.453668	34.2586	1.01034	-65.0749	0.598667
1056	TRUE	0.968888	576.934	576.938	0.0044	71.8754	71.0668	71.971	0.904255	0.395167	209.288	1.00597	-74.3946	0.538913
1057	TRUE	0.641203	577.089	577.093	0.0044	67.0719	64.7637	67.8958	3.13205	1.06405	-712.089	1.04842	-72.2917	0.544505
1058	TRUE	0.407109	577.158	577.162	0.0032	73.7249	71.8546	74.9273	3.07268	1.03377	937.018	1.00712	-83.6359	0.420007
1059	TRUE	0.81485	577.287	577.29	0.0028	68.3174	67.2115	69.1561	1.94454	0.700348	-712.151	1.00468	-64.5825	0.73523
1060	TRUE	0.994346	577.379	577.409	0.0296	71.6439	71.2099	77.0991	5.8892	2.73892	194.083	1.0117	-65.1491	0.598111
1061	TRUE	0.989528	577.495	577.497	0.0016	66.1815	65.656	66.5288	0.872818	0.347517	-545.511	1.00577	-59.5314	0.732411
1062	TRUE	0.937666	577.592	577.647	0.0544	78.5106	71.3841	79.1183	7.73418	2.38572	52.7576	1.04975	-70.3308	0.594239
1063	TRUE	0.569818	577.849	577.851	0.002	66.131	65.0578	68.086	3.02814	1.10893	-1453.64	1.0112	-60.4572	0.796074
1064	TRUE	0.597199	577.94	577.942	0.0016	78.3187	77.1608	80.9015	3.74065	1.51571	-2337.91	1.0106	-58.4587	0.84449
1065	TRUE	0.575167	578.02	578.022	0.0024	79.4972	78.2948	79.6308	1.33595	0.499865	-500.98	1.1365	-63.3092	0.747884
1066	TRUE	0.944857	579.077	579.155	0.0776	69.9263	67.4326	69.9265	2.49395	0.831255	32.6841	1.00003	-69.0737	0.445688
1067	TRUE	0.934587	579.329	579.331	0.0016	71.5639	71.3502	72.3121	0.961881	0.387194	-467.581	1.24253	-69.6893	0.622726
1068	TRUE	0.966632	579.697	579.699	0.002	77.7861	76.615	79.3136	2.69861	0.964079	-1276.78	1.00927	-65.5528	0.704181
1069	TRUE	0.313183	579.902	579.911	0.0092	67.364	66.7935	70.4007	3.60719	1.54987	-389.088	1.00127	-73.2964	0.638539
1070	TRUE	0.988365	580.008	580.03	0.022	66.7956	66.0913	73.0099	6.91858	2.27925	-253.281	1.06294	-74.6713	0.541773
1071	TRUE	0.948033	580.127	580.131	0.0032	76.1629	75.3614	76.7567	1.39532	0.52728	350.995	1.3584	-72.1885	0.672274
1072	TRUE	0.704029	580.809	580.811	0.0024	80.1724	80.1353	80.5064	0.371096	0.138851	-139.161	1.01913	-72.5832	0.58271
1073	TRUE	0.399464	583.197	583.202	0.0048	78.6211	77.7662	78.9971	1.23086	0.378664	183.206	1.08565	-73.9735	0.542343
1074	TRUE	0.638843	583.266	583.268	0.002	72.2502	72.1522	72.553	0.400784	0.153333	-176.854	1.03234	-66.7703	0.681921
1075	TRUE	0.468662	584.349	584.351	0.002	69.3404	69.2425	69.6433	0.400784	0.153333	-176.854	1.03234	-81.9217	0.394923
1076	TRUE	0.701048	585.381	585.383	0.0016	110.782	110.782	110.782	2.84217e-14	9.05768e-15	1.67764e-11	1	-73.2951	0.496734
1077	TRUE	0.54961	586.287	586.289	0.002	81.4454	81.3474	81.7482	0.400784	0.153333	-176.854	1.03234	-75.5642	0.508115
1078	TRUE	0.856142	586.505	586.519	0.014	78.5155	76.0418	79.7204	3.67864	1.32693	246.032	1.115	-73.4478	0.604121
1079	TRUE	0.632215	586.905	586.907	0.0024	77.4472	74.4784	78.3378	3.8594	1.36753	-1113.29	1.69699	-69.2357	0.669887
1080	TRUE	0.763868	587.899	587.904	0.0044	71.387	69.014	77.5932	8.57923	3.41037	-1961.63	1.00085	-75.8729	0.548158
1081	TRUE	0.422399	593.926	593.927	0.0016	75.0291	74.9312	75.3052	0.374065	0.153618	233.791	1.01068	-76.8354	0.577637
1082	TRUE	0.932937	594.182	594.269	0.0868	61.9085	58.1952	68.0857	9.89049	3.7781	-25.4712	1.07289	-67.7786	0.648888
1083	TRUE	0.989584	594.443	594.445	0.0016	67.8512	67.4504	68.0738	0.623441	0.249933	-389.651	1.00816	-72.6666	0.518583
1084	TRUE	0.99386	594.642	594.644	0.002	51.9108	51.5011	53.5585	2.05736	0.769146	-944.068	1.06899	-67.7442	0.645481
1085	TRUE	0.970256	594.835	594.892	0.0568	65.263	51.3879	73.9269	22.539	6.00623	-99.2252	1.33102	-72.9639	0.492871
1086	TRUE	0.529067	595.099	595.1	0.0016	63.1859	62.509	63.5065	0.997506	0.403004	-623.441	1.0194	-72.0973	0.539819
1087	TRUE	0.493532	595.221	595.223	0.002	70.6577	70.2614	76.567	6.30566	2.45223	-2568.2	1.19775	-66.7406	0.641189
1088	TRUE	0.906221	595.315	595.332	0.0168	71.9782	64.1502	74.7108	10.5606	3.89529	-666.733	1.07773	-70.5306	0.646123
1089	TRUE	0.829356	595.409	595.416	0.0072	78.9059	71.2794	80.1998	8.92037	3.36062	-1251.56	1.01076	-68.0795	0.724679
1090	TRUE	0.330194	595.583	595.591	0.0076	78.6157	78.4974	78.8122	0.314732	0.113673	22.7832	1.00891	-65.8525	0.735724
1091	TRUE	0.959021	596.162	596.17	0.0084	78.5926	78.5515	81.7199	3.16841	1.34547	-401.582	1.03627	-73.0688	0.548644
1092	TRUE	0.97499	597.72	597.773	0.0524	64.0483	59.3768	67.6689	8.29215	2.25756	62.7639	1.09811	-70.8785	0.587633
1093	TRUE	0.946708	597.839	597.937	0.0976	77.7856	73.8965	79.094	5.1975	1.41691	19.7575	1.03644	-70.3208	0.543667
					0.0203605
