# Supplementary material for: Bazedoxifene reverses sexually dimorphic autistic-like abnormalities in biallelic MDGA1-mutant mice
Source: EMBO Mol Med. 2026 Mar 20;18(4):1358–98. doi: 10.1038/s44321-026-00402-y (PMC13084050; doi:10.1038/s44321-026-00402-y)
Supplement: Supplementary file 20 — Source data Fig. 7 [file 44321_2026_402_MOESM20_ESM.zip › Panel I and J/Batch4/Mdga1-KI_sham_287.xlsx]

## Sheet: Sheet1
ID	Accepted	Score	Begin Time (s)	End Time (s)	Call Length (s)	Principal Frequency (kHz)	Low Freq (kHz)	High Freq (kHz)	Delta Freq (kHz)	Frequency Standard Deviation (kHz)	Slope (kHz/s)	Sinuosity	Mean Power (dB/Hz)	Tonality
1	TRUE	0.750478	0.298004	0.310404	0.0124	66.8198	63.7876	67.3245	3.53686	1.23618	-250.922	1.07946	-58.9022	0.771814
2	TRUE	0.938421	0.406404	0.410804	0.0044	68.4364	67.2786	69.3419	2.06329	0.636398	-434.286	1.03026	-59.8664	0.791241
3	TRUE	0.897524	0.506804	0.511604	0.0048	76.4058	74.9148	78.9166	4.00181	1.47549	-486.394	2.51312	-67.8918	0.663242
4	TRUE	0.664492	0.671204	0.674804	0.0036	68.5755	68.4345	68.7685	0.333986	0.143567	112.678	1.00924	-65.1288	0.646002
5	TRUE	0.733049	0.775604	0.791204	0.0156	65.8065	63.3838	69.75	6.36619	1.56495	-289.769	1.10654	-66.8988	0.581514
6	TRUE	0.969952	0.872004	0.880004	0.008	76.5034	71.36	76.8435	5.48351	2.36859	683.726	1.11759	-60.2351	0.780855
7	TRUE	0.731442	1.1507	1.1759	0.0252	70.6759	69.4124	70.9442	1.53184	0.747246	-55.0515	1.00294	-65.6424	0.639876
8	TRUE	0.529184	1.2567	1.2927	0.036	69.0665	68.3988	69.9005	1.50171	0.491565	-0.946824	1.01713	-60.4723	0.705863
9	TRUE	0.872631	1.3635	1.4279	0.0644	65.295	61.4981	69.1053	7.60716	2.27889	-64.8575	1.08542	-65.3475	0.646956
10	TRUE	0.907118	1.5251	1.5511	0.026	68.5458	67.106	70.2245	3.11852	0.987114	-1.21971	1.07354	-49.3274	0.854246
11	TRUE	0.827243	1.6611	1.6719	0.0108	67.0763	59.6026	69.6591	10.0566	2.89488	-894.108	1.0388	-61.5645	0.69845
12	TRUE	0.607329	1.7527	1.7551	0.0024	70.1515	68.8155	70.953	2.13751	0.777568	-890.631	1.01031	-57.5622	0.787409
13	TRUE	0.7	1.8503	1.8571	0.0068	71.7597	70.3681	72.09	1.72189	0.623553	-266.89	1.06539	-48.916	0.873693
14	TRUE	0.456982	1.9331	1.9711	0.038	67.9517	67.6697	81.0717	13.402	5.16468	-368.897	1.01798	-59.3734	0.650983
15	TRUE	0.898699	2.2226	2.2242	0.0016	73.636	73.4134	74.0368	0.623441	0.249933	389.651	1.00816	-57.1253	0.838749
16	TRUE	0.483263	2.3266	2.3918	0.0652	71.099	66.7198	73.0584	6.33854	2.43627	-80.4621	1.01989	-57.976	0.792411
17	TRUE	0.808608	2.4606	2.483	0.0224	72.2595	70.7579	76.6055	5.84763	2.4842	67.5696	1.19614	-63.9937	0.698925
18	TRUE	0.95375	2.633	2.635	0.002	73.8095	73.6492	74.2726	0.623441	0.243171	-311.721	1.01894	-57.6926	0.734817
19	TRUE	0.698502	2.7754	2.7834	0.008	74.0679	73.5854	74.3054	0.719926	0.234533	-15.8559	1.04231	-58.8544	0.776158
20	TRUE	0.533169	2.8806	2.8862	0.0056	74.0783	73.7221	79.0378	5.31569	1.71681	-843.486	1.18606	-66.2579	0.666404
21	TRUE	0.715335	3.0062	3.0618	0.0556	78.3282	67.6055	80.2357	12.6301	3.83157	-187.935	1.11674	-67.1551	0.650484
22	TRUE	0.757759	3.12889	3.14969	0.0208	70.9647	70.9202	75.6257	4.70546	1.53758	-230.148	1.01518	-69.1424	0.659943
23	TRUE	0.8423	3.25809	3.34849	0.0904	70.4557	51.9055	81.1452	29.2397	11.8757	-261.079	1.18772	-71.8448	0.536331
24	TRUE	0.964264	3.42889	3.43729	0.0084	73.7565	71.2385	75.6451	4.4066	2.22797	-532.143	1.01379	-61.8008	0.761397
25	TRUE	0.476483	3.59569	3.64969	0.054	65.8592	65.7096	69.472	3.76239	1.61361	-58.8572	1.00302	-67.3103	0.643771
26	TRUE	0.388567	3.76769	3.77849	0.0108	68.4553	68.4357	69.087	0.651271	0.341123	-60.9265	1.00012	-59.2026	0.757597
27	TRUE	0.42756	4.05719	4.06159	0.0044	73.303	73.2067	73.578	0.371316	0.144661	-64.4553	1.02753	-67.834	0.58841
28	TRUE	0.296973	4.26519	4.26999	0.0048	80.0219	79.9139	80.1979	0.283971	0.102058	-21.4433	1.01829	-77.9945	0.504123
29	TRUE	0.956049	4.39839	4.44839	0.05	73.2884	72.6014	81.9892	9.38782	4.04193	-190.429	1.019	-73.9368	0.450985
30	TRUE	0.536576	4.54399	4.58879	0.0448	72.4807	61.4438	73.4233	11.9795	4.51452	-258.485	1.00696	-67.635	0.603253
31	TRUE	0.981186	4.68679	4.69439	0.0076	70.2599	69.8697	70.3596	0.489953	0.170287	-38.2415	1.0097	-67.3866	0.628037
32	TRUE	0.932297	4.97319	4.98479	0.0116	72.0735	71.6853	75.3484	3.66305	1.0723	267.011	1.07622	-65.1698	0.708094
33	TRUE	0.888175	5.06989	5.07189	0.002	70.0653	69.7492	70.3548	0.605629	0.218335	290.727	1.00254	-74.0166	0.578089
34	TRUE	0.824564	5.17589	5.17829	0.0024	76.6526	76.5413	76.6749	0.133595	0.0480995	27.8322	1.00737	-74.9483	0.600399
35	TRUE	0.448667	5.26829	5.27109	0.0028	74.2823	73.8444	76.3753	2.53088	0.918724	864.124	1.10349	-73.4834	0.609358
36	TRUE	0.971828	5.37709	5.39389	0.0168	74.9065	74.7393	76.0409	1.3016	0.433378	28.3923	1.02299	-71.0403	0.663594
37	TRUE	0.621527	5.49949	5.50149	0.002	73.6263	73.5284	73.9291	0.400784	0.153333	176.854	1.03234	-65.9585	0.716004
38	TRUE	0.863159	5.59709	5.61269	0.0156	76.9946	74.1318	80.1812	6.04941	3.02018	-405.181	1.04891	-70.4696	0.595288
39	TRUE	0.673902	5.92069	5.97629	0.0556	70.0593	69.0658	76.5138	7.44798	3.02252	-119.131	1.03146	-63.7914	0.711018
40	TRUE	0.713138	6.10138	6.11378	0.0124	68.5975	67.1875	68.7388	1.55128	0.576535	116.52	1.01846	-55.2679	0.76305
41	TRUE	0.825058	6.22698	6.24938	0.0224	69.3029	66.8055	69.6443	2.83879	0.844932	67.9229	1.14025	-52.8939	0.786508
42	TRUE	0.493958	6.38098	6.40258	0.0216	67.646	66.4287	73.9882	7.55958	3.40548	94.3026	1.30819	-58.3106	0.773117
43	TRUE	0.532759	6.48258	6.48858	0.006	74.6208	72.91	75.6562	2.74611	0.822906	292.293	1.2916	-51.6486	0.867039
44	TRUE	0.48607	6.75298	6.76578	0.0128	72.7174	70.8357	73.1043	2.26857	0.656766	166.183	1.0281	-56.3213	0.776993
45	TRUE	0.961715	6.86098	6.86418	0.0032	78.1933	77.9707	78.7351	0.764458	0.251656	-115.968	1.11804	-63.1679	0.775756
46	TRUE	0.264274	6.99418	7.01098	0.0168	72.0192	71.0352	82.449	11.4139	3.35668	435.091	1.2232	-74.971	0.58436
47	TRUE	0.367366	7.09928	7.11928	0.02	72.8963	72.0563	76.7672	4.71083	1.65424	-113.272	1.2044	-74.7475	0.59812
48	TRUE	0.839516	7.22088	7.26528	0.0444	74.3677	73.9681	78.2496	4.28152	2.05659	-91.8658	1.00165	-68.6474	0.579659
49	TRUE	0.782106	7.34488	7.40528	0.0604	71.1167	57.5674	71.9775	14.41	4.49323	-203.127	1.04407	-67.7622	0.591824
50	TRUE	0.467606	7.50288	7.50448	0.0016	70.537	70.1896	71.0624	0.872818	0.347517	545.511	1.00577	-67.4071	0.641481
51	TRUE	0.983585	7.61888	7.62168	0.0028	73.423	72.5918	73.8535	1.26173	0.452463	454.151	1.01326	-64.5139	0.765814
52	TRUE	0.681698	7.70728	7.79568	0.0884	67.9669	57.6398	73.3773	15.7375	3.57242	-62.2872	1.17162	-70.7215	0.58275
53	TRUE	0.434844	7.88568	7.88728	0.0016	72.5861	72.3367	72.6573	0.320627	0.129065	-155.86	1.04572	-65.343	0.722967
54	TRUE	0.577013	7.98168	7.99048	0.0088	72.3543	70.3059	72.6809	2.37501	0.848411	-259.621	1.08377	-63.7528	0.71721
55	TRUE	0.465133	8.15158	8.15518	0.0036	67.5046	67.4675	67.8683	0.400784	0.137736	-97.8344	1.01083	-51.6539	0.770918
56	TRUE	0.592682	8.26598	8.27078	0.0048	69.0671	69.0374	69.646	0.608598	0.194648	-103.071	1.0171	-56.0262	0.72914
57	TRUE	0.919241	8.39238	8.39438	0.002	67.886	67.7791	68.9903	1.21126	0.457013	-455.494	1.21742	-62.7347	0.698955
58	TRUE	0.572833	8.53238	8.53438	0.002	60.0047	59.9067	60.3075	0.400784	0.153333	-176.854	1.03234	-57.9406	0.696857
59	TRUE	0.994379	8.60878	8.64438	0.0356	72.9977	71.9427	82.0265	10.0838	5.04631	272.412	1.01214	-67.291	0.651905
60	TRUE	0.531328	8.77878	8.78238	0.0036	62.4966	62.3269	62.6663	0.339486	0.16739	-105.434	1.00142	-53.2496	0.832247
61	TRUE	0.886588	8.96798	8.98118	0.0132	72.4959	71.9656	73.2018	1.23622	0.437652	69.0087	1.01366	-66.8794	0.727718
62	TRUE	0.577408	9.08787	9.10867	0.0208	76.083	68.407	81.562	13.155	4.0932	-15.4037	1.646	-75.4844	0.48209
63	TRUE	0.715159	9.22467	9.22667	0.002	76.21	74.9943	77.4258	2.43142	1.0615	-1384.93	1.04155	-69.3126	0.635532
64	TRUE	0.500396	9.33347	9.33507	0.0016	72.9227	72.8337	73.1899	0.356252	0.166622	1.32753e-11	1.17855	-72.719	0.47382
65	TRUE	0.53832	9.49907	9.50667	0.0076	74.1225	73.8946	74.8907	0.996076	0.40301	-135.126	1.03493	-68.3968	0.65997
66	TRUE	0.455048	9.70467	9.70627	0.0016	69.6327	69.134	70.1315	0.997506	0.394299	623.441	1	-80.5398	0.465704
67	TRUE	0.750098	9.91587	9.92347	0.0076	71.681	69.9436	74.6364	4.69283	1.62369	655.352	1.03324	-77.0667	0.540789
68	TRUE	0.587312	10.0519	10.0619	0.01	72.8145	72.5547	73.2052	0.650555	0.229334	-28.7849	1.01643	-64.3614	0.701289
69	TRUE	0.593231	10.1454	10.1694	0.024	72.0298	70.9714	73.2705	2.29912	0.711342	-9.21322	1.06293	-66.1245	0.661804
70	TRUE	0.99802	10.3158	10.3206	0.0048	73.0887	72.7844	73.3558	0.571488	0.184992	112.756	1.0147	-66.1897	0.729478
71	TRUE	0.748326	10.413	10.4414	0.0284	76.5924	68.071	80.2408	12.1698	4.08607	-216.421	1.24343	-71.8533	0.539204
72	TRUE	0.652575	10.5522	10.5594	0.0072	71.5039	67.1308	72.1102	4.97948	2.26424	-717.779	1.00664	-67.0959	0.646008
73	TRUE	0.985893	10.6894	10.6922	0.0028	69.1891	68.6399	69.4711	0.831255	0.274704	-272.137	1.01432	-78.0723	0.511306
74	TRUE	0.224546	10.8522	10.8742	0.022	73.9431	71.6573	75.3079	3.65062	1.25568	-69.9575	1.17188	-73.2252	0.64296
75	TRUE	0.901876	11.0857	11.1081	0.0224	75.991	75.1191	76.4002	1.2811	0.429074	-40.8665	1.01131	-66.1709	0.697151
76	TRUE	0.646837	11.3185	11.3425	0.024	79.283	71.5187	81.1963	9.67757	3.04272	149.254	1.52882	-70.3517	0.651512
77	TRUE	0.885639	11.4605	11.4937	0.0332	67.3147	67.3117	73.8608	6.54909	1.97373	-205.453	1.00354	-65.0003	0.583745
78	TRUE	0.725677	11.5889	11.6245	0.0356	70.0086	68.324	80.8686	12.5446	4.43216	245.359	1.37458	-74.4913	0.540985
79	TRUE	0.542036	11.6925	11.7613	0.0688	76.5339	69.646	79.9873	10.3412	2.84621	-80.2101	1.16101	-74.6055	0.486072
80	TRUE	0.868706	11.9713	11.9857	0.0144	75.3375	75.0949	82.0105	6.91559	3.41928	485.785	1.00317	-72.9233	0.653628
81	TRUE	0.897549	12.0988	12.1032	0.0044	74.7366	73.0217	74.9172	1.89551	0.79587	448.243	1.02891	-69.7626	0.666861
82	TRUE	0.442407	12.2092	12.212	0.0028	72.5194	71.8291	73.3432	1.51407	0.520378	530.137	1.00186	-69.4916	0.742729
83	TRUE	0.757533	12.3184	12.32	0.0016	80.3265	80.3265	80.3265	1.42109e-14	5.0243e-15	3.29355e-12	1	-66.9847	0.689649
84	TRUE	0.499157	12.4172	12.4188	0.0016	75.0439	74.9459	75.32	0.374065	0.153618	233.791	1.01068	-68.9015	0.628113
85	TRUE	0.613672	12.6256	12.6432	0.0176	70.1843	63.9543	74.8833	10.929	4.40229	-276.152	1.63836	-73.0143	0.642875
86	TRUE	0.746436	12.7416	12.7444	0.0028	73.0401	73.0401	73.0401	0	3.21992e-15	-4.84881e-13	1	-66.4652	0.719902
87	TRUE	0.481945	12.8416	12.9108	0.0692	73.4345	68.9926	73.8192	4.82658	2.14155	-63.7315	1.00785	-61.9422	0.714521
88	TRUE	0.584444	13.0112	13.0192	0.008	71.8476	70.8679	72.1222	1.2543	0.39534	-146.375	1.03171	-65.936	0.708715
89	TRUE	0.985241	13.1719	13.1791	0.0072	68.3318	67.4411	69.2892	1.84806	0.54792	242.091	1.00975	-67.2651	0.723166
90	TRUE	0.38769	13.2931	13.3391	0.046	68.2667	66.145	70.486	4.34104	1.72781	-76.3582	1.01082	-64.0815	0.653801
91	TRUE	0.463407	13.5351	13.5395	0.0044	79.6888	78.3691	81.0189	2.64986	0.894402	-602.697	1.01155	-70.6977	0.696804
92	TRUE	0.776098	14.0007	14.0023	0.0016	73.2795	72.1751	73.6713	1.49626	0.614471	935.162	1.03875	-65.6594	0.664608
93	TRUE	0.303349	14.1118	14.1134	0.0016	72.0705	71.6608	72.9255	1.2647	0.510853	467.581	1.5898	-62.24	0.710865
94	TRUE	0.899251	14.2322	14.2366	0.0044	68.1121	66.75	69.701	2.951	1.17785	670.381	1.02311	-65.9139	0.776493
95	TRUE	0.475959	14.4658	14.4806	0.0148	76.4009	75.8104	81.3267	5.51622	2.39904	-348.59	1.06418	-63.1361	0.772687
96	TRUE	0.679128	14.5682	14.5894	0.0212	71.6899	71.6422	79.3708	7.72864	3.9738	-367.506	1.00574	-62.8928	0.767116
97	TRUE	0.671146	14.677	14.7446	0.0676	70.3346	65.857	73.2841	7.42706	2.66975	-98.0892	1.01709	-57.4502	0.787325
98	TRUE	0.711451	14.883	14.8846	0.0016	66.435	63.3178	67.0585	3.74065	1.58947	-2337.91	1.06268	-55.2076	0.787875
99	TRUE	0.593404	14.9794	14.9998	0.0204	71.8779	71.5425	72.1402	0.597704	0.235423	-11.2454	1.00791	-54.1902	0.834642
100	TRUE	0.788554	15.1257	15.1349	0.0092	73.051	72.0453	73.4146	1.3693	0.441279	19.0138	1.05887	-47.9767	0.842207
101	TRUE	0.628435	15.2177	15.2225	0.0048	78.3674	74.9175	79.169	4.25156	1.24949	661.516	1.4192	-65.0008	0.793227
102	TRUE	0.661278	15.3221	15.3325	0.0104	80.6465	80.2548	81.9528	1.69801	0.553713	77.5873	1.07134	-57.9379	0.814742
103	TRUE	0.462142	15.5753	15.5909	0.0156	70.7602	68.4074	81.7271	13.3197	3.15875	847.253	1.00669	-65.432	0.798943
104	TRUE	0.983554	15.7037	15.7117	0.008	68.6794	62.525	70.6017	8.07672	2.56532	-1024.75	1.00635	-57.2713	0.782478
105	TRUE	0.816824	15.8641	15.8737	0.0096	68.3114	67.9372	69.0802	1.14298	0.358862	-63.1773	1.05348	-53.5635	0.84837
106	TRUE	0.542517	15.9965	15.9993	0.0028	55.5194	55.037	56.937	1.90001	0.698585	-685.644	1.04543	-66.0196	0.711643
107	TRUE	0.451889	16.0687	16.0767	0.008	72.9432	71.4358	73.6579	2.22205	0.670398	253.931	1.00467	-59.4658	0.843961
108	TRUE	0.360555	16.1791	16.1819	0.0028	72.8525	71.4126	74.6931	3.28049	1.27248	1284.7	1.01923	-72.35	0.601838
109	TRUE	0.364475	16.2915	16.3443	0.0528	69.6827	68.7509	71.9896	3.23875	1.04467	-33.0335	1.02394	-51.4476	0.859965
110	TRUE	0.344483	16.4239	16.4323	0.0084	72.5167	69.8114	73.996	4.18457	1.81197	482.005	1.02123	-70.4442	0.64279
111	TRUE	0.706312	16.6967	16.6995	0.0028	69.8606	69.5489	70.1723	0.623441	0.218159	222.658	1	-57.8268	0.804901
112	TRUE	0.63939	16.8163	16.8363	0.02	83.4508	70.8861	85.0631	14.177	7.02339	756.216	1.137	-73.2003	0.603333
113	TRUE	0.643901	16.9203	16.9219	0.0016	71.0553	71.0553	71.0553	2.84217e-14	8.70234e-15	1.41119e-11	1	-65.634	0.574812
114	TRUE	0.844267	17.0614	17.0866	0.0252	73.5532	73.3214	81.7364	8.41499	4.36619	-347.428	1.01077	-76.4539	0.492718
115	TRUE	0.557891	17.2002	17.2334	0.0332	80.7151	68.7602	82.7648	14.0046	4.859	-350.386	1.09125	-66.5786	0.595134
116	TRUE	0.380027	17.345	17.347	0.002	70.8588	70.5426	71.1483	0.605629	0.218335	-290.727	1.00254	-67.1616	0.647515
117	TRUE	0.991726	17.5906	17.5926	0.002	76.3933	76.2953	76.6961	0.400784	0.153333	176.854	1.03234	-67.52	0.583884
118	TRUE	0.580765	17.6778	17.7054	0.0276	74.6784	72.133	83.3745	11.2416	4.02433	-325.318	1.28606	-66.0044	0.709926
119	TRUE	0.303252	17.8098	17.8138	0.004	71.7013	71.4916	71.8312	0.339643	0.115798	-33.3679	1.02309	-59.3302	0.759931
120	TRUE	0.930861	17.947	17.9682	0.0212	68.9167	62.0802	74.2617	12.1815	4.8897	-484.445	1.47966	-63.327	0.78598
121	TRUE	0.527883	18.057	18.0614	0.0044	73.3887	72.7965	73.7568	0.960322	0.279622	-179.59	1.01796	-54.477	0.835934
122	TRUE	0.737067	18.3057	18.3193	0.0136	68.7428	67.0067	69.2255	2.21887	0.50115	76.2386	1.11229	-49.652	0.853371
123	TRUE	0.865634	18.5865	18.6009	0.0144	78.6697	77.3478	87.3221	9.9743	3.32177	710.513	1.10538	-60.7191	0.782361
124	TRUE	0.70258	18.9557	18.9597	0.004	81.0517	79.639	81.2148	1.57581	0.600293	-413.818	1.01297	-70.7977	0.586888
125	TRUE	0.855883	19.0872	19.0892	0.002	65.2505	65.2505	65.2505	2.84217e-14	1.14572e-14	4.5626e-13	1	-65.0048	0.634007
126	TRUE	0.971446	19.242	19.2516	0.0096	67.2113	33.6618	70.4607	36.7989	12.7511	-3905.5	1.03011	-73.5504	0.554295
127	TRUE	0.984018	19.4228	19.4316	0.0088	72.8337	71.1267	73.8505	2.72385	0.572374	-174.987	1.10703	-61.788	0.660535
128	TRUE	0.8369	19.5824	19.5856	0.0032	68.3599	68.1601	68.8233	0.663218	0.259483	-194.825	1.01989	-73.7887	0.537954
129	TRUE	0.71474	19.6812	19.6904	0.0092	74.1986	70.1091	74.3173	4.20823	1.17464	208.823	1.22999	-63.8505	0.655539
130	TRUE	0.598544	19.9448	19.948	0.0032	72.7022	70.6315	72.7616	2.13009	0.756512	584.476	1.15674	-66.6892	0.590443
131	TRUE	0.491754	20.056	20.058	0.002	69.6186	69.3247	70.4469	1.12219	0.444486	551.555	1.10143	-64.6591	0.679076
132	TRUE	0.423098	20.3527	20.3559	0.0032	73.8472	73.1347	73.9363	0.801568	0.253733	162.355	1.08751	-63.071	0.726982
133	TRUE	0.951162	20.5755	20.5815	0.006	70.7705	70.4165	71.0792	0.66271	0.236365	-68.7952	1.03008	-70.7544	0.644987
134	TRUE	0.966283	20.6719	20.7367	0.0648	65.2897	65.2503	71.3288	6.07852	3.12854	-94.6511	1.00019	-70.5645	0.473004
135	TRUE	0.912634	20.8167	20.8203	0.0036	79.2047	73.0222	82.5668	9.54459	3.72224	3013.3	1.01762	-77.663	0.494972
136	TRUE	0.556507	20.9239	20.9431	0.0192	69.0152	65.5826	70.752	5.16935	1.60212	-146.229	1.17112	-65.9522	0.64211
137	TRUE	0.49239	21.0538	21.0766	0.0228	69.8423	68.7926	79.4131	10.6205	4.44185	-491.17	1.03631	-71.3971	0.49266
138	TRUE	0.980041	21.607	21.6142	0.0072	73.4428	71.4315	73.8881	2.45666	0.752712	61.0355	1.35756	-58.4365	0.799687
139	TRUE	0.372781	21.6982	21.7538	0.0556	77.3258	61.5613	79.6448	18.0835	4.61905	-218.662	1.60065	-60.7365	0.714624
140	TRUE	0.818868	21.8458	21.885	0.0392	75.9185	74.0612	85.2093	11.1481	3.7605	-175.921	1.30254	-65.1336	0.712904
141	TRUE	0.751362	22.1545	22.1645	0.01	73.1727	70.3448	73.4226	3.07778	0.930208	194.578	1.11438	-59.8584	0.778456
142	TRUE	0.552457	22.6329	22.6413	0.0084	70.6578	64.3765	70.7829	6.40635	3.32972	-775.905	1.01436	-81.4605	0.485626
143	TRUE	0.437515	22.8269	22.8957	0.0688	77.0318	57.5956	79.7132	22.1176	7.39715	-286.485	1.16993	-63.489	0.764899
144	TRUE	0.660964	23.0297	23.0649	0.0352	62.2313	60.7627	72.0833	11.3206	4.02957	314.798	1.01389	-62.1823	0.718376
145	TRUE	0.646995	23.1908	23.2156	0.0248	78.5981	75.4453	79.1972	3.75187	1.50415	-134.746	1.04718	-59.478	0.767074
146	TRUE	0.500406	23.3064	23.3104	0.004	73.9399	71.9137	77.9848	6.07113	1.84759	1357.37	1.02013	-65.7134	0.726485
147	TRUE	0.749794	23.4212	23.502	0.0808	75.9163	68.9284	76.8955	7.96709	3.26333	-65.209	1.0557	-59.0234	0.792065
148	TRUE	0.555528	23.648	23.6516	0.0036	67.4029	64.3153	69.3474	5.03206	1.54656	-1243.28	1.03007	-55.7695	0.849196
149	TRUE	0.375431	23.7436	23.748	0.0044	70.8096	70.3093	72.7411	2.4318	0.906055	-572.138	1.01175	-52.7859	0.832732
150	TRUE	0.57563	23.8648	23.9148	0.05	70.8021	60.9898	79.6045	18.6147	5.42801	-269.825	1.40859	-58.0369	0.788721
151	TRUE	0.812432	23.988	24.0452	0.0572	70.6466	68.2756	73.9193	5.64374	1.92751	-48.5707	1.10143	-54.544	0.842938
152	TRUE	0.71299	24.1227	24.1891	0.0664	68.1679	67.0763	79.1469	12.0706	4.73871	-180.179	1.03028	-52.239	0.840721
153	TRUE	0.702424	24.3263	24.3723	0.046	73.3124	62.1475	74.1693	12.0218	5.1477	-251.248	1.0132	-52.5321	0.848892
154	TRUE	0.570215	24.4859	24.5175	0.0316	72.3362	70.7974	81.7724	10.975	2.97539	291.384	1.07322	-56.4049	0.835338
155	TRUE	0.777477	24.6063	24.6139	0.0076	81.3387	81.309	81.9672	0.658148	0.206038	88.3972	1.00328	-61.5941	0.845756
156	TRUE	0.761253	24.7455	24.7475	0.002	69.1737	68.724	69.953	1.22907	0.457432	-602.448	1.01262	-51.5592	0.861543
157	TRUE	0.913456	25.097	25.121	0.024	69.6903	67.5846	71.3287	3.74418	1.88719	-147.991	1.00763	-59.7038	0.761397
158	TRUE	0.830098	25.2142	25.2186	0.0044	77.9366	77.1165	78.287	1.17049	0.411988	-206.109	1.06272	-62.4881	0.719179
159	TRUE	0.58449	25.3826	25.4386	0.056	71.2986	67.2834	75.341	8.05765	2.44148	-131.234	1.01571	-64.9192	0.658232
160	TRUE	0.428906	25.5194	25.5418	0.0224	74.2362	73.7237	85.9544	12.2306	6.15568	-561.166	1.03253	-74.3635	0.587641
161	TRUE	0.348604	25.6954	25.749	0.0536	68.5391	66.7636	79.4502	12.6866	5.07617	-206.675	1.05259	-67.758	0.719482
162	TRUE	0.823123	25.8262	25.8306	0.0044	74.0023	73.8539	74.2324	0.378518	0.126503	-27.6376	1.03456	-62.9043	0.78274
163	TRUE	0.910701	25.925	25.9386	0.0136	74.0612	72.4341	74.6681	2.234	0.847204	-177.49	1.03488	-65.9406	0.709037
164	TRUE	0.575768	26.017	26.0486	0.0316	85.5744	76.4183	86.8186	10.4002	3.97275	215.15	1.12998	-80.6181	0.448436
165	TRUE	0.493341	26.1269	26.1293	0.0024	86.3322	86.065	86.5994	0.534378	0.192398	222.658	1	-76.408	0.523366
166	TRUE	0.335692	27.7576	27.764	0.0064	61.4431	59.3723	63.447	4.07463	1.03069	101.96	1.82786	-70.236	0.534803
167	TRUE	0.599762	27.9328	27.9352	0.0024	60.9253	60.6581	61.0589	0.400784	0.146947	-166.993	1.00302	-61.5021	0.625489
168	TRUE	0.965444	28.0256	28.0312	0.0056	72.169	69.6901	73.5198	3.82971	1.47339	630.598	1.6209	-62.3012	0.728912
169	TRUE	0.779676	28.2147	28.2223	0.0076	71.7535	70.4027	74.6775	4.27484	1.21043	517.879	1.01697	-60.8889	0.783088
170	TRUE	0.53157	28.3123	28.3939	0.0816	71.1114	60.9521	79.187	18.235	5.3772	-39.5955	1.24352	-61.639	0.713997
171	TRUE	0.599008	28.4643	28.4779	0.0136	66.7172	66.0547	69.6695	3.61479	1.53509	247.281	1.004	-58.956	0.784367
172	TRUE	0.883411	28.5723	28.5799	0.0076	69.7812	69.1373	70.2265	1.08922	0.375141	-48.1666	1.07945	-60.8641	0.716307
173	TRUE	0.795219	28.9751	28.9775	0.0024	81.5353	81.2681	82.0029	0.73477	0.267807	306.154	1.00557	-72.5041	0.592065
174	TRUE	0.727259	29.089	29.0934	0.0044	69.2673	68.5962	69.9548	1.35865	0.502382	302.686	1.01552	-64.1804	0.72666
175	TRUE	0.993365	29.2066	29.211	0.0044	69.2523	68.6956	69.6234	0.92774	0.259285	172.183	1.01545	-58.2539	0.798451
176	TRUE	0.952898	29.3034	29.3198	0.0164	73.4219	70.9658	73.9962	3.03032	1.28617	159.376	1.02603	-61.5932	0.701596
177	TRUE	0.673001	29.4562	29.459	0.0028	79.5634	75.7857	81.1443	5.35863	2.05623	2032.19	1.0599	-79.166	0.549564
178	TRUE	0.516569	29.5554	29.5782	0.0228	70.7577	67.6722	72.802	5.12981	1.51424	-156.774	1.09781	-68.7796	0.658874
179	TRUE	0.998433	29.9466	29.9542	0.0076	81.523	79.8976	82.6016	2.70402	0.935527	364.159	1.02138	-63.6637	0.784086
180	TRUE	0.517557	30.1653	30.1681	0.0028	76.6951	76.3834	77.4076	1.02423	0.389269	387	1.02143	-57.6194	0.867978
181	TRUE	0.452366	31.3388	31.3408	0.002	71.2588	70.996	72.7061	1.71001	0.636696	746.221	1.1196	-69.9235	0.63669
182	TRUE	0.481196	31.4184	31.4204	0.002	79.3082	75.8526	80.3057	4.45315	1.72002	2059.27	1.26846	-76.5816	0.634174
183	TRUE	0.863062	31.5868	31.596	0.0092	71.9405	68.9672	72.5663	3.59908	1.34654	-414.107	1.17134	-65.7547	0.709309
184	TRUE	0.761281	31.694	31.6984	0.0044	75.6638	73.9797	77.0253	3.04563	1.16865	-639.124	1.13121	-69.8643	0.602316
185	TRUE	0.783559	31.8132	31.8596	0.0464	68.6984	66.6755	70.2244	3.54885	0.939851	-12.6205	1.06081	-71.5759	0.587318
186	TRUE	0.915484	31.9972	32.0036	0.0064	78.255	77.6083	78.8571	1.24879	0.525416	-216.958	1.00569	-59.992	0.709907
187	TRUE	0.676756	32.1959	32.2323	0.0364	75.415	72.9731	78.7678	5.79473	2.40851	-159.525	1.04272	-61.9664	0.70208
188	TRUE	0.734255	32.3971	32.4083	0.0112	72.1787	72.0204	74.2626	2.24229	0.927483	210.727	1.00421	-63.8751	0.640596
189	TRUE	0.622487	32.6115	32.6375	0.026	69.7574	60.7949	69.8904	9.09547	3.84332	-387.691	1.03557	-70.5753	0.451292
190	TRUE	0.609618	33.2994	33.3014	0.002	70.3259	69.4575	71.1943	1.73673	0.758214	989.236	1.04722	-74.6846	0.596007
191	TRUE	0.52203	33.459	33.473	0.014	68.21	67.588	68.8501	1.26208	0.404364	-18.1627	1.03774	-57.5512	0.789083
192	TRUE	0.449331	33.5766	33.5814	0.0048	70.5774	70.0127	72.3885	2.37583	0.77389	428.747	1.07345	-60.1293	0.786827
193	TRUE	0.46177	37.171	37.1766	0.0056	85.3787	84.1827	86.8842	2.70151	1.02085	433.415	1.03765	-77.5482	0.420113
194	TRUE	0.957192	37.325	37.329	0.004	71.9449	71.6851	72.0933	0.408206	0.143124	33.9047	1.038	-68.6451	0.496214
195	TRUE	0.86269	37.4458	37.4578	0.012	58.5997	53.7265	60.3364	6.60995	2.08956	-592.427	1.05076	-72.4157	0.644977
196	TRUE	0.820559	37.5846	37.615	0.0304	67.2902	63.9207	68.9599	5.03923	1.76652	171.361	1.09277	-64.0444	0.715013
197	TRUE	0.881016	37.8054	37.8078	0.0024	57.22	55.8172	58.6895	2.87228	1.03423	1196.78	1.00007	-69.0207	0.650927
198	TRUE	0.856081	37.9422	37.9442	0.002	71.5352	70.3373	71.8247	1.48735	0.563474	695.328	1.06692	-73.6637	0.606558
199	TRUE	0.873815	38.0586	38.0798	0.0212	66.2876	65.0259	67.5851	2.55925	0.874912	97.5313	1.05811	-57.847	0.717547
200	TRUE	0.509056	38.2261	38.2285	0.0024	81.2203	79.9512	82.6899	2.73869	0.98692	1141.12	1.00076	-72.8327	0.606129
201	TRUE	0.45645	38.3933	38.4129	0.0196	67.8625	61.513	68.5817	7.06872	2.69668	-301.082	1.11458	-57.6566	0.780303
202	TRUE	0.91409	38.5013	38.5561	0.0548	66.49	61.9849	71.8133	9.82843	3.21876	-125.755	1.06106	-66.8889	0.656348
203	TRUE	0.429743	38.6729	38.6761	0.0032	84.3468	84.0202	84.703	0.682817	0.227242	-207.195	1.00068	-70.576	0.640463
204	TRUE	0.82686	38.7909	38.8117	0.0208	65.1513	65.119	65.1778	0.0587767	0.0256992	-2.78171	1	-68.6751	0.691432
205	TRUE	0.562319	38.8965	38.9013	0.0048	73.4019	71.4425	73.7136	2.27111	0.633206	247.431	1.23236	-65.6531	0.652242
206	TRUE	0.383305	38.9885	38.9977	0.0092	73.1929	71.9179	73.8613	1.94335	0.572293	124.935	1.14619	-67.501	0.722111
207	TRUE	0.738387	39.0892	39.0912	0.002	73.667	73.667	73.667	2.84217e-14	1.42109e-14	-1.01506e-12	1	-60.246	0.645463
208	TRUE	0.764574	39.2416	39.2808	0.0392	79.1759	63.782	84.0105	20.2285	8.92863	531.06	1.18089	-75.5608	0.545433
209	TRUE	0.29427	39.5376	39.54	0.0024	82.2197	81.6185	84.1568	2.5383	0.955153	1057.62	1.05027	-78.7306	0.558106
210	TRUE	0.615833	39.646	39.6824	0.0364	83.4816	82.3505	85.8748	3.52427	1.13803	-1.34055	1.11687	-80.6863	0.446351
211	TRUE	0.651203	39.7884	39.7912	0.0028	70.4598	69.0125	71.1055	2.09298	0.731061	-726.288	1.02604	-65.1344	0.718003
212	TRUE	0.752813	39.8852	39.9	0.0148	74.0364	69.6229	74.8652	5.24223	1.85811	-216.931	1.1621	-67.6442	0.647516
213	TRUE	0.744828	40.0604	40.0624	0.002	76.105	75.8022	76.203	0.400784	0.153333	176.854	1.03234	-62.6569	0.732048
214	TRUE	0.340864	40.1891	40.1927	0.0036	74.0631	73.7662	74.2709	0.504691	0.17108	-86.3642	1.05015	-64.4625	0.729279
215	TRUE	0.970567	40.2835	40.3151	0.0316	73.6337	71.863	83.4919	11.6289	4.81782	351.702	1.13833	-75.3018	0.544549
216	TRUE	0.962431	40.6103	40.9603	0.35	80.7096	73.5785	84.1226	10.5441	4.04545	-7.19441	1.75071	-63.838	0.669286
217	TRUE	0.529565	40.3987	40.4119	0.0132	72.6696	71.9051	75.1763	3.27113	1.29348	-113.928	1.4195	-69.6566	0.660046
218	TRUE	0.383211	40.4987	40.5083	0.0096	77.0476	74.8602	80.1394	5.2792	2.15333	480.432	1.38455	-72.3633	0.605458
219	TRUE	0.516235	40.7163	40.7203	0.004	76.1409	73.2686	76.5862	3.3176	1.20613	-795.158	1.22245	-70.4104	0.606727
220	TRUE	0.606592	40.8271	40.8319	0.0048	82.152	81.3164	82.2415	0.925179	0.390159	-206.491	1.01956	-77.1412	0.495848
221	TRUE	0.724023	41.1086	41.1118	0.0032	85.4088	85.3028	86.0597	0.756878	0.28267	-218.893	1.03741	-71.569	0.642496
222	TRUE	0.840675	41.4102	41.4142	0.004	73.3035	72.6294	73.3649	0.735526	0.285859	178.171	1.02302	-71.021	0.660905
223	TRUE	0.712384	41.6022	41.605	0.0028	86.981	84.8636	87.2899	2.42628	0.997227	902.068	1.02368	-75.8951	0.582158
224	TRUE	0.590369	41.7082	41.7178	0.0096	78.2923	74.7372	80.0382	5.30103	1.26357	-22.1687	1.6407	-62.2559	0.721895
225	TRUE	0.526564	41.871	41.8726	0.0016	70.5234	70.176	71.0488	0.872818	0.347517	-545.511	1.00577	-62.3757	0.764925
226	TRUE	0.954787	41.9874	41.9894	0.002	80.6932	79.6512	82.0648	2.41361	1.04543	1363.94	1.04535	-63.8787	0.777491
227	TRUE	0.671612	42.0973	42.1165	0.0192	76.3232	70.4087	80.0739	9.66515	2.64601	-228.981	1.5888	-63.2973	0.723514
228	TRUE	0.770696	42.2241	42.2901	0.066	69.5849	68.5878	74.4257	5.83797	1.85082	-75.5896	1.03641	-57.2377	0.779212
229	TRUE	0.408317	42.3789	42.3933	0.0144	74.7112	72.1077	75.3694	3.26171	1.11656	214.454	1.0052	-51.9056	0.849912
230	TRUE	0.963443	42.5621	42.5649	0.0028	70.8581	70.8284	71.0956	0.267189	0.0891293	67.1507	1.01361	-52.1398	0.862516
231	TRUE	0.994038	42.7641	42.7865	0.0224	88.8071	79.0573	90.9669	11.9097	3.01162	442.253	1.066	-63.6934	0.800251
232	TRUE	0.782782	42.9257	42.9549	0.0292	77.7911	76.6477	85.1175	8.46979	3.2768	171.131	1.23163	-66.9977	0.725596
233	TRUE	0.918539	43.0701	43.0989	0.0288	69.0837	62.962	71.388	8.42599	2.41897	-211.261	1.19582	-53.9959	0.843434
234	TRUE	0.890179	43.174	43.1828	0.0088	87.7238	85.8462	88.2529	2.40665	1.0184	263.989	1.00426	-68.8356	0.652296
235	TRUE	0.75246	43.2404	43.31	0.0696	74.7682	59.0199	76.3777	17.3578	5.61685	-170.312	1.17705	-58.2457	0.776515
236	TRUE	0.777649	43.4644	43.4932	0.0288	70.0305	66.9161	70.4073	3.4912	1.35052	-100.402	1.02955	-58.1501	0.769136
237	TRUE	0.955079	43.78	43.8068	0.0268	72.6754	69.5486	73.3004	3.75186	1.45737	-122.473	1.00466	-56.6421	0.828666
238	TRUE	0.600336	44.0336	44.042	0.0084	70.2222	66.4842	73.1007	6.61655	2.33381	-799.184	1.01919	-64.8385	0.731874
239	TRUE	0.326266	44.141	44.143	0.002	78.0165	77.9185	78.3193	0.400784	0.153333	176.854	1.03234	-64.7083	0.713826
240	TRUE	0.686814	44.2058	44.2086	0.0028	68.0184	67.5286	69.629	2.1004	0.782813	-756.329	1.086	-67.098	0.764712
241	TRUE	0.36305	44.279	44.2818	0.0028	76.38	75.7937	76.8327	1.03907	0.390516	395.836	1.00737	-75.9831	0.558179
242	TRUE	0.561581	44.3782	44.381	0.0028	81.5241	77.2936	82.7339	5.44027	2.02258	-1935	1.14099	-63.0566	0.792194
243	TRUE	0.749021	44.6702	44.761	0.0908	70.1597	69.8206	81.2553	11.4346	5.42454	-129.785	1.00222	-68.6907	0.645906
244	TRUE	0.779118	44.9446	44.9466	0.002	80.3773	80.0745	80.4753	0.400784	0.153333	-176.854	1.03234	-58.1153	0.836054
245	TRUE	0.397425	45.0506	45.053	0.0024	79.6448	78.3088	79.7932	1.48438	0.555406	-556.644	1.1516	-61.2404	0.794251
246	TRUE	0.274271	45.1093	45.1669	0.0576	83.5756	63.0614	98.85	35.7885	7.6045	85.1249	10.0328	-93.4002	0.203446
247	TRUE	0.344874	45.2757	45.2793	0.0036	74.219	74.0226	75.1777	1.15504	0.464113	-327.307	1.00134	-63.9241	0.765229
248	TRUE	0.860358	45.3697	45.3801	0.0104	76.7301	73.0575	81.1962	8.13868	2.92848	-40.3893	2.15656	-60.2256	0.795228
249	TRUE	0.948682	45.4721	45.4737	0.0016	71.5597	71.1857	71.9338	0.74813	0.295724	467.581	1	-59.8016	0.835839
250	TRUE	0.90377	45.5897	45.5997	0.01	73.5119	72.5174	74.6178	2.1004	0.62726	186.967	1.01968	-62.3651	0.785563
251	TRUE	0.997881	45.6909	45.6925	0.0016	73.8312	73.2523	73.9202	0.667973	0.276311	389.651	1.07279	-65.1592	0.764597
252	TRUE	0.604106	45.8509	45.8533	0.0024	67.6921	66.2894	69.0949	2.80549	1.01009	-1168.95	1	-64.0392	0.799631
253	TRUE	0.315068	45.9217	45.9441	0.0224	73.7967	72.0866	79.5453	7.45872	2.24461	16.7427	1.48104	-63.878	0.796063
254	TRUE	0.347188	46.0381	46.0521	0.014	66.9959	64.9959	72.9974	8.00151	3.08953	-536.426	1.00664	-63.6285	0.786079
255	TRUE	0.511869	46.1328	46.1544	0.0216	74.2688	69.8281	74.7587	4.93061	1.61513	-196.617	1.05473	-59.2885	0.775192
256	TRUE	0.743362	46.3712	46.3932	0.022	77.6622	74.5053	80.5347	6.02941	2.13795	-241.187	1.1292	-68.9934	0.634595
257	TRUE	0.568834	46.4912	46.5068	0.0156	75.3489	72.6823	76.1123	3.43002	1.2514	136.928	1.09134	-61.2733	0.839828
258	TRUE	0.892373	46.618	46.6244	0.0064	73.2416	71.518	74.5421	3.0241	1.02068	-420.023	1.0135	-55.4732	0.839017
259	TRUE	0.446303	46.7916	46.8044	0.0128	81.0227	74.0462	83.2855	9.23935	2.9335	528.35	1.55361	-61.1788	0.851341
260	TRUE	0.736459	46.9508	46.9552	0.0044	70.0074	68.189	71.6996	3.51057	1.14307	-792.277	1.00084	-56.3629	0.853876
261	TRUE	0.80858	47.034	47.1268	0.0928	72.1502	67.5137	76.3947	8.88103	2.14161	-44.9345	1.06756	-54.6731	0.846569
262	TRUE	0.489081	47.2431	47.2471	0.004	77.7123	75.2928	79.6569	4.36409	1.84033	-1297.32	1.39149	-52.107	0.867733
263	TRUE	0.7833	47.4403	47.4419	0.0016	72.901	72.5002	73.1237	0.623441	0.249933	389.651	1.00816	-48.1756	0.912457
264	TRUE	0.8572	47.5459	47.5547	0.0088	82.4078	78.9566	84.5157	5.55902	1.76423	643.001	1.01262	-58.7196	0.870057
265	TRUE	0.999237	47.8439	47.8575	0.0136	80.5724	78.901	85.5601	6.65904	1.62937	471.768	1.00654	-69.1605	0.727416
266	TRUE	0.714283	47.9235	47.9307	0.0072	74.7555	72.1208	79.0454	6.92465	1.77045	751.47	1.09737	-64.1099	0.796769
267	TRUE	0.605538	48.0487	48.0539	0.0052	74.0152	73.1542	75.0913	1.93712	0.569333	-55.1343	1.60033	-64.0858	0.703549
268	TRUE	0.570831	48.1762	48.2522	0.076	66.7787	57.9855	71.1075	13.122	3.58531	-133.847	1.07991	-53.3649	0.845835
269	TRUE	0.743904	48.3862	48.389	0.0028	67.9517	66.7345	69.1689	2.43439	0.838269	-855.288	1.0006	-46.7113	0.921148
270	TRUE	0.654286	48.503	48.5614	0.0584	69.6481	68.6658	71.1863	2.52047	0.966123	-23.4883	1.02861	-49.5078	0.920182
271	TRUE	0.496477	48.6398	48.645	0.0052	69.3907	68.2181	74.7642	6.54613	2.48799	1392.22	1.08045	-62.3396	0.807389
272	TRUE	0.515112	49.1209	49.1265	0.0056	76.1096	75.642	76.5103	0.868365	0.288614	91.8463	1.06849	-63.2062	0.77259
273	TRUE	0.974038	49.2409	49.2425	0.0016	73.1852	73.1852	73.1852	2.84217e-14	9.3996e-15	1.52097e-11	1	-66.7901	0.651361
274	TRUE	0.550821	49.3949	49.3989	0.004	73.0811	72.5999	74.6505	2.05053	0.812763	520.76	1.003	-62.7105	0.776417
275	TRUE	0.929051	49.5477	49.6165	0.0688	67.9986	66.1399	73.4579	7.31796	2.14452	-94.933	1.01014	-69.4759	0.582811
276	TRUE	0.969678	49.9185	49.9601	0.0416	71.3835	64.7338	80.5405	15.8067	6.7744	-370.229	1.01085	-75.237	0.583527
277	TRUE	0.499963	50.1336	50.1492	0.0156	78.6647	75.3248	82.3718	7.04695	1.89994	366.019	1.10687	-70.2974	0.658907
278	TRUE	0.472715	50.2476	50.2592	0.0116	73.5893	72.9603	80.0781	7.11781	3.47978	692.746	1.03215	-68.2466	0.698951
279	TRUE	0.536549	50.3544	50.3636	0.0092	75.0823	73.3465	76.7844	3.43789	0.94108	78.4961	1.39367	-69.9223	0.665109
280	TRUE	0.975367	50.522	50.524	0.002	87.4675	87.1647	87.5655	0.400784	0.153333	176.854	1.03234	-74.3503	0.584693
281	TRUE	0.791484	50.7388	51.0188	0.28	68.4387	62.6953	77.2902	14.5949	4.79895	-42.9975	1.0714	-73.5533	0.500542
282	TRUE	0.99781	50.7288	50.7304	0.0016	74.2062	73.3601	75.2304	1.87032	0.740483	1168.95	1.00122	-71.7607	0.716488
283	TRUE	0.50924	51.1827	51.1975	0.0148	81.3298	79.342	82.2079	2.86582	1.0427	-139.625	1.03783	-64.2341	0.766642
284	TRUE	0.603825	51.9903	51.9923	0.002	76.9	76.4101	77.3631	0.952975	0.366077	488.574	1.00178	-65.3308	0.521383
285	TRUE	0.36308	52.2798	52.291	0.0112	74.4339	72.6291	74.5687	1.93956	0.746391	-168.306	1.02171	-63.6947	0.706781
286	TRUE	0.470556	53.0909	53.1917	0.1008	72.963	50.6973	92.6905	41.9932	10.1838	11.3271	6.81578	-86.0012	0.225892
287	TRUE	0.543324	53.2581	53.2665	0.0084	86.2167	82.4402	86.4278	3.98765	1.90273	481.019	1.00926	-75.058	0.54336
288	TRUE	0.41666	54.4016	54.4032	0.0016	84.4572	84.3681	85.0361	0.667973	0.276311	389.651	1.07279	-71.8551	0.53016
289	TRUE	0.691883	54.7204	54.722	0.0016	75.1341	74.7333	75.3567	0.623441	0.249933	389.651	1.00816	-71.7654	0.638442
290	TRUE	0.911168	54.8324	54.8408	0.0084	73.8303	70.1861	79.613	9.42688	2.99692	-1150.22	1.08738	-62.5333	0.703603
291	TRUE	0.321169	54.9524	54.9648	0.0124	74.0877	71.5456	74.9493	3.40365	1.29426	-142.023	1.23174	-63.6619	0.710342
292	TRUE	0.80769	55.0952	55.0968	0.0016	73.4621	72.6873	74.0588	1.37157	0.543759	-857.232	1.00263	-60.1708	0.773121
293	TRUE	0.942305	55.2331	55.2363	0.0032	75.6076	74.1752	76.1346	1.95939	0.629914	547.367	1.04081	-55.1408	0.863429
294	TRUE	0.971613	55.3407	55.3423	0.0016	76.1522	75.0834	77.5772	2.49377	0.989262	1558.6	1.00209	-73.5473	0.660176
295	TRUE	0.751611	55.4611	55.4635	0.0024	81.4574	81.1606	83.0606	1.90001	0.695921	667.973	1.24067	-61.078	0.775869
296	TRUE	0.620446	55.6119	55.6223	0.0104	76.0717	75.5309	80.0579	4.52697	1.65755	-155.698	1.61269	-51.4613	0.848633
297	TRUE	0.947794	55.8019	55.8067	0.0048	67.9658	67.6986	70.5932	2.89455	1.03879	-607.925	1.10477	-50.4972	0.874977
298	TRUE	0.797371	55.9087	55.9115	0.0028	82.0808	81.3757	82.6523	1.27657	0.45455	462.987	1.00173	-54.275	0.812816
299	TRUE	0.940389	56.373	56.3766	0.0036	83.8411	80.981	84.6699	3.68887	1.71386	1024.23	1.00001	-76.5141	0.493991
300	TRUE	0.630864	56.5338	56.5402	0.0064	66.6049	63.471	67.117	3.64599	1.24225	-570.563	1.02876	-62.9051	0.726343
301	TRUE	0.303802	56.6366	56.6466	0.01	80.9742	73.756	81.5818	7.82585	3.71317	853.711	1.02203	-70.1505	0.589311
302	TRUE	0.56283	56.8586	56.8622	0.0036	74.0186	73.8701	75.4733	1.60314	0.550945	-391.338	1.11044	-68.9164	0.723109
303	TRUE	0.899224	56.9362	57.0262	0.09	71.6368	66.7336	85.2207	18.4871	6.11313	-130.996	1.19292	-66.0748	0.714479
304	TRUE	0.537106	57.1594	57.163	0.0036	69.6064	68.8494	71.2392	2.38986	0.788821	-635.361	1.02342	-59.5443	0.793672
305	TRUE	0.720249	57.2313	57.2593	0.028	74.7238	72.9907	76.1643	3.17357	0.951265	12.0225	1.15775	-66.6216	0.713658
306	TRUE	0.605084	57.4301	57.4337	0.0036	70.3671	68.6081	72.3265	3.71838	1.32437	-1090.35	1.00642	-65.1333	0.721039
307	TRUE	0.560781	57.5109	57.5153	0.0044	84.5036	82.8584	84.8923	2.03391	0.971368	461.392	1.00008	-77.123	0.488902
308	TRUE	0.483009	57.5877	57.6117	0.024	81.1579	73.9402	82.7324	8.79217	4.03379	343.316	1.0744	-66.7014	0.727545
309	TRUE	0.554874	57.7577	57.7769	0.0192	71.4154	70.9624	72.7306	1.76813	0.679441	-57.8644	1.0813	-65.7253	0.529825
310	TRUE	0.940287	57.8525	57.8789	0.0264	74.4688	71.8027	75.0957	3.29303	1.32171	-104.192	1.03715	-64.2943	0.717193
311	TRUE	0.840139	57.9917	58.0045	0.0128	76.9994	72.3454	85.5165	13.1711	4.10949	1007.33	1.03614	-80.9545	0.405873
312	TRUE	0.358169	58.0933	58.0949	0.0016	76.9217	76.6456	77.0196	0.374065	0.153618	-233.791	1.01068	-69.7442	0.633963
313	TRUE	0.340381	58.1988	58.2004	0.0016	81.7	81.2279	82.3501	1.12219	0.445538	701.372	1.00392	-75.982	0.540094
314	TRUE	0.78542	58.6696	58.6796	0.01	73.3017	71.5859	76.5599	4.97404	1.6551	462.147	1.05943	-66.2461	0.663073
315	TRUE	0.611296	59.0492	59.0588	0.0096	79.4681	74.9514	83.8988	8.9474	3.16508	915.275	1.00875	-69.0152	0.668059
316	TRUE	0.478844	59.9971	60.0019	0.0048	58.509	57.6885	61.645	3.95649	1.78185	844.793	1.00441	-75.7073	0.411539
317	TRUE	0.839689	60.1083	60.1295	0.0212	59.5826	59.2235	68.4554	9.23192	2.34389	-235.009	1.20283	-67.7123	0.541112
318	TRUE	0.697295	60.2522	60.255	0.0028	80.4538	78.0639	81.3741	3.31018	1.06124	1005.49	1.10684	-62.4567	0.772768
319	TRUE	0.971187	60.3506	60.3598	0.0092	77.4962	72.285	78.6028	6.31785	2.24166	-527.37	1.55721	-68.1373	0.643212
320	TRUE	0.929887	60.4662	60.4686	0.0024	74.1947	71.9904	74.7959	2.80549	1.06364	1168.95	1.06005	-68.8262	0.661537
321	TRUE	0.691891	61.1669	61.1693	0.0024	76.3154	74.3115	76.538	2.22658	0.833109	834.966	1.20468	-68.8021	0.715208
322	TRUE	0.745672	61.2625	61.2701	0.0076	75.8421	75.1568	79.1094	3.95266	1.47923	528.78	1.05801	-77.1144	0.493135
323	TRUE	0.943815	61.3813	61.3889	0.0076	71.0306	68.8804	72.4937	3.61326	1.19051	418.601	1.02311	-69.742	0.655117
324	TRUE	0.97131	61.4625	61.4765	0.014	72.3655	71.2238	72.7466	1.52282	0.559647	-78.1237	1.0231	-65.228	0.597981
325	TRUE	0.490229	61.6269	61.6541	0.0272	74.8678	67.2322	75.5967	8.36446	2.34968	-233.394	1.15624	-67.3212	0.591077
326	TRUE	0.678396	61.7641	61.8081	0.044	74.223	73.3362	79.004	5.66784	2.35097	-119.85	1.00319	-64.0135	0.695998
327	TRUE	0.625414	61.9081	61.9601	0.052	78.0596	74.0889	79.666	5.57709	2.005	-56.9744	1.07725	-71.3441	0.607948
328	TRUE	0.593779	62.0857	62.0913	0.0056	80.1012	79.3887	81.2739	1.88517	0.692526	-327.161	1.27003	-63.5832	0.713488
329	TRUE	0.659918	62.2412	62.25	0.0088	76.5726	74.1903	76.7062	2.51587	0.670153	264.202	1.02833	-62.4656	0.776525
330	TRUE	0.445149	62.3388	62.3408	0.002	79.3129	79.0101	79.4109	0.400784	0.153333	-176.854	1.03234	-66.2892	0.665421
331	TRUE	0.890105	62.6284	62.6408	0.0124	85.3325	83.5173	87.4938	3.97648	1.16534	233.935	1.08993	-74.7083	0.604093
332	TRUE	0.475137	62.8348	62.84	0.0052	76.1443	72.4511	77.5042	5.05305	2.14103	1001.89	1.00351	-80.0657	0.505653
333	TRUE	0.551066	63.028	63.0348	0.0068	72.6153	71.4066	76.6521	5.24548	1.90821	769.621	1.08233	-79.7571	0.503961
334	TRUE	0.425018	63.1167	63.1307	0.014	77.735	77.3669	83.0663	5.69939	2.55949	-397.491	1.04592	-77.7934	0.568151
335	TRUE	0.831089	63.2155	63.2191	0.0036	82.3631	81.4057	83.9514	2.54572	0.756714	602.75	1.04211	-72.7469	0.662048
336	TRUE	0.756509	63.3119	63.3147	0.0028	76.0421	75.2368	79.1704	3.93362	1.45177	-1351.85	1.2274	-72.8029	0.639798
337	TRUE	0.846894	63.4031	63.4163	0.0132	79.7627	73.5579	83.3101	9.75214	4.07951	-812.282	1.83669	-71.1581	0.582815
338	TRUE	0.714759	63.5887	63.6555	0.0668	79.4025	76.2365	80.4276	4.19106	1.67738	-52.428	1.00752	-65.8869	0.69944
339	TRUE	0.565455	63.7463	63.7547	0.0084	78.3749	77.7633	79.654	1.89075	0.621473	69.746	1.12425	-69.7112	0.63908
340	TRUE	0.835356	63.8463	63.8563	0.01	81.5832	81.5039	83.1051	1.60119	0.796768	59.9757	1.08347	-70.5055	0.638384
341	TRUE	0.862951	64.0163	64.0183	0.002	79.1584	76.0947	79.4256	3.33096	1.29314	-1366.48	1.23965	-73.4396	0.614374
342	TRUE	0.676647	64.1339	64.1387	0.0048	76.1585	75.2233	77.7468	2.52345	0.919568	-430.023	1.62299	-72.4683	0.607456
343	TRUE	0.833202	64.2546	64.317	0.0624	74.5901	71.0386	76.3183	5.27977	1.55423	-42.8057	1.09111	-69.334	0.64731
344	TRUE	0.923508	64.4006	64.4046	0.004	83.54	82.486	84.0372	1.55118	0.574327	423.556	1.02013	-71.0491	0.654502
345	TRUE	0.856124	64.4922	64.5066	0.0144	87.2449	77.3169	90.8685	13.5516	3.38813	574.536	1.46008	-64.5715	0.712782
346	TRUE	0.889952	64.6082	64.6494	0.0412	74.7083	73.8005	76.0587	2.25825	0.534188	1.08193	1.04921	-70.0811	0.632484
347	TRUE	0.394481	64.7866	64.7886	0.002	72.7318	70.6655	74.7981	4.13253	1.78212	-2332.18	1.02019	-70.4981	0.649801
348	TRUE	0.974657	64.8598	64.9486	0.0888	81.8909	69.3064	84.2956	14.9893	5.14683	-122.541	1.16237	-65.418	0.714584
349	TRUE	0.353734	65.0354	65.0506	0.0152	75.1174	68.3625	82.2497	13.8872	6.85912	-953.107	1.00592	-67.8594	0.698452
350	TRUE	0.424069	65.1297	65.1481	0.0184	74.6346	74.4721	83.7486	9.27656	4.94969	507.326	1.00263	-74.4373	0.585715
351	TRUE	0.613431	65.2477	65.2493	0.0016	85.7535	84.7827	86.9024	2.1197	0.83892	-1324.81	1.00085	-67.258	0.696005
352	TRUE	0.6012	65.3897	65.4037	0.014	82.9311	77.9111	87.1069	9.19576	2.98178	-588.517	1.30923	-67.921	0.698215
353	TRUE	0.570577	65.5469	65.5513	0.0044	70.4384	69.0505	71.7744	2.72385	0.952257	-657.074	1.01352	-68.0665	0.594318
354	TRUE	0.831351	65.6417	65.6457	0.004	78.4947	78.2965	79.4537	1.15715	0.464537	-292.859	1.00038	-65.0847	0.756137
355	TRUE	0.587111	65.8297	65.8377	0.008	70.8368	70.788	77.1757	6.3877	3.0762	-811.529	1.03942	-73.1856	0.537807
356	TRUE	0.931253	65.9289	66.0137	0.0848	80.5314	75.3789	83.8457	8.46685	2.78471	-62.1326	1.0862	-76.346	0.443758
357	TRUE	0.644644	66.1077	66.1093	0.0016	77.8358	75.5558	79.047	3.49127	1.4025	-2182.04	1.00687	-79.5308	0.47085
358	TRUE	0.45541	66.1736	66.1924	0.0188	81.6091	78.832	84.3187	5.48671	1.81731	72.3543	1.29735	-71.9749	0.538375
359	TRUE	0.551745	66.3176	66.3232	0.0056	80.2833	79.3317	81.6299	2.29819	0.934883	430.03	1.01263	-73.8672	0.610009
360	TRUE	0.714688	66.6484	66.682	0.0336	71.7475	70.8098	79.9598	9.14997	4.48374	-263.074	1.02536	-61.1814	0.763582
361	TRUE	0.732397	66.81	66.8124	0.0024	79.4087	76.5364	79.7872	3.2508	1.20825	-1196.78	1.26096	-64.3612	0.786348
362	TRUE	0.863355	66.9048	66.9364	0.0316	74.2488	68.9933	75.8086	6.81536	2.27129	-109.345	1.10289	-66.1681	0.718675
363	TRUE	0.542965	67.0552	67.0824	0.0272	72.8099	71.2216	78.9658	7.74425	2.04961	1.44887	1.32239	-60.3411	0.78097
364	TRUE	0.874305	67.1515	67.1703	0.0188	82.9245	80.1116	84.0526	3.94104	0.880594	144.915	1.03679	-68.3714	0.656757
365	TRUE	0.809217	67.2467	67.2559	0.0092	87.1486	86.7958	88.1218	1.32596	0.526172	137.815	1.00392	-73.8982	0.548312
366	TRUE	0.946085	67.3475	67.3595	0.012	74.228	74.0262	74.6496	0.623441	0.181619	-4.68591	1.01969	-57.6045	0.842739
367	TRUE	0.5552	67.4423	67.4535	0.0112	72.7284	71.8229	74.8968	3.07389	0.686802	164.655	1.06795	-64.3748	0.780485
368	TRUE	0.868628	67.5439	67.5571	0.0132	72.3933	70.7008	77.7219	7.02114	3.20097	574.922	1.02514	-66.606	0.725694
369	TRUE	0.916679	67.6575	67.6623	0.0048	83.4523	82.7847	83.5061	0.721414	0.298458	152.841	1.01066	-73.5644	0.592507
370	TRUE	0.76777	67.8219	67.8239	0.002	71.1347	70.1061	71.5578	1.45173	0.517284	-653.341	1.05485	-56.0813	0.864445
371	TRUE	0.655221	67.9259	67.9375	0.0116	69.4434	69.102	71.0466	1.94454	0.667699	170.625	1.01891	-61.6452	0.725028
372	TRUE	0.664984	68.0535	68.0919	0.0384	67.7302	64.8786	69.8196	4.94105	1.29654	76.1988	1.09433	-54.0244	0.86067
373	TRUE	0.56201	68.1826	68.2066	0.024	81.7916	80.9135	83.9263	3.01277	1.06015	107.52	1.0483	-65.5653	0.721559
374	TRUE	0.568615	69.0734	69.0846	0.0112	80.4542	74.9958	80.7845	5.78868	2.52312	573.302	1.07147	-54.8759	0.790641
375	TRUE	0.495994	70.8592	70.8612	0.002	80.4285	77.5785	81.23	3.65159	1.41426	1705.56	1.23513	-59.4126	0.842352
376	TRUE	0.965438	71.5659	71.5687	0.0028	79.6855	78.7244	85.3596	6.6352	2.35269	2044.56	1.28869	-69.5919	0.726638
377	TRUE	0.509377	72.9582	72.9606	0.0024	55.8766	55.6614	55.9434	0.282033	0.100127	-83.4966	1.01988	-61.1688	0.752217
378	TRUE	0.778476	73.0858	73.095	0.0092	58.2477	57.171	60.6505	3.47944	1.13317	-175.904	1.43918	-65.2191	0.704624
379	TRUE	0.850686	73.2332	73.2372	0.004	65.3938	64.2117	66.8158	2.60408	1.05502	-670.386	1.00329	-63.306	0.700681
380	TRUE	0.9431	73.3284	73.3488	0.0204	68.9615	60.6192	74.9158	14.2966	4.9725	551.654	1.55595	-67.4324	0.654361
381	TRUE	0.749821	73.4696	73.4724	0.0028	69.9898	68.6972	70.1654	1.46825	0.580503	520.424	1.0621	-60.8465	0.763905
382	TRUE	0.307553	73.7116	73.7212	0.0096	71.8542	69.785	81.4324	11.6473	3.85054	1232.41	1.06543	-64.4905	0.708035
383	TRUE	0.647763	73.808	73.8128	0.0048	80.243	73.7562	83.145	9.38873	3.26972	2054.18	1.03099	-66.3928	0.710744
384	TRUE	0.415437	73.9028	73.9064	0.0036	74.3141	74.1047	74.8552	0.750514	0.270019	-180.785	1.02954	-74.6006	0.494757
385	TRUE	0.584536	73.9872	73.9896	0.0024	75.3487	75.2819	75.564	0.282033	0.100127	83.4966	1.01988	-69.9346	0.579567
386	TRUE	0.875336	74.1675	74.1703	0.0028	78.9299	78.4029	79.3233	0.920318	0.319888	325.151	1.0024	-62.8517	0.753023
387	TRUE	0.639309	74.2503	74.2523	0.002	76.0135	74.829	77.1714	2.34236	0.969171	1279.96	1.01844	-64.5145	0.718799
388	TRUE	0.488204	74.7691	74.7727	0.0036	78.0094	77.6966	78.3491	0.652514	0.245494	-175.971	1.00315	-77.1342	0.491954
389	TRUE	0.596167	74.9535	75.0115	0.058	68.2911	55.4809	72.2789	16.798	6.64813	-231.99	1.12868	-66.9292	0.701212
390	TRUE	0.628498	75.1463	75.1915	0.0452	69.952	56.5627	77.6348	21.072	7.54734	-474.388	1.01583	-61.5627	0.717026
391	TRUE	0.6382	75.339	75.3406	0.0016	70.655	69.9514	70.8242	0.872818	0.366946	-545.511	1.05325	-56.2346	0.842487
392	TRUE	0.347494	75.4574	75.491	0.0336	70.1709	59.3622	71.7345	12.3723	4.3496	-248.925	1.18415	-69.0276	0.590191
393	TRUE	0.991098	75.6298	75.6326	0.0028	71.96	71.1659	72.1159	0.950006	0.346573	-325.151	1.04488	-60.652	0.726116
394	TRUE	0.50353	75.699	75.7554	0.0564	73.038	70.0991	76.9973	6.89812	2.47287	61.3444	1.13564	-67.5793	0.720454
395	TRUE	0.989472	75.8406	75.8454	0.0048	72.0685	69.5386	72.6624	3.12382	1.36283	655.385	1.00334	-66.5651	0.706093
396	TRUE	0.947043	75.9238	75.9414	0.0176	80.5359	71.7426	85.574	13.8314	3.96311	738.706	1.11021	-64.4874	0.717211
397	TRUE	0.997281	76.0426	76.0526	0.01	82.0207	77.387	83.6757	6.28871	2.49031	718.507	1.06379	-65.834	0.714105
398	TRUE	0.770642	76.1406	76.1594	0.0188	74.3553	70.3299	75.8186	5.48872	2.04238	159.426	1.12322	-75.3774	0.440119
399	TRUE	0.483196	76.2693	76.2733	0.004	76.4537	76.1717	76.9733	0.801568	0.250787	-66.2913	1.15173	-58.1123	0.790221
400	TRUE	0.763388	76.3725	76.3753	0.0028	85.4915	85.2615	85.9146	0.653129	0.233525	70.685	1.15807	-70.9354	0.716717
401	TRUE	0.57371	76.4749	76.4777	0.0028	72.3075	71.8053	72.7919	0.986577	0.369217	361.174	1.01336	-76.4506	0.466116
402	TRUE	0.928919	77.0301	77.0409	0.0108	83.4666	81.6787	84.7117	3.03301	1.31927	284.242	1.15069	-76.954	0.546683
403	TRUE	0.446097	77.1888	77.1924	0.0036	79.2679	74.7661	79.6646	4.89851	1.75183	1372.07	1.05778	-75.1291	0.512588
404	TRUE	0.964071	77.3772	77.3792	0.002	72.3284	72.2305	72.6312	0.400784	0.153333	-176.854	1.03234	-71.0595	0.481036
405	TRUE	0.341844	77.454	77.536	0.082	72.1915	66.3752	77.0041	10.6289	3.39393	-108.679	1.10262	-69.3066	0.592029
406	TRUE	0.444382	77.6068	77.6608	0.054	76.3321	71.2256	76.3406	5.11499	2.35236	-96.1881	1.0002	-76.3068	0.465004
407	TRUE	0.40058	77.8124	77.8152	0.0028	70.8631	68.9607	71.1348	2.17407	1.00211	795.37	1.02298	-73.8067	0.471572
408	TRUE	0.314041	77.9952	77.9968	0.0016	68.597	68.0715	68.9444	0.872818	0.347517	-545.511	1.00577	-73.2476	0.612787
409	TRUE	0.959845	78.1404	78.214	0.0736	72.7195	68.837	81.514	12.677	4.50536	75.6246	1.10908	-75.6306	0.496819
410	TRUE	0.635276	78.2987	78.3003	0.0016	75.3166	75.183	75.3611	0.178126	0.0833109	1.39336e-11	1.04906	-67.2983	0.660432
411	TRUE	0.743906	78.5067	78.5163	0.0096	74.3043	73.0244	76.0234	2.99904	1.0727	-246.767	1.05575	-71.7103	0.674
412	TRUE	0.545105	78.5151	78.5699	0.0548	73.9237	73.593	74.0519	0.458868	0.158602	4.24096	1.0016	-70.2498	0.672257
413	TRUE	0.458992	78.7115	78.7563	0.0448	71.0326	68.7516	71.7863	3.03468	1.04312	-53.6338	1.00724	-69.3324	0.528796
414	TRUE	0.441547	78.9323	78.9603	0.028	70.5517	68.3718	74.6007	6.22892	2.12948	-205.706	1.013	-75.829	0.527714
415	TRUE	0.409384	79.1339	79.1375	0.0036	69.291	68.1109	70.5898	2.47892	0.846571	-698.56	1.00118	-68.3483	0.731143
416	TRUE	0.386292	79.2358	79.239	0.0032	73.2598	72.43	73.8778	1.44779	0.542983	-480.066	1.00688	-66.5889	0.782762
417	TRUE	0.920283	79.3542	79.4186	0.0644	73.2167	68.4831	74.7997	6.31661	2.29097	-71.7401	1.03171	-71.7374	0.537246
418	TRUE	0.577687	79.5578	79.5598	0.002	73.3939	72.5968	74.5205	1.92376	0.752375	998.142	1.01032	-68.0258	0.707331
419	TRUE	0.645147	79.7094	79.715	0.0056	71.4243	70.7559	71.5861	0.830189	0.308863	-139.152	1.00481	-79.6181	0.438858
420	TRUE	0.725939	79.9042	79.9554	0.0512	70.7448	70.0397	74.1549	4.11519	1.58235	-76.2077	1.00965	-64.0729	0.722249
421	TRUE	0.726611	80.0462	80.0498	0.0036	82.7348	82.1039	83.1059	1.00196	0.324591	-264.265	1.00766	-70.4197	0.644787
422	TRUE	0.687203	80.1262	80.149	0.0228	83.0291	81.9025	83.4334	1.53093	0.453977	17.434	1.04556	-82.3654	0.451245
423	TRUE	0.970648	80.3113	80.4063	0.095	81.4039	77.7574	82.273	4.51558	2.05361	-41.3723	1.39796	-63.4221	0.662902
424	TRUE	0.675056	81.0317	81.0377	0.006	73.4767	73.2125	73.8767	0.664183	0.222345	35.4438	1.06046	-70.4649	0.701337
425	TRUE	0.727146	81.27	81.2732	0.0032	80.1108	78.9096	81.1353	2.22574	0.753203	-641.47	1.01695	-59.8197	0.832672
426	TRUE	0.714602	81.4076	81.4144	0.0068	76.8924	76.577	78.9099	2.33292	0.766102	316.823	1.08364	-63.9708	0.724783
427	TRUE	0.82357	83.2554	83.2818	0.0264	75.6719	72.6258	81.6525	9.02667	3.67954	-336.188	1.2657	-69.5736	0.70731
428	TRUE	0.956341	83.4626	83.4646	0.002	83.8475	81.0153	84.5066	3.49127	1.29958	1576.42	1.05731	-81.1953	0.528036
429	TRUE	0.413014	83.5566	83.585	0.0284	75.8181	70.4146	81.5652	11.1506	5.41197	-409.782	1.08801	-72.3816	0.606752
430	TRUE	0.748343	83.689	83.691	0.002	80.9926	78.4276	81.7408	3.31315	1.1706	1366.48	1.19123	-60.6473	0.799647
431	TRUE	0.761785	84.1638	84.1706	0.0068	69.4319	69.381	69.7992	0.418167	0.135318	-38.1635	1.01112	-62.5968	0.702529
432	TRUE	0.333578	84.2417	84.2445	0.0028	76.7938	72.8973	80.9575	8.06021	2.96305	3016.48	1.00116	-75.3109	0.588529
433	TRUE	0.706434	84.3693	84.3717	0.0024	82.3679	81.7668	82.9691	1.20235	0.432896	500.98	1	-65.886	0.727708
434	TRUE	0.95235	84.6509	84.7045	0.0536	72.9484	72.6742	79.7529	7.07862	3.02713	131.436	1.00005	-63.9179	0.598573
435	TRUE	0.494239	84.7749	84.7933	0.0184	70.7079	61.4602	72.6016	11.1414	2.80417	287.535	1.35924	-63.5219	0.648822
436	TRUE	0.979265	84.8849	84.9009	0.016	79.8	70.5798	81.276	10.6962	3.62744	-512.667	1.26939	-70.9184	0.673919
437	TRUE	0.558524	84.9813	84.9937	0.0124	110.823	107.415	116.435	9.02019	3.56817	590.859	1.16479	-79.7745	0.550144
438	TRUE	0.997319	85.1345	85.2105	0.076	66.6269	64.5917	80.4288	15.8371	5.6014	197.576	1.04375	-61.6483	0.712015
439	TRUE	0.56878	85.3008	85.3136	0.0128	80.9218	79.4447	90.6935	11.2488	4.37211	1005.68	1.05144	-68.5932	0.651322
440	TRUE	0.768808	85.8648	85.8664	0.0016	58.9008	58.5	59.1235	0.623441	0.249933	389.651	1.00816	-69.3314	0.639379
441	TRUE	0.802617	85.9992	86.0552	0.056	69.6129	68.0704	70.7573	2.68694	0.949435	-32.1397	1.01632	-67.9431	0.633824
442	TRUE	0.396736	86.2091	86.2167	0.0076	69.8591	67.9443	72.0247	4.08041	1.17319	-500.165	1.02706	-66.3526	0.660114
443	TRUE	0.803645	86.3399	86.3431	0.0032	72.3475	70.6404	73.9358	3.29533	1.10836	-1011.24	1.00068	-71.6572	0.599259
444	TRUE	0.527649	86.4871	86.5315	0.0444	87.0888	73.1578	89.8915	16.7336	7.32704	-379.912	1.11138	-73.6131	0.533377
445	TRUE	0.50853	86.6427	86.6459	0.0032	73.3898	72.9593	74.3324	1.37306	0.538692	-476.24	1.04251	-64.8138	0.70761
446	TRUE	0.73548	86.7395	86.7463	0.0068	80.3116	70.4782	80.4179	9.93976	4.7656	1511.01	1.04515	-68.2943	0.704939
447	TRUE	0.581189	86.8111	86.8495	0.0384	67.1439	62.3436	69.2262	6.8826	1.48799	-85.6789	1.11756	-68.7469	0.701978
448	TRUE	0.594116	87.1499	87.1687	0.0188	71.5891	66.6838	72.3131	5.6293	1.82891	-266.56	1.16626	-64.4851	0.7008
449	TRUE	0.524914	87.3158	87.3178	0.002	66.9001	65.7601	67.7373	1.9772	0.803083	-1061.12	1.01897	-65.0077	0.776249
450	TRUE	0.737632	87.467	87.469	0.002	74.6955	73.0166	77.9062	4.88956	2.06453	-2664.89	1.07454	-67.9944	0.695403
451	TRUE	0.897305	87.591	87.6082	0.0172	71.9568	69.4283	74.5165	5.08818	1.82403	-215.567	1.09426	-66.8521	0.705426
452	TRUE	0.628508	87.773	87.7794	0.0064	71.7804	71.7636	72.1102	0.346687	0.158766	57.3163	1.00057	-69.844	0.708183
453	TRUE	0.973331	88.9041	88.9541	0.05	74.2975	73.6597	81.0893	7.42958	2.66864	-105.364	1.23802	-65.7087	0.66152
454	TRUE	0.407292	88.3269	88.3313	0.0044	80.8464	77.5686	84.857	7.28846	3.62453	1799.7	1.01964	-80.032	0.532587
455	TRUE	0.771725	88.4409	88.4469	0.006	72.0679	71.8621	76.7785	4.91637	2.10833	859.56	1.08903	-68.1844	0.705906
456	TRUE	0.325524	88.5453	88.5509	0.0056	70.4432	70.4135	72.1503	1.73673	0.562211	251.219	1.08602	-65.5183	0.771643
457	TRUE	0.302241	88.6621	88.6705	0.0084	75.665	74.7969	79.5918	4.7949	2.13324	566.843	1.00045	-75.7895	0.593463
458	TRUE	0.766923	89.0469	89.0501	0.0032	72.1708	71.5733	74.6766	3.10336	1.23505	-988.187	1.00302	-69.9365	0.710813
459	TRUE	0.765926	89.1585	89.1621	0.0036	73.1959	72.4834	74.4428	1.95939	0.626661	-509.414	1.01886	-66.0768	0.733226
460	TRUE	0.848677	89.2528	89.2616	0.0088	73.7903	73.195	74.1408	0.945873	0.29361	-80.7778	1.01599	-67.9348	0.705585
461	TRUE	0.579659	89.3736	89.3824	0.0088	73.6862	67.5954	74.8707	7.27531	2.95267	-825.654	1.00004	-70.3163	0.659008
462	TRUE	0.594573	89.5208	89.5228	0.002	71.497	69.8894	71.8933	2.00392	0.732863	-881.088	1.09847	-74.1661	0.575367
463	TRUE	0.649391	89.6228	89.6304	0.0076	69.9915	69.0827	74.0396	4.95689	2.11369	-668.194	1.00167	-68.6356	0.70886
464	TRUE	0.966763	89.7792	89.8608	0.0816	71.5402	70.8048	72.5222	1.71744	0.516844	-9.63147	1.00788	-70.957	0.59461
465	TRUE	0.547933	90.0332	90.0544	0.0212	73.0163	72.7402	73.043	0.302814	0.114253	-3.94188	1.00442	-65.8386	0.630742
466	TRUE	0.639586	90.1883	90.1923	0.004	82.901	79.957	83.0672	3.11022	1.42626	-816.532	1.07079	-72.9206	0.644417
467	TRUE	0.855254	90.3571	90.3651	0.008	71.6739	69.5809	74.9099	5.32894	1.58576	-633.683	1.01464	-63.9818	0.732015
468	TRUE	0.944737	90.5323	90.5347	0.0024	73.3998	71.6631	76.94	5.27699	1.93657	-2198.74	1.00937	-74.8805	0.619434
469	TRUE	0.453293	90.6039	90.6323	0.0284	78.7566	76.2858	83.664	7.37826	3.06094	-210.861	1.05779	-82.8818	0.458958
470	TRUE	0.869273	90.7327	90.7775	0.0448	70.5877	50.4193	76.3867	25.9674	8.77464	488.842	1.20081	-77.3428	0.420658
471	TRUE	0.558929	90.8791	90.9047	0.0256	75.5386	72.0367	81.1286	9.09185	3.4905	-375.397	1.02981	-69.4966	0.647899
472	TRUE	0.596164	90.9843	90.9883	0.004	70.2448	70.0848	70.4344	0.349519	0.14407	102.808	1.006	-74.8613	0.487552
473	TRUE	0.605352	91.1439	91.1567	0.0128	64.468	63.915	65.8369	1.92186	0.718185	-57.224	1.06713	-81.4412	0.432644
474	TRUE	0.502982	91.2466	91.3058	0.0592	77.6818	76.005	83.4172	7.41218	2.15478	-99.1204	1.01808	-72.9992	0.581601
475	TRUE	0.462344	91.4342	91.4394	0.0052	71.5025	70.6416	72.4377	1.7961	0.656794	-389.61	1.013	-79.2177	0.491196
476	TRUE	0.61498	91.5542	91.5842	0.03	83.9044	74.5366	85.6394	11.1029	3.386	-208.047	1.16284	-68.7795	0.726144
477	TRUE	0.665634	91.713	91.7346	0.0216	76.4414	72.9371	79.9007	6.96355	2.56164	283.26	1.03653	-64.4199	0.775706
478	TRUE	0.935694	91.8514	91.8542	0.0028	79.6607	75.1296	80.6366	5.50707	1.90884	-1532.1	1.49344	-67.373	0.600879
479	TRUE	0.80881	91.9422	91.9574	0.0152	79.9574	74.3082	81.1846	6.8764	2.28636	365.423	1.23347	-61.5068	0.838453
480	TRUE	0.575031	92.0766	92.159	0.0824	77.8514	71.9287	80.5233	8.59458	2.60909	-15.3083	1.15004	-61.4533	0.795614
481	TRUE	0.826729	92.2617	92.2637	0.002	79.6914	78.2174	79.9275	1.71001	0.642582	-746.221	1.12584	-54.1207	0.879169
482	TRUE	0.621633	92.3593	92.3805	0.0212	83.6058	72.0661	85.6614	13.5953	5.56318	572.191	1.16035	-56.3814	0.860201
483	TRUE	0.803856	96.1002	96.1078	0.0076	59.484	58.1406	64.0111	5.87054	1.67059	794.377	1.02415	-79.5265	0.453491
484	TRUE	0.74802	96.2381	96.2549	0.0168	67.8435	67.0034	69.2938	2.2904	0.902261	-106.041	1.10491	-72.0017	0.549731
485	TRUE	0.861198	96.3833	96.3865	0.0032	58.3778	58.0438	60.7677	2.72385	0.889058	-632.41	1.2489	-72.4236	0.581495
486	TRUE	0.956915	96.5505	96.5525	0.002	71.3705	70.992	72.6753	1.68329	0.658523	821.289	1.10437	-67.28	0.709547
487	TRUE	0.541539	96.6961	96.6989	0.0028	73.6772	73.6772	73.6772	2.84217e-14	4.65159e-15	-1.56789e-12	1	-66.3762	0.655362
488	TRUE	0.612061	96.8041	96.8441	0.04	74.6354	72.4886	79.2741	6.78547	2.2284	-124.896	1.07946	-68.4448	0.649275
489	TRUE	0.726306	96.9313	96.9713	0.04	71.608	68.6464	72.9144	4.26801	1.53822	-98.4849	1.01984	-69.942	0.645585
490	TRUE	0.495965	97.0613	97.0657	0.0044	72.3572	72.2613	72.9868	0.725443	0.311335	186.036	1.01097	-70.699	0.632651
491	TRUE	0.518779	97.2196	97.222	0.0024	77.7564	75.9528	79.6935	3.74065	1.34707	1558.6	1.00013	-68.128	0.747158
492	TRUE	0.844467	97.5032	97.5128	0.0096	70.6329	70.2015	72.6126	2.41112	0.90411	209.731	1.04853	-56.9734	0.780577
493	TRUE	0.741108	97.638	97.6404	0.0024	72.9669	72.7516	73.0336	0.282033	0.100127	83.4966	1.01988	-64.45	0.727343
494	TRUE	0.696967	97.7448	97.7468	0.002	75.2931	74.8033	76.8873	2.08408	0.792346	-863.275	1.38707	-65.9719	0.737626
495	TRUE	0.498078	98.4679	98.4843	0.0164	72.0284	70.3628	73.41	3.04716	1.15859	-193.549	1.12297	-65.2119	0.654411
496	TRUE	0.364178	98.5851	98.5875	0.0024	70.1129	68.443	70.484	2.04103	0.773092	-834.966	1.08467	-75.0275	0.607185
497	TRUE	0.69487	98.6983	98.7007	0.0024	82.573	81.8382	82.9738	1.13555	0.414699	473.147	1.01108	-67.8147	0.627727
498	TRUE	0.669863	98.8339	98.8379	0.004	68.743	67.5027	69.615	2.1123	0.708888	-192.015	1.59865	-72.115	0.653071
499	TRUE	0.454973	99.0515	99.0531	0.0016	69.7016	69.4789	70.1023	0.623441	0.249933	-389.651	1.00816	-67.7596	0.615439
500	TRUE	0.928351	99.2406	99.2514	0.0108	73.0712	71.0272	75.0648	4.03753	1.52201	-198.236	1.49544	-68.0473	0.649351
501	TRUE	0.647761	99.6398	99.6522	0.0124	71.362	70.0467	79.8937	9.84697	3.48214	-677.456	1.1333	-60.9745	0.775341
502	TRUE	0.625684	99.8026	99.8042	0.0016	70.9548	70.554	71.1774	0.623441	0.249933	-389.651	1.00816	-53.5468	0.858203
503	TRUE	0.397703	99.895	99.9514	0.0564	69.7741	68.9292	71.9088	2.97955	1.08805	-40.7872	1.01702	-58.6847	0.792538
504	TRUE	0.85136	100.079	100.081	0.0016	73.853	73.3097	74.9307	1.62095	0.652809	-1013.09	1.01707	-60.6171	0.773494
505	TRUE	0.46783	101.668	101.67	0.0024	84.2092	81.9381	85.5451	3.60705	1.31316	1502.94	1.00796	-73.5002	0.69655
506	TRUE	0.473469	101.812	101.814	0.002	72.0436	71.2509	72.863	1.61204	0.632277	-842.282	1.00543	-65.5636	0.714519
507	TRUE	0.577646	102.139	102.142	0.0028	76.485	75.3643	78.5409	3.17658	1.07306	1074.41	1.0164	-62.4635	0.775747
508	TRUE	0.781896	102.247	102.25	0.0028	86.884	85.0879	88.8137	3.7258	1.30059	1327.11	1.00018	-67.0472	0.704805
509	TRUE	0.687123	102.577	102.579	0.0016	90.489	89.6697	91.6647	1.99501	0.792986	1246.88	1.00415	-71.2707	0.64456
510	TRUE	0.414504	103.012	103.013	0.0016	75.6246	75.3752	75.874	0.498753	0.197149	311.721	1	-64.2268	0.776289
511	TRUE	0.950835	106.253	106.257	0.004	78.2987	76.8218	79.1003	2.27853	0.914283	669.154	1.06044	-64.876	0.7105
512	TRUE	0.530164	106.346	106.391	0.0448	67.9901	66.4156	76.636	10.2204	4.0073	207.643	1.01538	-69.1543	0.647107
513	TRUE	0.440344	106.448	106.453	0.0048	76.6438	74.9442	82.4255	7.4813	2.51088	1533.32	1.08551	-68.0967	0.725731
514	TRUE	0.567339	106.539	106.541	0.0016	77.4996	76.983	80.2427	3.25971	1.31831	1714.46	1.35064	-71.2381	0.701187
515	TRUE	0.914189	106.666	106.675	0.0092	73.094	72.9084	74.7501	1.84172	0.537385	-183.896	1.01897	-65.049	0.657576
516	TRUE	0.359281	106.749	106.753	0.0044	78.1535	64.4891	90.1732	25.6841	11.1565	6260.23	1.00075	-73.6055	0.48619
517	TRUE	0.563944	106.84	106.855	0.0148	73.7392	67.8466	73.7719	5.92527	2.79741	-412.621	1.01608	-70.4156	0.577996
518	TRUE	0.723539	106.938	106.995	0.0576	69.471	67.6374	72.3672	4.72983	1.44915	-39.6805	1.07378	-67.2509	0.654607
519	TRUE	0.997462	107.067	107.079	0.0124	76.9494	75.231	81.8718	6.64074	1.96169	510.872	1.04501	-70.2669	0.653204
520	TRUE	0.386928	107.169	107.171	0.0024	71.5392	71.4724	71.8138	0.341408	0.121048	83.4966	1.03838	-71.7121	0.479618
521	TRUE	0.854822	107.258	107.265	0.0064	69.7017	59.4135	71.2118	11.7984	5.22159	1898.91	1.0054	-75.5128	0.535373
522	TRUE	0.554212	107.379	107.383	0.0036	74.128	72.7677	75.2642	2.49653	0.820199	-666.106	1.003	-64.4031	0.702625
523	TRUE	0.953611	107.485	107.486	0.0016	79.0472	77.542	79.6617	2.1197	0.863384	1324.81	1.02533	-73.2457	0.701439
524	TRUE	0.564039	107.583	107.585	0.0024	75.3947	74.7935	75.6619	0.868365	0.320263	361.819	1.01396	-64.9663	0.712933
525	TRUE	0.695384	107.671	107.677	0.0068	73.9965	73.6463	74.3809	0.734591	0.254095	8.34386	1.06665	-64.7464	0.707736
526	TRUE	0.848795	107.772	107.773	0.0016	84.2132	83.8569	85.4601	1.60314	0.645323	-779.302	1.38617	-79.8755	0.511134
527	TRUE	0.377533	107.876	107.887	0.0112	71.8479	70.7343	82.0893	11.3551	5.04467	-1007.59	1.20286	-78.0444	0.531411
528	TRUE	0.524399	108.004	108.008	0.0044	73.0983	71.7179	73.4694	1.75157	0.489825	290.13	1.08231	-66.2284	0.638378
529	TRUE	0.892407	108.404	108.408	0.0048	76.8943	75.5509	77.0724	1.52149	0.597633	352.133	1.05846	-72.001	0.652198
530	TRUE	0.955154	108.404	108.406	0.0024	76.0072	75.5396	77.0091	1.46954	0.54063	612.309	1.0207	-72.6339	0.50553
531	TRUE	0.387153	108.629	108.631	0.0016	69.6862	69.517	70.3898	0.872818	0.366946	-545.511	1.05325	-68.6622	0.718685
532	TRUE	0.982498	108.731	108.78	0.0492	73.9286	69.7542	77.6072	7.85294	2.07984	-67.2945	1.19066	-68.6037	0.698181
533	TRUE	0.514012	108.873	108.878	0.0048	74.6876	73.8908	75.469	1.57823	0.640787	-395.509	1.0336	-69.1024	0.70165
534	TRUE	0.771711	108.976	109.028	0.052	73.4991	68.3302	81.0562	12.726	4.25287	-172.932	1.06145	-67.9277	0.642416
535	TRUE	0.775966	109.138	109.178	0.0408	75.1845	72.7132	75.7197	3.00647	1.33249	-32.7699	1.03494	-62.4316	0.698156
536	TRUE	0.8613	109.31	109.323	0.0136	76.3343	72.6931	79.4292	6.73616	2.54771	-406.895	1.05774	-65.1916	0.729479
537	TRUE	0.43381	109.524	109.529	0.0048	81.6761	81.1863	82.3738	1.18751	0.357759	-7.95206	1.16934	-64.5225	0.792008
538	TRUE	0.962287	109.625	109.628	0.0024	77.9727	76.8965	82.3145	5.418	2.06343	-2254.41	1.05076	-63.4332	0.808831
539	TRUE	0.641023	109.708	109.791	0.0828	76.9483	70.5457	81.0713	10.5256	2.61597	-13.8653	1.29623	-61.4638	0.77525
540	TRUE	0.398834	109.885	109.891	0.0056	75.7457	74.9219	76.7551	1.83321	0.667246	-59.3754	1.33834	-63.9265	0.782686
541	TRUE	0.566012	109.993	110.106	0.1132	71.1048	68.0624	83.9841	15.9217	6.26546	-123.625	1.11104	-63.4451	0.773755
542	TRUE	0.560021	110.188	110.234	0.0456	80.096	74.5576	81.0045	6.44692	2.78158	125.926	1.02374	-59.752	0.78413
543	TRUE	0.935882	110.364	110.368	0.004	75.3525	75.3525	75.3525	0	4.35117e-15	-9.64875e-13	1	-58.1454	0.776456
544	TRUE	0.939152	110.474	110.489	0.0148	79.7896	70.861	83.7158	12.8548	4.65834	-825.049	1.02577	-56.5714	0.856805
545	TRUE	0.379811	110.571	110.582	0.0112	79.1388	74.3585	81.6163	7.25784	2.76627	570.546	1.59453	-69.8798	0.650145
546	TRUE	0.929997	110.671	110.674	0.0028	78.2539	76.532	79.9758	3.44377	1.14079	1159.23	1.00802	-66.4246	0.760781
547	TRUE	0.915474	110.761	110.773	0.0116	80.4029	74.1792	83.4782	9.29901	3.40134	642.669	1.70174	-66.0056	0.718218
548	TRUE	0.890161	110.872	110.924	0.0524	70.9923	69.2416	79.0624	9.82078	2.62752	-7.57543	1.11645	-59.0217	0.784255
549	TRUE	0.531477	111.059	111.06	0.0016	75.4476	74.5302	80.061	5.53082	2.23453	-2883.42	1.38858	-59.6511	0.845343
550	TRUE	0.512084	111.167	111.215	0.0488	79.0895	73.5194	81.2901	7.77063	2.29769	8.82746	1.21023	-61.571	0.797459
551	TRUE	0.635214	111.306	111.325	0.0192	81.8898	71.6151	82.8547	11.2395	3.71162	271.848	1.60689	-60.8486	0.780767
552	TRUE	0.62348	111.41	111.429	0.0184	78.6928	70.6703	79.689	9.01869	3.23478	426.316	1.30823	-55.6778	0.862947
553	TRUE	0.489187	111.526	111.542	0.016	84.0045	75.8666	86.6557	10.7891	2.85446	456.88	1.34225	-58.839	0.80386
554	TRUE	0.997171	111.885	111.897	0.012	77.3979	75.8733	83.4652	7.59194	3.37115	691.765	1.0217	-57.0266	0.775596
555	TRUE	0.500208	112.12	112.18	0.0604	73.5221	67.8576	78.7419	10.8843	3.77042	-101.235	1.17896	-55.64	0.7895
556	TRUE	0.701195	112.264	112.282	0.0184	76.3868	72.5655	81.05	8.48445	4.03718	-470.808	1.10615	-60.5628	0.712001
557	TRUE	0.725792	112.386	112.396	0.0096	76.6456	72.0362	76.8044	4.76821	2.29338	-524.192	1.02027	-55.0937	0.581811
558	TRUE	0.89234	112.773	112.775	0.0016	80.2048	79.5102	84.5333	5.02316	2.0851	-2961.35	1.13467	-56.3727	0.855797
559	TRUE	0.966819	112.973	112.984	0.0112	74.3236	72.1813	77.5306	5.34929	1.93187	-462.966	1.02893	-57.1637	0.775529
560	TRUE	0.627581	113.179	113.189	0.0104	75.884	67.5801	77.502	9.92196	3.4915	-1036.37	1.08422	-59.6668	0.78361
561	TRUE	0.906235	113.314	113.319	0.0052	74.5977	71.1168	75.0356	3.91877	1.32611	-719.763	1.10526	-65.422	0.71129
562	TRUE	0.880305	113.395	113.427	0.032	75.5939	73.5247	77.1917	3.66693	1.34933	-64.0838	1.08685	-59.9459	0.859862
563	TRUE	0.814401	113.529	113.606	0.0772	78.407	66.5023	80.8562	14.354	4.23163	-135.338	1.11299	-57.2497	0.785054
564	TRUE	0.929084	113.753	113.756	0.0028	82.1061	78.024	86.1882	8.16411	3.1949	-3226.77	1.00543	-57.3506	0.762012
565	TRUE	0.78552	113.838	113.848	0.0096	77.5342	76.7846	78.7514	1.96681	0.620882	-86.865	1.14758	-55.2141	0.858098
566	TRUE	0.994679	117.424	117.479	0.0548	61.0693	59.7931	71.5805	11.7874	5.24463	208.599	1.02533	-69.4949	0.588116
567	TRUE	0.6363	117.61	117.613	0.0028	72.47	70.8742	73.1305	2.25626	0.829528	-823.48	1.03569	-61.9707	0.784062
568	TRUE	0.589562	117.776	117.778	0.002	67.3569	63.8433	68.1183	4.27503	1.6773	-2077.08	1.04968	-67.3875	0.711038
569	TRUE	0.308249	117.89	117.931	0.0416	70.8135	57.3111	71.5996	14.2885	4.53693	-350.744	1.05547	-65.2835	0.658986
570	TRUE	0.775893	118.06	118.073	0.0136	68.7608	66.5419	69.7811	3.2392	1.05712	-208.568	1.07799	-63.7792	0.701391
571	TRUE	0.836982	118.199	118.209	0.0096	60.3601	60.0633	60.773	0.709758	0.258061	-25.0542	1.01851	-63.5202	0.650298
572	TRUE	0.883972	118.392	118.397	0.0044	77.2051	76.2385	77.8103	1.57175	0.569819	-351.793	1.00196	-70.7766	0.662275
573	TRUE	0.339713	118.504	118.522	0.0176	80.673	75.5077	86.4706	10.963	3.73893	-323.168	1.48553	-72.0768	0.583441
574	TRUE	0.441536	118.606	118.608	0.002	78.5637	76.4218	79.1916	2.76986	1.07514	1360.76	1.04606	-67.8855	0.714293
575	TRUE	0.45015	118.772	118.774	0.002	79.3913	79.1152	79.418	0.302814	0.114253	113.873	1.03232	-65.8599	0.724882
576	TRUE	0.48151	118.863	118.864	0.0016	78.9593	77.1335	80.2507	3.11721	1.2385	-1948.25	1.00228	-68.7274	0.715335
577	TRUE	0.559464	118.95	118.957	0.0076	82.2244	78.3015	85.8878	7.58631	1.92718	699.064	1.12498	-70.4143	0.658149
578	TRUE	0.575755	119.045	119.051	0.0064	78.2617	78.0979	78.4256	0.327696	0.169943	54.9069	1.00022	-71.9074	0.536683
579	TRUE	0.456725	119.134	119.136	0.002	77.3395	75.7943	78.5552	2.76095	1.19672	1561.78	1.04062	-71.7457	0.574676
580	TRUE	0.652342	119.35	119.352	0.0024	75.3349	73.5982	76.3369	2.73869	0.9978	1141.12	1.01081	-73.8927	0.655206
581	TRUE	0.535056	119.737	119.739	0.0024	84.4391	83.5039	85.9754	2.4715	0.898574	1029.79	1.00929	-69.797	0.736981
582	TRUE	0.785337	119.824	119.826	0.002	78.3149	77.5401	81.7439	4.20378	1.62372	1933.3	1.21491	-71.4524	0.716111
583	TRUE	0.959335	119.918	119.92	0.002	64.3516	64.3249	64.6277	0.302814	0.114253	-113.873	1.03232	-61.2181	0.716411
584	TRUE	0.986826	120.032	120.085	0.0524	70.3635	66.6125	73.1114	6.49893	2.2045	65.1751	1.06262	-60.3649	0.772727
585	TRUE	0.630904	122.229	122.263	0.0348	68.8674	57.9759	69.2724	11.2966	5.65406	-321.929	1.00073	-63.703	0.691838
586	TRUE	0.456926	122.379	122.422	0.0428	65.317	57.0174	72.7129	15.6956	6.79287	-299.825	1.07206	-54.9241	0.833758
587	TRUE	0.62205	122.551	122.555	0.0032	64.9685	63.4544	65.5993	2.14494	0.774615	-688.074	1.03463	-54.5455	0.851946
588	TRUE	0.845143	122.655	122.659	0.004	76.4939	75.581	76.5384	0.957428	0.316805	-199.042	1.04814	-56.7281	0.858654
589	TRUE	0.5092	122.79	122.793	0.0036	70.276	69.8403	70.7117	0.871466	0.344466	-216.536	1.0063	-54.0935	0.829147
590	TRUE	0.964799	122.901	122.953	0.052	74.6471	72.1682	82.9886	10.8203	3.25916	82.0838	1.18117	-63.2959	0.721177
591	TRUE	0.463702	123.006	123.021	0.0148	75.0009	73.0316	76.4615	3.42981	1.21275	-142.642	1.15871	-69.2902	0.696787
592	TRUE	0.750463	123.252	123.285	0.0332	73.5815	66.1788	76.4582	10.2794	2.66863	-45.5378	1.36824	-52.8494	0.782993
593	TRUE	0.727081	123.416	123.438	0.0224	72.8377	69.6867	76.2118	6.5251	1.8521	117.927	1.24712	-57.8525	0.777652
594	TRUE	0.966995	123.562	123.619	0.0572	71.9196	70.9418	80.2481	9.30632	3.68653	165.326	1.01973	-56.5882	0.787201
595	TRUE	0.728751	123.906	123.96	0.0544	72.3067	68.254	86.0512	17.7972	3.69202	-225.762	1.24272	-53.2172	0.849371
596	TRUE	0.366506	124.05	124.053	0.0032	79.5613	79.2273	80.6078	1.38048	0.463112	394.29	1.04923	-52.9374	0.796966
597	TRUE	0.559638	124.176	124.179	0.0032	77.6432	76.1858	79.2488	3.06299	1.36169	-911.139	1.0531	-58.3826	0.764962
598	TRUE	0.394819	124.59	124.599	0.0092	89.9266	89.622	91.0389	1.41693	0.436872	-115.699	1.02803	-72.3004	0.534987
599	TRUE	0.542134	130.903	130.907	0.0048	67.7468	65.7852	68.3148	2.52969	1.10459	-523.978	1.00027	-74.8344	0.436319
600	TRUE	0.739208	131.332	131.336	0.0048	72.6753	72.2708	73.1101	0.839323	0.310894	4.13057	1.15269	-67.3483	0.699718
601	TRUE	0.998825	131.493	131.496	0.0032	68.639	66.0933	69.0843	2.99103	1.01157	-845.79	1.07793	-61.7881	0.737453
602	TRUE	0.660902	131.763	131.767	0.0044	68.8109	65.448	69.4749	4.02691	1.42044	-722.022	1.17394	-66.7331	0.657203
603	TRUE	0.919351	131.994	132.04	0.0464	69.0093	66.3419	71.233	4.89105	1.61979	-69.338	1.03056	-77.1751	0.45177
604	TRUE	0.567621	132.169	132.19	0.0216	108.591	108.263	111.591	3.32726	1.29454	153.048	1.0698	-81.0752	0.401663
605	TRUE	0.661008	132.682	132.684	0.002	71.7031	69.864	73.5423	3.6783	1.52035	2008.37	1.01114	-72.2061	0.611597
606	TRUE	0.591932	132.761	132.762	0.0016	73.6145	73.5165	73.8906	0.374065	0.153618	-233.791	1.01068	-77.106	0.574018
607	TRUE	0.918724	132.951	132.953	0.002	69.4824	69.3621	70.8139	1.45173	0.569375	-653.341	1.12866	-77.5607	0.456522
608	TRUE	0.908352	133.149	133.156	0.0068	70.6268	70.3893	70.9979	0.608598	0.133996	-49.9773	1.01181	-60.9554	0.650754
609	TRUE	0.71867	133.309	133.324	0.0148	71.115	68.2924	74.0242	5.7318	2.67172	-382.602	1.00038	-63.7772	0.718221
610	TRUE	0.425146	133.422	133.424	0.0024	76.0943	73.2221	80.5698	7.3477	2.66638	-3061.54	1.00194	-63.1242	0.801799
611	TRUE	0.472205	133.577	133.588	0.0104	74.5801	74.3437	78.3761	4.03236	1.77362	-388.451	1.01844	-62.0938	0.714053
612	TRUE	0.992846	133.689	133.715	0.0264	75.3796	67.6751	82.6525	14.9774	5.06505	-553.469	1.04974	-59.8836	0.770532
613	TRUE	0.565181	133.816	133.824	0.0076	80.8259	74.7102	84.1989	9.48864	3.10062	-1260.57	1.0522	-66.6368	0.72278
614	TRUE	0.961136	133.931	133.953	0.0224	76.7441	70.6008	82.2592	11.6584	4.06417	-455.923	1.04889	-67.8318	0.659771
615	TRUE	0.772786	134.056	134.064	0.0084	75.2058	75.1818	75.5	0.318192	0.131341	-24.4654	1.00783	-61.4831	0.717815
616	TRUE	0.760482	134.171	134.219	0.0488	72.2135	71.8763	80.8756	8.99934	3.65085	-183.21	1.00147	-61.8301	0.646777
617	TRUE	0.835102	134.394	134.494	0.1	75.6017	75.3588	85.3092	9.9504	5.09767	-99.8427	1.05279	-69.8974	0.463241
618	TRUE	0.736571	134.398	134.401	0.0028	83.7848	83.2096	86.8018	3.59221	1.28273	-1139.8	1.24797	-70.941	0.659257
619	TRUE	0.602347	134.481	134.488	0.0068	76.4968	74.5918	76.8058	2.21397	0.911859	320.461	1.0655	-69.3079	0.704388
620	TRUE	0.469623	134.585	134.589	0.0044	70.5781	70.1894	70.7758	0.586429	0.221372	92.2783	1.03239	-75.9498	0.593107
621	TRUE	0.939543	134.708	134.71	0.002	82.7048	81.6627	84.4059	2.74314	1.18535	-1540.79	1.0578	-73.9359	0.650242
622	TRUE	0.364214	135.342	135.426	0.0848	87.4828	67.9632	105.436	37.4733	8.28503	-176.133	3.58476	-87.6772	0.265471
623	TRUE	0.664247	135.509	135.513	0.004	75.3874	73.9818	76.1829	2.2011	0.719457	-213.39	1.43839	-71.3149	0.637038
624	TRUE	0.654747	135.666	135.685	0.0192	67.5565	66.5262	68.7338	2.20762	0.600677	6.29244	1.09061	-63.4109	0.774295
625	TRUE	0.916658	135.762	135.809	0.0468	69.8818	69.2806	74.6208	5.34016	2.28477	16.8303	1.0515	-67.1835	0.541958
626	TRUE	0.932233	135.977	135.978	0.0016	70.24	69.8926	70.7655	0.872818	0.347517	-545.511	1.00577	-65.0997	0.712255
627	TRUE	0.906093	136.137	136.202	0.0652	71.9373	67.5231	73.8974	6.37424	2.84711	-102.019	1.04229	-72.3686	0.594863
628	TRUE	0.879391	136.294	136.296	0.0028	73.1522	72.2393	74.3323	2.09298	0.790165	-800.507	1.0137	-59.6499	0.841437
629	TRUE	0.667532	136.378	136.408	0.0304	81.0965	73.1701	81.5929	8.42282	3.33442	-255.627	1.1407	-66.5797	0.717771
630	TRUE	0.921733	136.496	136.498	0.002	71.8851	71.8851	71.8851	1.42109e-14	5.94483e-15	-1.65336e-13	1	-64.5469	0.765015
631	TRUE	0.908434	136.712	136.718	0.0068	74.4251	73.0517	80.8075	7.75573	2.69703	-1093.59	1.09746	-70.2885	0.665558
632	TRUE	0.468803	136.844	136.853	0.0084	74.4804	73.0999	75.0444	1.94454	0.553772	6.30717	1.15367	-61.0713	0.791509
633	TRUE	0.85609	137.152	137.155	0.0024	81.983	81.5822	82.5174	0.935162	0.33784	-389.651	1.00212	-75.6738	0.554472
634	TRUE	0.725284	137.491	137.504	0.0132	71.3365	68.9544	72.4646	3.51026	1.40924	173.144	1.25597	-57.7394	0.796596
635	TRUE	0.993952	137.702	137.706	0.004	81.0754	80.1222	83.6863	3.56414	1.29639	867.328	1.01696	-66.1661	0.771637
636	TRUE	0.98552	137.818	137.823	0.0052	74.3426	71.9008	80.102	8.20122	2.76786	1604.36	1.06551	-71.0149	0.661991
637	TRUE	0.59249	138.145	138.155	0.0096	82.6134	80.2055	87.9203	7.71479	3.21431	832.675	1.04444	-70.0087	0.671403
638	TRUE	0.950183	139.225	139.227	0.0024	86.3025	85.2338	86.9037	1.66993	0.60905	695.805	1.01283	-70.9288	0.679832
639	TRUE	0.700879	139.358	139.36	0.002	74.5572	73.3593	74.8377	1.47845	0.565881	-644.435	1.20507	-62.2124	0.729282
640	TRUE	0.835825	139.549	139.56	0.0112	85.5451	83.2913	86.1818	2.89045	0.672495	-120.698	1.10037	-66.6136	0.701759
641	TRUE	0.426959	140.929	140.95	0.0204	68.3397	56.4073	70.0469	13.6396	5.76938	756.361	1.10395	-77.4102	0.484669
642	TRUE	0.530234	141.042	141.086	0.0448	76.1347	66.7147	76.6545	9.93985	3.62347	-214.074	1.02676	-70.4579	0.500804
643	TRUE	0.507381	141.236	141.245	0.0092	67.5983	65.5788	69.533	3.95425	1.39959	-424.71	1.00126	-69.3654	0.585178
644	TRUE	0.329774	141.493	141.548	0.0544	79.0715	69.5492	87.3604	17.8112	7.73988	-82.8632	1.24108	-75.0314	0.432425
645	TRUE	0.431452	141.705	141.737	0.032	78.8317	65.4219	88.2487	22.8267	8.53211	-459.161	1.67671	-77.8598	0.478211
646	TRUE	0.807381	141.89	141.902	0.012	68.2575	67.9505	69.923	1.9725	0.961628	-162.967	1.00109	-76.4325	0.480217
647	TRUE	0.872036	141.981	142.024	0.0432	62.9029	55.6294	69.3006	13.6712	3.85197	-6.07884	2.90003	-92.3027	0.248802
648	TRUE	0.678618	142.115	142.17	0.0544	82.0986	69.9368	82.4452	12.5084	5.2535	-203.645	1.06282	-68.1608	0.641793
649	TRUE	0.325272	142.251	142.255	0.0036	76.8929	76.6034	77.1081	0.504691	0.155061	122.124	1.01937	-65.4296	0.717603
650	TRUE	0.602554	142.34	142.403	0.0628	71.92	70.5989	83.1436	12.5447	4.61839	-185.582	1.01415	-68.4538	0.713681
651	TRUE	0.708247	142.498	142.508	0.0104	74.5391	70.309	79.3654	9.05637	3.63895	-901.467	1.06814	-76.399	0.54101
652	TRUE	0.478249	142.629	142.632	0.0028	78.9325	76.5129	82.02	5.50707	1.84082	-1867.85	1.00437	-72.1621	0.677865
653	TRUE	0.528564	142.815	142.817	0.0016	82.3242	79.8305	82.7695	2.93908	1.18992	-1558.6	1.3281	-63.1442	0.784802
654	TRUE	0.529278	142.917	142.923	0.006	83.7084	83.2986	84.6609	1.36231	0.473239	-194.448	1.05774	-62.7656	0.800657
655	TRUE	0.938045	143.007	143.053	0.0456	78.5286	73.768	83.1128	9.3448	3.75559	-157.074	1.10618	-73.2679	0.58917
656	TRUE	0.78592	143.144	143.147	0.0028	74.5988	74.276	74.6693	0.393362	0.136623	111.329	1.02237	-71.8535	0.65945
657	TRUE	0.558873	143.304	143.321	0.0172	76.7417	73.5396	80.5257	6.98611	3.64333	-415.453	1.01649	-66.7611	0.631568
658	TRUE	0.770803	143.432	143.434	0.0028	78.1561	77.028	78.8834	1.85548	0.651123	-659.137	1.00828	-65.2896	0.694869
659	TRUE	0.407536	143.604	143.607	0.0028	76.0434	75.1825	77.706	2.52345	0.789908	-759.863	1.09925	-63.0534	0.781999
660	TRUE	0.697747	143.768	143.769	0.0016	79.4034	79.1808	79.8042	0.623441	0.249933	-389.651	1.00816	-70.7514	0.578079
661	TRUE	0.530776	143.968	143.982	0.0132	82.1984	79.4241	82.8126	3.38847	1.20908	203.96	1.06716	-64.4696	0.783282
662	TRUE	0.622966	144.069	144.085	0.0164	81.2349	73.8946	83.8251	9.93053	2.85369	265.334	1.49215	-65.476	0.725148
663	TRUE	0.912687	144.241	144.243	0.0024	71.1672	70.4992	71.8352	1.33595	0.480995	556.644	1	-64.4481	0.7089
664	TRUE	0.909191	144.343	144.354	0.0108	71.4939	69.5004	74.2244	4.72402	1.90939	457.412	1.37094	-64.0709	0.659864
665	TRUE	0.422802	144.483	144.517	0.034	79.2947	67.156	84.0736	16.9176	4.81841	-347.791	1.40051	-61.7914	0.787913
666	TRUE	0.66633	144.654	144.668	0.014	74.5455	69.7819	80.0542	10.2723	5.30278	-732.187	1.00581	-62.026	0.759698
667	TRUE	0.745572	144.775	144.784	0.0088	75.1856	74.236	78.3047	4.06869	1.46836	-79.9611	1.60531	-59.6108	0.851549
668	TRUE	0.942977	144.89	144.927	0.0368	74.046	72.3893	75.8654	3.47609	1.15831	-42.4446	1.06269	-61.9605	0.771268
669	TRUE	0.70505	145.03	145.04	0.0096	76.2941	74.3377	76.7473	2.40959	0.968096	-223.091	1.06444	-64.586	0.69125
670	TRUE	0.507762	145.155	145.182	0.0272	79.6456	74.9317	81.077	6.14535	1.68897	-140.852	1.1708	-64.2524	0.780448
671	TRUE	0.508103	145.283	145.286	0.0024	89.5939	89.1634	89.7275	0.564066	0.200254	-166.993	1.07187	-75.4523	0.543048
672	TRUE	0.865957	145.39	145.395	0.0048	78.8721	78.8721	78.8721	0	5.17893e-15	1.07931e-12	1	-61.8273	0.711585
673	TRUE	0.579904	145.47	145.472	0.002	82.6899	82.4138	82.7166	0.302814	0.114253	113.873	1.03232	-77.6001	0.521706
674	TRUE	0.449942	146.187	146.19	0.0024	87.1182	86.9846	87.3854	0.400784	0.146947	166.993	1.00302	-79.6705	0.464098
675	TRUE	0.699538	146.293	146.296	0.0028	82.9123	81.8658	84.7604	2.89455	0.977512	980.754	1.01564	-72.4896	0.664181
676	TRUE	0.640617	146.595	146.617	0.0224	75.7394	72.9044	88.1067	15.2023	3.72597	-358.913	1.33952	-75.4845	0.537903
677	TRUE	0.94255	146.611	147.071	0.46	71.4391	67.6742	74.9888	7.31459	2.88732	-10.0762	1.41027	-76.4831	0.419159
678	TRUE	0.816356	147.067	147.07	0.0028	68.8048	67.595	69.6138	2.01876	0.747548	-756.329	1.01413	-72.3149	0.64041
679	TRUE	0.359146	147.165	147.168	0.0032	74.7846	74.6175	76.5574	1.93991	0.764686	549.242	1.1888	-71.9782	0.592922
680	TRUE	0.452962	147.428	147.439	0.0104	73.158	72.2035	73.1877	0.984198	0.334424	-88.4631	1.01044	-67.5316	0.583591
681	TRUE	0.994013	147.775	147.779	0.0036	80.378	78.5109	82.2452	3.73434	1.84129	1159.77	1.02716	-77.8128	0.579512
682	TRUE	0.996517	148.194	148.198	0.0032	82.6017	82.2764	82.6678	0.391338	0.137113	98.5765	1.01929	-69.7123	0.651503
683	TRUE	0.745289	149.046	149.053	0.0076	85.3624	84.1977	88.7896	4.5919	1.79982	591.175	1.00885	-76.0306	0.542551
684	TRUE	0.59428	149.241	149.246	0.0048	85.7313	85.5562	85.8648	0.30868	0.106073	14.3131	1.01897	-72.7985	0.579517
685	TRUE	0.949081	150.168	150.17	0.002	85.637	85.1338	85.8552	0.721411	0.294569	374.701	1.0422	-77.4821	0.497471
686	TRUE	0.961065	150.337	150.346	0.0088	82.9665	82.66	84.8962	2.23624	0.860544	-254.441	1.01286	-77.3994	0.479765
687	TRUE	0.980795	151.321	151.336	0.0144	74.9181	68.4031	77.6674	9.26437	3.45512	-476.249	1.13335	-68.7632	0.641624
688	TRUE	0.731945	151.491	151.532	0.0412	72.7887	69.7107	73.8976	4.18697	1.07643	0.687117	1.1172	-68.6909	0.64447
689	TRUE	0.7304	151.823	151.868	0.0456	75.0585	71.6266	77.8833	6.25668	1.51728	-60.5724	1.1595	-68.5608	0.64806
690	TRUE	0.985005	151.975	152.011	0.0364	74.8051	73.8745	81.792	7.91751	3.6012	217.156	1.0285	-65.9061	0.713153
691	TRUE	0.958626	152.156	152.212	0.056	75.4186	70.6176	78.3754	7.7578	2.1038	-69.5262	1.09839	-66.992	0.714649
692	TRUE	0.504281	152.284	152.287	0.0028	82.9552	81.9978	84.9814	2.98361	0.977458	959.548	1.04403	-74.432	0.623011
693	TRUE	0.542292	152.404	152.406	0.0024	79.9923	78.9235	81.5286	2.60509	0.942964	-1085.46	1.00482	-73.2044	0.645951
694	TRUE	0.958742	152.506	152.508	0.002	76.7288	76.2389	77.1919	0.952975	0.366077	-488.574	1.00178	-69.7249	0.699106
695	TRUE	0.676955	152.626	152.649	0.0224	82.7463	80.6164	84.3936	3.77718	1.23089	9.78923	1.17758	-64.2431	0.77059
696	TRUE	0.499047	152.829	152.861	0.0316	79.0785	70.9854	82.3156	11.3302	4.57832	-344.461	1.0041	-60.0742	0.765103
697	TRUE	0.834851	152.977	152.979	0.0016	83.9136	83.8423	84.163	0.320627	0.129065	155.86	1.04572	-64.058	0.714339
698	TRUE	0.487336	153.625	153.629	0.0036	83.7377	80.995	84.2932	3.29816	1.32625	935.162	1.00299	-73.5611	0.649764
699	TRUE	0.768116	153.752	153.759	0.0068	75.5747	75.2778	75.9023	0.624477	0.154096	-11.9985	1.03645	-65.8586	0.641988
700	TRUE	0.769182	153.855	153.893	0.0376	74.5517	70.7665	83.6931	12.9266	4.46198	310.547	1.23778	-77.355	0.498508
701	TRUE	0.535257	154.023	154.029	0.006	74.1714	73.8226	74.4534	0.630863	0.172555	16.4265	1.03582	-66.0728	0.660297
702	TRUE	0.39203	154.259	154.261	0.002	83.494	82.8171	83.8592	1.04204	0.442743	572.548	1.05111	-76.0452	0.551542
703	TRUE	0.592793	154.409	154.413	0.0036	75.7468	74.8859	78.4261	3.54026	1.06197	-163.057	2.13895	-62.2098	0.801236
704	TRUE	0.675691	154.491	154.493	0.002	83.4822	83.4288	84.0344	0.605629	0.228506	227.747	1.09972	-72.5706	0.640994
705	TRUE	0.857022	154.614	154.617	0.0032	76.0667	76.0667	76.0667	1.42109e-14	4.10232e-15	-1.1271e-12	1	-80.7523	0.408915
706	TRUE	0.710196	154.798	154.802	0.0044	81.466	79.9816	82.8391	2.85744	1.01013	-697.687	1.0094	-69.6546	0.70518
707	TRUE	0.614028	154.97	154.987	0.0164	82.6446	76.323	84.9679	8.64487	2.2664	185.908	1.40757	-72.3469	0.656
708	TRUE	0.766143	155.184	155.19	0.006	77.0453	76.3839	77.0668	0.682895	0.28718	-119.55	1.00524	-71.2769	0.638721
709	TRUE	0.689273	155.297	155.371	0.0744	78.1108	74.3834	83.7276	9.3442	3.33348	-100.658	1.05901	-64.3352	0.710248
710	TRUE	0.86293	156.261	156.306	0.0448	72.4236	70.6739	73.4051	2.73116	0.729147	-28.5359	1.04383	-66.643	0.710466
711	TRUE	0.47333	156.439	156.441	0.0016	74.452	73.8998	74.648	0.74813	0.307235	-467.581	1.02779	-70.6606	0.660694
712	TRUE	0.797436	156.558	156.572	0.014	77.9591	77.6441	77.9666	0.322452	0.170635	23.2196	1.00001	-70.1469	0.636824
713	TRUE	0.764885	156.755	156.757	0.0016	73.4952	73.1745	74.172	0.997506	0.403004	-623.441	1.0194	-74.5757	0.614618
714	TRUE	0.729898	156.88	156.895	0.0148	75.9782	72.8388	78.6818	5.843	1.6378	-319.926	1.0528	-64.4063	0.658623
715	TRUE	0.578818	157.031	157.035	0.0048	77.2334	76.7083	82.6559	5.94759	2.93015	1259.14	1.00742	-71.597	0.637175
716	TRUE	0.471996	157.153	157.198	0.0444	75.9217	72.8899	81.5755	8.68556	3.06907	-127.536	1.08785	-76.475	0.554101
717	TRUE	0.587281	157.309	157.361	0.052	69.8288	66.5698	76.6765	10.1067	4.15466	-187.969	1.00437	-75.4903	0.57472
718	TRUE	0.549682	157.529	157.548	0.0188	73.7616	71.3523	74.0025	2.6502	1.15935	-133.04	1.0214	-65.935	0.645411
719	TRUE	0.945172	157.656	157.713	0.0564	74.3206	68.1719	75.5769	7.40498	1.75063	-16.5729	1.10993	-70.7217	0.596369
720	TRUE	0.371134	157.833	157.837	0.0036	74.7642	74.2372	75.1798	0.942584	0.377477	-306.098	1.01684	-69.3303	0.728096
721	TRUE	0.39176	157.951	157.953	0.002	80.9251	80.8272	81.2279	0.400784	0.153333	-176.854	1.03234	-70.8803	0.617416
722	TRUE	0.587053	158.237	158.24	0.0028	88.3805	86.7699	89.1895	2.41955	0.84538	846.452	1.01752	-77.5849	0.51094
723	TRUE	0.911219	158.34	158.345	0.0044	82.6589	80.8331	83.9058	3.07268	1.26862	-821.602	1.26318	-73.0578	0.666852
724	TRUE	0.439603	158.574	158.576	0.0016	71.9032	71.0304	72.776	1.74564	0.690023	-1091.02	1	-77.6373	0.600505
725	TRUE	0.637546	158.669	158.672	0.0032	82.1199	81.4813	83.0355	1.55422	0.661966	483.742	1.00652	-78.3938	0.532721
726	TRUE	0.443698	159.14	159.192	0.052	78.2241	71.699	84.2892	12.5901	4.16199	-204.139	1.27602	-67.5509	0.64811
727	TRUE	0.811452	159.381	159.389	0.0084	89.0944	87.8698	90.9465	3.0767	0.8886	373.773	1.01296	-80.4886	0.45266
728	TRUE	0.742916	159.48	159.5	0.02	73.9255	72.9588	75.4752	2.51646	0.724731	-72.6335	1.03874	-65.8221	0.714238
729	TRUE	0.672639	159.597	159.616	0.0188	76.2765	74.8984	89.7347	14.8363	6.07874	-722.069	1.2055	-71.139	0.603045
730	TRUE	0.827934	159.713	159.715	0.0016	88.2102	87.8361	88.5842	0.74813	0.295724	-467.581	1	-66.7895	0.750611
731	TRUE	0.999628	159.815	159.826	0.0116	85.3013	84.1701	89.6189	5.44882	2.15224	478.045	1.00304	-75.9124	0.551387
732	TRUE	0.444746	160.308	160.309	0.0016	88.5055	88.1849	89.6277	1.44282	0.580791	701.372	1.35759	-83.6846	0.466158
733	TRUE	0.31092	160.446	160.451	0.0044	89.6234	89.2798	90.3543	1.07455	0.331564	-218.561	1.01411	-76.1387	0.538707
734	TRUE	0.518126	160.538	160.549	0.0108	86.4549	81.7262	86.8553	5.12912	2.13938	461.522	1.08832	-69.8909	0.702903
735	TRUE	0.47994	160.733	160.739	0.006	78.0923	76.7415	79.4051	2.66362	0.809471	-1.04953	1.39868	-71.0583	0.713707
736	TRUE	0.450087	160.853	160.855	0.002	83.8461	83.8461	83.8461	1.42109e-14	4.20363e-15	-1.24319e-12	1	-62.4436	0.782265
737	TRUE	0.799093	160.955	160.962	0.0068	81.8068	81.7772	82.3013	0.524141	0.186118	-82.052	1.00595	-68.5695	0.720505
738	TRUE	0.602773	161.052	161.053	0.0016	82.1725	82.1012	82.4219	0.320627	0.129065	-155.86	1.04572	-68.3513	0.768042
739	TRUE	0.958282	161.452	161.471	0.0192	81.8284	74.042	82.3183	8.27625	3.33523	-429.665	1.15736	-69.4649	0.593677
740	TRUE	0.573028	161.713	161.717	0.0036	87.5079	85.2576	87.7662	2.50867	0.925931	-666.296	1.14635	-67.0292	0.637053
741	TRUE	0.561843	161.816	161.818	0.002	84.8245	84.2277	86.6324	2.4047	0.950661	-1195.99	1.11992	-68.688	0.727881
742	TRUE	0.701738	161.923	161.959	0.0352	75.7593	74.8749	82.4693	7.59446	3.06247	-233.007	1.02822	-66.0318	0.716651
743	TRUE	0.50238	162.139	162.141	0.0024	86.4417	84.7718	86.8128	2.04103	0.773092	-834.966	1.08467	-71.9276	0.673179
744	TRUE	0.769866	162.247	162.252	0.0048	84.9348	82.5362	85.2856	2.74941	1.15531	594.058	1.01365	-70.343	0.712691
745	TRUE	0.810402	162.339	162.37	0.0308	79.1354	71.6546	83.0336	11.3791	4.21161	-359.469	1.09566	-73.2831	0.588458
746	TRUE	0.954921	162.483	162.488	0.0052	77.2449	76.3664	77.4191	1.0527	0.449525	233.27	1.06886	-69.6937	0.649151
747	TRUE	0.367387	162.582	162.597	0.0156	87.5817	86.7845	87.6008	0.816287	0.365465	-50.1481	1.00098	-74.831	0.550175
748	TRUE	0.967475	162.814	163.284	0.47	80.2366	74.376	87.891	13.515	4.81226	-10.9873	2.16942	-70.4036	0.511189
749	TRUE	0.384547	162.686	162.703	0.0176	83.8944	82.6319	88.7253	6.0934	2.65684	-338.358	1.05127	-68.3618	0.730266
750	TRUE	0.905284	162.965	162.969	0.0036	88.742	87.8662	89.8404	1.97423	0.577862	464.432	1.03229	-66.3054	0.730963
751	TRUE	0.58858	163.08	163.099	0.0188	85.6635	75.975	86.0331	10.0581	5.11852	537.316	1.0022	-70.555	0.637382
752	TRUE	0.866526	163.437	163.442	0.0052	84.809	83.8146	85.4108	1.5962	0.557017	171.232	1.34177	-71.5188	0.587339
753	TRUE	0.652428	163.656	163.66	0.004	79.2008	78.3692	80.3027	1.93344	0.909001	-506.321	1.00936	-70.9287	0.583914
754	TRUE	0.646071	163.783	163.789	0.0064	76.5203	75.0705	78.1092	3.03865	1.04275	265.401	1.5373	-71.5597	0.598209
755	TRUE	0.48373	163.969	163.972	0.0028	80.0084	78.5312	81.7823	3.25117	1.12146	-1162.56	1.00038	-75.0939	0.583145
756	TRUE	0.946893	164.04	164.082	0.042	84.0645	70.8084	85.216	14.4076	3.8806	-122.986	1.18912	-71.6002	0.639518
757	TRUE	0.583814	164.154	164.187	0.0332	86.1939	84.7513	87.2507	2.49937	0.823953	40.5346	1.03148	-67.3761	0.706224
758	TRUE	0.709193	164.273	164.305	0.0316	85.8531	81.5318	86.5655	5.03376	2.07433	-108.584	1.06515	-70.0989	0.550534
759	TRUE	0.651172	166.254	166.346	0.0928	78.5458	43.0542	100.604	57.5496	12.1185	-62.9161	10.71	-92.4077	0.206742
760	TRUE	0.828612	166.414	166.418	0.0048	85.2013	84.615	86.6486	2.03361	0.686695	425.435	1.03678	-73.1411	0.609943
761	TRUE	0.369942	166.567	166.594	0.0276	72.6403	70.7063	74.0462	3.33986	0.791635	-22.1463	1.20132	-64.4375	0.698649
762	TRUE	0.526261	166.675	166.679	0.0044	94.9776	88.0183	96.1438	8.12547	3.30767	1879.61	1.00099	-79.4089	0.539924
763	TRUE	0.632674	166.746	166.748	0.0028	76.7316	76.2937	76.9023	0.608598	0.216448	-213.822	1.00844	-62.7768	0.721941
764	TRUE	0.502868	166.852	166.856	0.0036	89.211	88.4688	90.9254	2.45666	0.785252	622.542	1.04079	-81.2045	0.455851
765	TRUE	0.837267	166.912	166.914	0.002	84.7412	84.425	85.0306	0.605629	0.218335	-290.727	1.00254	-67.6988	0.728798
766	TRUE	0.639905	167.069	167.075	0.0064	77.2518	77.0879	77.4156	0.327696	0.169943	-54.9069	1.00022	-59.4242	0.760065
767	TRUE	0.757315	167.252	167.262	0.0096	76.6217	74.5809	77.3193	2.73835	1.11917	-218.903	1.17469	-63.6166	0.727392
768	TRUE	0.456246	167.632	167.635	0.0032	78.1452	76.7721	79.021	2.24884	0.896035	799.403	1.0557	-68.7375	0.725868
769	TRUE	0.508239	167.747	167.795	0.0476	79.0975	75.5724	81.4907	5.91831	2.32844	-97.2882	1.04685	-63.232	0.771644
770	TRUE	0.650108	167.904	167.94	0.036	77.1028	74.5488	77.9668	3.41799	0.955319	-27.2306	1.09552	-67.8854	0.659531
771	TRUE	0.796234	168.185	168.188	0.0032	77.4219	75.9672	78.3571	2.38986	0.8024	-725.184	1.01112	-78.1817	0.542195
772	TRUE	0.366551	168.295	168.338	0.0424	83.5516	73.7566	88.7361	14.9795	6.22467	-424.601	1.03433	-67.4952	0.641956
773	TRUE	0.950711	168.463	168.465	0.0024	86.2355	86.2355	86.2355	0	3.24317e-15	5.6185e-14	1	-65.1965	0.77074
774	TRUE	0.992349	169.009	169.021	0.0124	87.436	82.7464	90.9351	8.18869	2.4226	585.469	1.03996	-72.4913	0.660185
775	TRUE	0.756691	169.155	169.239	0.084	72.107	70.5559	76.7099	6.15404	1.9833	-48.4898	1.02021	-63.7443	0.71525
776	TRUE	0.572515	169.361	169.373	0.012	74.9821	74.3438	76.8821	2.5383	0.83686	-202.621	1.11623	-59.8438	0.781637
777	TRUE	0.89914	169.546	169.579	0.0332	76.1726	73.9535	77.8129	3.8594	1.60801	-101.811	1.00635	-59.7696	0.719794
778	TRUE	0.503238	169.647	169.657	0.01	69.885	68.9243	71.5869	2.66259	0.906569	-226.818	1.02648	-62.2106	0.712272
779	TRUE	0.866927	169.856	169.86	0.004	72.2467	70.2463	72.9152	2.66885	1.03731	-652.727	1.0025	-60.1472	0.765175
780	TRUE	0.859185	169.989	170.064	0.0748	76.9733	76.3801	83.2113	6.83122	2.41893	-86.1272	1.00314	-50.5967	0.854005
781	TRUE	0.947372	170.097	170.129	0.032	77.6539	77.2791	80.6357	3.35659	1.16538	77.5402	1.04548	-63.7394	0.781535
782	TRUE	0.811998	170.337	170.35	0.0124	77.1698	75.3255	78.7589	3.43337	1.76633	-277.42	1.00215	-62.6155	0.633919
783	TRUE	0.944307	170.574	170.577	0.0024	76.03	74.9612	76.2601	1.29884	0.491307	-528.812	1.06741	-68.0398	0.531344
784	TRUE	0.724685	170.807	170.847	0.04	80.963	80.206	83.5518	3.34585	1.07252	2.93937	1.09706	-66.3435	0.657281
785	TRUE	0.986475	170.956	170.987	0.0308	79.4992	75.5329	88.776	13.2431	4.33896	-470.348	1.03304	-68.2054	0.710992
786	TRUE	0.598671	171.118	171.121	0.0024	94.4858	94.1889	94.6565	0.467581	0.182102	27.8322	1.12604	-78.4249	0.481774
787	TRUE	0.915408	171.216	171.24	0.0244	88.1556	80.5911	89.9036	9.31253	2.45423	160.781	1.28346	-63.2184	0.782507
788	TRUE	0.612325	171.345	171.348	0.0028	84.8221	82.7737	87.2714	4.49768	1.41758	-1415.47	1.04919	-69.0269	0.654359
789	TRUE	0.551799	171.423	171.442	0.0192	86.8139	86.3054	90.2719	3.96655	1.70296	206.826	1.00749	-70.0071	0.661769
790	TRUE	0.669686	171.505	171.531	0.0256	85.0871	84.2262	90.4004	6.17419	1.63342	82.86	1.29884	-68.1643	0.723967
791	TRUE	0.687142	171.614	171.616	0.0024	82.8202	81.4175	84.223	2.80549	1.01009	1168.95	1	-69.5856	0.732043
792	TRUE	0.754728	171.74	171.743	0.0032	74.5486	73.9845	76.0923	2.10783	0.796902	683.435	1.13245	-72.3769	0.607162
793	TRUE	0.554599	171.82	171.832	0.0124	82.1886	79.3609	84.1109	4.75003	1.5968	383.659	1.20061	-62.9594	0.801966
794	TRUE	0.82678	171.94	171.951	0.0112	88.0474	85.914	90.2159	4.30191	1.45875	-278.473	1.34006	-68.4698	0.714421
795	TRUE	0.768296	172.036	172.049	0.0128	77.2774	75.1438	84.1989	9.05508	2.59412	574.769	1.10005	-67.505	0.726191
796	TRUE	0.587535	172.389	172.392	0.0024	90.714	90.38	90.7511	0.371096	0.138851	-139.161	1.01913	-74.9464	0.522932
797	TRUE	0.435059	172.568	172.619	0.0512	89.5694	74.3693	94.9429	20.5736	4.96458	8.83251	2.98948	-90.4307	0.237565
798	TRUE	0.888867	172.739	172.749	0.01	76.6465	75.8402	80.9168	5.07659	1.32282	370.329	1.1379	-62.7708	0.780058
799	TRUE	0.545985	172.954	172.96	0.0064	78.6863	75.5473	79.3533	3.80593	1.60896	595.458	1.00022	-76.1142	0.580413
800	TRUE	0.754183	173.135	173.144	0.0088	86.725	85.107	87.0124	1.90541	0.788083	212.926	1.00929	-71.7181	0.62966
801	TRUE	0.561028	173.236	173.239	0.0032	83.9865	82.2349	85.3596	3.12463	0.947476	845.79	1.03214	-73.0044	0.66565
802	TRUE	0.454607	173.306	173.334	0.0284	79.1142	77.7573	80.9403	3.18302	0.974775	24.76	1.1353	-67.8415	0.716874
803	TRUE	0.94696	173.476	173.479	0.0024	73.1727	72.438	73.9075	1.46954	0.529095	-612.309	1	-61.2099	0.8459
804	TRUE	0.860565	173.619	173.63	0.0104	80.7425	77.9431	81.4344	3.49132	0.733226	-212.527	1.06198	-58.2981	0.841827
805	TRUE	0.421073	173.752	173.769	0.0168	78.4279	77.4051	81.232	3.82689	1.25879	-167.607	1.08853	-62.5986	0.763281
806	TRUE	0.624902	173.879	173.885	0.0056	88.1911	87.0259	88.5103	1.48438	0.500734	-170.903	1.15365	-75.3382	0.550859
807	TRUE	0.714394	174.09	174.108	0.018	87.8997	81.7775	90.1167	8.3392	3.07543	358.353	1.26597	-76.0847	0.574282
808	TRUE	0.999289	174.189	174.192	0.0028	78.9901	77.6245	80.0886	2.46408	0.934916	947.179	1.01362	-67.4583	0.776821
809	TRUE	0.946671	174.41	174.415	0.0044	73.865	73.6899	74.2364	0.54654	0.208395	119.74	1.00085	-71.4956	0.433961
810	TRUE	0.527504	175.511	175.535	0.024	83.4448	82.7608	83.8879	1.12713	0.392681	-13.1636	1.03816	-77.7676	0.538572
811	TRUE	0.70603	175.669	175.672	0.0028	78.2579	76.2763	83.3271	7.05083	2.69091	-2636.55	1.08897	-74.2987	0.613668
812	TRUE	0.622235	175.79	175.825	0.0348	81.9227	73.624	82.6204	8.99635	2.85313	-241.266	1.05816	-72.1756	0.623187
813	TRUE	0.750891	176.031	176.033	0.0016	80.4524	80.2832	81.156	0.872818	0.366946	-545.511	1.05325	-75.2616	0.594294
814	TRUE	0.60233	176.292	176.294	0.0016	82.331	82.1351	82.8832	0.74813	0.307235	467.581	1.02779	-64.4198	0.807953
815	TRUE	0.333772	177.247	177.253	0.006	95.0081	84.2938	95.6276	11.3337	5.40371	1978.8	1.01519	-78.3553	0.55708
816	TRUE	0.528692	177.303	177.359	0.056	70.5627	68.5383	76.4508	7.91249	2.43953	-143.6	1.03585	-61.9999	0.717499
817	TRUE	0.896385	177.461	177.466	0.0044	77.2384	76.371	78.8661	2.49502	0.857064	-263.737	1.51547	-54.8705	0.841184
818	TRUE	0.674264	177.62	177.679	0.0592	75.7382	70.8051	81.1263	10.3212	3.48552	-92.2481	1.06834	-63.5347	0.718857
819	TRUE	0.48318	177.77	177.785	0.0148	74.7467	73.0768	76.1022	3.02544	0.923843	-122.827	1.06855	-65.2409	0.730426
820	TRUE	0.377715	177.892	177.894	0.0016	85.7295	85.6583	85.9789	0.320627	0.129065	155.86	1.04572	-70.4109	0.593291
821	TRUE	0.96502	178.016	178.029	0.0128	82.2056	77.4333	83.0981	5.66478	1.75952	365.631	1.13514	-64.2685	0.794889
822	TRUE	0.934488	178.167	178.18	0.0128	72.8146	72.4539	76.0651	3.6112	1.55764	-317.625	1.02872	-64.7869	0.631345
823	TRUE	0.72833	178.311	178.315	0.0036	87.5149	86.3199	88.5094	2.18947	0.914521	-734.77	1.07758	-71.4453	0.608372
824	TRUE	0.707967	178.472	178.481	0.0092	79.9638	79.764	80.3009	0.536924	0.204555	47.8227	1.00398	-68.5917	0.633927
825	TRUE	0.593326	178.566	178.636	0.0704	48.9668	25.855	90.5741	64.7192	18.868	-348.273	8.22013	-86.7644	0.227782
826	TRUE	0.731688	178.79	178.798	0.0076	78.888	74.1051	78.9725	4.8674	2.02935	-712.505	1.10226	-64.5098	0.596066
827	TRUE	0.430307	178.929	178.946	0.0172	79.847	79.7967	81.714	1.91728	0.518808	-88.7817	1.00965	-66.3926	0.655964
828	TRUE	0.81761	179.041	179.046	0.0048	80.0772	78.0581	83.8624	5.80429	2.40548	-1439.24	1.12306	-73.1273	0.601993
829	TRUE	0.718359	179.357	179.375	0.018	90.4429	89.0779	91.6772	2.59931	0.884683	119.797	1.02265	-70.8093	0.635778
830	TRUE	0.372234	179.569	179.578	0.0088	90.829	90.6728	94.1265	3.45372	1.57161	407.344	1.00912	-76.0843	0.592546
831	TRUE	0.64894	181.481	181.482	0.0016	78.3871	77.1581	78.9037	1.74564	0.709855	1091.02	1.02644	-69.1235	0.76549
832	TRUE	0.452601	181.583	181.589	0.006	79.2331	77.5674	88.1521	10.5847	4.80597	1774.09	1.0012	-68.7399	0.702845
833	TRUE	0.748461	182.89	182.901	0.0108	80.2818	79.393	81.6994	2.30645	0.790977	-254.169	1.02304	-60.9412	0.783783
834	TRUE	0.888613	183.083	183.108	0.0252	74.6787	65.6228	74.9375	9.3147	4.39024	383.293	1.01804	-64.2098	0.707112
835	TRUE	0.941219	183.262	183.288	0.0256	61.2912	59.4317	88.2089	28.7772	12.2597	1143.83	1.00212	-67.1812	0.596809
836	TRUE	0.699452	183.488	183.493	0.0056	67.4208	65.3151	68.9835	3.66841	1.21057	279.831	1.55958	-64.9491	0.770415
837	TRUE	0.94783	183.61	183.613	0.0028	78.9267	78.4506	79.9787	1.52812	0.560529	-552.538	1.04038	-56.4958	0.838314
838	TRUE	0.486992	183.821	183.828	0.0068	67.3277	65.8582	67.5058	1.64767	0.457274	-150.43	1.10307	-51.5099	0.84733
839	TRUE	0.953756	183.957	183.959	0.0028	78.918	78.5209	80.4877	1.96681	0.718947	-662.672	1.16101	-49.7463	0.852399
840	TRUE	0.99913	184.088	184.207	0.1188	69.3943	67.6537	79.6545	12.0008	5.45674	46.4347	1.07813	-66.8922	0.646956
841	TRUE	0.986513	184.299	184.307	0.0088	79.1578	76.2929	81.4141	5.12113	1.65065	604.186	1.03032	-71.6319	0.658879
842	TRUE	0.28593	184.449	184.453	0.0048	83.4567	81.9908	89.3391	7.3483	3.03937	1564.63	1.00546	-79.7215	0.484049
843	TRUE	0.760484	184.699	184.747	0.048	73.3187	72.8467	75.9907	3.14396	1.19561	62.9166	1.00122	-76.0292	0.486626
844	TRUE	0.404565	184.985	184.987	0.002	118.482	117.877	119.088	1.21126	0.436354	581.455	1.00442	-77.4279	0.558964
845	TRUE	0.485281	185.093	185.097	0.004	81.4939	80.7962	82.7853	1.98907	0.753772	-546.523	1.07658	-70.0787	0.677806
846	TRUE	0.854453	185.18	185.204	0.024	81.3267	74.3082	85.2973	10.9891	3.78047	349.049	1.33828	-66.2333	0.719812
847	TRUE	0.343055	185.286	185.293	0.0076	84.0275	83.1703	97.2747	14.1043	7.21599	1874.54	1.00238	-79.5896	0.443266
848	TRUE	0.729729	185.397	185.401	0.0036	80.1433	79.9429	80.3734	0.430471	0.14591	-22.0409	1.04612	-63.5084	0.719591
849	TRUE	0.78183	194.312	194.315	0.0032	84.9325	82.0231	86.8845	4.86136	1.99748	1759.61	1.12726	-72.9352	0.649784
850	TRUE	0.802294	194.466	194.468	0.0024	66.104	65.77	66.1411	0.371096	0.138851	-139.161	1.01913	-76.124	0.532587
851	TRUE	0.976223	195.061	195.062	0.0016	85.2107	82.5121	87.3749	4.86284	1.92627	-3039.28	1.00045	-76.3167	0.541549
852	TRUE	0.487641	195.335	195.338	0.0024	68.0023	67.1859	73.0121	5.82621	2.18646	-2282.24	1.1487	-75.6744	0.562607
853	TRUE	0.493625	195.413	195.416	0.0028	80.9678	79.6794	81.3145	1.63515	0.737449	590.502	1.00409	-71.9038	0.628148
854	TRUE	0.521459	195.591	195.593	0.0024	80.3147	78.912	80.8491	1.93712	0.720424	807.134	1.03531	-65.1762	0.677814
855	TRUE	0.915823	196.064	196.065	0.0016	89.7901	87.2786	90.5205	3.2419	1.34747	2026.18	1.03592	-77.4629	0.552651
856	TRUE	0.532524	196.287	196.291	0.0032	85.2325	84.0785	85.6053	1.52674	0.595541	478.025	1.00002	-71.1209	0.670843
857	TRUE	0.683172	196.381	196.402	0.0208	85.5415	84.9259	90.9987	6.07281	2.86683	282.11	1.00359	-68.1163	0.735064
858	TRUE	0.469639	196.502	196.519	0.0168	80.1062	78.8487	81.1709	2.32218	0.745272	-81.6515	1.09603	-71.3825	0.597865
859	TRUE	0.91305	196.644	196.646	0.002	84.7739	84.3821	85.9852	1.60314	0.613334	707.415	1.24555	-67.1034	0.711041
860	TRUE	0.869639	197.354	197.356	0.0016	80.6408	80.24	80.8634	0.623441	0.249933	389.651	1.00816	-75.4267	0.604279
861	TRUE	0.411229	198.105	198.108	0.0028	79.0001	77.1669	79.7052	2.5383	0.965549	947.179	1.07919	-73.2027	0.649933
862	TRUE	0.933953	198.618	198.743	0.1248	79.4028	40.9721	120.787	79.8153	18.1795	101.387	14.9593	-91.2654	0.207757
863	TRUE	0.802711	198.952	198.97	0.0176	66.011	58.8651	69.3033	10.4382	3.75672	-533.146	1.02777	-73.7709	0.530951
864	TRUE	0.595543	199.133	199.138	0.0056	77.1704	76.7028	78.9804	2.27761	0.842465	-442.055	1.08105	-65.5905	0.652985
865	TRUE	0.987716	199.274	199.28	0.0056	78.2013	77.9332	80.3068	2.37351	1.17632	-426.565	1.00091	-68.7489	0.569916
866	TRUE	0.583486	199.505	199.517	0.0124	74.2729	73.4189	75.3841	1.96513	0.754327	-131.238	1.01474	-72.2154	0.580311
867	TRUE	0.971045	199.733	199.735	0.0028	79.4064	78.8349	80.1115	1.27657	0.45455	462.987	1.00173	-73.0946	0.486419
868	TRUE	0.963691	199.877	199.879	0.0016	83.7165	83.2445	84.3667	1.12219	0.445538	-701.372	1.00392	-73.4898	0.512372
869	TRUE	0.633176	199.953	200.029	0.076	71.4072	69.9746	71.6397	1.66518	0.576005	6.16868	1.00144	-69.7596	0.546562
870	TRUE	0.66909	200.154	200.155	0.0016	74.7307	74.036	75.7816	1.74564	0.695034	-1091.02	1.00602	-68.7048	0.683414
871	TRUE	0.480353	200.339	200.349	0.01	71.0401	70.3053	78.1827	7.87738	2.82958	-862.489	1.24276	-68.324	0.595792
872	TRUE	0.722398	200.493	200.512	0.0188	73.1202	71.7107	75.8721	4.16144	1.41076	114.902	1.20531	-67.5285	0.704829
873	TRUE	0.536998	200.626	200.63	0.004	71.7278	71.2008	72.8707	1.66993	0.562404	-416.302	1.01291	-63.6595	0.769106
874	TRUE	0.440309	200.711	200.744	0.0332	77.6961	71.3336	86.0445	14.7109	5.71241	-196.216	1.72477	-77.7577	0.445622
875	TRUE	0.481877	200.835	200.837	0.0016	72.6495	72.3289	73.3264	0.997506	0.403004	-623.441	1.0194	-73.8069	0.645756
876	TRUE	0.365126	200.978	200.994	0.0156	71.7553	70.3303	74.7743	4.44403	1.3936	-289.56	1.02194	-72.1196	0.647215
877	TRUE	0.607555	201.101	201.104	0.0028	79.0796	78.3374	79.8218	1.48438	0.580891	-586.685	1.01873	-78.3871	0.54322
878	TRUE	0.953228	201.221	201.269	0.0484	73.1444	68.8427	84.8981	16.0553	4.33602	-30.4874	1.2576	-70.8263	0.600357
879	TRUE	0.752862	201.458	201.484	0.0256	83.4183	80.821	85.2033	4.38236	1.2238	-83.8623	1.08974	-64.6057	0.790134
880	TRUE	0.953296	201.75	201.754	0.0036	82.195	81.9946	82.6329	0.638285	0.204991	-112.678	1.06006	-69.705	0.639549
881	TRUE	0.471512	201.865	201.892	0.0268	79.8997	78.0064	81.2039	3.19746	0.960004	-52.8152	1.07017	-65.4168	0.657717
882	TRUE	0.890033	202.063	202.146	0.0832	76.5033	72.6735	84.5506	11.8772	4.71524	-90.4774	1.06911	-64.9458	0.650661
883	TRUE	0.92586	202.256	202.274	0.018	82.65	74.2484	82.8939	8.64557	3.82356	-500.714	1.0399	-54.3802	0.837827
884	TRUE	0.840848	202.455	202.529	0.074	79.0012	74.0784	85.7694	11.691	3.38402	-49.6435	1.14161	-56.6525	0.856029
885	TRUE	0.951135	202.605	202.61	0.0044	84.3614	82.929	84.7993	1.87032	0.537227	-234.855	1.19376	-59.4909	0.776536
886	TRUE	0.964696	202.781	202.791	0.0104	78.6422	78.4731	78.8285	0.355418	0.143112	-27.3893	1.00371	-74.365	0.582942
887	TRUE	0.704919	202.872	202.882	0.01	88.2767	87.7534	88.7854	1.03199	0.334631	15.3939	1.07515	-61.3375	0.726241
888	TRUE	0.653573	203.071	203.077	0.006	79.5879	77.1668	84.3772	7.21043	2.71279	-1289.75	1.00585	-63.2218	0.798503
889	TRUE	0.632075	203.483	203.488	0.0048	78.3043	72.0848	80.3157	8.23091	3.05784	-1890.25	1.05433	-60.434	0.797554
890	TRUE	0.597632	203.627	203.641	0.0148	80.232	75.0515	80.618	5.56644	1.26027	-179.721	1.23791	-52.6793	0.864055
891	TRUE	0.779659	203.727	203.775	0.0484	81.771	69.5174	84.5999	15.0825	4.19034	-269.67	1.06304	-58.3469	0.783542
892	TRUE	0.526743	203.9	203.903	0.0028	79.4771	73.4579	81.6221	8.16411	2.91216	-2855.67	1.01721	-61.2878	0.818469
893	TRUE	0.793453	204.009	204.041	0.0316	80.7143	78.1566	82.1337	3.97705	1.61815	-104.75	1.01538	-56.8184	0.84878
894	TRUE	0.942198	204.241	204.284	0.0432	82.897	79.5006	85.5224	6.02174	1.98312	-79.2356	1.0834	-65.7213	0.765041
895	TRUE	0.722031	207.995	208.043	0.048	58.6804	47.3991	67.9281	20.529	4.42147	-14.0656	5.91508	-97.7707	0.156116
896	TRUE	0.411853	216.408	216.411	0.0024	87.7902	86.9886	89.0593	2.07072	0.751852	862.798	1.0084	-69.1083	0.625948
897	TRUE	0.281194	216.902	216.904	0.0024	115.543	114.14	116.745	2.60509	0.938866	1085.46	1.00087	-74.2446	0.577056
898	TRUE	0.580864	222.66	222.681	0.0208	59.1606	58.645	59.6766	1.03165	0.293779	29.2066	1.00549	-75.1082	0.481352
899	TRUE	0.705533	228.327	228.369	0.0416	40.58	28.0964	54.9489	26.8525	5.82224	51.8988	7.45148	-97.6234	0.161643
900	TRUE	0.649485	232.511	232.512	0.0016	83.5102	83.4122	83.7863	0.374065	0.153618	233.791	1.01068	-74.4408	0.532677
901	TRUE	0.542639	262.273	262.314	0.0416	94.6878	81.1354	102.956	21.8204	4.85532	122.793	7.23208	-95.2311	0.15912
902	TRUE	0.76749	266.54	266.542	0.0016	89.0529	88.8035	89.1241	0.320627	0.129065	155.86	1.04572	-73.5421	0.590559
903	TRUE	0.756596	318.179	318.198	0.0196	80.9619	80.4768	81.7451	1.26837	0.524662	-58.0593	1.00077	-76.8962	0.41829
904	TRUE	0.407723	337.333	337.368	0.0356	66.2734	65.7156	77.9426	12.227	5.7997	-331.589	1.08329	-69.9458	0.52643
905	TRUE	0.333626	337.451	337.496	0.0456	70.7058	38.9959	71.2803	32.2844	12.263	686.502	1.48665	-71.8024	0.486998
906	TRUE	0.404985	337.653	337.655	0.002	71.0173	70.5676	71.4671	0.899537	0.320169	-425.594	1.00633	-63.9102	0.634912
907	TRUE	0.901005	337.797	337.8	0.0024	75.6131	75.2791	75.6502	0.371096	0.138851	-139.161	1.01913	-61.6628	0.684426
908	TRUE	0.485482	337.895	337.911	0.0164	75.7572	74.8666	76.2955	1.42889	0.370766	-27.0419	1.0228	-54.3387	0.851026
909	TRUE	0.539038	338.099	338.102	0.0024	78.2138	76.5438	79.9505	3.40666	1.22662	1419.44	1.00004	-75.0295	0.61111
910	TRUE	0.864183	338.206	338.208	0.0016	77.2379	75.3409	81.4506	6.10973	2.47505	3818.58	1.00472	-81.8682	0.526861
911	TRUE	0.844569	339.593	339.594	0.0016	84.7543	84.2289	85.1017	0.872818	0.347517	545.511	1.00577	-75.6789	0.53185
912	TRUE	0.686137	339.971	339.973	0.0028	75.6579	75.3758	76.2071	0.831255	0.274704	-272.137	1.01432	-65.4343	0.65616
913	TRUE	0.569046	341.234	341.275	0.0412	59.6219	54.2913	61.2278	6.9365	2.0235	92.1084	1.12358	-70.489	0.491073
914	TRUE	0.968188	341.444	341.496	0.052	66.8669	65.0619	76.0782	11.0164	3.2918	-88.9092	1.14641	-65.4948	0.713235
915	TRUE	0.898567	341.612	341.663	0.0504	67.8817	66.0966	70.3045	4.2079	1.4841	-59.055	1.04158	-71.9923	0.60869
916	TRUE	0.505581	341.759	341.766	0.0068	76.3339	75.9959	78.1876	2.19171	0.772389	-320.392	1.01568	-63.6943	0.645911
917	TRUE	0.701412	342.238	342.27	0.0316	69.2513	59.4073	69.8388	10.4315	3.00635	166.536	1.12833	-74.6058	0.407069
918	TRUE	0.455294	342.383	342.387	0.004	72.8728	72.5963	74.4289	1.83267	0.671446	-453.137	1.03523	-73.3621	0.489211
919	TRUE	0.469727	342.52	342.567	0.0468	77.8262	74.4468	79.1298	4.683	1.7475	-69.0247	1.06203	-74.9997	0.49288
920	TRUE	0.671756	342.817	342.845	0.0276	76.8661	73.9907	88.1908	14.2001	5.24158	-469.727	1.16854	-75.8761	0.490307
921	TRUE	0.509852	342.936	343.003	0.0664	73.4746	72.7719	75.5373	2.76536	0.914645	-33.7809	1.00646	-74.2288	0.438669
922	TRUE	0.828925	343.059	343.07	0.0112	70.1081	69.7185	84.8588	15.1403	6.11183	-1441.48	1.11732	-79.0818	0.44497
923	TRUE	0.696598	343.303	343.325	0.022	74.2881	73.6648	78.0733	4.40857	1.34902	-96.7493	1.13838	-78.077	0.460755
924	TRUE	0.390988	343.428	343.437	0.0092	79.0591	77.3224	79.8897	2.56734	0.842117	152.566	1.35568	-74.8025	0.597954
925	TRUE	0.451214	343.814	343.821	0.0068	63.5803	63.0447	65.317	2.27228	0.748398	-216.366	1.13411	-79.3024	0.406546
926	TRUE	0.918792	344.276	344.28	0.0044	82.4708	80.7638	87.0502	6.28637	1.99844	1330.89	1.04766	-76.9989	0.606692
927	TRUE	0.73691	345.371	345.375	0.004	59.9241	59.553	59.9537	0.400784	0.13349	-83.6653	1.01054	-74.7303	0.545283
928	TRUE	0.731837	345.592	345.616	0.024	69.6802	67.4272	72.1274	4.7002	1.67843	129.961	1.13753	-73.8789	0.547115
929	TRUE	0.970397	345.747	345.772	0.0252	75.3452	72.6746	82.7479	10.0733	4.31056	348.391	1.06945	-74.7447	0.499061
930	TRUE	0.653502	346.02	346.037	0.0164	69.8064	55.3955	71.1879	15.7924	5.37748	1109.69	1.04951	-69.9049	0.648778
931	TRUE	0.741057	346.181	346.206	0.0252	70.6839	63.2597	78.9253	15.6656	8.10032	-667.608	1.0789	-67.9594	0.638818
932	TRUE	0.386324	346.344	346.353	0.0092	80.2537	65.6209	80.7863	15.1653	5.55478	1670.9	1.17822	-69.7108	0.672296
933	TRUE	0.973434	346.468	346.51	0.042	72.9571	64.4573	79.0398	14.5824	4.63726	-186.875	1.38159	-66.7794	0.657916
934	TRUE	0.681543	346.615	346.648	0.0336	70.5068	67.032	82.4487	15.4167	5.39184	-476.334	1.26646	-60.979	0.719598
935	TRUE	0.593667	346.743	346.821	0.0776	68.114	64.1969	80.6783	16.4814	6.18144	-130.142	1.37641	-65.8889	0.644024
936	TRUE	0.793057	346.905	346.951	0.0464	71.0545	65.8834	72.9414	7.05802	2.36628	-120.002	1.16138	-68.3455	0.587435
937	TRUE	0.488708	347.058	347.063	0.0056	71.8365	71.458	74.4936	3.03557	0.84937	-402.639	1.11339	-67.5881	0.704616
938	TRUE	0.896051	347.201	347.219	0.018	71.6404	67.4781	72.5976	5.11951	1.40527	-97.614	1.20163	-63.3697	0.723719
939	TRUE	0.649746	347.301	347.305	0.0036	80.7906	80.0089	81.2946	1.28571	0.453208	-235.472	1.17398	-74.6747	0.59097
940	TRUE	0.81731	347.417	347.421	0.004	75.8866	74.9143	78.7663	3.85198	1.3587	667.489	1.42075	-73.5543	0.548494
941	TRUE	0.725456	347.596	347.604	0.008	69.3117	69.3008	69.9531	0.65227	0.319922	-85.0931	1.00086	-68.6193	0.47518
942	TRUE	0.816579	347.754	347.762	0.0072	71.9883	69.4781	74.4134	4.93531	1.67221	-670.274	1.01755	-71.876	0.604111
943	TRUE	0.675699	347.914	347.918	0.0044	82.7107	82.0212	83.542	1.5208	0.486153	347.787	1.0124	-68.6661	0.714193
944	TRUE	0.895073	347.999	348.021	0.022	79.7922	71.8188	81.8143	9.99544	3.3763	-6.6162	1.76216	-72.5424	0.543482
945	TRUE	0.544145	348.116	348.118	0.0024	76.5909	74.1194	80.9996	6.88012	2.50964	-2866.72	1.00388	-69.3386	0.66769
946	TRUE	0.494186	348.214	348.221	0.0072	74.3327	72.0613	75.1384	3.07704	1.19044	-416.245	1.00404	-67.7437	0.64875
947	TRUE	0.741046	348.347	348.349	0.0024	69.7286	68.8602	69.9958	1.13555	0.427518	-473.147	1.03611	-65.711	0.705307
948	TRUE	0.967607	348.869	348.873	0.004	78.8996	78.5971	78.9449	0.347788	0.13028	73.5923	1.00857	-65.9317	0.576207
949	TRUE	0.733752	349.02	349.099	0.0788	83.3482	67.6583	83.8366	16.1782	7.06123	-193.994	1.02656	-70.0583	0.597608
950	TRUE	0.459604	349.186	349.188	0.0024	82.6396	81.1033	83.508	2.4047	0.876855	1001.96	1.01242	-66.252	0.715241
951	TRUE	0.644228	349.353	349.355	0.0016	72.8848	72.8848	72.8848	1.42109e-14	5.0243e-15	7.2656e-12	1	-65.7189	0.646248
952	TRUE	0.81084	349.463	349.484	0.0216	70.8151	68.4185	72.9721	4.55361	1.71	-166.274	1.04265	-63.1519	0.695415
953	TRUE	0.997788	349.895	349.897	0.0024	85.6646	84.4623	85.8353	1.37306	0.514313	528.812	1.11569	-68.5886	0.69418
954	TRUE	0.625061	349.965	349.973	0.0072	79.1824	75.9008	79.2233	3.32251	1.51668	487.85	1.0283	-77.7566	0.539629
955	TRUE	0.773818	351.147	351.159	0.0128	64.8372	61.0835	67.0523	5.96877	1.9679	-240.017	1.26563	-74.3569	0.584884
956	TRUE	0.924291	351.286	351.293	0.0068	63.4067	62.3214	64.1462	1.8248	0.620513	114.532	1.22686	-71.9282	0.582851
957	TRUE	0.929223	351.428	351.43	0.002	79.5613	79.5168	81.022	1.50517	0.599829	-632.348	1.21078	-73.3833	0.54066
958	TRUE	0.762974	352.397	352.403	0.006	80.1599	77.0947	84.1307	7.03598	2.59626	-1346.37	1.08191	-74.8905	0.594198
959	TRUE	0.742683	352.712	352.716	0.0044	70.6245	68.8803	70.669	1.78868	0.620519	-366.684	1.09762	-68.8351	0.663161
960	TRUE	0.820481	352.784	352.794	0.0096	61.778	55.0676	62.3176	7.25004	3.32265	823.306	1.13248	-71.1595	0.579294
961	TRUE	0.887233	352.936	352.946	0.0104	69.6854	68.6572	70.6388	1.98165	0.734119	118.73	1.10107	-56.0795	0.770889
962	TRUE	0.901941	353.039	353.047	0.008	77.1584	76.367	84.1601	7.79302	2.68729	-751.69	1.33892	-71.6086	0.551287
963	TRUE	0.332954	353.137	353.139	0.0016	83.8461	81.9134	84.5319	2.61845	1.07532	1636.53	1.02915	-81.1953	0.483147
964	TRUE	0.884971	353.24	353.25	0.01	78.8557	60.9919	83.4135	22.4216	6.47068	-958.819	6.00476	-73.0415	0.587835
965	TRUE	0.893132	353.362	353.377	0.0144	78.5917	76.3981	83.3283	6.93015	2.58092	-256.855	1.6099	-62.1878	0.792175
966	TRUE	0.738725	353.5	353.505	0.0056	78.9829	78.0275	79.0428	1.01529	0.510029	184.571	1.00197	-65.1341	0.645636
967	TRUE	0.768609	359.446	359.448	0.0024	56.916	56.6488	57.1832	0.534378	0.192398	-222.658	1	-69.6181	0.557222
968	TRUE	0.808529	359.594	359.598	0.0036	59.3714	59.0077	59.7277	0.719926	0.214447	-173.628	1.00755	-71.3996	0.546571
969	TRUE	0.664856	359.757	359.883	0.1264	62.3648	35.7646	98.2572	62.4926	10.1571	-19.3129	7.54823	-91.0234	0.210828
970	TRUE	0.681125	359.95	359.953	0.0024	72.2111	71.7436	72.8123	1.06876	0.385797	-445.315	1.00188	-70.7957	0.584381
971	TRUE	0.94667	360.045	360.08	0.0352	74.1287	57.5008	77.9658	20.465	8.999	503.263	1.19862	-80.1267	0.444352
972	TRUE	0.688955	360.235	360.243	0.0084	84.0802	78.0658	84.6755	6.60975	3.00566	911.882	1.04885	-76.387	0.542152
973	TRUE	0.926261	360.332	360.334	0.0028	82.9699	81.4929	83.5117	2.01876	0.697951	682.11	1.04048	-75.7019	0.566441
974	TRUE	0.900529	360.438	360.44	0.002	85.0929	85.0929	85.0929	2.84217e-14	6.92551e-15	2.20698e-12	1	-77.3368	0.524676
975	TRUE	0.516461	360.526	360.528	0.0016	84.2112	82.1717	84.4962	2.32455	0.954991	1324.81	1.19269	-76.5951	0.577267
976	TRUE	0.711467	360.724	360.728	0.0036	76.2899	76.0801	76.5098	0.429693	0.134001	92.4921	1.01177	-77.3848	0.496677
977	TRUE	0.398697	360.839	360.842	0.0028	80.9156	80.7344	82.1838	1.44938	0.668072	-530.247	1.0183	-73.2806	0.583474
978	TRUE	0.689097	361.003	361.045	0.0416	76.7956	63.9557	82.4808	18.5251	3.88254	48.9415	5.03818	-94.2889	0.210612
979	TRUE	0.257323	361.313	361.317	0.004	74.3777	74.3777	74.3777	0	2.31609e-15	-8.24585e-13	1	-72.0948	0.606448
980	TRUE	0.45551	361.417	361.419	0.002	68.3878	68.1384	70.1245	1.98611	0.748384	860.095	1.13914	-71.9052	0.607956
981	TRUE	0.427681	362.065	362.067	0.0016	80.1961	80.1961	80.1961	1.42109e-14	4.35117e-15	7.94411e-12	1	-73.78	0.587354
982	TRUE	0.763942	363.032	363.094	0.062	57.7209	55.6382	61.1947	5.5565	2.22302	-90.8421	1.01912	-79.1334	0.409912
983	TRUE	0.681709	363.22	363.226	0.006	71.2894	67.7668	71.6132	3.84638	1.77007	-650.903	1.01563	-70.5976	0.532383
984	TRUE	0.544308	363.407	363.427	0.0196	66.7527	60.0763	68.4959	8.41962	3.38427	-448.728	1.03791	-69.89	0.532568
985	TRUE	0.536128	363.558	363.582	0.0244	57.888	57.1977	75.2259	18.0282	5.23727	-756.172	1.00489	-69.1126	0.584529
986	TRUE	0.67575	363.693	363.698	0.0048	75.6392	75.1522	76.3573	1.20503	0.487748	-244.787	1.00345	-74.0595	0.580951
987	TRUE	0.868626	363.82	363.836	0.0156	69.3585	62.228	69.6958	7.46776	2.72266	417.079	1.30254	-70.3196	0.662704
988	TRUE	0.445858	363.973	363.979	0.0056	73.2491	73.0116	73.6944	0.682817	0.257511	138.101	1.00817	-67.5008	0.646687
989	TRUE	0.358156	364.09	364.092	0.002	73.6131	73.1634	74.0629	0.899537	0.320169	-425.594	1.00633	-67.7932	0.692122
990	TRUE	0.83665	364.206	364.223	0.0172	68.5328	55.4734	69.1352	13.6618	5.62026	-797.682	1.00079	-69.0061	0.714119
991	TRUE	0.554162	364.26	364.271	0.0104	68.9587	68.7913	69.4628	0.671466	0.274803	-30.3405	1.02239	-73.4638	0.496035
992	TRUE	0.588373	364.499	364.54	0.0408	71.3129	70.5719	74.4531	3.88128	1.72421	-47.6392	1.05557	-66.658	0.595919
993	TRUE	0.828735	364.786	364.793	0.0064	85.7164	85.3453	85.7535	0.408206	0.134518	-38.1556	1.0251	-68.3879	0.64943
994	TRUE	0.806224	364.907	364.917	0.0096	69.8164	69.5942	70.6656	1.0714	0.34823	96.371	1.01706	-66.9985	0.659657
995	TRUE	0.734312	365.036	365.038	0.0016	82.7666	82.5707	84.2273	1.65657	0.678869	-935.162	1.18769	-73.7623	0.568688
996	TRUE	0.966939	365.112	365.115	0.0036	81.8219	79.0574	82.2524	3.19501	1.5135	901.763	1.00797	-76.0433	0.547343
997	TRUE	0.572432	365.21	365.212	0.0028	85.632	84.682	86.1812	1.49923	0.517774	521.302	1.0116	-75.7802	0.606805
998	TRUE	0.949536	365.299	365.303	0.0044	87.0646	86.6119	88.0443	1.43243	0.432454	290.13	1.01925	-72.7114	0.58229
999	TRUE	0.472887	365.388	365.393	0.0048	80.678	77.9469	81.5565	3.6096	1.25981	723.765	1.02007	-79.2301	0.513358
1000	TRUE	0.721974	366.463	366.469	0.0068	68.0355	67.182	68.5551	1.37306	0.474121	2.25951	1.14332	-64.0174	0.702694
1001	TRUE	0.597209	366.618	366.633	0.0144	72.8397	69.0134	73.5098	4.49634	1.49465	-228.571	1.2065	-59.52	0.714948
1002	TRUE	0.500405	366.728	366.733	0.0044	75.1677	74.9997	75.3664	0.366692	0.140201	60.8336	1.02003	-64.9271	0.702679
1003	TRUE	0.921205	366.832	366.835	0.0032	74.8571	74.2974	75.6341	1.33668	0.562898	-425.824	1.0159	-71.0527	0.632419
1004	TRUE	0.762258	366.918	366.921	0.0032	76.4686	76.001	76.6615	0.660551	0.226899	-128.337	1.08366	-66.6756	0.606379
1005	TRUE	0.62552	367.115	367.118	0.0024	86.8682	85.5991	87.0463	1.44727	0.542054	-556.644	1.12289	-75.8442	0.564816
1006	TRUE	0.469598	368.381	368.404	0.0232	78.4001	75.732	87.4736	11.7416	4.02735	489.175	1.01771	-76.9827	0.553076
1007	TRUE	0.707281	368.702	368.704	0.0016	115.39	115.07	116.067	0.997506	0.403004	-623.441	1.0194	-78.8348	0.513831
1008	TRUE	0.743398	368.767	368.775	0.0084	79.67	73.0175	80.3971	7.37959	3.00525	982.543	1.0403	-75.7475	0.542444
1009	TRUE	0.362531	368.904	368.912	0.0076	74.9512	72.0116	76.0703	4.0587	1.63592	530.82	1.40942	-68.9646	0.645056
1010	TRUE	0.444511	369.052	369.068	0.0168	76.3381	70.1705	76.7137	6.54319	1.85565	-302.326	1.10754	-68.1208	0.657575
1011	TRUE	0.76203	369.211	369.235	0.0244	65.2808	60.4048	75.2341	14.8293	6.91969	-582.59	1.04348	-66.414	0.637127
1012	TRUE	0.713852	369.368	369.371	0.0032	76.2106	75.8766	76.7821	0.905474	0.317768	-286.053	1.00701	-62.7763	0.732615
1013	TRUE	0.645475	370.151	370.172	0.0212	74.9363	72.4017	84.2416	11.8399	3.82298	557.735	1.15863	-76.1779	0.478834
1014	TRUE	0.442912	370.248	370.253	0.0052	80.443	80.2536	83.141	2.88744	1.44011	565.622	1.00986	-78.6968	0.535633
1015	TRUE	0.815495	373.921	373.938	0.0168	69.2562	68.0598	70.4558	2.39593	0.750301	-118.91	1.01454	-70.4746	0.52515
1016	TRUE	0.529812	374.049	374.068	0.0192	76.0893	71.4914	84.6948	13.2034	3.50274	-59.8438	1.97379	-61.7743	0.718159
1017	TRUE	0.451943	374.143	374.156	0.0132	69.8568	56.2698	74.8406	18.5708	6.69616	1398.1	1.00574	-67.3951	0.57295
1018	TRUE	0.880883	374.242	374.249	0.0072	79.9435	75.8364	81.3749	5.53844	2.04994	616.252	1.13773	-57.5666	0.708287
1019	TRUE	0.607817	379.828	379.829	0.0016	54.9365	54.9365	54.9365	1.42109e-14	4.52884e-15	8.3882e-12	1	-72.9009	0.434207
1020	TRUE	0.963867	380.145	380.148	0.0028	74.355	74.3253	74.5925	0.267189	0.0891293	-67.1507	1.01361	-68.9013	0.488809
1021	TRUE	0.86672	380.309	380.331	0.0224	75.7065	74.0406	80.9241	6.8835	2.44229	274.168	1.22243	-75.9188	0.452741
1022	TRUE	0.801128	380.456	380.459	0.0032	71.6629	71.6629	71.6629	1.42109e-14	1.5013e-15	7.54292e-14	1	-79.9662	0.397611
1023	TRUE	0.905505	381.132	381.134	0.0016	78.468	78.1473	79.1448	0.997506	0.403004	623.441	1.0194	-74.253	0.614321
1024	TRUE	0.427621	381.21	381.214	0.0044	85.6457	82.1275	86.2803	4.15284	1.71245	975.106	1.01371	-72.1806	0.691413
1025	TRUE	0.687004	381.455	381.458	0.0032	86.8689	84.7396	88.6379	3.8983	1.76159	1288.52	1.00821	-80.1171	0.459529
1026	TRUE	0.486922	381.543	381.545	0.0016	120.472	120.205	120.561	0.356252	0.166622	6.4731e-12	1.17855	-80.741	0.418453
1027	TRUE	0.849689	381.625	381.636	0.0104	86.8802	81.3875	87.4912	6.10372	2.6349	597.84	1.02302	-67.0669	0.665265
1028	TRUE	0.801327	381.877	381.883	0.006	79.5041	76.5798	83.549	6.96918	2.57633	1335.95	1.08619	-67.5782	0.729306
1029	TRUE	0.683606	382.063	382.072	0.0084	85.8442	84.7192	86.4197	1.70054	0.673654	-165.253	1.03687	-73.7764	0.587596
1030	TRUE	0.473406	382.189	382.195	0.006	74.6073	71.7083	76.3316	4.62325	1.39326	604.206	1.1192	-63.2425	0.699151
1031	TRUE	0.566969	382.355	382.361	0.0068	58.8225	57.654	64.9603	7.30625	3.32154	1143.71	1.0072	-72.3495	0.502303
1032	TRUE	0.573839	382.452	382.455	0.0024	74.7827	74.1148	75.3171	1.20235	0.433786	-500.98	1.00166	-60.4053	0.715417
1033	TRUE	0.716095	382.524	382.526	0.002	78.8087	78.359	79.588	1.22907	0.457432	602.448	1.01262	-57.9821	0.817764
1034	TRUE	0.739942	382.605	382.607	0.0016	80.3342	78.0898	80.9755	2.88564	1.16158	1402.74	1.50554	-66.0002	0.604345
1035	TRUE	0.406994	382.86	382.863	0.0032	76.8804	76.6656	78.9529	2.2873	0.874157	719.159	1.09639	-77.737	0.549437
1036	TRUE	0.738901	382.929	382.933	0.0036	81.1594	77.982	84.61	6.62802	3.16288	1998.93	1.00888	-73.7453	0.632901
1037	TRUE	0.53424	383.027	383.029	0.002	91.0033	90.9054	91.3062	0.400784	0.153333	176.854	1.03234	-74.919	0.583053
1038	TRUE	0.437871	383.17	383.176	0.006	83.8071	77.346	86.4345	9.08848	3.23785	1627.77	1.06276	-75.427	0.595282
1039	TRUE	0.405748	383.247	383.27	0.0224	78.3932	74.0749	86.7779	12.703	4.63223	-412.033	1.61705	-73.2793	0.535444
1040	TRUE	0.441804	383.506	383.509	0.0032	82.9847	80.7879	84.2762	3.4883	1.26183	1139.57	1.01602	-70.4135	0.726793
1041	TRUE	0.32012	383.598	383.601	0.0028	85.3665	83.1845	85.938	2.75353	1.02666	964.85	1.18134	-61.1938	0.740502
1042	TRUE	0.398292	383.673	383.675	0.002	83.9094	83.6066	84.0074	0.400784	0.153333	176.854	1.03234	-65.6188	0.781885
1043	TRUE	0.884045	383.825	383.834	0.0084	75.35	75.0282	82.3369	7.30875	3.17661	864.248	1.08186	-72.3675	0.571687
1044	TRUE	0.435387	384.584	384.591	0.0076	77.113	76.5395	77.8175	1.27802	0.371358	26.3943	1.25705	-67.8949	0.610388
1045	TRUE	0.463262	384.677	384.681	0.004	70.5346	68.8721	72.8354	3.96331	1.6865	1197.29	1.32019	-73.431	0.541156
1046	TRUE	0.951435	384.842	384.917	0.0748	80.7437	76.0822	81.1378	5.05563	1.80086	64.2236	1.00141	-69.8587	0.644512
1047	TRUE	0.951564	384.847	384.849	0.0016	80.5831	80.3516	80.6811	0.329533	0.134335	-77.9302	1.10407	-67.2986	0.641676
1048	TRUE	0.765131	385.03	385.032	0.002	87.8724	87.1064	88.1396	1.03313	0.382163	-311.721	1.32733	-72.2091	0.667723
1049	TRUE	0.729022	385.187	385.189	0.0016	86.1379	85.4165	89.9854	4.56893	1.92627	2805.49	1.07489	-73.0627	0.639097
1050	TRUE	0.45866	387.67	387.678	0.008	75.4459	74.7977	80.3659	5.56822	2.18215	751.173	1.14356	-72.1716	0.59916
1051	TRUE	0.871965	387.736	387.738	0.0016	79.2545	78.8537	79.4771	0.623441	0.249933	-389.651	1.00816	-69.5784	0.596038
1052	TRUE	0.647238	387.81	387.846	0.0356	56.7582	55.1264	59.5383	4.41193	1.87108	-100.97	1.024	-64.0729	0.775158
1053	TRUE	0.721422	387.964	387.97	0.0056	58.1752	57.0323	61.3667	4.3344	1.08031	73.7553	1.74124	-58.0848	0.731542
1054	TRUE	0.801533	388.08	388.112	0.0324	72.0414	62.5933	77.7711	15.1778	4.65431	249.739	1.45559	-60.5516	0.713447
1055	TRUE	0.670713	388.179	388.184	0.0044	78.556	76.8279	82.6741	5.84618	1.82027	1311.76	1.00118	-73.3412	0.660725
1056	TRUE	0.668751	388.312	388.314	0.0016	84.7785	83.8522	85.3485	1.49626	0.597287	935.162	1.00886	-74.0951	0.524742
1057	TRUE	0.651671	388.512	388.569	0.0576	63.4752	55.822	65.4644	9.64242	3.25547	39.6264	1.28823	-64.3186	0.703827
1058	TRUE	0.638861	388.661	388.684	0.0224	74.9424	62.4192	76.5397	14.1205	5.71127	-628.117	1.16574	-62.0477	0.70011
1059	TRUE	0.463624	388.754	388.757	0.0032	68.2863	66.3366	69.8298	3.49317	1.37395	1078.16	1.02421	-64.2354	0.755816
1060	TRUE	0.842816	388.895	388.91	0.0156	74.4754	67.1113	77.2735	10.1622	4.39737	576.647	1.43905	-54.7258	0.847128
1061	TRUE	0.529449	388.977	388.981	0.0036	74.0036	73.9739	74.3525	0.378518	0.121109	-75.7936	1.01574	-59.8907	0.73611
1062	TRUE	0.700838	389.073	389.103	0.0304	73.3163	66.5881	77.6171	11.029	3.37455	-150.31	1.25712	-60.6555	0.711522
1063	TRUE	0.477266	389.264	389.269	0.0044	68.0337	66.3193	70.4607	4.14143	1.74026	-1143.26	1.27471	-58.3573	0.787027
1064	TRUE	0.742179	389.469	389.495	0.026	81.2401	73.4051	85.3444	11.9392	3.73493	-378.829	1.22444	-58.2615	0.846119
1065	TRUE	0.997881	389.56	389.57	0.0104	76.7252	75.4072	77.6526	2.24541	0.856733	191.076	1.01206	-60.7477	0.849238
1066	TRUE	0.647304	389.765	389.77	0.0044	71.4254	70.2082	72.1008	1.89259	0.635197	-434.935	1.01147	-61.0336	0.707112
1067	TRUE	0.663652	389.855	389.873	0.0184	81.2629	72.0302	86.8308	14.8005	4.03479	-488.849	1.54031	-68.8651	0.721956
1068	TRUE	0.760875	390.023	390.025	0.0016	87.5712	87.2951	87.6691	0.374065	0.153618	-233.791	1.01068	-71.2935	0.602688
1069	TRUE	0.798148	405.501	405.503	0.002	69.9753	67.8601	70.7813	2.92127	1.18743	-1528.7	1.06258	-69.865	0.682595
1070	TRUE	0.432951	405.569	405.57	0.0016	76.3939	76.2959	76.67	0.374065	0.153618	-233.791	1.01068	-70.2683	0.56902
1071	TRUE	0.510539	405.645	405.698	0.0528	69.9833	68.3116	77.462	9.15032	3.24842	-139.574	1.22465	-61.1217	0.716187
1072	TRUE	0.576268	405.764	405.824	0.0604	77.6176	61.2631	78.4446	17.1815	8.1318	-277.397	1.01733	-66.2559	0.589319
1073	TRUE	0.598638	405.894	405.897	0.0024	75.295	75.1837	76.297	1.11329	0.416554	-417.483	1.11096	-62.7536	0.668609
1074	TRUE	0.64844	405.994	405.999	0.0056	80.5518	76.3361	83.001	6.66489	1.69599	-863.726	1.15617	-61.698	0.715442
1075	TRUE	0.47265	406.1	406.105	0.0044	85.4661	81.0685	86.3652	5.29671	2.28371	1217.45	1.00859	-72.2312	0.701676
1076	TRUE	0.363497	408.399	408.402	0.0036	68.9228	68.2674	69.4301	1.16268	0.551237	341.242	1.03857	-60.5307	0.63235
1077	TRUE	0.867986	408.484	408.523	0.0396	68.7425	56.9467	82.3474	25.4007	8.00627	-191.159	1.54335	-58.3022	0.714554
1078	TRUE	0.938573	408.589	408.625	0.0368	77.8232	54.1179	82.9908	28.8728	7.38955	228.951	1.9704	-57.868	0.709775
1079	TRUE	0.458132	408.74	408.747	0.0072	86.2749	77.367	90.0781	12.711	5.38219	1986.72	1.04374	-58.1653	0.651121
1080	TRUE	0.809691	409.039	409.056	0.0176	72.0182	69.2646	82.9376	13.6729	5.01549	856.147	1.05927	-53.6788	0.709547
1081	TRUE	0.59901	409.134	409.164	0.03	69.169	61.6435	87.2936	25.6502	4.5817	188.214	2.15494	-59.8076	0.643119
1082	TRUE	0.859449	409.229	409.232	0.0032	83.8665	83.1243	84.6978	1.57345	0.568905	517.988	1.00458	-63.4489	0.800865
1083	TRUE	0.850558	409.401	409.403	0.0028	73.4369	72.7838	73.6892	0.905474	0.320606	-316.315	1.01624	-59.5584	0.775893
1084	TRUE	0.909397	409.496	409.507	0.0108	68.1305	66.6437	69.1413	2.4976	0.716127	12.0275	1.20261	-60.1263	0.779667
1085	TRUE	0.605818	409.538	409.587	0.0496	58.7421	55.531	70.6216	15.0906	6.74557	278.565	1.03391	-67.3194	0.657437
1086	TRUE	0.712678	409.7	409.707	0.0072	63.6156	63.3467	68.757	5.41029	2.16569	-747.907	1.08701	-64.6891	0.703483
1087	TRUE	0.946575	409.789	409.791	0.002	73.1703	72.8675	73.2683	0.400784	0.153333	-176.854	1.03234	-64.1231	0.644946
1088	TRUE	0.636835	409.854	409.856	0.0028	68.7168	68.7168	68.7168	1.42109e-14	7.35482e-15	-2.07843e-12	1	-55.3195	0.853519
1089	TRUE	0.633217	409.974	409.977	0.0032	66.8998	64.9627	67.6049	2.6422	0.863305	-754.562	1.03824	-67.6953	0.662126
1090	TRUE	0.364511	410.148	410.152	0.004	78.4398	77.7892	78.7157	0.926488	0.311931	-52.342	1.14704	-65.6871	0.579143
1091	TRUE	0.519929	410.286	410.288	0.0024	78.476	77.9416	78.5725	0.630863	0.237269	-250.49	1.03271	-65.9304	0.554225
1092	TRUE	0.547988	410.414	410.421	0.0072	71.4257	70.3103	75.3327	5.02239	2.25917	760.796	1.01795	-65.6365	0.649155
1093	TRUE	0.625801	410.545	410.548	0.0024	77.6825	77.4153	78.4841	1.06876	0.400509	-445.315	1.03022	-65.6049	0.731419
1094	TRUE	0.755795	410.676	410.678	0.002	79.2545	77.068	81.5301	4.46206	1.57386	-2085.98	1.00712	-67.0323	0.710082
1095	TRUE	0.706817	410.822	410.828	0.0052	81.4722	80.6855	83.0902	2.4047	0.937026	-475.003	1.25543	-59.8129	0.797651
1096	TRUE	0.365963	410.916	410.918	0.002	83.1213	80.6097	83.3706	2.76095	1.06563	-1138.73	1.2333	-63.3697	0.747604
1097	TRUE	0.911531	411.012	411.017	0.0052	79.2029	76.4271	80.0341	3.60705	1.02693	553.953	1.09492	-60.7523	0.719557
1098	TRUE	0.422101	411.104	411.106	0.002	78.2219	77.0596	78.7518	1.6922	0.701074	905.262	1.06823	-66.4769	0.66559
1099	TRUE	0.967285	411.202	411.221	0.0188	70.959	70.7754	75.8231	5.04767	2.19814	-269.65	1.00007	-65.3056	0.58245
1100	TRUE	0.734487	411.331	411.334	0.0032	74.2621	73.9132	74.2918	0.378518	0.126336	-91.2278	1.01661	-64.7822	0.776428
1101	TRUE	0.855098	411.425	411.456	0.0308	77.6352	76.7893	85.5996	8.81023	3.72924	256.106	1.12116	-74.2006	0.590214
1102	TRUE	0.758268	411.545	411.547	0.002	74.6123	74.265	74.9597	0.694692	0.303286	395.694	1.02708	-70.3161	0.630676
1103	TRUE	0.729949	414.987	415.008	0.0208	78.936	77.466	89.8916	12.4256	6.25307	-589.768	1.01273	-69.8965	0.582735
1104	TRUE	0.543614	417.799	417.85	0.0512	57.5783	45.6736	66.8409	21.1673	4.40372	73.5559	5.14121	-93.1414	0.20277
1105	TRUE	0.591526	417.998	418	0.0016	58.6331	58.4906	59.1319	0.641254	0.258129	311.721	1.14317	-66.9946	0.708474
1106	TRUE	0.940166	418.073	418.144	0.0712	59.5014	57.9163	66.0666	8.15032	3.31665	100.937	1.02069	-73.847	0.608965
1107	TRUE	0.383185	418.205	418.229	0.0244	77.4367	72.0091	81.2317	9.22266	2.77891	71.3323	1.3771	-78.5574	0.443879
1108	TRUE	0.962086	418.322	418.324	0.002	79.4177	78.2955	80.2371	1.94157	0.768541	1019.14	1.01155	-74.8109	0.601425
1109	TRUE	0.403488	418.399	418.423	0.024	69.63	60.2312	74.8887	14.6575	5.83121	151.787	1.99622	-80.6905	0.407451
1110	TRUE	0.441496	418.607	418.611	0.0036	68.3303	66.4452	70.646	4.20081	1.48	1217.42	1.00739	-78.8877	0.457063
1111	TRUE	0.841322	418.695	418.762	0.0668	78.2598	68.2544	81.7644	13.51	5.74892	-182.991	1.05694	-66.2536	0.718897
1112	TRUE	0.977945	418.838	418.84	0.002	78.4561	78.18	78.4829	0.302814	0.114253	113.873	1.03232	-65.8017	0.732361
1113	TRUE	0.972963	418.952	419.037	0.0848	78.7906	76.7447	80.0952	3.3505	1.20046	28.5806	1.00274	-64.3985	0.63528
1114	TRUE	0.739069	419.334	419.335	0.0016	67.1208	66.4974	67.7443	1.24688	0.492874	-779.302	1	-54.7446	0.779336
1115	TRUE	0.683622	419.449	419.452	0.0036	80.8857	78.429	82.3255	3.89651	1.50557	1214.5	1.07435	-61.6043	0.797078
1116	TRUE	0.631949	430.526	430.529	0.0032	80.7577	79.1991	84.2905	5.09144	1.94784	1731.78	1.05911	-65.5227	0.734495
1117	TRUE	0.722212	430.644	430.648	0.004	74.8495	74.2709	78.4582	4.18728	1.769	1122.11	1.06984	-75.8384	0.553934
1118	TRUE	0.474041	431.211	431.213	0.0016	78.7536	78.1836	79.6799	1.49626	0.597287	935.162	1.00886	-77.2065	0.625347
1119	TRUE	0.378525	435.227	435.27	0.0432	55.7891	53.4155	65.1323	11.7168	4.39715	-227.572	1.0882	-79.9139	0.401145
1120	TRUE	0.630399	435.431	435.433	0.002	73.8745	73.4247	74.6538	1.22907	0.457432	-602.448	1.01262	-71.8532	0.612414
1121	TRUE	0.630283	435.642	435.656	0.0144	62.2694	61.1481	63.3233	2.17517	0.744635	-128.399	1.24727	-75.9388	0.483394
1122	TRUE	0.693475	435.854	435.91	0.056	73.631	71.6684	74.9771	3.30875	1.14656	39.1829	1.01972	-73.7699	0.533352
1123	TRUE	0.952673	436.079	436.097	0.018	72.6778	65.6448	73.8878	8.243	3.83486	-459.5	1.01723	-76.0754	0.451751
1124	TRUE	0.64372	436.23	436.234	0.0036	69.9241	69.6842	70.227	0.542806	0.205672	-77.9302	1.06486	-72.4371	0.593453
1125	TRUE	0.3404	436.507	436.514	0.0072	55.3868	54.1622	58.1829	4.02073	1.66541	539.168	1.62927	-76.0538	0.488836
1126	TRUE	0.955011	436.588	436.666	0.0776	68.1358	60.6161	70.4957	9.87963	2.81668	-16.1408	1.13322	-74.6947	0.500216
1127	TRUE	0.628464	436.806	436.807	0.0016	72.1189	71.8428	72.2169	0.374065	0.153618	-233.791	1.01068	-63.4156	0.65637
1128	TRUE	0.447852	436.882	436.89	0.0084	64.86	63.0435	67.7605	4.71695	1.83436	612.358	1.11864	-73.1264	0.542726
1129	TRUE	0.67466	437.019	437.025	0.006	71.0396	65.7404	74.3275	8.58716	2.75315	-1431.39	1.0263	-66.3915	0.66967
1130	TRUE	0.392496	437.154	437.156	0.0016	71.277	71.2058	71.5264	0.320627	0.129065	155.86	1.04572	-55.4242	0.712262
1131	TRUE	0.93916	437.242	437.244	0.002	67.6115	67.3087	67.7095	0.400784	0.153333	-176.854	1.03234	-66.8228	0.69314
1132	TRUE	0.905289	437.332	437.334	0.002	71.859	71.5829	72.1351	0.552191	0.182612	227.747	1.03518	-62.5065	0.680766
1133	TRUE	0.614309	437.421	437.425	0.0036	80.4455	80.3305	80.5976	0.267189	0.0973879	19.7918	1.02691	-72.3951	0.646448
1134	TRUE	0.581695	438.016	438.02	0.0032	60.8565	59.0864	67.5705	8.48417	3.30689	2715.12	1.00785	-76.4449	0.544368
1135	TRUE	0.781061	438.17	438.172	0.0016	78.8493	75.7143	80.2031	4.48878	1.82259	2805.49	1.00897	-80.6192	0.527186
1136	TRUE	0.651796	438.565	438.567	0.0016	77.0538	76.8222	78.7994	1.9772	0.806008	1091.02	1.23199	-72.7653	0.660658
1137	TRUE	0.72024	464.768	464.774	0.006	60.5642	59.7022	60.9203	1.21812	0.413498	-71.0564	1.1309	-66.5476	0.697497
1138	TRUE	0.914808	464.92	464.928	0.008	57.9028	56.7227	59.9425	3.21979	1.00457	399.926	1.02422	-58.9696	0.720951
1139	TRUE	0.899714	465.003	465.018	0.0156	76.527	76.3933	80.9743	4.58098	2.29882	316.903	1.00815	-65.3057	0.704165
1140	TRUE	0.26857	466.913	466.915	0.002	78.1645	76.6771	81.0769	4.39971	1.69735	2224.03	1.01263	-78.5729	0.539423
1141	TRUE	0.670898	466.997	466.999	0.002	82.6008	80.3653	83.1619	2.79658	1.09072	1330.86	1.1723	-75.6299	0.599641
1142	TRUE	0.53587	468.742	468.745	0.0024	81.5348	81.5348	81.5348	1.42109e-14	6.80293e-15	-4.10378e-12	1	-75.9064	0.48519
1143	TRUE	0.323708	497.936	498.047	0.1104	61.4437	38.985	97.7221	58.7371	12.7301	-26.3449	15.5657	-86.6941	0.203865
1144	TRUE	0.599198	504.759	504.774	0.0152	84.8686	78.4349	85.8429	7.40804	3.12606	-479.406	1.00508	-67.4858	0.663038
1145	TRUE	0.660004	504.853	504.855	0.0024	78.4854	77.2831	82.0925	4.80941	1.80229	2003.92	1.02981	-76.2869	0.658923
1146	TRUE	0.839088	505.749	505.753	0.0036	78.335	76.9323	80.3167	3.3844	1.05544	859.593	1.01681	-76.521	0.595862
1147	TRUE	0.869059	506.97	506.98	0.0104	72.4938	71.958	75.1507	3.19266	1.49336	272.13	1.06272	-71.8945	0.535742
1148	TRUE	0.564937	507.187	507.188	0.0016	78.0749	77.7543	79.785	2.03064	0.856118	-1246.88	1.09889	-79.19	0.459668
1149	TRUE	0.637576	507.266	507.268	0.0016	78.4135	77.7189	79.4645	1.74564	0.695034	1091.02	1.00602	-77.698	0.577973
1150	TRUE	0.593362	507.812	507.924	0.112	49.0559	31.6441	61.8661	30.2221	7.06046	23.737	7.74105	-91.072	0.189591
1151	TRUE	0.731679	507.972	507.976	0.004	78.9599	78.6373	82.1813	3.54403	1.60833	932.644	1.02833	-78.5145	0.554912
1152	TRUE	0.521134	508.29	508.312	0.0212	70.713	58.8798	87.7206	28.8408	7.68273	332.198	2.21391	-66.4235	0.592402
1153	TRUE	0.7748	508.425	508.445	0.0204	72.6868	64.7658	75.2775	10.5117	4.26718	176.062	1.81014	-66.5375	0.652458
1154	TRUE	0.610708	508.548	508.55	0.0024	72.1694	71.635	72.6369	1.00196	0.361014	-417.483	1.0005	-60.4572	0.716765
1155	TRUE	0.370136	508.679	508.703	0.0236	63.2154	62.3785	68.3676	5.98908	2.00959	-254.29	1.00088	-63.2232	0.57528
1156	TRUE	0.611673	508.813	508.832	0.0184	71.6185	69.0951	72.7756	3.68058	1.12206	-134.363	1.04903	-60.9828	0.665917
1157	TRUE	0.916695	508.938	508.939	0.0016	75.6537	75.3064	76.1792	0.872818	0.347517	545.511	1.00577	-66.2421	0.712996
1158	TRUE	0.48767	512.063	512.108	0.0448	74.6509	59.3914	83.2009	23.8095	6.35766	-120.782	6.47205	-95.3997	0.172014
1159	TRUE	0.964907	518.77	518.84	0.07	70.3212	65.8964	72.7432	6.84686	3.25177	-84.2181	1.02336	-77.1796	0.540918
1160	TRUE	0.798082	518.944	518.962	0.0188	65.2081	61.0634	69.6361	8.57267	3.06542	-101.92	1.46062	-80.0103	0.49594
1161	TRUE	0.666956	519.16	519.167	0.0068	72.7159	69.1445	73.3894	4.24491	1.84476	-680.947	1.0159	-72.41	0.608103
1162	TRUE	0.417192	519.218	519.227	0.0084	74.565	73.9286	83.7656	9.83708	3.17754	1114.61	1.08782	-75.1652	0.593622
1163	TRUE	0.810231	519.955	519.959	0.0044	83.1665	79.2922	85.2817	5.98949	2.34722	1587.8	1.04859	-68.7528	0.72541
1164	TRUE	0.574446	535.907	535.909	0.0016	75.8506	75.4231	77.3469	1.92376	0.774388	-935.162	1.43137	-77.5273	0.437443
1165	TRUE	0.658825	535.974	536.059	0.0848	59.9874	38.4342	73.5992	35.1651	5.99556	-88.8128	4.9421	-92.162	0.224103
1166	TRUE	0.365618	537.234	537.265	0.0308	79.9128	58.3005	80.5778	22.2773	8.90596	-703.63	1.14452	-69.3597	0.54933
1167	TRUE	0.718399	537.362	537.403	0.0404	75.5713	60.9468	76.3831	15.4363	5.82352	-74.6732	1.43773	-77.5164	0.443502
1168	TRUE	0.740328	537.493	537.5	0.0072	75.9103	73.899	76.0959	2.19689	0.611048	-184.702	1.12417	-68.1319	0.596121
1169	TRUE	0.753006	537.583	537.587	0.0036	74.4072	74.3775	74.6447	0.267189	0.0806379	-44.5315	1.01162	-67.3359	0.54322
1170	TRUE	0.638111	537.738	537.741	0.0032	79.9895	79.9183	80.4104	0.492108	0.191386	136.189	1.02068	-65.9048	0.585218
1171	TRUE	0.400889	537.856	537.861	0.0044	72.4978	72.363	72.8897	0.526699	0.231307	137.713	1.01292	-68.1584	0.58015
1172	TRUE	0.803619	538.106	538.109	0.0036	71.9686	71.6968	73.2851	1.58823	0.745934	-445.315	1.00189	-71.0394	0.646275
1173	TRUE	0.65831	539.855	539.887	0.0328	80.3724	73.3899	87.7212	14.3313	5.31468	296.523	1.2418	-77.8153	0.537554
1174	TRUE	0.294757	539.958	540.009	0.0516	72.4576	69.3088	81.9567	12.6479	4.60459	-263.258	1.01922	-70.7513	0.593939
1175	TRUE	0.254847	546.637	546.639	0.002	109.002	108.307	109.296	0.9886	0.454064	-4.97614e-12	1.72682	-79.2521	0.541987
1176	TRUE	0.7484	546.895	546.909	0.014	68.5094	68.148	68.6855	0.537488	0.204662	19.6385	1.01371	-69.7099	0.656107
1177	TRUE	0.455348	547.075	547.079	0.0044	69.0697	68.898	69.453	0.555031	0.193694	75.6876	1.02638	-74.5992	0.531634
1178	TRUE	0.761696	549.094	549.101	0.0076	76.7669	75.4499	77.9653	2.51541	0.864334	204.51	1.30742	-74.1113	0.593654
1179	TRUE	0.55343	564.095	564.099	0.0036	72.2573	69.7561	72.569	2.81291	0.907805	-628.389	1.1578	-64.7135	0.742066
1180	TRUE	0.908734	576.685	576.773	0.088	69.5546	50.4951	86.1797	35.6846	9.2078	81.779	6.82028	-89.57	0.228853
1181	TRUE	0.237105	579.872	579.879	0.0072	86.1179	85.2901	86.983	1.69296	0.696466	62.0222	1.31791	-75.5131	0.583448
1182	TRUE	0.879001	580.007	580.032	0.0244	74.3815	72.3619	83.4069	11.045	4.0947	447.456	1.00054	-69.1296	0.631037
1183	TRUE	0.926534	580.094	580.144	0.0496	73.3172	65.3593	81.4191	16.0598	5.98433	113.903	1.24157	-72.4011	0.542725
1184	TRUE	0.704836	580.213	580.216	0.0032	74.3765	73.6714	74.703	1.03165	0.336153	298.423	1.01358	-69.8137	0.587982
1185	TRUE	0.508238	580.304	580.327	0.0236	77.3415	75.6315	87.6983	12.0667	5.29386	461.3	1.57039	-72.8589	0.605619
1186	TRUE	0.641206	580.4	580.411	0.0112	79.4359	75.3938	79.4754	4.08151	1.90914	-384.175	1.01603	-67.6288	0.719624
1187	TRUE	0.847471	580.496	580.51	0.014	81.0651	80.8219	81.8909	1.06898	0.332007	-35.2232	1.08419	-68.3347	0.646959
1188	TRUE	0.933596	587.53	587.531	0.0016	56.7798	56.5126	58.6501	2.13751	0.869791	1168.95	1.25162	-80.6489	0.482382
1189	TRUE	0.544324	587.757	587.761	0.0032	50.8853	50.8853	50.8853	1.42109e-14	6.15348e-15	-4.6434e-12	1	-71.9534	0.60047
1190	TRUE	0.784592	587.899	587.942	0.0432	70.2231	66.3213	71.5716	5.25026	2.11613	45.1274	1.10811	-73.6529	0.528418
1191	TRUE	0.328286	588.028	588.083	0.0544	68.1084	54.2027	82.881	28.6783	8.87231	-410.157	1.22836	-77.237	0.443624
1192	TRUE	0.713176	588.11	588.114	0.0036	56.8494	56.307	57.312	1.00492	0.338251	277.73	1.0049	-69.9945	0.645307
1193	TRUE	0.630879	588.484	588.493	0.0088	67.1512	64.5547	70.1137	5.55902	1.8813	-647.116	1.03567	-72.4627	0.531908
1194	TRUE	0.505656	588.872	588.874	0.0024	70.5884	67.3821	71.2415	3.8594	1.45682	-1558.6	1.10164	-68.5536	0.748624
1195	TRUE	0.815894	588.995	589.062	0.0668	70.5042	68.8018	72.1683	3.36644	0.791863	-0.429811	1.04666	-73.72	0.541285
1196	TRUE	0.807411	589.247	589.255	0.008	78.9929	77.0094	89.781	12.7716	5.28331	1569.39	1.00673	-79.0099	0.527807
1197	TRUE	0.65813	589.488	589.489	0.0016	70.9232	70.6738	70.9944	0.320627	0.129065	155.86	1.04572	-71.4141	0.632851
1198	TRUE	0.932465	589.569	589.576	0.0072	74.843	74.6726	79.8706	5.19796	2.26728	755.517	1.0143	-67.4973	0.648096
1199	TRUE	0.624443	589.692	589.696	0.0032	66.8324	65.3406	70.5434	5.20277	1.95195	-1731.78	1.05443	-69.4048	0.665207
1200	TRUE	0.836171	589.872	589.874	0.0016	57.7684	57.1806	59.425	2.24439	0.921706	-1402.74	1.03298	-69.5989	0.728831
1201	TRUE	0.766373	590.444	590.459	0.0144	66.3044	63.0239	68.8873	5.86332	1.7057	-5.09206	1.57294	-70.9468	0.648177
1202	TRUE	0.865192	590.609	590.636	0.0272	70.5184	70.2915	70.986	0.694539	0.30686	15.4123	1.01221	-69.0569	0.575153
1203	TRUE	0.632942	590.753	590.805	0.0524	66.6399	57.6236	67.583	9.95938	4.01388	-113.267	1.10136	-69.4717	0.575314
1204	TRUE	0.453837	590.911	590.917	0.006	73.9209	73.0984	74.2721	1.17374	0.404734	-54.9146	1.09904	-66.5229	0.711016
1205	TRUE	0.567356	592.45	592.459	0.0088	74.6645	72.276	74.7882	2.51224	1.04499	-279.766	1.03966	-60.2424	0.761313
1206	TRUE	0.749856	592.6	592.635	0.0356	73.4535	68.8965	73.9877	5.09125	1.97506	-136.966	1.00328	-64.5548	0.636707
1207	TRUE	0.351888	592.741	592.745	0.0044	71.9462	71.591	72.0907	0.499614	0.197319	-80.7567	1.02263	-70.4742	0.591591
1208	TRUE	0.469393	592.838	592.897	0.0592	72.0497	71.136	73.3134	2.1774	0.722401	24.6999	1.02252	-69.5745	0.578378
1209	TRUE	0.443714	593.01	593.014	0.004	70.1956	69.587	71.2792	1.6922	0.476107	211.525	1.2304	-69.5692	0.646847
1210	TRUE	0.687847	593.15	593.153	0.0036	68.8092	65.6252	71.0729	5.44769	1.99619	-1636.2	1.01068	-75.7449	0.555511
1211	TRUE	0.982201	593.276	593.326	0.05	70.1352	68.5383	73.1993	4.66097	1.43483	-48.0762	1.05031	-77.4361	0.540967
1212	TRUE	0.923253	593.412	593.432	0.0196	64.9347	64.5749	74.0036	9.42865	3.46168	174.61	1.31357	-78.5624	0.453663
1213	TRUE	0.657057	593.599	593.602	0.0036	74.2741	73.8745	75.748	1.87342	0.694985	529.905	1.02098	-76.0161	0.539251
1214	TRUE	0.808024	593.794	593.8	0.0052	70.9768	70.422	71.683	1.26094	0.410199	32.5829	1.21328	-78.1517	0.530916
1215	TRUE	0.94428	593.9	593.905	0.0048	77.6387	76.3986	81.8337	5.43508	2.35786	1135.22	1.0004	-75.9365	0.591879
1216	TRUE	0.918113	594.046	594.053	0.0068	68.6739	67.902	72.8453	4.94333	2.28223	729.005	1.00053	-78.6985	0.485357
1217	TRUE	0.519484	594.262	594.263	0.0016	74.1149	73.9457	74.8185	0.872818	0.366946	545.511	1.05325	-79.2204	0.53178
1218	TRUE	0.714399	594.347	594.349	0.0024	77.419	77.1295	78.6881	1.5586	0.591057	640.141	1.071	-64.8958	0.754375
					0.0179749
