# Supplementary material for: Bazedoxifene reverses sexually dimorphic autistic-like abnormalities in biallelic MDGA1-mutant mice
Source: EMBO Mol Med. 2026 Mar 20;18(4):1358–98. doi: 10.1038/s44321-026-00402-y (PMC13084050; doi:10.1038/s44321-026-00402-y)
Supplement: Supplementary file 20 — Source data Fig. 7 [file 44321_2026_402_MOESM20_ESM.zip › Panel I and J/Batch4/Mdga1-KI_sham_288.xlsx]

## Sheet: Sheet1
ID	Accepted	Score	Begin Time (s)	End Time (s)	Call Length (s)	Principal Frequency (kHz)	Low Freq (kHz)	High Freq (kHz)	Delta Freq (kHz)	Frequency Standard Deviation (kHz)	Slope (kHz/s)	Sinuosity	Mean Power (dB/Hz)	Tonality
1	TRUE	0.833483	4.4197	4.4217	0.002	74.0671	73.791	74.0938	0.302814	0.114253	113.873	1.03232	-73.6925	0.569931
2	TRUE	0.712915	4.9749	4.9793	0.0044	74.1857	72.3599	76.0263	3.66643	1.17205	805.901	1.02601	-75.0535	0.611599
3	TRUE	0.5063	5.83452	5.83772	0.0032	80.4072	79.5731	80.9264	1.35334	0.476664	-132.406	1.42058	-80.166	0.50009
4	TRUE	0.538152	5.97852	5.98652	0.008	81.5071	80.7003	82.1999	1.49958	0.690813	171.749	1.01765	-66.5287	0.649884
5	TRUE	0.298765	6.06454	6.06814	0.0036	70.8384	68.1816	71.9962	3.81462	1.37165	1152.35	1.02704	-80.4569	0.498863
6	TRUE	0.965544	6.34494	6.34934	0.0044	73.8721	72.6772	74.1096	1.43243	0.402803	221.879	1.0849	-69.0492	0.702221
7	TRUE	0.525467	6.44494	6.44734	0.0024	74.3881	73.8537	75.5236	1.66993	0.614094	695.805	1.02149	-73.0257	0.535896
8	TRUE	0.981548	6.54374	6.54574	0.002	76.5313	75.2265	76.9098	1.68329	0.658523	821.289	1.10437	-65.0959	0.769035
9	TRUE	0.765606	6.62974	6.63614	0.0064	84.8458	80.7044	89.0541	8.34966	2.41584	1185.23	1.06215	-72.0563	0.656367
10	TRUE	0.969359	6.72294	6.73014	0.0072	75.5996	69.9748	77.1137	7.13888	2.10838	984.781	1.00085	-68.5676	0.738589
11	TRUE	0.71648	6.98574	6.98734	0.0016	67.0886	66.1624	67.6586	1.49626	0.597287	935.162	1.00886	-79.1706	0.50556
12	TRUE	0.463279	7.27697	7.28017	0.0032	68.7197	67.0646	69.1502	2.08556	0.745316	638.594	1.07388	-73.8562	0.638024
13	TRUE	0.936825	7.59297	7.60017	0.0072	74.1406	71.3573	81.0278	9.67049	2.77101	1249.93	1.02546	-78.9888	0.540899
14	TRUE	0.933432	7.69577	7.69737	0.0016	72.713	71.2702	74.5121	3.2419	1.28418	2026.18	1.00086	-64.2098	0.843154
15	TRUE	0.484486	7.91937	7.92497	0.0056	73.1709	69.3783	73.5197	4.14143	1.35698	675.66	1.12748	-61.7653	0.809121
16	TRUE	0.367883	9.84221	9.92261	0.0804	85.0325	66.9141	87.61	20.6959	9.11018	-254.154	1.07268	-72.7715	0.59625
17	TRUE	0.32496	10.0346	10.0842	0.0496	83.9409	70.913	93.2732	22.3602	10.0807	-395.346	1.04423	-70.182	0.590298
18	TRUE	0.977862	10.1942	10.1958	0.0016	81.3264	80.0795	81.6826	1.60314	0.645323	-779.302	1.38617	-60.1913	0.771438
19	TRUE	0.910291	10.325	10.3446	0.0196	69.9221	68.567	80.6704	12.1034	5.36392	-740.506	1.07384	-70.7586	0.529796
20	TRUE	0.523134	10.483	10.5302	0.0472	66.2698	46.664	67.0452	20.3812	7.49403	428.015	1.02814	-76.4194	0.527216
21	TRUE	0.351076	10.6334	10.6578	0.0244	72.5064	40.0902	88.7728	48.6826	16.0812	37.2559	5.17276	-72.9338	0.534958
22	TRUE	0.916684	10.7494	10.7514	0.002	79.0553	78.2359	79.5184	1.28251	0.50588	-665.428	1.02121	-72.4507	0.574849
23	TRUE	0.370216	10.9186	10.9262	0.0076	69.1744	39.9726	69.4542	29.4816	10.9888	4054.5	1.11409	-66.0842	0.716308
24	TRUE	0.624828	11.0118	11.019	0.0072	73.0006	70.7332	73.5742	2.84097	0.783338	-217.969	1.20579	-68.8159	0.72187
25	TRUE	0.317746	11.0955	11.0971	0.0016	79.4702	78.7933	79.7908	0.997506	0.403004	-623.441	1.0194	-77.3125	0.557059
26	TRUE	0.520062	11.2047	11.2063	0.0016	78.7026	78.4532	78.7738	0.320627	0.129065	-155.86	1.04572	-68.8512	0.718194
27	TRUE	0.522425	11.3171	11.3191	0.002	79.0286	78.374	79.1845	0.810474	0.2963	-320.627	1.12763	-74.0844	0.597444
28	TRUE	0.943266	11.4059	11.4075	0.0016	68.2592	67.6091	68.7313	1.12219	0.445538	701.372	1.00392	-80.1735	0.484449
29	TRUE	0.866186	11.5963	11.6011	0.0048	75.2486	73.7895	76.6949	2.90542	1.21916	571.396	1.06157	-78.2475	0.529651
30	TRUE	0.904467	11.8747	11.9307	0.056	84.0566	56.2393	109.692	53.4527	14.7249	391.813	7.07387	-91.8599	0.214884
31	TRUE	0.506593	11.9995	12.0055	0.006	72.3447	72.0173	72.6582	0.640937	0.262303	-93.8575	1.01117	-75.2854	0.578526
32	TRUE	0.581917	12.1067	12.1091	0.0024	80.1073	79.5729	80.3745	0.801568	0.293893	-333.986	1.00942	-69.9133	0.718114
33	TRUE	0.352939	12.2163	12.2191	0.0028	80.1352	79.1666	80.3467	1.18009	0.40987	-333.986	1.14379	-63.0371	0.731948
34	TRUE	0.850927	12.3315	12.3335	0.002	80.0681	78.986	80.5446	1.5586	0.599135	-779.302	1.02713	-68.999	0.743866
35	TRUE	0.948431	12.4603	12.4623	0.002	79.457	79.1809	79.4838	0.302814	0.114253	113.873	1.03232	-70.5027	0.60758
36	TRUE	0.48853	12.5487	12.5603	0.0116	74.5778	68.235	75.9158	7.68078	3.82213	631.149	1.03108	-79.7832	0.547626
37	TRUE	0.641896	12.7031	12.7207	0.0176	68.7104	67.6464	71.0854	3.43898	1.30998	-115.529	1.1922	-69.0505	0.5962
38	TRUE	0.974292	12.8019	12.8095	0.0076	75.5726	66.4089	77.1611	10.7522	3.99175	-1223.71	1.67303	-78.1808	0.505723
39	TRUE	0.917769	13.4899	13.4915	0.0016	68.3549	67.0724	68.5954	1.52298	0.642088	935.162	1.09744	-70.2161	0.601455
40	TRUE	0.551941	13.5951	13.6103	0.0152	68.5563	66.8004	79.5043	12.7039	5.95124	797.59	1.00749	-69.9493	0.638329
41	TRUE	0.919169	13.9295	13.9347	0.0052	84.6242	83.8015	85.1802	1.37867	0.439014	-95.4405	1.15742	-69.5004	0.739697
42	TRUE	0.424721	14.0263	14.0295	0.0032	84.3058	82.6433	84.5656	1.92228	0.687611	572.106	1.10544	-68.0798	0.673591
43	TRUE	0.616542	14.1231	14.1707	0.0476	70.5177	67.7062	85.0328	17.3266	7.59838	335.269	1.05313	-74.454	0.543294
44	TRUE	0.751529	14.2495	14.2559	0.0064	71.9812	68.4201	72.3879	3.96781	1.47312	632.518	1.04079	-67.1944	0.721319
45	TRUE	0.379933	14.3515	14.3539	0.0024	69.2906	68.9566	70.0922	1.13555	0.420241	473.147	1.02178	-67.7698	0.68188
46	TRUE	0.947383	14.5375	14.5403	0.0028	69.9311	68.1424	71.1854	3.04299	1.12863	1143.33	1.01144	-66.3923	0.80557
47	TRUE	0.740415	14.8023	14.8851	0.0828	70.4406	63.0447	84.642	21.5972	6.57813	-111.773	1.22106	-66.6692	0.651382
48	TRUE	0.576136	14.9615	14.9663	0.0048	73.0275	70.9085	73.9847	3.07618	1.24136	662.08	1.0014	-67.2047	0.703167
49	TRUE	0.468886	15.0468	15.0504	0.0036	68.8908	67.1689	69.6924	2.52345	0.954908	771.655	1.03751	-69.6388	0.612131
50	TRUE	0.946985	15.1572	15.1588	0.0016	68.3816	67.9809	68.6043	0.623441	0.249933	389.651	1.00816	-64.7671	0.782519
51	TRUE	0.742748	15.312	15.3208	0.0088	68.6498	66.5197	71.1732	4.65354	1.44383	-531.562	1.00661	-57.7705	0.793659
52	TRUE	0.983366	15.3956	15.4	0.0044	66.2191	65.1809	66.8574	1.67644	0.52173	383.261	1.00055	-62.3387	0.765376
53	TRUE	0.773988	15.498	15.4996	0.0016	81.2205	80.223	81.5055	1.28251	0.516259	-623.441	1.32433	-61.5927	0.78053
54	TRUE	0.985289	15.5712	15.5884	0.0172	73.4176	67.9382	81.2878	13.3496	4.84821	841.993	1.05024	-62.949	0.781153
55	TRUE	0.93547	15.7048	15.7184	0.0136	67.5025	63.12	68.0192	4.89915	2.28335	-421.132	1.03463	-62.1865	0.767891
56	TRUE	0.788811	15.8112	15.8244	0.0132	54.7174	53.2778	57.821	4.54317	1.64247	302.792	1.0169	-69.7985	0.717088
57	TRUE	0.656233	15.926	15.9364	0.0104	76.2705	73.9422	78.8676	4.92546	1.82905	226.48	1.42581	-65.2255	0.776022
58	TRUE	0.771324	16.0616	16.0672	0.0056	73.0897	72.7877	73.5127	0.725042	0.274103	-33.1064	1.06584	-61.9297	0.704215
59	TRUE	0.556323	16.1636	16.166	0.0024	68.3083	67.3732	69.9115	2.5383	0.924379	1057.62	1.01082	-60.7792	0.785597
60	TRUE	0.434696	16.3024	16.3128	0.0104	72.2209	66.0087	77.5795	11.5708	3.55567	1059.78	1.01261	-61.6509	0.790677
61	TRUE	0.663372	16.47	16.476	0.006	67.3452	65.2863	68.16	2.87371	1.0929	-476.353	1.00237	-56.1322	0.85035
62	TRUE	0.973361	16.5876	16.598	0.0104	72.6251	70.4841	74.668	4.18392	1.55966	348.025	1.02294	-71.6573	0.662729
63	TRUE	0.537376	16.7216	16.7408	0.0192	108.123	101.727	109.088	7.36071	3.16213	348.428	1.08583	-80.4254	0.475507
64	TRUE	0.495309	17.2928	17.3304	0.0376	65.2082	64.686	69.7523	5.06625	2.38275	-124.507	1.01355	-68.9547	0.639842
65	TRUE	0.851008	17.4144	17.4232	0.0088	66.1301	62.6248	67.6376	5.0128	1.94389	553.626	1.02032	-79.1081	0.491857
66	TRUE	0.490731	18.122	18.1272	0.0052	75.6268	75.1773	78.1862	3.00893	1.18638	-585.718	1.15314	-76.0811	0.530938
67	TRUE	0.911779	18.2688	18.2708	0.002	72.7306	71.8979	73.2338	1.33595	0.556391	-728.409	1.03626	-72.9956	0.555096
68	TRUE	0.506406	18.4404	18.4496	0.0092	68.8754	67.4652	70.6014	3.13623	0.912147	-296.679	1.01668	-62.0019	0.785253
69	TRUE	0.924609	18.5228	18.5316	0.0088	80.6729	79.8989	80.8631	0.964183	0.328215	86.8168	1.02306	-69.5383	0.639652
70	TRUE	0.966653	18.62	18.63	0.01	76.0508	72.1989	80.4149	8.21607	2.88171	-915.434	1.24281	-61.1475	0.800647
71	TRUE	0.629907	18.7268	18.79	0.0632	67.6509	67.6105	79.0131	11.4026	5.80657	-191.697	1.00273	-57.7309	0.760567
72	TRUE	0.767626	18.8728	18.8784	0.0056	69.77	69.4549	70.5068	1.05187	0.465003	-185.775	1.00162	-66.5348	0.696997
73	TRUE	0.999249	18.966	18.9692	0.0032	76.7218	74.614	77.9093	3.29533	1.30509	1159.68	1.07558	-59.8894	0.841572
74	TRUE	0.620954	19.0652	19.07	0.0048	73.3269	72.6292	73.6832	1.05391	0.346416	-148.54	1.07713	-62.1566	0.802197
75	TRUE	0.92394	19.1672	19.1688	0.0016	68.7777	68.5551	69.1785	0.623441	0.249933	389.651	1.00816	-70.9643	0.709841
76	TRUE	0.56479	19.6288	19.638	0.0092	80.916	66.6067	81.7374	15.1307	5.81233	1658.1	1.15846	-81.1674	0.399201
77	TRUE	0.823045	19.8172	19.8296	0.0124	84.5774	75.6864	86.9618	11.2754	4.76564	937.805	1.00521	-77.111	0.534106
78	TRUE	0.786732	20.1605	20.1641	0.0036	72.4457	70.939	72.943	2.00392	0.695948	553.495	1.03577	-75.0453	0.59975
79	TRUE	0.588273	20.2673	20.2717	0.0044	79.6081	78.2918	79.7901	1.49825	0.521574	349.004	1.01119	-69.335	0.697547
80	TRUE	0.679246	20.3585	20.3713	0.0128	72.3793	61.1462	75.3936	14.2474	5.54643	1112.42	1.00271	-81.8524	0.452791
81	TRUE	0.36884	20.5717	20.5753	0.0036	79.0774	76.7321	82.7661	6.03402	1.79086	1437.6	1.03767	-81.2955	0.498249
82	TRUE	0.490711	20.7129	20.7285	0.0156	80.7267	76.186	80.7721	4.58617	1.35094	234.537	1.06706	-73.4432	0.542002
83	TRUE	0.955236	20.8257	20.8273	0.0016	74.0143	73.7649	74.0856	0.320627	0.129065	155.86	1.04572	-78.9916	0.467337
84	TRUE	0.887289	20.9201	20.9357	0.0156	64.9687	58.7295	69.3393	10.6098	4.99498	681.301	1.00398	-84.3756	0.44278
85	TRUE	0.801514	21.6657	21.6693	0.0036	83.0573	73.0047	110.402	37.3973	12.521	10414.9	1.00008	-76.1677	0.447642
86	TRUE	0.490631	21.7885	21.7913	0.0028	73.3157	72.0094	74.3548	2.34533	0.862411	876.494	1.00686	-76.0985	0.597052
87	TRUE	0.886347	22.0041	22.0157	0.0116	56.1374	54.5075	60.7449	6.23744	2.36339	490.745	1.01851	-76.7651	0.543398
88	TRUE	0.277621	22.1241	22.1257	0.0016	72.8686	72.646	73.2694	0.623441	0.249933	389.651	1.00816	-71.5924	0.661686
89	TRUE	0.939964	22.4309	22.4429	0.012	80.1029	76.584	91.4312	14.8472	3.76247	1096.75	1.02738	-60.5913	0.802918
90	TRUE	0.607448	23.2077	23.2109	0.0032	69.4602	68.2949	70.3434	2.04845	0.858075	-757.654	1.08655	-68.0758	0.65375
91	TRUE	0.596183	23.3353	23.3377	0.0024	72.6427	72.0193	75.0474	3.02814	1.07123	-779.302	1.80075	-66.454	0.670506
92	TRUE	0.889797	23.4613	23.4633	0.002	70.5527	69.0119	70.8555	1.84361	0.663443	-620.261	1.34896	-64.8028	0.647714
93	TRUE	0.969714	23.6101	23.6141	0.004	66.6226	65.5539	67.0828	1.52892	0.549587	-403.82	1.02311	-59.7176	0.786745
94	TRUE	0.90686	23.7449	23.7521	0.0072	66.5351	64.9697	69.9475	4.97778	1.4776	-614.483	1.0411	-65.5152	0.65219
95	TRUE	0.821869	23.8893	23.9265	0.0372	66.0611	63.4896	67.3056	3.81606	1.12495	-32.6136	1.06641	-62.246	0.707759
96	TRUE	0.472177	24.0185	24.0201	0.0016	65.1793	64.3243	65.3396	1.01532	0.428059	623.441	1.08105	-69.7612	0.773419
97	TRUE	0.868979	24.1918	24.1934	0.0016	68.1807	67.869	69.7393	1.87032	0.794735	-1168.95	1.08341	-68.0484	0.666513
98	TRUE	0.719559	24.2838	24.339	0.0552	70.7678	60.3844	73.8477	13.4634	5.83945	-257.378	1.11363	-69.505	0.644791
99	TRUE	0.816445	24.5942	24.597	0.0028	66.7905	66.2264	67.4881	1.26173	0.445911	-454.151	1.00193	-67.6021	0.637079
100	TRUE	0.628133	24.7266	24.7542	0.0276	71.7422	61.7736	71.7448	9.97118	5.07216	366.16	1.00479	-71.7689	0.698208
101	TRUE	0.830911	24.8694	24.8726	0.0032	72.4141	71.286	73.0969	1.81095	0.635409	-572.106	1.01728	-65.9676	0.718705
102	TRUE	0.466836	25.0002	25.0262	0.026	65.6691	65.1281	72.1057	6.97766	3.54882	273.376	1.00305	-68.7965	0.72803
103	TRUE	0.582311	25.1058	25.2134	0.1076	68.8999	66.0749	70.2727	4.19775	1.51447	28.1213	1.01772	-61.3667	0.79173
104	TRUE	0.906657	25.2846	25.3122	0.0276	69.004	65.8152	70.4721	4.65691	1.68123	123.088	1.07528	-60.3535	0.845442
105	TRUE	0.758802	25.4098	25.4346	0.0248	66.9724	66.5152	69.3029	2.78768	1.01815	-102.344	1.00456	-63.8294	0.759662
106	TRUE	0.638046	25.5538	25.561	0.0072	76.4768	75.9611	76.9316	0.970517	0.346649	-35.695	1.07502	-70.4385	0.648095
107	TRUE	0.822691	25.6602	25.6658	0.0056	65.9957	64.2293	67.4927	3.26343	0.998597	598.957	1.0217	-66.3975	0.776196
108	TRUE	0.517667	25.791	25.8594	0.0684	67.6277	65.5876	71.8462	6.2586	2.02077	-56.1214	1.05552	-59.752	0.778322
109	TRUE	0.573746	26.0034	26.0542	0.0508	63.3279	59.9286	71.5885	11.6598	3.6001	-167.206	1.14737	-56.9368	0.787696
110	TRUE	0.826476	26.1186	26.1254	0.0068	68.0837	66.5499	70.147	3.59706	1.07762	471.966	1.01965	-58.1193	0.790195
111	TRUE	0.709065	26.3322	26.3362	0.004	66.1596	65.1873	67.3694	2.18204	0.823009	-614.164	1.02173	-62.1581	0.731705
112	TRUE	0.926305	26.4438	26.4462	0.0024	71.8204	71.0857	72.5552	1.46954	0.529095	-612.309	1	-61.5177	0.781926
113	TRUE	0.888691	26.6418	26.6582	0.0164	77.6035	69.2833	78.0875	8.80418	4.34539	538.675	1.00011	-62.2671	0.773251
114	TRUE	0.557609	26.7702	26.7726	0.0024	80.03	78.2264	80.4975	2.27111	0.803421	584.476	1.63639	-63.9876	0.736532
115	TRUE	0.967356	29.2907	29.2971	0.0064	74.2161	74.0382	75.6225	1.5843	0.535309	-250.701	1.01153	-73.1656	0.529727
116	TRUE	0.73168	29.5471	29.5491	0.002	74.0945	73.9965	74.3973	0.400784	0.153333	176.854	1.03234	-68.4659	0.681197
117	TRUE	0.987743	29.6463	30.1263	0.48	71.8937	63.6817	89.0432	25.3615	9.38011	-34.7495	4.88133	-73.4351	0.43755
118	TRUE	0.942082	29.6339	29.6519	0.018	72.0129	69.3223	74.2186	4.89631	2.12431	111.733	1.17018	-74.122	0.634224
119	TRUE	0.744326	30.2243	30.2275	0.0032	73.7462	73.2786	73.954	0.675395	0.245076	-219.565	1.00554	-67.4901	0.710823
120	TRUE	0.837138	30.5115	30.5291	0.0176	73.3677	69.4864	79.8529	10.3666	3.99177	-371.109	1.45287	-75.1345	0.594171
121	TRUE	0.997199	30.6279	30.6299	0.002	73.6126	73.6126	73.6126	1.42109e-14	5.50384e-15	1.01506e-12	1	-66.3563	0.660582
122	TRUE	0.721464	30.7223	30.7247	0.0024	72.1085	69.971	72.4944	2.52345	0.949078	1001.96	1.12618	-70.942	0.612531
123	TRUE	0.979328	30.9995	31.0023	0.0028	67.652	66.1464	68.7411	2.59467	1.14075	907.846	1.01459	-78.0573	0.488702
124	TRUE	0.918746	32.6032	32.6144	0.0112	89.0523	88.2566	94.4308	6.17423	2.15284	603.445	1.05929	-67.6047	0.725636
125	TRUE	0.643604	33.7692	33.7952	0.026	110.72	99.0675	112.694	13.627	4.99544	461.528	1.29229	-83.4896	0.407959
126	TRUE	0.660599	33.9804	33.9856	0.0052	74.5152	73.6395	76.8723	3.2328	1.30738	652.789	1.00459	-74.2031	0.599754
127	TRUE	0.987755	34.1464	34.2412	0.0948	63.9479	61.7878	76.4194	14.6316	3.01213	-61.1217	1.0883	-67.7484	0.577126
128	TRUE	0.443329	34.3148	34.3396	0.0248	72.6769	66.3089	73.5176	7.20865	2.63778	-231.647	1.08449	-70.1789	0.649982
129	TRUE	0.438222	34.466	34.4712	0.0052	67.4879	63.1461	70.7981	7.652	2.62703	-1543.76	1.09388	-71.5731	0.666745
130	TRUE	0.515824	34.6016	34.6236	0.022	66.4959	64.9744	67.2207	2.24636	0.617725	43.1585	1.04785	-66.4777	0.650338
131	TRUE	0.412334	34.6936	34.7256	0.032	68.3217	66.8272	69.4509	2.62373	0.89675	-36.0797	1.05724	-71.5907	0.611404
132	TRUE	0.81076	34.836	34.842	0.006	74.1235	72.322	74.3101	1.98806	0.877384	-349.92	1.01254	-68.9604	0.706806
133	TRUE	0.983826	35.1064	35.12	0.0136	59.6408	58.6442	69.8761	11.2319	5.09524	825.689	1	-72.6202	0.579197
134	TRUE	0.919515	35.414	35.4384	0.0244	63.1667	54.4434	65.5346	11.0912	5.16807	435.734	1.01939	-76.2251	0.465639
135	TRUE	0.7446	35.5268	35.5292	0.0024	71.0032	69.2664	71.5376	2.27111	0.855036	946.295	1.05147	-68.5187	0.650574
136	TRUE	0.701846	35.63	35.6404	0.0104	68.6795	67.1155	70.2332	3.11769	0.964597	223.557	1.0809	-65.2729	0.791312
137	TRUE	0.587384	36.5196	36.5252	0.0056	71.8336	71.5464	72.9049	1.35852	0.560002	242.834	1	-75.5136	0.542976
138	TRUE	0.380625	36.7068	36.7088	0.002	73.2732	72.9571	73.5627	0.605629	0.218335	290.727	1.00254	-72.8516	0.588345
139	TRUE	0.718253	38.9457	38.9517	0.006	80.3004	80.2834	80.8536	0.570253	0.196636	-85.4939	1.00829	-76.7107	0.43781
140	TRUE	0.98473	39.8457	39.8473	0.0016	75.2769	74.8761	75.4996	0.623441	0.249933	389.651	1.00816	-69.7617	0.65724
141	TRUE	0.991676	39.9369	39.9425	0.0056	73.2102	69.3631	73.9931	4.62999	1.93845	839.592	1.00228	-70.7845	0.662652
142	TRUE	0.748843	41.199	41.2022	0.0032	73.457	72.9597	79.6097	6.65004	2.24172	-1629.73	1.24473	-62.9884	0.730968
143	TRUE	0.652659	41.2734	41.317	0.0436	67.6833	64.2609	79.8529	15.592	5.96389	-365.384	1.0131	-64.8259	0.713109
144	TRUE	0.928852	41.3834	41.423	0.0396	55.8371	54.7387	64.6788	9.94007	3.29591	-225.932	1.08961	-67.0025	0.728605
145	TRUE	0.810896	41.517	41.5434	0.0264	69.0136	63.9514	72.1385	8.18717	3.17014	-309.673	1.00686	-63.9432	0.692537
146	TRUE	0.895623	41.6702	41.6782	0.008	72.941	71.8401	94.9354	23.0954	8.40781	2853.68	1.1546	-70.5777	0.646087
147	TRUE	0.943579	41.7922	41.799	0.0068	68.4315	67.7786	69.479	1.70047	0.550763	-204.375	1.03402	-57.6766	0.766345
148	TRUE	0.997473	41.8802	41.8826	0.0024	53.3908	52.99	54.8603	1.87032	0.709095	779.302	1.05909	-79.9428	0.551574
149	TRUE	0.986452	41.9766	41.9874	0.0108	75.2117	71.7341	79.4348	7.70067	2.89886	675.807	1.1535	-67.126	0.704864
150	TRUE	0.945305	42.0866	42.1434	0.0568	73.3882	72.3367	75.4236	3.08693	0.716464	33.1855	1.01038	-67.5673	0.58474
151	TRUE	0.956444	42.2278	42.2562	0.0284	55.7929	54.415	65.1482	10.7332	4.83581	366.635	1.05625	-70.7696	0.665589
152	TRUE	0.519784	42.3514	42.3542	0.0028	69.1399	67.7223	70.0231	2.3008	0.840968	849.987	1.01347	-66.6177	0.790222
153	TRUE	0.475066	42.4758	42.4782	0.0024	71.7999	71.3991	72.0003	0.601176	0.22042	-250.49	1.00609	-54.9277	0.83804
154	TRUE	0.903499	42.6014	42.6038	0.0024	68.6555	67.5199	69.5906	2.07072	0.746706	-862.798	1.00151	-57.1152	0.855177
155	TRUE	0.574677	42.7126	42.7146	0.002	71.784	71.3209	72.2739	0.952975	0.366077	488.574	1.00178	-56.3056	0.80852
156	TRUE	0.823925	42.8246	42.8282	0.0036	79.6129	77.9059	81.3199	3.41408	1.21948	1004.66	1.00452	-58.936	0.867407
157	TRUE	0.849951	43.0534	43.1434	0.09	70.1117	66.804	72.0656	5.2616	1.18157	-32.0916	1.01366	-64.7683	0.638753
158	TRUE	0.764857	43.239	43.2818	0.0428	69.6674	69.6235	82.309	12.6856	5.77183	-300.826	1.00624	-64.3569	0.653528
159	TRUE	0.921923	43.3878	43.4002	0.0124	69.4298	69.0888	74.4942	5.40537	2.65095	441.421	1.00063	-68.9973	0.657664
160	TRUE	0.980924	43.4822	43.487	0.0048	68.6142	67.1508	69.5898	2.43893	0.925215	514.628	1.00775	-69.3119	0.713505
161	TRUE	0.695605	43.5638	43.6054	0.0416	66.4808	66.1581	69.1718	3.01375	1.35993	-68.4164	1.0015	-67.2741	0.662745
162	TRUE	0.776809	43.763	43.773	0.01	71.0469	67.3313	71.5727	4.24142	1.79081	402.74	1.07438	-65.9506	0.784358
163	TRUE	0.595034	43.8774	43.8806	0.0032	83.9504	83.7425	85.6129	1.87032	0.592044	-378.827	1.24591	-67.5177	0.672893
164	TRUE	0.838855	44.0102	44.0138	0.0036	69.5823	69.3374	70.5324	1.19493	0.362253	-262.691	1.05622	-63.243	0.66493
165	TRUE	0.638038	44.139	44.141	0.002	67.3156	67.2577	68.4867	1.22907	0.486377	-518.474	1.18028	-62.106	0.737641
166	TRUE	0.991258	44.2546	44.3538	0.0992	65.7996	65.061	67.3292	2.2682	0.647461	-1.49107	1.01572	-59.1954	0.786798
167	TRUE	0.840209	44.4454	44.5398	0.0944	67.2318	64.9605	86.2743	21.3139	9.84809	-220.14	1.03329	-70.992	0.540936
168	TRUE	0.81851	44.6742	44.7314	0.0572	71.0557	65.8876	72.1165	6.22887	2.39198	-74.9617	1.05477	-65.716	0.654091
169	TRUE	0.989257	44.8162	44.8182	0.002	73.3915	73.3915	73.3915	1.42109e-14	4.20363e-15	-1.24319e-12	1	-67.7651	0.683958
170	TRUE	0.475738	44.8974	44.899	0.0016	81.1939	80.9178	81.2919	0.374065	0.153618	233.791	1.01068	-72.6536	0.640446
171	TRUE	0.637353	45.001	45.0034	0.0024	70.1042	69.7702	70.1413	0.371096	0.138851	-139.161	1.01913	-65.8644	0.708281
172	TRUE	0.466577	45.1035	45.1051	0.0016	68.2382	68.1402	68.5143	0.374065	0.153618	233.791	1.01068	-69.9059	0.639617
173	TRUE	0.91055	45.1999	45.2307	0.0308	67.4285	64.2164	81.4256	17.2093	7.22414	604.891	1.14086	-72.4555	0.59613
174	TRUE	0.626772	45.3299	45.3363	0.0064	70.553	68.8979	72.6385	3.7406	1.36831	-636.375	1.02264	-64.7911	0.695464
175	TRUE	0.864775	45.9215	45.9251	0.0036	74.6305	74.2649	78.1416	3.87667	1.85598	1102.16	1.01753	-70.451	0.69163
176	TRUE	0.881273	46.0207	46.0307	0.01	76.9286	76.1272	78.423	2.29573	0.810147	100.372	1.13209	-71.0545	0.662963
177	TRUE	0.909711	46.1415	46.1447	0.0032	69.7559	68.3161	70.5872	2.27111	0.773882	700.444	1.0099	-65.019	0.773701
178	TRUE	0.991541	46.3339	46.3539	0.02	72.0772	67.2581	78.037	10.7789	2.89162	60.0777	1.39648	-61.4916	0.773193
179	TRUE	0.789145	46.4535	46.4643	0.0108	80.457	69.7007	82.8368	13.1361	5.1425	-1136.36	1.74484	-66.8195	0.737418
180	TRUE	0.828899	47.1307	47.1331	0.0024	80.1691	79.6347	80.9038	1.26915	0.45884	528.812	1.0035	-62.1643	0.815493
181	TRUE	0.687182	47.2171	47.2235	0.0064	73.5684	73.1112	74.9638	1.85255	0.651082	274.603	1.00404	-63.204	0.711247
182	TRUE	0.565345	47.6743	47.6807	0.0064	73.0282	72.5184	73.763	1.24464	0.346974	-170.52	1.01054	-68.2566	0.696305
183	TRUE	0.611407	47.7615	47.7639	0.0024	69.7146	69.1134	69.8556	0.742192	0.281838	306.154	1.03007	-76.145	0.507793
184	TRUE	0.573443	47.9383	47.9431	0.0048	68.5323	67.5007	69.3636	1.8629	0.654919	-418.299	1.00938	-68.1082	0.729035
185	TRUE	0.44826	48.0187	48.0727	0.054	67.4019	60.9097	70.4816	9.57188	3.22003	-118.437	1.11997	-75.4081	0.536278
186	TRUE	0.847835	48.3739	48.3763	0.0024	78.3643	78.0303	78.6983	0.667973	0.240498	-278.322	1	-69.1915	0.716261
187	TRUE	0.493206	48.5419	48.5439	0.002	75.081	72.32	77.5124	5.19238	2.25706	-2946.71	1.01816	-66.75	0.709685
188	TRUE	0.996985	48.6219	48.6319	0.01	73.6018	71.7663	74.0836	2.31727	0.829615	219.301	1.0465	-71.1524	0.648032
189	TRUE	0.962815	48.7339	48.7363	0.0024	73.1023	72.7683	73.7702	1.00196	0.367366	417.483	1.01249	-73.3876	0.621318
190	TRUE	0.507233	48.8255	48.8311	0.0056	80.1101	74.8249	81.2659	6.44107	2.68602	1163.93	1.00118	-79.4214	0.539049
191	TRUE	0.987398	48.9351	48.9375	0.0024	73.1408	72.072	73.5416	1.46954	0.547011	612.309	1.03269	-72.2574	0.667839
192	TRUE	0.981812	49.0275	49.0315	0.004	61.8065	60.2108	64.2557	4.04495	1.37418	1028.78	1.00755	-83.9533	0.452103
193	TRUE	0.547172	49.116	49.1244	0.0084	60.9751	59.2266	66.1397	6.91319	2.72801	798.468	1.00848	-77.5523	0.581075
194	TRUE	0.991396	49.2156	49.224	0.0084	84.9892	61.8022	86.0493	24.2472	10.7702	3204.59	1.11855	-72.5922	0.602572
195	TRUE	0.864248	49.2924	49.322	0.0296	70.9829	67.4723	74.8137	7.34133	2.61144	-86.9378	1.21985	-66.8523	0.72733
196	TRUE	0.40137	49.4244	49.4276	0.0032	71.4445	70.873	72.105	1.23204	0.456591	-414.391	1.00733	-64.9022	0.790061
197	TRUE	0.798219	49.5688	49.5784	0.0096	73.5754	71.3203	76.066	4.74572	2.02228	494.301	1.00102	-76.2811	0.531308
198	TRUE	0.971276	49.654	49.6716	0.0176	72.8295	62.0528	74.2545	12.2016	4.73318	756.833	1.06691	-77.0464	0.542052
199	TRUE	0.826109	49.8132	49.8256	0.0124	63.9415	61.6498	64.8071	3.15726	1.3075	-241.094	1.00441	-67.9241	0.698313
200	TRUE	0.927497	49.9212	49.9448	0.0236	67.4131	65.5657	78.5133	12.9476	5.83171	-546.066	1.01213	-74.8262	0.554302
201	TRUE	0.432601	50.0684	50.0828	0.0144	78.6366	67.5762	79.1201	11.5439	5.79238	-806.862	1.00483	-69.3627	0.640298
202	TRUE	0.763537	50.218	50.2304	0.0124	78.6255	71.3271	84.1018	12.7747	4.45298	963.419	1.01649	-77.9328	0.497954
203	TRUE	0.697809	50.44	50.442	0.002	84.2239	82.8078	85.3371	2.52939	0.9675	1288.87	1.00305	-71.2132	0.682119
204	TRUE	0.958391	50.5584	50.5672	0.0088	80.1259	73.4137	80.4899	7.07622	3.44578	828.736	1.00774	-63.6753	0.766875
205	TRUE	0.890013	51.0084	51.1068	0.0984	72.6979	56.4542	80.8538	24.3996	5.11509	-168.535	1.1717	-64.1869	0.649849
206	TRUE	0.38133	51.2328	51.2344	0.0016	73.1421	72.02	78.005	5.98504	2.41257	-3039.28	1.45164	-64.4261	0.720242
207	TRUE	0.880635	51.3412	51.35	0.0088	69.8261	67.5219	71.1245	3.60258	1.40422	-360.463	1.07805	-67.8026	0.698471
208	TRUE	0.511885	51.4308	51.4332	0.0024	78.5568	77.822	79.2248	1.40274	0.505236	584.476	1.00034	-65.2989	0.708464
209	TRUE	0.974872	51.5152	51.5408	0.0256	79.1387	66.1162	79.2657	13.1495	5.70996	506.277	1.04015	-67.4173	0.644367
210	TRUE	0.815976	51.6444	51.6516	0.0072	70.2618	67.4341	70.6181	3.184	1.22284	-472.855	1.33672	-62.9037	0.806621
211	TRUE	0.52793	51.7684	51.772	0.0036	69.6785	68.2015	70.6953	2.49377	0.771723	-626.59	1.02146	-65.5382	0.713523
212	TRUE	0.748132	51.9248	51.9304	0.0056	69.4353	67.4685	70.8158	3.34729	1.12582	-624.502	1.01354	-57.4356	0.855721
213	TRUE	0.724513	52.0344	52.0364	0.002	80.9654	80.5468	81.7492	1.20235	0.447179	416.688	1.39381	-64.8746	0.767241
214	TRUE	0.954855	52.2024	52.204	0.0016	67.5483	65.6335	69.9976	4.36409	1.72958	-2727.56	1.00067	-61.4517	0.837935
215	TRUE	0.983987	52.2684	52.29	0.0216	68.6516	67.9075	69.5745	1.66702	0.578901	30.1538	1.05375	-59.1188	0.834476
216	TRUE	0.49308	52.3876	52.398	0.0104	70.5603	67.7771	71.0353	3.25822	0.997323	246.613	1.09197	-58.8403	0.853591
217	TRUE	0.805127	52.4756	52.4796	0.004	70.6013	69.7848	71.6032	1.81837	0.593706	446.665	1.00199	-63.1405	0.781208
218	TRUE	0.692345	52.6076	52.6116	0.004	78.7686	76.8463	80.0674	3.22111	1.23013	-897.378	1.12523	-64.247	0.800386
219	TRUE	0.691676	52.7316	52.7444	0.0128	65.11	63.1039	67.4101	4.30619	1.40344	-306.768	1.00854	-65.6017	0.641851
220	TRUE	0.413878	52.832	52.888	0.056	78.0279	67.62	78.3585	10.7385	4.57075	-186.179	1.01025	-65.9569	0.703477
221	TRUE	0.75644	52.9888	53.0056	0.0168	70.8461	68.9643	75.4635	6.49928	2.82437	377.367	1.01658	-66.9107	0.771789
222	TRUE	0.672076	53.0932	53.1124	0.0192	76.3587	68.1723	77.3829	9.2106	3.923	483.086	1.08221	-62.0123	0.799001
223	TRUE	0.830137	53.2	53.24	0.04	70.2939	65.9137	71.4863	5.57254	2.08817	130.896	1.07985	-59.3761	0.785414
224	TRUE	0.991632	53.3152	53.3232	0.008	69.1688	68.466	71.5958	3.12981	0.995977	384.281	1.0416	-57.1869	0.851355
225	TRUE	0.537281	53.424	53.4256	0.0016	82.0664	81.0689	83.0639	1.99501	0.788598	1246.88	1	-73.1084	0.718762
226	TRUE	0.918969	53.6092	53.6224	0.0132	74.1578	70.451	74.176	3.72502	1.60943	294.678	1.01887	-60.8333	0.835941
227	TRUE	0.996756	53.7072	53.7216	0.0144	68.1641	67.5098	73.8998	6.38995	3.11352	452.916	1.00111	-66.4738	0.765452
228	TRUE	0.429035	53.8852	53.8868	0.0016	69.0402	68.5148	69.3876	0.872818	0.347517	-545.511	1.00577	-58.2234	0.793017
229	TRUE	0.99363	53.972	53.98	0.008	71.0305	68.7223	73.027	4.30471	1.29826	-520.474	1.02696	-64.93	0.765526
230	TRUE	0.566416	54.082	54.1012	0.0192	72.0081	68.7499	81.8065	13.0567	3.99089	-656.094	1.03235	-64.06	0.72165
231	TRUE	0.563034	54.1613	54.1941	0.0328	74.896	69.0918	79.7387	10.6469	2.63461	-21.8955	1.1824	-61.8021	0.803619
232	TRUE	0.776191	54.2701	54.2937	0.0236	79.2489	70.512	81.1959	10.6839	4.86133	419.624	1.12927	-69.4353	0.716374
233	TRUE	0.869618	54.4141	54.4157	0.0016	70.8615	70.4874	71.2355	0.74813	0.295724	-467.581	1	-56.157	0.848547
234	TRUE	0.843833	54.4997	54.5045	0.0048	68.3978	67.6775	69.9428	2.26537	0.772256	469.96	1.00551	-58.5156	0.790209
235	TRUE	0.587216	54.7629	54.7733	0.0104	65.6586	59.9161	65.9289	6.01278	2.75722	-595.756	1.00957	-55.6026	0.831949
236	TRUE	0.85671	54.9065	54.9093	0.0028	67.768	67.1148	68.6883	1.57345	0.556718	-565.48	1.00439	-56.3276	0.842195
237	TRUE	0.930173	54.9901	54.9945	0.0044	71.872	71.3822	72.9185	1.53634	0.529878	357.991	1.02495	-54.9877	0.853627
238	TRUE	0.693712	55.1977	55.2045	0.0068	70.6722	67.896	71.104	3.208	1.31226	467.107	1.00037	-68.1482	0.778641
239	TRUE	0.942491	55.2901	55.3093	0.0192	80.7195	70.2768	83.0934	12.8166	6.05037	741.648	1.07324	-72.4729	0.601695
240	TRUE	0.827836	55.3861	55.4069	0.0208	72.4307	70.9908	81.9243	10.9335	4.06326	531.295	1.00741	-66.3469	0.726999
241	TRUE	0.964657	55.7409	55.9309	0.19	71.3875	66.3372	76.734	10.3968	4.0948	32.1359	5.58534	-63.1624	0.691209
242	TRUE	0.799756	55.4821	55.5009	0.0188	70.3072	68.8303	80.8198	11.9895	4.28831	669.152	1.02778	-70.9024	0.646811
243	TRUE	0.501398	55.5777	55.6049	0.0272	78.9091	69.3125	82.8569	13.5444	4.96255	386.836	1.22432	-70.965	0.710871
244	TRUE	0.881646	55.8209	55.8469	0.026	77.3022	68.903	83.1315	14.2286	5.09996	552.059	1.05291	-63.2466	0.782518
245	TRUE	0.974236	55.9281	55.9477	0.0196	70.908	69.9449	79.565	9.62008	4.49627	530.236	1.01736	-55.5583	0.846636
246	TRUE	0.886438	56.0297	56.0441	0.0144	68.1569	67.8081	68.528	0.719926	0.137053	15.4197	1.01394	-59.1273	0.792069
247	TRUE	0.69323	56.1493	56.1677	0.0184	73.5118	72.3112	80.0399	7.72877	2.82601	398.912	1.13371	-64.0058	0.784033
248	TRUE	0.508804	56.2465	56.2481	0.0016	78.7685	78.4033	80.0243	1.62095	0.673737	1013.09	1.05317	-79.0016	0.546986
249	TRUE	0.641251	56.4405	56.4613	0.0208	77.9039	67.1315	78.4988	11.3672	4.67161	533.399	1.11278	-74.2816	0.634738
250	TRUE	0.991868	56.5605	56.5677	0.0072	72.401	72.1171	72.7393	0.622205	0.19451	22.3231	1.02703	-63.2247	0.775313
251	TRUE	0.90441	56.6753	56.6849	0.0096	69.7361	68.3133	70.5236	2.21027	0.650739	15.807	1.15295	-67.4545	0.730782
252	TRUE	0.820023	56.7741	56.7869	0.0128	66.762	64.4188	69.185	4.76616	1.62275	340.876	1.03578	-77.4489	0.541196
253	TRUE	0.580285	56.8965	56.9521	0.0556	70.6537	65.2349	74.8322	9.59726	1.66277	-85.5994	1.07067	-57.0322	0.783666
254	TRUE	0.626116	57.0413	57.0457	0.0044	66.7308	66.4265	67.3097	0.883209	0.27138	181.526	1.01261	-67.0091	0.728298
255	TRUE	0.70224	57.2105	57.2357	0.0252	73.0947	67.6652	74.5899	6.92465	2.37873	213.467	1.08536	-65.124	0.776355
256	TRUE	0.828813	57.3137	57.3297	0.016	69.0952	67.3332	75.0742	7.74099	2.11739	517.02	1.02212	-60.1055	0.852184
257	TRUE	0.997354	57.4201	57.4233	0.0032	66.2308	65.8926	66.6587	0.766081	0.299251	238.33	1.00099	-62.0794	0.761298
258	TRUE	0.916489	57.5085	57.5173	0.0088	67.5904	65.6897	69.6028	3.91315	1.69777	468.216	1.00343	-70.1105	0.634041
259	TRUE	0.952449	57.6873	57.6997	0.0124	73.089	68.6755	75.46	6.7845	2.50139	593.084	1.01913	-71.5741	0.659753
260	TRUE	0.719666	57.8177	57.8501	0.0324	67.8996	67.6553	72.9279	5.27259	1.61417	-85.0022	1.05365	-62.6752	0.707774
261	TRUE	0.998883	57.9205	57.9409	0.0204	73.7148	69.123	74.699	5.57592	2.48164	275.87	1.04947	-67.972	0.718507
262	TRUE	0.393266	58.0213	58.0381	0.0168	75.5787	64.6772	75.8855	11.2083	5.54065	680.47	1.00964	-68.3664	0.585068
263	TRUE	0.459371	58.1402	58.1458	0.0056	79.6637	78.7926	81.1995	2.40688	0.788888	250.306	1.25943	-65.0468	0.718384
264	TRUE	0.6281	58.313	58.3166	0.0036	64.3845	63.6649	65.7607	2.09583	0.846587	-581.673	1.00007	-65.3363	0.69097
265	TRUE	0.945399	58.3882	58.391	0.0028	66.4649	66.0196	67.0438	1.02423	0.38149	387	1.00621	-66.2468	0.782846
266	TRUE	0.630425	58.523	58.545	0.022	74.7654	64.6964	78.7881	14.0917	5.45658	-657.55	1.34396	-59.6107	0.790593
267	TRUE	0.43989	58.6746	58.6846	0.01	68.9908	66.7723	71.0944	4.32211	1.38667	-446.866	1.00306	-60.6988	0.790668
268	TRUE	0.621581	58.8042	58.9278	0.1236	68.8251	68.004	79.9597	11.9556	3.0519	-19.4333	1.04651	-58.1477	0.772989
269	TRUE	0.981442	58.9986	59.0146	0.016	67.6587	65.7851	83.7546	17.9696	6.5897	-1076.17	1.26261	-68.4994	0.66081
270	TRUE	0.523854	59.1078	59.1466	0.0388	62.5179	58.3965	65.2402	6.84378	3.15498	-169.1	1.00796	-73.76	0.589763
271	TRUE	0.659344	59.2582	59.2662	0.008	70.43	69.1444	72.6094	3.46507	1.26929	392.365	1.0131	-62.7779	0.77778
272	TRUE	0.820255	59.475	59.4794	0.0044	69.8409	69.5989	70.0115	0.412695	0.142033	32.942	1.03423	-77.9123	0.485616
273	TRUE	0.982245	59.6206	59.6226	0.002	80.4575	77.6698	80.7068	3.03705	1.17933	1252.61	1.23723	-58.9608	0.793203
274	TRUE	0.999674	59.7306	59.735	0.0044	73.8117	73.7413	74.1103	0.368994	0.136654	53.8462	1.01447	-59.7712	0.837246
275	TRUE	0.700548	59.879	59.9362	0.0572	70.3113	66.2089	72.8393	6.63048	1.93812	-78.6363	1.03143	-55.317	0.841229
276	TRUE	0.988415	60.0286	60.045	0.0164	72.0925	69.2635	75.0768	5.81337	1.75692	348.517	1.03322	-57.2757	0.854867
277	TRUE	0.766523	60.185	60.2182	0.0332	67.2336	66.2762	71.3355	5.05934	1.83216	-157.157	1.04727	-51.1365	0.85151
278	TRUE	0.698436	60.2878	60.2974	0.0096	69.8793	66.3688	72.1208	5.75199	1.59223	530.428	1.0385	-62.6479	0.793802
279	TRUE	0.534216	60.3978	60.4158	0.018	77.5003	73.0642	86.4757	13.4115	5.55323	700.748	1.07197	-73.0021	0.609594
280	TRUE	0.991447	60.5714	60.5874	0.016	68.2164	66.4636	77.8704	11.4068	2.43705	-286.166	1.36182	-65.5358	0.778502
281	TRUE	0.82319	60.7114	60.721	0.0096	71.7442	67.5137	73.8149	6.30121	1.94846	642.096	1.0324	-55.4402	0.854739
282	TRUE	0.476932	61.3246	61.3966	0.072	75.5264	73.7402	76.3438	2.60354	0.927717	-15.2931	1.02957	-60.6803	0.777088
283	TRUE	0.988687	61.481	61.4906	0.0096	69.2705	64.8851	71.4674	6.58239	1.94458	706.964	1.00876	-68.1666	0.719665
284	TRUE	0.983308	61.587	61.597	0.01	71.6341	67.9317	73.6529	5.72123	1.59334	503.159	1.04051	-68.1999	0.721512
285	TRUE	0.603329	61.6806	61.7086	0.028	82.9094	69.4696	83.086	13.6164	6.03015	491.075	1.01303	-65.8604	0.636869
286	TRUE	0.990432	61.7926	61.8198	0.0272	68.289	67.1047	79.2557	12.151	5.2155	433.39	1.01026	-71.4486	0.71055
287	TRUE	0.670705	61.9106	61.9134	0.0028	71.8753	70.5171	72.4319	1.91486	0.700348	694.48	1.03493	-68.0693	0.730568
288	TRUE	0.373256	62.1171	62.1195	0.0024	74.9778	74.3098	76.247	1.93712	0.708551	807.134	1.01626	-68.5821	0.714663
289	TRUE	0.823055	62.2183	62.2247	0.0064	70.1151	69.5006	73.6376	4.13699	1.66167	665.06	1.00487	-72.4649	0.633807
290	TRUE	0.590489	62.3731	62.4095	0.0364	71.5231	71.2166	72.8858	1.66917	0.653416	37.0425	1.00547	-61.7151	0.778282
291	TRUE	0.48248	62.5719	62.5739	0.002	70.8342	69.9836	71.3552	1.37157	0.592674	-770.395	1.05451	-65.5965	0.713032
292	TRUE	0.916752	62.6795	62.6819	0.0024	71.6459	70.978	71.7944	0.816411	0.309237	-333.986	1.03737	-69.3207	0.639
293	TRUE	0.983743	62.8015	62.8063	0.0048	78.5604	78.5307	78.9018	0.371096	0.137307	-75.8504	1.0076	-60.1068	0.793985
294	TRUE	0.78433	63.1631	63.2087	0.0456	71.3365	70.1638	79.7061	9.54228	2.6338	-84.134	1.17024	-51.0266	0.85162
295	TRUE	0.599541	63.3099	63.3187	0.0088	80.3649	76.2383	80.4094	4.17112	1.02562	268.843	1.1886	-47.7473	0.857533
296	TRUE	0.55034	63.4439	63.4543	0.0104	72.3584	70.5846	74.5182	3.93362	1.09602	341.678	1.03067	-49.2969	0.864201
297	TRUE	0.430735	63.6159	63.6191	0.0032	71.7834	71.5459	71.9096	0.363674	0.148289	128.337	1.009	-54.8749	0.770923
298	TRUE	0.840906	63.7347	63.7575	0.0228	78.5343	71.5169	106.823	35.3063	11.9655	1197.01	1.08046	-68.1467	0.63681
299	TRUE	0.973413	63.8699	63.8743	0.0044	72.1671	70.6686	73.094	2.42535	0.956383	592.618	1.03471	-66.9546	0.654514
300	TRUE	0.94221	63.9927	64.0595	0.0668	72.6865	70.7494	78.5898	7.84041	3.03219	-90.7168	1.03351	-67.4693	0.652637
301	TRUE	0.735374	64.1611	64.1783	0.0172	73.82	69.271	110.191	40.9204	15.7583	2412.19	1.06368	-71.308	0.544806
302	TRUE	0.836866	64.2711	64.2831	0.012	71.4506	67.527	75.0064	7.47942	2.351	596.204	1.023	-74.0786	0.584481
303	TRUE	0.864133	64.4143	64.4199	0.0056	69.4956	69.1245	69.5253	0.400784	0.118945	-49.0377	1.00898	-68.3644	0.603039
304	TRUE	0.94612	64.6111	64.7361	0.125	75.5988	69.518	80.5226	11.0046	4.00881	54.0611	3.02915	-67.0982	0.588859
305	TRUE	0.772921	64.5135	64.5207	0.0072	86.7209	86.5027	86.9198	0.417103	0.165508	17.7049	1.01633	-78.0328	0.477997
306	TRUE	0.997147	64.6111	64.6191	0.008	72.5639	69.558	76.2006	6.64262	1.96315	788.555	1.00993	-68.9365	0.728574
307	TRUE	0.730895	64.8355	64.8399	0.0044	70.5249	68.3766	72.0732	3.69659	1.34058	823.756	1.00177	-74.9426	0.61378
308	TRUE	0.62904	64.9715	64.9747	0.0032	79.7948	79.5573	79.8245	0.267189	0.0845777	-54.1182	1.01256	-66.2486	0.640886
309	TRUE	0.99992	65.0747	65.0767	0.002	70.261	69.9448	70.8799	0.935162	0.356582	467.581	1.01392	-68.5417	0.74094
310	TRUE	0.780806	65.1555	65.1571	0.0016	65.7222	65.1789	66.7999	1.62095	0.652809	1013.09	1.01707	-75.9248	0.646586
311	TRUE	0.491169	65.2511	65.2555	0.0044	78.4736	76.7875	80.2907	3.50316	1.19959	763.884	1.05056	-70.6825	0.702425
312	TRUE	0.94454	65.3495	65.3567	0.0072	72.7159	71.6991	73.7105	2.01134	0.505716	212.436	1.02736	-65.9514	0.734416
313	TRUE	0.981824	65.4507	65.4579	0.0072	67.9795	67.608	70.4952	2.88713	0.911716	336.524	1.05673	-69.2252	0.720787
314	TRUE	0.44323	65.5535	65.5627	0.0092	78.4661	73.5314	79.5845	6.05305	2.59201	656.219	1.00026	-65.6777	0.698717
315	TRUE	0.724143	65.9535	65.9967	0.0432	79.6894	69.4026	87.7496	18.347	4.66453	-81.3039	5.03513	-93.3545	0.213528
316	TRUE	0.778244	67.0623	67.0787	0.0164	66.1916	66.0506	71.5354	5.4848	2.35891	-338.162	1.03513	-66.9511	0.718764
317	TRUE	0.659896	67.1788	67.1828	0.004	74.5666	72.4587	76.2291	3.77034	1.44204	1073.48	1.04053	-69.4854	0.726951
318	TRUE	0.892854	67.2748	67.2904	0.0156	74.4871	66.9125	74.971	8.05849	3.32791	506.992	1.02618	-70.1029	0.647877
319	TRUE	0.817024	67.4228	67.4252	0.0024	72.2557	71.7881	73.8588	2.07072	0.782018	-862.798	1.05532	-62.8635	0.768377
320	TRUE	0.509513	67.6232	67.626	0.0028	64.8252	64.7436	65.0107	0.267189	0.110013	-1.73988e-12	1.04133	-60.0235	0.833739
321	TRUE	0.903105	67.7428	67.7668	0.024	70.7775	67.7643	72.9474	5.18314	1.90568	164.69	1.07771	-68.8046	0.723727
322	TRUE	0.923879	67.92	67.9224	0.0024	79.085	78.751	79.8865	1.13555	0.420241	-473.147	1.02178	-63.0284	0.713786
323	TRUE	0.444524	68.0724	68.074	0.0016	67.8714	67.5419	69.4923	1.95048	0.787717	1013.09	1.3237	-71.7299	0.642156
324	TRUE	0.899045	68.1768	68.1792	0.0024	71.8088	71.0741	72.6104	1.53634	0.553319	640.141	1.00029	-67.6934	0.722101
325	TRUE	0.575369	68.32	68.3652	0.0452	76.5379	69.4882	79.5355	10.0473	3.54318	-217.608	1.00104	-65.178	0.692159
326	TRUE	0.910437	68.9444	68.9556	0.0112	69.9023	68.3488	73.5942	5.24541	2.20886	520.802	1.05277	-66.2683	0.713504
327	TRUE	0.757011	69.0624	69.0892	0.0268	73.7497	68.4901	74.6126	6.12252	1.91378	108.279	1.08778	-55.6214	0.846382
328	TRUE	0.477847	69.1628	69.1888	0.026	73.3942	67.4439	76.0456	8.60166	3.36836	297.146	1.12209	-55.5711	0.847907
329	TRUE	0.470367	69.264	69.2656	0.0016	72.3934	72.144	72.4646	0.320627	0.129065	155.86	1.04572	-56.19	0.835384
330	TRUE	0.777874	69.456	69.5248	0.0688	75.9378	69.2509	78.5384	9.28752	3.24162	95.8216	1.09586	-59.7713	0.802797
331	TRUE	0.851255	69.65	69.6556	0.0056	71.0926	70.484	72.6735	2.18947	0.771738	-419.073	1.0244	-52.184	0.854364
332	TRUE	0.794068	69.7284	69.756	0.0276	77.7667	67.4975	78.7882	11.2907	4.72768	318.193	1.4072	-62.0523	0.773238
333	TRUE	0.552011	69.8292	69.8412	0.012	70.6811	69.4119	73.9754	4.56344	1.32649	353.174	1.01492	-65.5228	0.730946
334	TRUE	0.821822	69.9564	69.962	0.0056	78.5367	75.0336	78.7891	3.75549	1.19849	405.095	1.30861	-55.2325	0.855977
335	TRUE	0.640046	70.0396	70.0424	0.0028	81.8012	78.7731	83.4934	4.72034	1.68453	1696.44	1.00965	-77.5842	0.574671
336	TRUE	0.935975	70.1544	70.1576	0.0032	72.4053	71.7535	72.998	1.24454	0.41187	353.186	1.02396	-60.7519	0.779418
337	TRUE	0.89807	70.2662	70.5862	0.32	70.2931	67.747	74.273	6.52597	2.76072	-7.66823	1.64639	-62.1528	0.694938
338	TRUE	0.867601	70.2592	70.2728	0.0136	74.9554	68.4686	78.6737	10.2051	3.31829	657.176	1.22683	-60.0509	0.791983
339	TRUE	0.93373	70.5804	70.5852	0.0048	69.9104	68.8891	72.4301	3.54093	1.49219	793.972	1.00901	-59.7326	0.847282
340	TRUE	0.867095	70.6704	70.676	0.0056	72.6082	70.4398	82.6684	12.2285	5.48002	-2194.05	1.00061	-70.4461	0.653268
341	TRUE	0.799338	71.5173	71.5269	0.0096	81.2988	72.4752	82.4754	10.0002	4.75138	-1122.06	1.33387	-68.7639	0.713242
342	TRUE	0.832389	71.6185	71.6249	0.0064	62.7717	56.2107	63.9295	7.71884	2.14324	1131.87	1.02646	-81.8346	0.49725
343	TRUE	0.985567	71.8251	72.1751	0.35	72.9764	65.6739	75.7093	10.0354	3.60177	-7.80146	2.31066	-63.0414	0.740868
344	TRUE	0.971051	71.8249	71.8341	0.0092	70.8223	66.7773	73.6858	6.90849	2.10434	746.765	1.02021	-60.4883	0.844781
345	TRUE	0.84104	71.9393	71.9621	0.0228	74.0995	73.1941	78.9147	5.72065	1.6905	119.13	1.13198	-58.5312	0.847459
346	TRUE	0.723409	72.0677	72.0841	0.0164	68.4551	67.275	69.8517	2.57672	0.808732	-72.5737	1.10777	-64.9741	0.77743
347	TRUE	0.831322	72.2101	72.2517	0.0416	69.2887	67.2625	73.0066	5.74409	1.62532	-106.486	1.05283	-55.2593	0.844534
348	TRUE	0.493531	72.3245	72.3305	0.006	71.9525	69.956	73.6002	3.64416	1.2217	639.104	1.00806	-53.0642	0.861382
349	TRUE	0.986903	72.4273	72.4293	0.002	75.651	74.5822	76.4169	1.8347	0.67271	893.175	1.00595	-69.929	0.766653
350	TRUE	0.632576	72.5161	72.5469	0.0308	74.9837	70.6356	77.7978	7.16215	2.31148	-229.95	1.21707	-53.7501	0.869477
351	TRUE	0.765429	72.6245	72.6393	0.0148	73.5151	68.0823	80.1874	12.1052	3.48417	732.389	1.07744	-56.2472	0.854947
352	TRUE	0.982042	72.7453	72.7485	0.0032	68.9644	68.1629	69.7586	1.59571	0.527554	480.879	1.00249	-57.3584	0.849711
353	TRUE	0.996431	72.8237	72.8381	0.0144	83.465	75.1706	87.2898	12.1192	3.48883	739.385	1.06232	-65.1015	0.785763
354	TRUE	0.999236	72.9137	72.9357	0.022	68.3265	62.6117	74.0859	11.4743	3.28366	485.596	1.06853	-64.6122	0.796149
355	TRUE	0.609541	73.0301	73.1157	0.0856	72.5991	63.965	79.0841	15.1191	4.61493	-43.062	1.15619	-53.6327	0.866636
356	TRUE	0.798889	73.1861	73.1877	0.0016	71.3219	71.1526	72.0255	0.872818	0.366946	545.511	1.05325	-61.8017	0.846884
357	TRUE	0.986809	73.2841	73.2981	0.014	78.3546	74.2165	81.271	7.0545	2.0246	466.62	1.12138	-54.7688	0.867195
358	TRUE	0.97451	73.3833	73.6933	0.31	74.1889	69.173	78.5736	9.4006	2.96188	7.12928	2.58699	-59.4917	0.802061
359	TRUE	0.962101	73.3777	73.3793	0.0016	69.5516	69.1063	70.3532	1.24688	0.499865	779.302	1.01315	-54.0249	0.91111
360	TRUE	0.892875	73.5597	73.5797	0.02	72.4299	66.8688	81.9657	15.0968	4.71528	-319.514	1.90483	-59.6814	0.853555
361	TRUE	0.758144	73.6717	73.6953	0.0236	73.3651	69.2088	80.5551	11.3463	3.2077	459.016	1.01598	-56.4871	0.861054
362	TRUE	0.852006	73.7869	73.7917	0.0048	77.8852	76.7274	79.7184	2.99103	0.997314	634.024	1.0158	-63.9129	0.732791
363	TRUE	0.928908	74.6801	74.6841	0.004	76.0771	74.6595	80.4561	5.79652	1.95325	1397.85	1.05821	-69.4296	0.73085
364	TRUE	0.335571	74.7645	74.7673	0.0028	75.9999	75.7327	76.4006	0.667973	0.246149	249.165	1.00352	-64.3162	0.797885
365	TRUE	0.744692	74.8445	74.8617	0.0172	77.8412	73.7358	99.3043	25.5685	10.3703	1589.67	1.02486	-71.6259	0.66424
366	TRUE	0.955988	79.5787	79.5807	0.002	80.4158	80.113	80.5138	0.400784	0.153333	176.854	1.03234	-71.9952	0.641862
367	TRUE	0.388629	80.8259	80.8283	0.0024	73.0148	71.0109	73.423	2.41212	0.91051	974.127	1.1029	-74.1502	0.607233
368	TRUE	0.980403	81.1283	81.1315	0.0032	67.6512	65.9812	69.618	3.63684	1.23321	1138.19	1.00439	-68.7479	0.627229
369	TRUE	0.417202	81.2367	81.2395	0.0028	70.4586	68.952	71.1637	2.21173	0.798085	796.973	1.02573	-70.9671	0.660004
370	TRUE	0.738184	81.5643	81.5659	0.0016	83.5081	83.2409	84.4878	1.24688	0.520276	-779.302	1.05662	-74.1727	0.619873
371	TRUE	0.947447	82.5167	82.5223	0.0056	80.3879	76.6765	84.4027	7.7262	2.95931	1534.1	1.02452	-74.0219	0.656026
372	TRUE	0.939045	82.6615	82.6631	0.0016	84.9739	80.7345	86.7196	5.98504	2.43661	-3740.65	1.00641	-75.415	0.632682
373	TRUE	0.88507	82.9811	82.9827	0.0016	80.9033	80.075	81.1972	1.12219	0.460853	701.372	1.03705	-74.8057	0.649643
374	TRUE	0.601439	83.2319	83.2455	0.0136	88.7739	81.9204	93.9556	12.0353	4.8968	884.964	1.00002	-79.9523	0.485684
375	TRUE	0.533694	83.3719	83.3847	0.0128	72.7166	71.7726	78.0505	6.27788	2.75557	-553.522	1.02451	-69.3759	0.587353
376	TRUE	0.900891	83.4567	83.4891	0.0324	105.836	71.507	111.348	39.8409	17.8907	1054.2	1.38298	-78.4443	0.461769
377	TRUE	0.988318	83.5819	83.5847	0.0028	79.3294	79.0697	79.4779	0.408206	0.145426	44.1781	1.06482	-68.2388	0.604106
378	TRUE	0.309077	83.6935	83.6959	0.0024	72.9739	72.7735	73.7977	1.02423	0.363144	-250.49	1.25908	-71.9417	0.681531
379	TRUE	0.496144	83.8399	83.8435	0.0036	70.7972	70.4335	70.9679	0.534378	0.206211	-105.031	1.09061	-63.7955	0.651755
380	TRUE	0.566823	83.9287	83.9339	0.0052	81.874	74.2193	83.2984	9.07913	3.57609	-1761.07	1.02035	-65.2624	0.695647
381	TRUE	0.385527	84.2596	84.2664	0.0068	82.4656	79.6708	83.5269	3.85615	1.24207	535.08	1.02241	-81.4805	0.453158
382	TRUE	0.681495	84.7008	84.7028	0.002	70.8968	70.4069	71.3599	0.952975	0.366077	488.574	1.00178	-78.5881	0.522491
383	TRUE	0.47181	84.8296	84.8512	0.0216	72.5406	72.1249	73.2456	1.12063	0.352319	-34.2874	1.01106	-66.174	0.643857
384	TRUE	0.827056	84.948	84.9944	0.0464	74.3504	62.2081	81.1489	18.9407	4.15231	116.021	3.2842	-92.6126	0.230743
385	TRUE	0.874872	85.07	85.0716	0.0016	76.5638	76.2966	76.6528	0.356252	0.166622	1.01814e-11	1.17855	-76.1153	0.548372
386	TRUE	0.789687	85.2108	85.214	0.0032	76.0391	75.2673	79.3716	4.10432	1.45799	-1172.05	1.35077	-62.4516	0.78688
387	TRUE	0.768119	85.2804	85.302	0.0216	73.9513	72.061	75.696	3.635	1.08437	91.0035	1.09428	-67.9853	0.645931
388	TRUE	0.655666	85.4484	85.4916	0.0432	78.3367	69.8668	79.7467	9.87984	3.66773	-212.632	1.06017	-71.8923	0.636961
389	TRUE	0.663575	85.5796	85.5884	0.0088	73.6991	71.1162	75.7689	4.65268	1.61792	580.542	1.06528	-78.6554	0.492471
390	TRUE	0.697074	85.8192	85.8512	0.032	67.4565	66.0288	68.294	2.2652	0.870852	-52.256	1.00898	-67.8939	0.698081
391	TRUE	0.590782	85.9492	85.966	0.0168	76.7297	76.2786	79.0544	2.7758	0.982524	126.712	1.07859	-65.6495	0.700933
392	TRUE	0.511956	86.1508	86.1724	0.0216	77.9938	72.5486	78.2457	5.69709	1.72954	-256.021	1.0302	-69.2396	0.637881
393	TRUE	0.871006	86.3632	86.3664	0.0032	76.0123	74.8174	80.5545	5.73715	1.91028	-1649.83	1.04042	-64.5697	0.769612
394	TRUE	0.35485	86.4588	86.4972	0.0384	80.0541	69.0038	81.3586	12.3548	5.4965	-300.792	1.04808	-68.5825	0.644284
395	TRUE	0.541854	86.5964	86.6024	0.006	69.7054	69.3855	69.9348	0.549368	0.16983	-47.5988	1.01997	-68.7344	0.603346
396	TRUE	0.49289	86.6812	86.7092	0.028	74.2767	72.4188	87.5993	15.1805	6.39148	572.838	1.02934	-77.1259	0.532279
397	TRUE	0.486939	86.7908	86.8012	0.0104	85.9335	84.9855	85.964	0.978511	0.511641	-95.0947	1.0003	-74.7664	0.577874
398	TRUE	0.894427	86.892	86.9068	0.0148	78.5476	75.8905	81.5869	5.69637	2.15491	356.505	1.0828	-70.8926	0.603892
399	TRUE	0.996946	86.9836	87.002	0.0184	72.0186	71.2516	78.3614	7.10982	3.31885	398.822	1.0028	-70.1153	0.721049
400	TRUE	0.997487	87.0872	87.0972	0.01	82.5136	78.3278	82.7252	4.39738	1.44611	446.654	1.04889	-77.7693	0.506748
401	TRUE	0.871703	87.3892	87.392	0.0028	81.1718	80.771	82.107	1.33595	0.501484	498.329	1.02858	-78.4666	0.483507
402	TRUE	0.84691	87.4976	87.5012	0.0036	73.3103	72.4716	73.8298	1.35821	0.545653	-435.869	1.04791	-67.7442	0.72337
403	TRUE	0.78217	87.6084	87.612	0.0036	72.2301	71.6809	73.0317	1.35079	0.539394	436.994	1.02717	-68.3537	0.669674
404	TRUE	0.275983	87.9352	87.94	0.0048	74.5112	74.2573	75.2664	1.00905	0.34914	214.716	1.0046	-75.5619	0.540479
405	TRUE	0.99681	88.9805	88.9885	0.008	85.0669	78.5214	86.5142	7.99275	2.37677	995.721	1.0012	-76.387	0.589825
406	TRUE	0.816164	89.2865	89.2941	0.0076	75.2067	73.5164	77.661	4.1446	1.66891	612.27	1.02507	-78.2721	0.514104
407	TRUE	0.409971	89.5981	89.6017	0.0036	72.98	70.597	73.0781	2.48102	1.09234	698.093	1.08476	-82.9558	0.40816
408	TRUE	0.969517	89.7013	89.7037	0.0024	72.0315	70.7624	73.1671	2.4047	0.866237	1001.96	1.00047	-71.5701	0.712473
409	TRUE	0.900471	89.8189	89.8205	0.0016	74.2739	74.0245	74.3451	0.320627	0.129065	155.86	1.04572	-75.7153	0.618287
410	TRUE	0.985929	89.9625	90.1633	0.2008	78.6545	75.2033	87.9671	12.7638	4.23486	-45.5399	1.02217	-70.6987	0.590617
411	TRUE	0.878293	90.2165	90.2409	0.0244	71.3834	63.3156	72.883	9.56748	3.63384	356.49	1.11924	-75.0973	0.650918
412	TRUE	0.797806	90.3725	90.3757	0.0032	77.238	77.0005	77.3641	0.363674	0.148289	-128.337	1.009	-62.5625	0.695733
413	TRUE	0.992451	90.4897	90.5109	0.0212	69.6123	67.2611	71.26	3.99887	1.06151	-156.12	1.03611	-66.033	0.714568
414	TRUE	0.978288	90.7301	90.7321	0.002	73.1705	73.1438	73.4466	0.302814	0.114253	113.873	1.03232	-65.3538	0.707385
415	TRUE	0.652061	92.7466	92.7518	0.0052	69.3543	69.0463	69.6846	0.638285	0.176213	-14.0282	1.03902	-72.6014	0.555973
416	TRUE	0.991605	92.8438	92.8502	0.0064	84.3051	78.2824	84.6552	6.37288	2.49349	1044.09	1.05793	-68.2773	0.701812
417	TRUE	0.983096	93.7806	93.7838	0.0032	59.9333	59.488	60.4009	0.912896	0.300794	273.683	1.0038	-68.023	0.733216
418	TRUE	0.992545	93.8594	93.8646	0.0052	69.7437	66.9785	71.0598	4.08133	1.4048	763.757	1.0021	-66.8552	0.755777
419	TRUE	0.984372	94.1886	94.2166	0.028	86.4196	75.9754	86.7888	10.8134	5.45908	-388.473	1.00086	-57.2938	0.831628
420	TRUE	0.900484	94.2902	94.3114	0.0212	75.4529	75.1041	84.6913	9.58722	3.74217	-406.082	1.32198	-59.8864	0.775639
421	TRUE	0.996604	94.4002	94.4034	0.0032	79.7295	77.5029	83.3143	5.81136	2.19299	1976.09	1.02111	-60.2733	0.84531
422	TRUE	0.603353	94.5166	94.5254	0.0088	75.1513	74.3301	83.5255	9.19542	3.39135	992.607	1.06445	-61.0625	0.844416
423	TRUE	0.397024	94.9414	94.9454	0.004	69.25	67.298	71.5953	4.29729	1.30862	-967.043	1.03993	-67.8145	0.659571
424	TRUE	0.624823	95.0662	95.0842	0.018	75.2151	73.2364	75.5459	2.30954	0.79241	-114.62	1.01529	-70.0289	0.600912
425	TRUE	0.805665	95.2786	95.2842	0.0056	67.9717	67.0535	72.7913	5.73784	2.57843	-1031.77	1.00306	-67.4394	0.64118
426	TRUE	0.544971	95.4858	95.4902	0.0044	66.6458	65.9259	68.0337	2.10783	0.72308	-493.194	1.01976	-63.3519	0.71344
427	TRUE	0.988836	95.6342	95.6614	0.0272	68.3906	67.4091	72.0418	4.63275	1.61297	-148.441	1.0545	-66.2206	0.779054
428	TRUE	0.488298	95.7954	95.8198	0.0244	80.1025	67.0663	80.9207	13.8544	5.78524	-550.893	1.02479	-62.9519	0.759532
429	TRUE	0.427748	95.9126	95.9214	0.0088	69.7963	68.4437	76.0259	7.58223	3.04594	-881.423	1.01528	-65.1274	0.774187
430	TRUE	0.775793	96.063	96.0698	0.0068	76.1131	76.0751	80.7705	4.69541	2.09099	-735.041	1.03761	-61.633	0.692876
431	TRUE	0.992295	96.2779	96.2803	0.0024	76.1709	76.1709	76.1709	0	4.35117e-15	-5.40889e-12	1	-66.3341	0.718736
432	TRUE	0.979283	96.4651	96.4731	0.008	76.0045	70.9917	76.2313	5.23957	2.33063	673.75	1.02546	-77.7816	0.481294
433	TRUE	0.645471	96.5891	96.6211	0.032	75.2673	72.865	77.339	4.47402	1.19836	44.4891	1.11297	-60.1977	0.780169
434	TRUE	0.893797	96.7379	96.7483	0.0104	75.3682	74.4727	82.5368	8.06413	3.76828	786.538	1.00115	-72.2012	0.617974
435	TRUE	0.654607	96.9611	96.9659	0.0048	73.544	71.0467	75.5744	4.52768	1.62139	-942.92	1.01503	-66.9157	0.707159
436	TRUE	0.98636	97.0847	97.1707	0.086	68.3826	68.1302	74.9806	6.85043	3.28176	-78.1772	1.00257	-64.9415	0.598744
437	TRUE	0.701974	97.3695	97.3751	0.0056	68.0412	66.5048	70.7947	4.28987	1.35048	-741.662	1.02584	-55.4762	0.86064
438	TRUE	0.798808	97.5127	97.5163	0.0036	69.8646	68.6995	71.1965	2.49705	0.845595	683.689	1.00648	-56.801	0.8499
439	TRUE	0.756775	97.6415	97.6555	0.014	67.4824	65.4901	67.8607	2.37066	0.762654	-137.189	1.02649	-60.4642	0.778586
440	TRUE	0.822138	97.7207	97.7475	0.0268	81.2032	71.3402	81.5316	10.1914	4.80618	397.153	1.02505	-57.6331	0.801129
441	TRUE	0.974036	97.8315	97.8731	0.0416	69.7086	67.0442	73.8221	6.77791	2.27198	-51.8942	1.10849	-55.2928	0.873639
442	TRUE	0.752505	97.9623	98.0443	0.082	72.0861	67.722	72.5658	4.84378	1.75976	9.92807	1.04875	-56.8003	0.791285
443	TRUE	0.897579	98.1439	98.1499	0.006	81.5099	81.3971	81.531	0.133905	0.0525833	-21.0895	1.00062	-57.0117	0.758346
444	TRUE	0.582325	98.3727	98.3811	0.0084	68.7833	68.0337	70.239	2.20524	0.758589	-261.97	1.00226	-56.3323	0.792806
445	TRUE	0.588266	98.5079	98.5387	0.0308	70.7328	68.4524	75.3628	6.91037	2.26605	-177.173	1.02311	-63.5148	0.706801
446	TRUE	0.397788	98.6739	98.7043	0.0304	71.0447	67.2414	80.5341	13.2927	4.65502	-414.676	1.0262	-68.3024	0.653177
447	TRUE	0.47346	98.8711	98.8791	0.008	72.8796	70.8715	76.7772	5.90562	1.70882	584.838	1.08044	-69.1275	0.725155
448	TRUE	0.996498	99.0791	99.0807	0.0016	74.2224	73.973	74.4718	0.498753	0.197149	311.721	1	-66.3484	0.70892
449	TRUE	0.573728	99.1847	99.1907	0.006	71.3506	68.0666	90.4856	22.419	8.99926	-3585.02	1.6878	-79.2561	0.410849
450	TRUE	0.588566	100.33	100.333	0.0024	65.4203	65.1144	67.336	2.22159	0.999542	-947.957	1.03134	-77.1928	0.53126
451	TRUE	0.333905	100.467	100.477	0.0104	81.3889	74.3157	81.7835	7.46776	3.50899	-730.861	1.01301	-63.2449	0.70808
452	TRUE	0.510806	100.623	100.633	0.01	76.8172	70.8872	77.1074	6.22019	2.96697	-645.585	1.01339	-65.5157	0.773994
453	TRUE	0.948744	100.622	100.912	0.29	75.8924	70.0527	79.3053	9.25258	3.96927	15.9572	3.39181	-68.4234	0.556986
454	TRUE	0.985046	100.91	100.914	0.004	81.1912	80.1455	82.7804	2.635	0.995607	628.821	1.01075	-67.936	0.713694
455	TRUE	0.989833	101.023	101.036	0.0132	79.8683	72.103	83.1414	11.0383	2.68495	789.699	1.03933	-70.5628	0.666154
456	TRUE	0.672939	101.152	101.164	0.0124	70.5983	68.9813	80.3982	11.4168	4.6122	943.107	1.02117	-67.7244	0.701125
457	TRUE	0.951518	102.546	102.562	0.016	75.4253	74.8689	90.5306	15.6617	7.85878	1010.85	1.02132	-79.2649	0.48135
458	TRUE	0.85159	102.634	102.676	0.0416	64.6226	55.8276	74.427	18.5993	5.05557	107.709	3.34626	-94.8307	0.202355
459	TRUE	0.929345	102.847	103.172	0.325	78.9323	69.6859	79.328	9.64213	3.55136	-28.0735	1.0808	-71.8526	0.516836
460	TRUE	0.39737	102.76	102.767	0.0076	85.0354	84.553	85.8815	1.32852	0.384404	152.205	1.0226	-73.6924	0.590359
461	TRUE	0.727833	102.857	102.861	0.004	80.7292	80.4546	81.464	1.00938	0.399369	-288.443	1.02916	-67.0496	0.73708
462	TRUE	0.611797	102.96	102.962	0.0016	81.3808	80.4011	81.648	1.24688	0.520276	779.302	1.05662	-67.2066	0.705838
463	TRUE	0.795473	103.053	103.054	0.0016	76.5575	75.1859	77.929	2.74314	1.08432	1714.46	1	-75.4526	0.706296
464	TRUE	0.625895	103.169	103.171	0.002	71.4423	70.0039	72.2216	2.21767	0.861894	1133.01	1.01961	-72.8385	0.638321
465	TRUE	0.983911	103.285	103.29	0.0056	72.2759	70.7235	74.5105	3.787	1.51128	657.744	1.0162	-72.0036	0.642679
466	TRUE	0.674426	103.393	103.405	0.012	80.1521	73.1296	81.6454	8.5158	3.73746	-624.485	1.24038	-77.1445	0.589756
467	TRUE	0.578577	103.498	103.5	0.0016	80.8058	80.5386	81.7855	1.24688	0.520276	779.302	1.05662	-69.8183	0.702185
468	TRUE	0.593926	103.59	103.606	0.0152	81.5672	78.0048	84.3706	6.36582	2.5746	330.727	1.15098	-72.8694	0.579556
469	TRUE	0.531598	103.692	103.695	0.0032	69.5783	68.4205	70.0087	1.58829	0.573914	505.618	1.03788	-77.5954	0.534587
470	TRUE	0.640035	103.782	103.847	0.0648	68.5976	42.9738	77.3982	34.4244	10.5686	56.3414	1.9084	-78.3933	0.446023
471	TRUE	0.949404	103.916	103.936	0.0204	72.7697	71.2357	84.7265	13.4908	6.39178	-656.403	1.00944	-72.8175	0.651129
472	TRUE	0.635907	104.003	104.039	0.036	78.9063	71.2714	85.1543	13.883	4.10291	-46.8304	1.38563	-74.9401	0.590898
473	TRUE	0.293308	104.151	104.156	0.0048	73.7223	71.3548	74.472	3.11721	1.03688	-641.262	1.03625	-67.0116	0.657254
474	TRUE	0.494106	104.41	104.412	0.0016	73.9074	73.569	75.9203	2.35126	0.980098	-1402.74	1.12994	-70.1352	0.714132
475	TRUE	0.94819	104.481	104.516	0.0352	71.1933	68.1881	78.2008	10.0127	1.87776	15.6078	1.15424	-80.3569	0.450029
476	TRUE	0.991056	104.602	104.604	0.002	79.6505	79.3343	79.9399	0.605629	0.218335	290.727	1.00254	-62.4871	0.790306
477	TRUE	0.501859	104.715	104.748	0.0324	72.9012	69.5242	75.2326	5.70836	1.86505	-119.284	1.06638	-65.2641	0.72324
478	TRUE	0.62753	104.858	104.86	0.002	70.4308	69.9811	71.2101	1.22907	0.457432	602.448	1.01262	-64.534	0.779401
479	TRUE	0.536307	104.967	104.972	0.0056	81.085	80.8129	81.2903	0.477431	0.170248	-51.8836	1.01889	-60.313	0.766261
480	TRUE	0.978536	105.205	105.66	0.455	73.6102	71.6243	77.4295	5.80518	2.79703	-12.1402	1.27689	-66.2497	0.669062
481	TRUE	0.971515	105.202	105.213	0.0112	74.5494	73.2896	80.5631	7.27348	2.28989	466.512	1.16745	-63.8539	0.782391
482	TRUE	0.893111	105.66	105.666	0.0056	75.5918	74.0972	77.3921	3.29492	0.953799	454.717	1.07486	-63.2736	0.772976
483	TRUE	0.640386	105.745	105.768	0.0224	69.1376	66.8392	81.274	14.4348	5.77751	-553.824	1.18767	-79.2108	0.487013
484	TRUE	0.996206	105.846	105.868	0.0228	71.7251	69.8111	84.1277	14.3166	6.33639	-631.593	1.28488	-78.6004	0.497916
485	TRUE	0.580738	106.16	106.163	0.0032	71.6805	70.493	72.0738	1.58087	0.57478	505.618	1.03591	-66.1874	0.788564
486	TRUE	0.798401	106.259	106.261	0.0016	71.5759	71.1751	71.7986	0.623441	0.249933	389.651	1.00816	-62.7829	0.844365
487	TRUE	0.562004	106.37	106.376	0.0056	72.5919	72.4168	72.9759	0.559115	0.197089	-56.8796	1.06738	-60.7866	0.844344
488	TRUE	0.964634	106.461	106.476	0.0152	70.7573	66.988	86.5947	19.6067	4.39096	-364.227	1.56306	-66.7462	0.723221
489	TRUE	0.99637	106.572	106.586	0.0144	80.8512	70.6785	82.0687	11.3902	4.30638	777.175	1.00567	-65.6521	0.756463
490	TRUE	0.792917	111.615	111.62	0.0048	80.7352	79.0653	81.1212	2.05587	0.711646	-414.017	1.09678	-63.5006	0.72726
491	TRUE	0.882578	111.899	111.9	0.0016	68.0056	66.9547	68.7003	1.74564	0.695034	-1091.02	1.00602	-65.3013	0.782369
492	TRUE	0.661801	111.995	111.999	0.0044	71.069	68.5686	73.8372	5.26858	2.59608	-1290.89	1.01369	-68.3466	0.693464
493	TRUE	0.870716	112.133	112.135	0.0028	69.3787	67.36	69.4975	2.13751	0.755652	-607.891	1.21895	-60.3559	0.759598
494	TRUE	0.921254	112.229	112.256	0.0268	62.6595	62.5152	73.0885	10.5734	3.39397	-401.687	1.03571	-67.7396	0.59101
495	TRUE	0.774212	112.326	112.335	0.0092	80.3528	79.759	84.0875	4.32848	1.79351	477.133	1.00081	-74.6304	0.593858
496	TRUE	0.494855	117.428	117.43	0.002	82.313	81.8632	82.7627	0.899537	0.320169	425.594	1.00633	-75.8059	0.569342
497	TRUE	0.558602	117.529	117.532	0.0028	69.2957	66.537	69.959	3.42199	1.48584	1313.11	1.033	-82.4352	0.50785
498	TRUE	0.891742	118.438	118.494	0.056	76.0297	69.0817	78.6755	9.59371	3.75752	131.217	1.07899	-75.7643	0.549554
499	TRUE	0.581653	118.686	118.771	0.0848	68.8348	66.4152	72.4801	6.06489	2.02371	-51.7911	1.03715	-66.1219	0.640352
500	TRUE	0.70785	119.085	119.092	0.0072	70.8762	66.8996	74.0554	7.15587	2.42261	-727.32	1.10095	-72.0224	0.590491
501	TRUE	0.415729	119.226	119.269	0.0432	67.6139	60.7411	68.7792	8.03808	2.95556	-174.939	1.00634	-70.6063	0.501457
502	TRUE	0.478309	119.344	119.346	0.0016	74.6763	74.4804	75.2285	0.74813	0.307235	467.581	1.02779	-69.3744	0.644941
503	TRUE	0.988781	119.675	119.676	0.0016	65.9376	65.7951	66.4363	0.641254	0.258129	311.721	1.14317	-69.6761	0.655127
504	TRUE	0.921406	119.888	119.896	0.008	72.3521	69.3759	73.3318	3.95588	1.40124	499.372	1.06378	-63.2804	0.782124
505	TRUE	0.822487	119.992	120.014	0.022	73.7541	61.9454	74.0076	12.0623	6.06861	-558.063	1.00604	-71.1726	0.631912
506	TRUE	0.430868	120.11	120.112	0.0016	80.9766	80.9054	81.226	0.320627	0.129065	155.86	1.04572	-73.1097	0.516081
507	TRUE	0.44675	120.344	120.359	0.0156	67.3177	65.1854	70.9536	5.76816	2.04953	318.71	1.03321	-69.4903	0.720846
508	TRUE	0.655967	120.448	120.471	0.0224	79.3929	77.7209	87.8012	10.0803	4.1315	417.233	1.0314	-70.0206	0.700018
509	TRUE	0.481085	120.561	120.595	0.0344	80.8717	78.8549	81.7702	2.91527	0.92796	32.9344	1.09933	-68.4891	0.726522
510	TRUE	0.488087	120.776	120.778	0.0024	72.405	69.0651	73.2733	4.20823	1.59987	1753.43	1.05431	-62.5853	0.71899
511	TRUE	0.677085	121.551	121.554	0.0028	70.7427	69.4736	71.6111	2.13751	0.742126	-752.795	1.00562	-56.0657	0.798202
512	TRUE	0.913103	121.624	121.656	0.0324	71.7307	68.9606	72.0141	3.05348	1.20566	-40.9524	1.04017	-60.1288	0.773779
513	TRUE	0.593042	125.549	125.589	0.04	37.6558	28.9722	44.7363	15.7642	3.26425	122.898	4.5578	-97.4863	0.166523
514	TRUE	0.663135	127.035	127.04	0.0044	85.7563	80.8824	87.6701	6.78768	2.78462	1601.24	1.00243	-75.5125	0.591451
515	TRUE	0.409962	148.217	148.257	0.04	57.801	42.7493	72.437	29.6877	6.57426	79.0469	9.41176	-95.8627	0.163529
516	TRUE	0.38865	172.647	172.656	0.0092	68.8333	67.9478	72.4769	4.52909	1.48085	-343.489	1.23098	-76.765	0.496936
517	TRUE	0.940484	172.762	172.771	0.0088	85.6228	81.1168	85.807	4.69016	2.0258	556.068	1.06468	-74.5263	0.491161
518	TRUE	0.454627	416.615	416.657	0.0416	79.007	66.7608	89.6203	22.8595	4.90123	-153.498	5.61117	-96.0755	0.169643
519	TRUE	0.583985	454.929	454.933	0.0036	81.4895	80.1907	85.0891	4.89847	1.71657	-1371.03	1.03806	-74.2659	0.704246
520	TRUE	0.430431	455.178	455.18	0.002	70.4292	70.113	70.7187	0.605629	0.218335	290.727	1.00254	-80.8827	0.435077
521	TRUE	0.745739	457.385	457.388	0.0028	85.7164	85.4789	85.7461	0.267189	0.0891293	67.1507	1.01361	-74.342	0.533601
522	TRUE	0.41054	457.511	457.515	0.0044	82.728	81.6416	83.1497	1.50808	0.518002	-166.553	1.24103	-80.3663	0.421102
523	TRUE	0.58993	457.589	457.593	0.0044	82.0316	81.5747	83.4007	1.82605	0.721056	413.997	1.00351	-77.9039	0.461898
524	TRUE	0.579793	457.791	457.802	0.0112	80.1601	75.8207	80.9375	5.11679	2.0676	378.854	1.16807	-69.902	0.700117
525	TRUE	0.716676	457.898	457.906	0.0084	86.6164	85.7321	86.8749	1.14279	0.376917	-28.5025	1.1014	-65.9374	0.653779
526	TRUE	0.884359	458.041	458.075	0.034	83.9258	81.2394	91.5146	10.2753	3.74005	207.941	1.21587	-79.7733	0.41445
527	TRUE	0.944864	458.178	458.181	0.0036	74.0985	73.1003	74.2284	1.12813	0.418595	308.347	1.06301	-74.1841	0.556591
528	TRUE	0.508761	458.739	458.744	0.0048	76.0759	74.1165	80.6107	6.49418	2.08949	1283.85	1.08208	-78.2919	0.542027
529	TRUE	0.444921	458.837	458.839	0.002	79.6791	79.5945	79.8706	0.276095	0.113871	-83.9737	1.064	-79.4773	0.456442
530	TRUE	0.560844	458.915	458.923	0.008	82.7946	80.4458	87.3067	6.86092	3.2775	861.385	1.01317	-80.2191	0.484299
531	TRUE	0.717243	458.913	459.358	0.445	79.9301	60.7776	99.913	39.1354	8.72137	2.20617	44.7672	-92.7876	0.193289
532	TRUE	0.405078	459.108	459.112	0.0044	83.019	81.9948	83.6647	1.66993	0.666709	-440.255	1.09505	-65.4089	0.721493
533	TRUE	0.983588	459.197	459.199	0.0016	79.4336	79.0328	79.6562	0.623441	0.249933	389.651	1.00816	-72.0751	0.682007
534	TRUE	0.88352	459.29	459.293	0.0032	80.4843	79.9128	80.566	0.653129	0.223515	170.086	1.03849	-76.2436	0.507737
535	TRUE	0.992778	459.38	459.387	0.0068	70.169	64.6149	70.926	6.31107	1.9436	982.385	1.05697	-75.9082	0.594734
536	TRUE	0.787007	460.767	460.777	0.01	72.2427	72.0545	74.8807	2.8262	1.00367	-182.375	1.17538	-68.4766	0.58192
537	TRUE	0.715654	460.871	460.88	0.0092	78.8185	78.1584	79.2157	1.05731	0.372431	61.4554	1.05161	-67.4017	0.651549
538	TRUE	0.557427	461.091	461.092	0.0016	79.5131	78.5067	79.6823	1.17563	0.490049	701.372	1.10925	-74.1644	0.639706
539	TRUE	0.942163	462.457	462.459	0.002	68.9488	67.9379	69.933	1.99501	0.817915	1082.12	1.01701	-73.2566	0.658554
540	TRUE	0.335531	462.55	462.571	0.0212	65.2056	63.947	68.2186	4.2716	1.65112	160.071	1.05283	-81.5126	0.449809
541	TRUE	0.47126	462.662	462.673	0.0112	67.2122	64.36	71.9926	7.63264	3.05162	674.325	1.06043	-69.4474	0.718041
542	TRUE	0.622406	462.754	462.761	0.0068	69.4326	66.1224	70.9986	4.8762	1.55242	703.015	1.04455	-58.6716	0.86832
543	TRUE	0.79708	462.843	462.853	0.01	58.9798	58.1083	63.7661	5.65784	2.5596	583.696	1.00177	-67.4259	0.705064
544	TRUE	0.730594	463.848	463.85	0.0016	75.2078	74.9317	75.3057	0.374065	0.153618	233.791	1.01068	-69.3668	0.67031
545	TRUE	0.676813	464.905	464.913	0.0084	64.4329	54.4432	75.121	20.6778	10.2515	-2962.71	1.06965	-77.1541	0.497904
546	TRUE	0.895705	465.056	465.057	0.0016	72.8996	72.8996	72.8996	2.84217e-14	8.70234e-15	1.98603e-11	1	-51.4423	0.792325
547	TRUE	0.339579	465.278	465.286	0.0076	79.8096	77.9764	81.6113	3.63498	1.29621	-515.864	1.03295	-50.9562	0.837431
548	TRUE	0.615265	465.397	465.414	0.0176	83.9826	72.9388	90.2126	17.2738	6.13619	1080.38	1.03573	-67.911	0.707835
549	TRUE	0.352227	465.52	465.526	0.0052	80.5553	78.1951	82.1807	3.98557	1.51824	-892.67	1.04263	-50.8178	0.854437
550	TRUE	0.915963	465.602	465.618	0.0156	84.6867	71.4812	86.6299	15.1487	5.10499	1000.52	1.01952	-55.8044	0.838996
551	TRUE	0.757618	465.718	465.772	0.054	70.1752	64.942	80.6178	15.6758	4.01471	-24.4121	1.34347	-53.4628	0.849911
552	TRUE	0.879939	465.926	465.93	0.004	74.6575	74.2122	76.9954	2.78322	0.869091	-417.82	1.42168	-61.7506	0.764055
553	TRUE	0.866819	466.006	466.012	0.0056	68.7868	67.7529	73.1707	5.41781	2.24973	975.244	1.00058	-63.8829	0.769907
554	TRUE	0.967515	466.114	466.118	0.004	80.1342	77.5588	80.5796	3.02072	0.95478	558.5	1.26834	-64.5562	0.77645
555	TRUE	0.952446	466.397	466.4	0.0036	83.5979	71.9786	86.5148	14.5362	4.88686	2101.42	1.65737	-72.5069	0.627592
556	TRUE	0.453968	476.7	476.746	0.0464	49.9831	32.8087	58.9784	26.1697	4.77233	21.0365	6.85196	-98.0392	0.169476
557	TRUE	0.358113	487.169	487.174	0.0052	73.9938	73.4261	74.3092	0.883153	0.320891	-162.958	1.00096	-76.0606	0.566952
558	TRUE	0.486972	487.283	487.3	0.0176	66.5462	64.7378	67.4266	2.68879	0.959093	-145.278	1.00562	-72.0241	0.575029
559	TRUE	0.8889	487.451	487.462	0.0112	58.7839	55.0584	66.3228	11.2644	4.82884	957.208	1.03305	-68.8547	0.652624
560	TRUE	0.557282	487.557	487.56	0.0036	69.9042	68.7167	70.8467	2.13009	0.832978	-678.768	1.02925	-62.0227	0.789432
561	TRUE	0.383554	487.669	487.691	0.0212	70.2985	66.1544	71.2304	5.07601	1.72611	-162.33	1.08933	-65.5049	0.638594
562	TRUE	0.921075	487.861	487.867	0.0056	67.1831	66.3444	67.5393	1.19493	0.397203	-217.091	1.01024	-63.3083	0.641275
563	TRUE	0.7416	487.972	487.975	0.0032	59.3821	57.1926	61.104	3.91135	1.46709	1329.76	1.01207	-79.9499	0.550323
564	TRUE	0.373724	488.067	488.069	0.002	70.0147	69.4091	70.6204	1.21126	0.436354	581.455	1.00442	-75.0204	0.625761
565	TRUE	0.424861	488.309	488.313	0.0044	66.1115	65.3145	66.8462	1.53168	0.474194	-326.572	1.01222	-69.4766	0.540539
566	TRUE	0.967323	488.415	488.417	0.0028	70.2716	68.8986	71.9119	3.0133	1.10669	1125.66	1.00535	-68.2124	0.725691
567	TRUE	0.505373	488.588	488.608	0.0196	68.3284	58.4579	71.2378	12.78	3.40239	-611.823	1.01577	-69.9092	0.660832
568	TRUE	0.68141	488.71	488.745	0.0356	71.831	66.8388	81.5036	14.6648	6.34209	-408.766	1.00302	-58.7624	0.780777
569	TRUE	0.457681	488.838	488.852	0.014	72.9911	66.445	74.4903	8.04536	2.46536	550.101	1.08497	-54.9636	0.869766
570	TRUE	0.77858	488.941	488.947	0.0052	77.6137	75.12	81.5028	6.38285	2.42024	1422.97	1.05083	-56.0734	0.88184
571	TRUE	0.890661	489.034	489.051	0.0164	59.8911	56.3964	80.9263	24.5299	10.4377	1658.82	1.02974	-69.7442	0.588587
572	TRUE	0.997742	489.164	489.167	0.0028	80.4749	79.2354	81.5808	2.34533	0.861178	876.494	1.00513	-67.3942	0.768187
573	TRUE	0.563808	489.264	489.266	0.0024	72.4209	71.6862	72.6213	0.935162	0.354547	389.651	1.03377	-71.2377	0.54921
574	TRUE	0.699803	489.439	489.443	0.0032	65.4805	63.5434	67.0391	3.49572	1.23785	1127.2	1.00338	-75.14	0.638525
575	TRUE	0.913153	493.925	493.938	0.0132	68.5825	67.586	70.2137	2.62773	1.07099	110.499	1.10791	-73.0206	0.583234
576	TRUE	0.61749	495.513	495.528	0.0152	67.7443	66.0372	70.6974	4.6602	1.43732	-286.398	1.13959	-61.9264	0.601008
577	TRUE	0.669946	495.808	495.827	0.0192	70.1046	63.7362	77.4	13.6638	4.19472	-537.861	1.10584	-69.6626	0.599336
578	TRUE	0.712431	495.958	495.96	0.0024	68.2246	65.7531	68.9594	3.20627	1.20952	1335.95	1.05013	-78.7737	0.557664
579	TRUE	0.39675	496.095	496.098	0.0028	72.2631	71.0236	72.9682	1.94454	0.706947	-712.151	1.01697	-67.838	0.723612
580	TRUE	0.460712	496.313	496.314	0.0016	77.7817	77.7817	77.7817	1.42109e-14	7.32411e-15	7.94411e-12	1	-68.8354	0.694384
581	TRUE	0.902539	496.397	496.402	0.0052	71.1595	66.0837	72.8024	6.71869	2.22517	1287.24	1.00015	-75.8958	0.566336
582	TRUE	0.648557	496.496	496.499	0.0032	78.9916	77.8116	80.1272	2.31564	0.947437	-848.882	1.04552	-70.1945	0.617527
583	TRUE	0.485078	496.594	496.596	0.0016	80.9915	80.8935	81.2676	0.374065	0.153618	-233.791	1.01068	-61.8566	0.793221
584	TRUE	0.760559	496.69	496.694	0.004	78.1668	72.7793	79.3991	6.61976	2.79476	1673.78	1.00728	-69.7097	0.643054
585	TRUE	0.683153	496.78	496.786	0.0064	74.1076	72.0295	77.6924	5.66293	1.92398	935.198	1.08247	-71.8411	0.650078
586	TRUE	0.757306	496.881	496.884	0.0032	78.7185	78.4587	78.8372	0.378518	0.131156	-37.1096	1.04149	-65.234	0.713801
587	TRUE	0.579256	497.487	497.492	0.0048	73.976	68.4001	75.7609	7.36079	3.02566	1662.68	1.01009	-85.3141	0.419738
588	TRUE	0.644093	497.831	497.847	0.016	83.6877	73.0824	86.0505	12.968	5.49022	396.786	2.12935	-75.7366	0.592001
589	TRUE	0.53755	497.942	497.946	0.0036	82.939	82.746	83.1468	0.400784	0.146913	-36.8847	1.0515	-77.8286	0.509596
590	TRUE	0.991924	504.058	504.062	0.0044	72.3919	71.7802	73.3242	1.54405	0.58062	346.547	1.00184	-66.9039	0.701626
591	TRUE	0.408711	533.114	533.154	0.04	36.1566	29.1503	44.3058	15.1556	4.14274	86.4626	4.08256	-98.8913	0.157913
					0.019801
