# Supplementary material for: Bazedoxifene reverses sexually dimorphic autistic-like abnormalities in biallelic MDGA1-mutant mice
Source: EMBO Mol Med. 2026 Mar 20;18(4):1358–98. doi: 10.1038/s44321-026-00402-y (PMC13084050; doi:10.1038/s44321-026-00402-y)
Supplement: Supplementary file 20 — Source data Fig. 7 [file 44321_2026_402_MOESM20_ESM.zip › Panel I and J/Batch4/WT_BZ_259.xlsx]

## Sheet: Sheet1
ID	Accepted	Score	Begin Time (s)	End Time (s)	Call Length (s)	Principal Frequency (kHz)	Low Freq (kHz)	High Freq (kHz)	Delta Freq (kHz)	Frequency Standard Deviation (kHz)	Slope (kHz/s)	Sinuosity	Mean Power (dB/Hz)	Tonality
1	TRUE	0.91351	2.53478	2.57798	0.0432	78.4846	67.0829	86.5898	19.5069	7.87957	40.4911	1.45246	-80.2616	0.421735
2	TRUE	0.721584	2.71878	2.72318	0.0044	79.6679	79.1558	80.6921	1.53634	0.462377	-199.172	1.19793	-74.4407	0.600525
3	TRUE	0.990668	3.23857	3.24177	0.0032	88.5158	85.8513	89.2877	3.43635	1.14986	-998.867	1.04416	-73.3861	0.587613
4	TRUE	0.917268	3.32617	3.35017	0.024	97.1169	96.5568	112.003	15.4461	6.22436	665.051	1.01945	-75.8378	0.54058
5	TRUE	0.750646	3.43137	3.43417	0.0028	90.9977	90.5969	93.0684	2.4715	0.825973	581.384	1.36617	-65.5084	0.734887
6	TRUE	0.490721	3.97897	3.98937	0.0104	86.3521	86.0181	89.8026	3.78445	1.78231	400.098	1.04241	-79.8155	0.438872
7	TRUE	0.916085	4.20195	4.20395	0.002	83.0419	82.6767	83.7188	1.04204	0.442743	572.548	1.05111	-76.6355	0.497105
8	TRUE	0.47115	5.09534	5.11014	0.0148	80.9789	77.2089	81.3459	4.13707	1.42605	289.817	1.06019	-73.9095	0.593344
9	TRUE	0.593349	5.32534	5.33414	0.0088	74.9626	74.5588	75.5701	1.0113	0.240061	28.4221	1.05737	-76.0767	0.53971
10	TRUE	0.573515	5.53614	5.53974	0.0036	85.9761	84.6672	88.5219	3.85472	1.42838	122.849	2.5117	-75.9253	0.495274
11	TRUE	0.668336	5.75414	5.75654	0.0024	78.2094	77.6082	78.677	1.06876	0.385797	445.315	1.00188	-74.4471	0.597137
12	TRUE	0.84906	5.86214	5.90814	0.046	93.2027	81.0236	94.2089	13.1853	4.14682	-105.099	1.13948	-77.4986	0.488236
13	TRUE	0.25789	6.68113	6.68393	0.0028	70.6496	70.4789	70.7461	0.267189	0.108283	-2.18489e-12	1.03789	-71.8511	0.563813
14	TRUE	0.928496	6.78473	6.81193	0.0272	72.6117	72.599	92.2236	19.6246	8.51631	745.386	1.01769	-76.46	0.396708
15	TRUE	0.547413	7.15731	7.16251	0.0052	77.6927	77.5646	78.142	0.577425	0.211469	-75.5494	1.02906	-79.3034	0.446481
16	TRUE	0.672036	7.71891	7.72771	0.0088	66.3588	66.1023	67.6475	1.54513	0.638413	-177.112	1.00613	-74.0869	0.41603
17	TRUE	0.790526	8.0771	8.1043	0.0272	79.4841	77.7218	79.9922	2.27041	0.96296	69.4687	1.01217	-73.9184	0.550919
18	TRUE	0.580383	8.1783	8.1807	0.0024	73.118	72.3832	74.3871	2.00392	0.729994	834.966	1.01187	-81.9994	0.470195
19	TRUE	0.3947	8.2799	8.2855	0.0056	72.8366	71.0827	73.4831	2.40036	0.850692	316.593	1.18414	-79.0364	0.548546
20	TRUE	0.775295	8.4071	8.4459	0.0388	78.4992	69.7654	84.4221	14.6567	6.00911	295.905	1.35189	-75.9337	0.411975
21	TRUE	0.381106	8.7599	8.7703	0.0104	81.1498	80.6377	82.9661	2.32844	0.65717	-170.94	1.04285	-75.5903	0.551649
22	TRUE	0.970211	9.14689	9.15409	0.0072	77.3538	77.1615	79.0392	1.87775	0.507137	-196.418	1.04103	-72.502	0.647428
23	TRUE	0.565505	9.45929	9.46729	0.008	64.0438	63.6642	67.331	3.6668	1.73913	-461.429	1.00247	-73.7607	0.587457
24	TRUE	0.581299	9.56769	9.57289	0.0052	76.8407	76.5884	76.9669	0.378518	0.14387	26.1806	1.02719	-73.1609	0.600593
25	TRUE	0.420991	9.74689	9.75449	0.0076	75.4696	74.1037	81.116	7.0123	2.78304	872.818	1.01079	-83.5436	0.434128
26	TRUE	0.991404	10.0431	10.1027	0.0596	94.6619	78.7929	95.2557	16.4629	7.6952	267.189	1.09574	-74.3458	0.540915
27	TRUE	0.941038	10.2807	10.3135	0.0328	94.2687	77.2638	96.2762	19.0123	7.46787	390.874	1.36325	-77.7629	0.50567
28	TRUE	0.722193	10.6595	10.6615	0.002	72.326	72.2993	72.6021	0.302814	0.114253	113.873	1.03232	-77.2893	0.484896
29	TRUE	0.945554	12.0347	12.0435	0.0088	80.2827	78.9598	81.6505	2.69073	1.10398	301.244	1.00094	-79.8593	0.44024
30	TRUE	0.669166	12.3687	12.3835	0.0148	75.7827	74.135	77.2597	3.12463	0.787891	-49.4206	1.24337	-62.0278	0.704781
31	TRUE	0.797778	12.5467	12.5519	0.0052	77.3679	77.3679	77.3679	2.84217e-14	9.24336e-15	-3.03249e-12	1	-50.1839	0.769047
32	TRUE	0.493256	12.6959	12.7251	0.0292	65.3679	54.0503	68.9635	14.9132	5.23486	-525.914	1.01872	-70.0471	0.643952
33	TRUE	0.421368	12.7919	12.8047	0.0128	71.7106	71.3702	79.7827	8.41249	4.11192	-658.459	1.05406	-65.8907	0.697554
34	TRUE	0.840142	13.0703	13.0867	0.0164	66.7537	64.9683	66.8582	1.88987	0.69667	-99.6609	1.03808	-59.3164	0.712024
35	TRUE	0.985585	13.1648	13.1752	0.0104	73.9865	73.7931	82.7973	9.00421	3.95102	910.679	1.02976	-76.7368	0.525711
36	TRUE	0.666966	13.2232	13.2684	0.0452	81.2255	72.8396	81.6726	8.83302	3.49052	-227.767	1.09302	-73.107	0.590209
37	TRUE	0.530496	13.3644	13.3744	0.01	82.0799	75.1253	82.8499	7.72463	3.55769	844.016	1.01711	-76.9071	0.510415
38	TRUE	0.505808	13.54	13.5472	0.0072	77.2818	76.7928	78.5898	1.79706	0.70901	-265.715	1.00843	-73.2745	0.537952
39	TRUE	0.98175	13.7136	13.722	0.0084	67.5575	66.3447	69.0856	2.74095	1.07819	-364.78	1.04188	-65.7237	0.764671
40	TRUE	0.970092	13.8948	13.9176	0.0228	67.9683	65.0697	69.9773	4.90763	1.89474	-213.02	1.01403	-60.714	0.707945
41	TRUE	0.842297	14.0632	14.0652	0.002	66.4093	65.8838	68.057	2.17314	0.855488	-1061.12	1.1604	-59.8395	0.771594
42	TRUE	0.746288	14.2294	14.2374	0.008	66.7713	63.8481	69.3235	5.47536	2.844	-717.223	1.01253	-60.6549	0.768139
43	TRUE	0.63515	14.3686	14.4446	0.076	66.9628	56.1119	73.1407	17.0288	5.67431	-138.386	1.11803	-63.4712	0.715605
44	TRUE	0.702814	14.5598	14.5618	0.002	65.3023	64.3494	67.2439	2.89455	1.1538	-1507.71	1.03004	-72.7868	0.689417
45	TRUE	0.964029	14.6926	14.6962	0.0036	67.4359	66.1964	69.2914	3.09494	0.981053	-799.993	1.01706	-70.9865	0.719905
46	TRUE	0.958422	14.9314	14.9462	0.0148	80.9763	80.5834	82.8397	2.25626	0.929411	144.435	1.06822	-68.1105	0.595172
47	TRUE	0.496231	15.0398	15.0494	0.0096	69.9036	68.7977	72.3139	3.51618	1.15913	-369.73	1.01092	-62.8676	0.70611
48	TRUE	0.929148	15.1772	15.1868	0.0096	64.4112	61.1568	65.3422	4.18546	1.67399	-471.204	1.02326	-69.9992	0.64617
49	TRUE	0.473995	15.3644	15.3704	0.006	69.8653	68.8928	70.2314	1.33852	0.548739	-223.208	1.01742	-70.8615	0.638983
50	TRUE	0.918364	16.0826	16.1638	0.0812	69.0858	67.8192	72.3327	4.51351	1.66356	-45.7744	1.00572	-69.8011	0.545231
51	TRUE	0.956653	16.2382	16.2686	0.0304	74.2037	68.8464	98.7821	29.9357	6.82681	279.477	1.59534	-72.5983	0.603347
52	TRUE	0.89611	16.5542	16.6498	0.0956	80.3396	79.3896	82.7069	3.31733	0.957065	16.8964	1.01036	-74.2762	0.538123
53	TRUE	0.669265	17.1448	17.1464	0.0016	83.6858	83.5878	83.9173	0.329533	0.134335	-77.9302	1.10407	-77.9723	0.438534
54	TRUE	0.379143	17.2292	17.232	0.0028	73.5474	73.0501	74.0447	0.994537	0.362471	369.329	1.0019	-71.4858	0.693897
55	TRUE	0.367502	17.4992	17.5172	0.018	68.7929	64.3923	68.8732	4.48089	2.38947	-250.534	1.00103	-68.6851	0.521944
56	TRUE	0.892885	17.6728	17.682	0.0092	70.1244	68.2838	76.3234	8.03956	2.73352	-856.623	1.03867	-72.5419	0.598848
57	TRUE	0.521251	17.8328	17.8384	0.0056	73.9273	70.9139	76.2269	5.31296	2.16804	-987.158	1.0068	-70.2869	0.704435
58	TRUE	0.529873	17.9512	18.0112	0.06	83.6361	82.7591	84.5021	1.74304	0.69001	-18.4393	1.01404	-81.6453	0.433379
59	TRUE	0.661275	18.1318	18.2018	0.07	65.7846	63.4232	65.798	2.37484	1.19181	-32.9309	1.00034	-71.7945	0.484313
60	TRUE	0.415459	18.667	18.6686	0.0016	77.9606	77.4441	79.1897	1.74564	0.709855	1091.02	1.02644	-81.8364	0.415666
61	TRUE	0.638479	18.871	18.8734	0.0024	68.5131	67.8452	69.1811	1.33595	0.480995	556.644	1	-69.5944	0.70871
62	TRUE	0.471867	18.973	18.9802	0.0072	69.8723	69.6174	70.0059	0.388518	0.126969	-38.236	1.01633	-73.2756	0.537623
63	TRUE	0.518189	19.156	19.1584	0.0024	68.4987	67.6303	68.8995	1.26915	0.467169	528.812	1.01922	-75.6403	0.611844
64	TRUE	0.973758	20.2373	20.4523	0.215	94.3898	65.5929	102.85	37.2574	14.5991	151.632	1.00204	-75.2925	0.431703
65	TRUE	0.479421	20.3297	20.3321	0.0024	96.3916	96.258	96.6588	0.400784	0.146947	-166.993	1.00302	-72.2454	0.583223
66	TRUE	0.915477	20.5349	20.5457	0.0108	93.3384	76.9227	96.981	20.0583	8.52828	1821.35	1.00057	-83.5308	0.411634
67	TRUE	0.766373	20.6661	20.6697	0.0036	69.9089	69.1611	70.1594	0.998229	0.343979	242.187	1.03336	-72.4834	0.509061
68	TRUE	0.609995	20.8685	20.8785	0.01	83.1902	79.18	86.3567	7.17669	2.01187	681.4	1.13002	-79.9413	0.447353
69	TRUE	0.809262	21.2119	21.2947	0.0828	71.941	70.5605	77.1891	6.62857	2.6202	-31.0657	1.02547	-72.9846	0.491616
70	TRUE	0.82655	21.3775	21.3791	0.0016	76.1188	75.7447	76.4929	0.74813	0.295724	467.581	1	-71.2089	0.691465
71	TRUE	0.838539	21.4819	21.5415	0.0596	68.4323	68.274	82.4597	14.1857	3.62821	-247.221	1.00749	-69.0374	0.479338
72	TRUE	0.921595	21.6883	21.7147	0.0264	66.5661	65.3563	83.3738	18.0175	6.65555	-728.9	1.04749	-74.8442	0.446191
73	TRUE	0.495525	22.2609	22.2861	0.0252	86.1589	83.4086	90.6406	7.23206	2.04083	226.891	1.14391	-73.7986	0.539057
74	TRUE	0.991506	22.8133	22.8177	0.0044	87.149	82.8666	90.8897	8.0231	2.77251	1916.85	1.00309	-69.6047	0.72769
75	TRUE	0.844	23.0785	23.0845	0.006	70.6935	70.404	71.0052	0.601176	0.194354	4.91157	1.09361	-67.3362	0.662087
76	TRUE	0.986349	23.1687	23.2083	0.0396	81.8465	69.9021	92.4458	22.5437	5.97756	413.156	1.08623	-76.9669	0.536045
77	TRUE	0.851467	23.2507	23.2627	0.012	65.3723	63.8325	68.0935	4.26102	1.62558	-285.633	1.07868	-77.0433	0.587771
78	TRUE	0.836808	23.3707	23.3731	0.0024	72.4431	72.1759	72.5767	0.400784	0.146947	166.993	1.00302	-73.3219	0.617613
79	TRUE	0.616687	23.4731	23.4751	0.002	73.7032	73.6765	73.9793	0.302814	0.114253	113.873	1.03232	-71.9256	0.643826
80	TRUE	0.985273	23.6859	23.7447	0.0588	75.5311	75.2817	93.3927	18.111	8.01704	307.973	1	-75.369	0.489079
81	TRUE	0.847896	24.1617	24.1657	0.004	67.2261	66.7585	67.7382	0.979694	0.339062	-254.538	1.00479	-74.0734	0.492756
82	TRUE	0.642484	24.2257	24.2737	0.048	81.2095	63.7086	84.965	21.2564	5.04514	96.617	4.70334	-93.3159	0.211347
83	TRUE	0.952085	24.4509	24.4557	0.0048	72.6044	70.9493	73.6064	2.65705	0.945265	598.545	1.03095	-78.5733	0.540768
84	TRUE	0.439422	24.7241	24.7261	0.002	80.2988	79.9827	80.5883	0.605629	0.218335	290.727	1.00254	-73.6471	0.541309
85	TRUE	0.629331	25.0647	25.0695	0.0048	79.4101	78.9544	86.5026	7.54822	2.71526	1638.41	1.0372	-82.5906	0.441323
86	TRUE	0.531687	25.5423	25.5455	0.0032	65.7107	64.7087	68.9021	4.19339	1.31266	-1091.64	1.08643	-67.64	0.649209
87	TRUE	0.771148	26.1341	26.1933	0.0592	93.6909	78.5355	95.1127	16.5772	6.98154	-264.045	1.04447	-82.5079	0.400956
88	TRUE	0.816464	26.5269	26.5333	0.0064	68.763	65.7394	69.0508	3.31139	0.988218	-400.299	1.14781	-75.0741	0.491655
89	TRUE	0.933989	26.7649	26.7801	0.0152	68.7617	67.8742	79.0244	11.1502	5.30333	705.982	1.1063	-79.3096	0.540836
90	TRUE	0.537135	27.7771	27.7899	0.0128	75.8617	73.0081	81.6337	8.62562	2.26895	-466.169	1.06073	-79.7816	0.45504
91	TRUE	0.429028	27.8711	27.8883	0.0172	70.7164	70.093	70.7168	0.623817	0.254517	-37.7457	1.00011	-80.0129	0.404672
92	TRUE	0.969048	28.088	28.1004	0.0124	78.1798	75.2041	80.063	4.85895	1.94578	375.046	1.01844	-77.179	0.493933
93	TRUE	0.714112	28.3316	28.3412	0.0096	88.4367	82.9991	93.9768	10.9777	3.89111	947.923	1.03611	-79.4922	0.446718
94	TRUE	0.712195	28.406	28.43	0.024	72.8057	69.1982	78.4415	9.24325	4.62077	-383.495	1.00048	-69.0774	0.688346
95	TRUE	0.654885	28.4992	28.5128	0.0136	76.4676	73.169	78.1912	5.02213	1.60691	229.068	1.21425	-74.374	0.637947
96	TRUE	0.954312	28.5984	28.6004	0.002	72.8575	72.5547	72.9554	0.400784	0.153333	176.854	1.03234	-71.8596	0.58782
97	TRUE	0.457779	28.7152	28.7316	0.0164	79.3267	79.0051	79.383	0.377925	0.114551	6.48432	1.006	-70.7731	0.589975
98	TRUE	0.711754	29.1176	29.132	0.0144	67.5742	66.5778	67.8185	1.24074	0.358707	48.6137	1.05691	-66.7297	0.537206
99	TRUE	0.687416	29.3642	29.369	0.0048	66.4323	64.9871	66.5979	1.61073	0.670928	346.171	1.00278	-62.337	0.758257
100	TRUE	0.44178	29.4646	29.4734	0.0088	67.7552	66.6695	68.3341	1.66462	0.575118	125.248	1.07858	-55.3723	0.778111
101	TRUE	0.551812	29.619	29.6282	0.0092	60.7957	60.1405	61.9784	1.83783	0.847389	-195.318	1.00945	-62.214	0.648428
102	TRUE	0.596127	29.7374	29.7618	0.0244	76.8413	75.8247	77.1538	1.32912	0.578375	-46.5376	1.00378	-70.736	0.578893
103	TRUE	0.959116	30.053	30.0578	0.0048	81.2708	80.8923	82.2209	1.32852	0.401077	248.349	1.02248	-73.1919	0.590824
104	TRUE	0.600093	30.1992	30.2168	0.0176	67.073	64.3465	67.214	2.86749	1.22502	-158.259	1.01313	-67.2156	0.654456
105	TRUE	0.922035	30.2948	30.2972	0.0024	90.519	89.3835	92.1222	2.73869	0.99082	1141.12	1.00421	-75.2845	0.61072
106	TRUE	0.911889	30.4044	30.462	0.0576	67.6251	67.5582	70.7136	3.15544	1.29752	-54.8882	1.00051	-70.6653	0.492923
107	TRUE	0.452296	30.506	30.5876	0.0816	81.8874	54.0107	91.3875	37.3768	7.5371	-92.6712	5.76569	-91.1905	0.227136
108	TRUE	0.663555	30.6096	30.6112	0.0016	57.8325	55.9622	58.0997	2.13751	0.869791	-1168.95	1.25162	-78.0972	0.521823
109	TRUE	0.812763	30.7476	30.7516	0.004	77.7914	77.4157	79.1208	1.70509	0.802158	424.597	1.00031	-80.3358	0.43983
110	TRUE	0.533873	31.1334	31.1386	0.0052	70.8439	69.8107	71.938	2.12732	0.810329	392.903	1.04413	-74.5115	0.642846
111	TRUE	0.624538	31.2598	31.2918	0.032	78.9722	76.9194	91.0133	14.0939	4.60418	-448.512	1.00515	-71.5448	0.58615
112	TRUE	0.623528	31.355	31.3922	0.0372	90.9858	80.8317	94.6531	13.8214	5.88197	-202.898	1.22963	-80.0958	0.45603
113	TRUE	0.985069	31.763	31.7858	0.0228	79.2374	67.2542	79.6336	12.3794	5.26489	-565.381	1.0559	-78.2459	0.40758
114	TRUE	0.448909	31.8442	31.8478	0.0036	63.783	62.8122	65.0269	2.21471	0.991648	-628.294	1.00539	-74.1299	0.5814
115	TRUE	0.935596	31.9262	31.929	0.0028	81.5362	81.2245	82.2487	1.02423	0.326414	312.781	1.0411	-72.8874	0.595085
116	TRUE	0.862416	32.0314	32.0338	0.0024	80.2225	77.6175	81.2913	3.67385	1.36074	1530.77	1.02363	-76.8632	0.604867
117	TRUE	0.661878	32.2508	32.2552	0.0044	67.8289	67.4578	68.3855	0.92774	0.259285	172.183	1.01545	-60.8921	0.801469
118	TRUE	0.961565	32.5806	32.7506	0.17	71.9453	67.61	75.6573	8.0473	2.77965	20.8663	4.80027	-70.1927	0.527189
119	TRUE	0.912665	32.9044	32.9076	0.0032	65.4054	65.2793	65.8804	0.601176	0.215619	-182.456	1.01803	-67.3518	0.645557
120	TRUE	0.961191	33.2506	33.2562	0.0056	67.3644	66.8156	69.3005	2.48491	1.01251	-479.681	1.01789	-77.7218	0.541995
121	TRUE	0.480095	33.3694	33.3954	0.026	81.0654	79.2451	81.9974	2.7523	1.11476	-90.0105	1.01385	-77.7297	0.443044
122	TRUE	0.897865	33.8422	33.8438	0.0016	65.5865	65.3371	65.6578	0.320627	0.129065	-155.86	1.04572	-70.6466	0.509614
123	TRUE	0.744672	34.0034	34.005	0.0016	71.0281	71.0281	71.0281	1.42109e-14	6.8798e-15	1.01398e-11	1	-66.5701	0.642096
124	TRUE	0.830636	34.1244	34.1316	0.0072	70.6665	70.429	71.0005	0.571488	0.157525	-61.003	1.01209	-62.58	0.657564
125	TRUE	0.99	34.3224	34.3872	0.0648	64.0932	61.2642	68.0752	6.81095	1.09481	-64.3537	1.02286	-59.7086	0.709518
126	TRUE	0.722925	34.4708	34.498	0.0272	81.0582	80.4706	86.3305	5.85994	2.17867	117.345	1.27427	-74.2842	0.591301
127	TRUE	0.993166	34.5916	34.6316	0.04	80.0838	70.2149	95.371	25.1561	9.5806	615.073	1.02324	-75.5371	0.488785
128	TRUE	0.457964	34.7228	34.7244	0.0016	65.6691	65.2683	65.8918	0.623441	0.249933	-389.651	1.00816	-60.201	0.774729
129	TRUE	0.570051	34.8484	34.8512	0.0028	68.3083	66.9427	68.8724	1.9297	0.709017	-703.315	1.03625	-55.2253	0.802767
130	TRUE	0.459921	34.9684	34.9868	0.0184	66.346	64.0741	79.8511	15.777	4.39477	373.584	1.88793	-56.4233	0.779986
131	TRUE	0.838538	35.0992	35.1032	0.004	70.5586	69.6606	71.6496	1.98907	0.596045	-444.472	1.01434	-53.4545	0.838354
132	TRUE	0.608153	35.3158	35.3194	0.0036	83.9855	80.0148	85.9375	5.92269	2.39375	-1912.83	1.08436	-68.6479	0.700839
133	TRUE	0.842786	35.6706	35.6734	0.0028	67.7538	67.5831	68.1917	0.608598	0.216448	-213.822	1.00844	-59.2265	0.77126
134	TRUE	0.926355	35.9358	35.9374	0.0016	68.7931	68.517	68.8911	0.374065	0.153618	-233.791	1.01068	-61.3006	0.780869
135	TRUE	0.985681	36.1058	36.1246	0.0188	62.8514	55.0973	71.24	16.1427	5.68949	-840.579	1.02184	-67.8443	0.660675
136	TRUE	0.470057	36.2107	36.2123	0.0016	84.384	83.146	86.5126	3.36658	1.34696	2104.11	1.00519	-77.6512	0.571196
137	TRUE	0.343844	36.3911	36.4403	0.0492	78.1917	74.6237	91.5237	16.8999	3.8797	-311.871	1.02361	-77.2791	0.489163
138	TRUE	0.389173	36.8703	36.8735	0.0032	64.9612	64.8795	65.2951	0.415628	0.146357	115.968	1.01517	-68.407	0.713354
139	TRUE	0.768012	37.0355	37.0559	0.0204	69.3137	63.6344	69.6554	6.02105	3.18888	-293.893	1.00065	-62.6077	0.579899
140	TRUE	0.774147	37.1805	37.1821	0.0016	69.3131	68.939	69.6871	0.74813	0.295724	-467.581	1	-70.1498	0.63294
141	TRUE	0.576159	37.2925	37.3125	0.02	79.751	79.0508	82.1445	3.09367	1.21268	134.482	1.01876	-76.6417	0.571477
142	TRUE	0.589566	37.4073	37.4109	0.0036	66.8041	65.7961	68.3134	2.51732	1.0139	-695.204	1.00341	-72.195	0.583709
143	TRUE	0.531899	37.7457	37.7473	0.0016	66.5254	66.4274	66.8015	0.374065	0.153618	-233.791	1.01068	-76.8201	0.529198
144	TRUE	0.753863	37.8741	37.9297	0.0556	68.8758	66.8888	69.5442	2.65543	1.14409	10.5169	1.01604	-71.866	0.537351
145	TRUE	0.648987	38.0821	38.1169	0.0348	70.9184	69.6015	92.5964	22.995	11.1544	-658.354	1.07792	-71.0912	0.606968
146	TRUE	0.472578	38.2107	38.2279	0.0172	79.5022	78.0353	83.4184	5.38316	2.33432	-349.81	1.01853	-79.2827	0.446505
147	TRUE	0.989353	38.5355	38.5379	0.0024	66.5846	65.9166	66.9186	1.00196	0.367366	-417.483	1.01249	-67.8636	0.728496
148	TRUE	0.69297	38.8611	38.8631	0.002	70.3525	70.3525	70.3525	2.84217e-14	5.72858e-15	2.2813e-13	1	-70.9281	0.538685
149	TRUE	0.421956	39.0925	39.0949	0.0024	82.4748	78.4076	83.4545	5.04691	1.79027	1224.62	2.17726	-83.5761	0.462122
150	TRUE	0.779498	39.3837	39.4029	0.0192	81.9515	78.3283	82.8309	4.50263	1.58192	234.738	1.00096	-80.6261	0.443345
151	TRUE	0.519438	39.5057	39.5225	0.0168	85.4521	79.6641	92.7087	13.0446	4.9537	783.929	1.00896	-81.5153	0.412074
152	TRUE	0.833006	39.5957	39.5973	0.0016	65.6691	65.2683	65.8918	0.623441	0.249933	-389.651	1.00816	-67.5563	0.658782
153	TRUE	0.58014	40.3571	40.4047	0.0476	90.6642	79.4423	91.6808	12.2385	3.80459	193.808	1.12047	-80.1409	0.434451
154	TRUE	0.633998	40.5063	40.5387	0.0324	69.3158	65.0428	76.9474	11.9045	4.94924	288.533	1.39919	-77.0197	0.494392
155	TRUE	0.934624	41.0271	41.0307	0.0036	80.0426	77.4629	81.2206	3.75776	1.52202	-1045.61	1.00028	-74.5963	0.536265
156	TRUE	0.472922	41.1253	41.1553	0.03	75.3962	72.7996	75.6739	2.87427	1.48356	91.9752	1.00201	-81.1996	0.400589
157	TRUE	0.60858	41.2425	41.2533	0.0108	78.6213	77.7011	79.2814	1.58027	0.490346	144.177	1.05755	-72.3775	0.591494
158	TRUE	0.532559	41.4413	41.4469	0.0056	78.3625	78.0531	79.0708	1.01773	0.346403	133.941	1.03601	-71.7753	0.655413
159	TRUE	0.717327	41.5157	41.5245	0.0088	64.5266	59.4462	65.4963	6.05012	2.5144	-726.854	1.00701	-60.8761	0.724677
160	TRUE	0.486057	41.7201	41.7333	0.0132	66.5919	65.9175	66.9035	0.986073	0.418395	-66.1061	1.00301	-57.1218	0.831444
161	TRUE	0.489407	41.8561	41.8593	0.0032	81.3434	79.6587	82.6497	2.99103	1.2579	-1117.93	1.07502	-69.1712	0.641461
162	TRUE	0.313444	41.9945	41.9977	0.0032	71.7373	71.1435	72.3904	1.24688	0.427647	-389.651	1.00272	-66.2598	0.587712
163	TRUE	0.984198	42.0699	42.0775	0.0076	81.9171	81.4865	91.438	9.95151	4.49735	1369.07	1.02183	-78.9708	0.465723
164	TRUE	0.479251	42.2691	42.2995	0.0304	93.3078	79.7102	96.3269	16.6168	6.22755	572.539	1.00678	-79.441	0.443386
165	TRUE	0.657016	42.3803	42.3915	0.0112	80.8864	79.3234	80.8957	1.57231	0.414522	-90.8718	1.01667	-64.9483	0.704078
166	TRUE	0.616207	42.5283	42.5327	0.0044	79.0419	78.7395	80.8628	2.12326	0.786474	-493.458	1.00911	-68.8975	0.712425
167	TRUE	0.535531	42.7091	42.7111	0.002	80.1468	78.7351	80.6233	1.88814	0.746716	956.156	1.05201	-67.6485	0.711032
168	TRUE	0.925275	42.9623	42.9659	0.0036	79.8402	78.0664	80.3449	2.27853	0.796291	618.943	1.07824	-74.4429	0.600067
169	TRUE	0.839602	43.0707	43.0743	0.0036	66.7787	66.3334	67.2485	0.915105	0.298734	-252.613	1.0055	-53.8625	0.8412
170	TRUE	0.571767	43.2237	43.2305	0.0068	64.6055	63.4099	66.1189	2.709	0.756491	-309.809	1.03529	-60.7728	0.768548
171	TRUE	0.801359	43.4801	43.4861	0.006	80.1539	79.9741	80.3305	0.356464	0.126401	-15.9971	1.01777	-67.4317	0.689287
172	TRUE	0.608688	43.8481	43.8605	0.0124	78.9891	78.319	82.0293	3.71024	1.16216	186.828	1.12472	-68.8169	0.70061
173	TRUE	0.793119	44.5614	44.5686	0.0072	61.6365	59.7224	62.1906	2.46821	1.07491	-341.205	1.00072	-66.8563	0.579
174	TRUE	0.386119	44.937	44.9478	0.0108	78.3394	78.3097	79.6124	1.30275	0.492824	-128.545	1.00364	-79.0383	0.419039
175	TRUE	0.268613	45.0258	45.039	0.0132	79.4072	78.6612	87.9059	9.24474	3.77083	736.521	1.02037	-78.2442	0.485608
176	TRUE	0.906712	45.376	45.408	0.032	79.0488	71.3882	85.1005	13.7123	5.47648	429.174	1.1044	-80.5326	0.45109
177	TRUE	0.794373	45.5252	45.568	0.0428	68.0989	61.7614	72.153	10.3916	3.56777	-223.912	1.18651	-73.4991	0.583953
178	TRUE	0.941618	45.712	45.7156	0.0036	61.6562	60.6246	62.1906	1.56603	0.58058	-470.505	1.02279	-71.4565	0.494249
179	TRUE	0.588159	45.8	45.8016	0.0016	82.4167	82.4167	82.4167	1.42109e-14	3.32326e-15	4.96507e-12	1	-72.2525	0.647124
180	TRUE	0.877886	45.8836	45.8852	0.0016	61.9255	61.8276	62.2016	0.374065	0.153618	-233.791	1.01068	-70.8218	0.488534
181	TRUE	0.713322	45.9972	46.0012	0.004	89.395	88.2608	91.0597	2.79899	1.07648	676.228	1.04723	-80.8641	0.444332
182	TRUE	0.879017	46.2374	46.2766	0.0392	70.7329	66.1659	73.6488	7.4829	2.68634	-145.572	1.2005	-71.6577	0.542136
183	TRUE	0.989777	47.0114	47.0962	0.0848	80.9187	79.9276	84.3307	4.40313	1.6002	43.8819	1.00713	-70.6734	0.539081
184	TRUE	0.800803	47.196	47.198	0.002	77.0031	74.7765	78.9536	4.17706	1.63145	2173.14	1.00222	-77.2925	0.58396
185	TRUE	0.89652	47.2704	47.292	0.0216	62.5489	61.8594	66.2064	4.34703	1.48431	-204.966	1.00777	-66.5143	0.53951
186	TRUE	0.272391	47.458	47.4608	0.0028	65.0628	64.7065	65.6862	0.979694	0.357812	-360.493	1.00885	-60.5104	0.77317
187	TRUE	0.87787	48.1514	48.1534	0.002	91.197	88.632	91.3306	2.69861	1.05537	-1087.84	1.25455	-81.149	0.486268
188	TRUE	0.510443	48.3082	48.345	0.0368	67.065	65.9675	68.1322	2.16471	0.979978	-59.5204	1.00303	-72.2419	0.534383
189	TRUE	0.995073	48.4666	48.469	0.0024	69.3138	68.8463	69.915	1.06876	0.385797	-445.315	1.00188	-70.0353	0.553905
190	TRUE	0.452926	48.817	48.819	0.002	80.1823	79.8795	80.2803	0.400784	0.153333	176.854	1.03234	-76.8753	0.548614
191	TRUE	0.534576	53.0693	53.1125	0.0432	82.2132	66.9538	91.1195	24.1658	6.46973	-5.23665	4.36159	-93.3358	0.216556
192	TRUE	0.774773	53.2551	53.2571	0.002	81.0543	80.5912	82.4259	1.8347	0.700197	-893.175	1.04199	-75.2366	0.517597
193	TRUE	0.738205	53.5283	53.5851	0.0568	69.2093	64.7806	75.2131	10.4325	3.18004	112.934	1.0803	-72.4043	0.501359
194	TRUE	0.758476	53.7447	53.7859	0.0412	64.6995	64.271	70.7777	6.50669	3.23159	-156.01	1.00076	-71.1286	0.542381
195	TRUE	0.468008	53.8695	53.8731	0.0036	71.8079	70.3161	72.6763	2.36017	0.920942	744.216	1.04796	-80.2408	0.503894
196	TRUE	0.476255	54.2045	54.2481	0.0436	76.6705	66.7797	77.2896	10.51	5.34662	239.091	1.01267	-75.2273	0.524695
197	TRUE	0.758538	54.5141	54.5169	0.0028	81.8795	81.0037	84.9374	3.93362	1.44755	-1397.8	1.08331	-74.3911	0.535304
198	TRUE	0.492925	54.6505	54.6577	0.0072	71.9882	71.5456	73.469	1.92345	0.637351	259.601	1.00199	-81.3387	0.419456
199	TRUE	0.72343	55.0169	55.0245	0.0076	74.643	74.1086	76.9413	2.83268	1.31931	-371.085	1.00081	-73.0498	0.635037
200	TRUE	0.939406	55.1843	55.2115	0.0272	79.3809	78.5236	80.9141	2.39052	1.01202	49.4488	1.06482	-73.457	0.636077
201	TRUE	0.411747	55.2611	55.2727	0.0116	77.8857	77.0845	78.3714	1.28699	0.428567	-64.7607	1.07449	-77.9789	0.53875
202	TRUE	0.869244	55.4907	55.4927	0.002	61.8992	61.7256	62.0729	0.347346	0.151643	-197.847	1.00936	-67.2378	0.551445
203	TRUE	0.603995	55.6959	55.7059	0.01	79.9256	75.3982	84.4455	9.04732	2.59024	-769.194	1.03297	-74.6534	0.451615
204	TRUE	0.468114	55.8727	55.8787	0.006	64.9337	64.518	65.2009	0.682817	0.237084	95.2298	1.02946	-64.014	0.644129
205	TRUE	0.910347	56.0403	56.0435	0.0032	80.3004	80.3004	80.3004	1.42109e-14	4.6998e-15	-1.03621e-12	1	-68.6485	0.597985
206	TRUE	0.884512	56.1025	56.1049	0.0024	79.1483	77.5821	79.4247	1.84268	0.826077	-785.117	1.02671	-73.3661	0.63726
207	TRUE	0.685714	56.2041	56.2345	0.0304	76.9825	76.2254	81.3402	5.11481	2.31096	156.96	1.01419	-75.037	0.602463
208	TRUE	0.513856	56.3489	56.3561	0.0072	75.0669	75.0669	75.0669	1.42109e-14	4.73695e-15	1.93432e-12	1	-74.6146	0.529336
209	TRUE	0.826478	56.4737	56.4773	0.0036	70.4109	69.1343	71.68	2.54572	0.82885	-683.716	1.00257	-63.33	0.793965
210	TRUE	0.91741	56.5621	56.5637	0.0016	81.2721	80.7467	81.6195	0.872818	0.347517	545.511	1.00577	-77.4972	0.574903
211	TRUE	0.981808	56.6949	56.6985	0.0036	68.2882	66.93	69.8913	2.96135	0.942023	-773.679	1.00956	-71.1824	0.595998
212	TRUE	0.630257	56.9429	56.9513	0.0084	74.514	71.8496	75.4937	3.64416	1.25248	-440.328	1.16121	-62.0802	0.784404
213	TRUE	0.470515	57.2915	57.3099	0.0184	68.1405	66.8256	71.158	4.33239	1.63997	-249.126	1.01696	-66.2015	0.650819
214	TRUE	0.96253	57.6421	57.8371	0.195	67.5448	65.3412	71.224	5.88286	1.74675	30.0242	1.00913	-64.1182	0.552307
215	TRUE	0.49948	57.7423	57.7459	0.0036	67.3396	67.3396	67.3396	1.42109e-14	4.26983e-15	5.10667e-13	1	-57.5525	0.848263
216	TRUE	0.430517	57.8347	57.8383	0.0036	71.1576	70.6961	71.549	0.852908	0.345525	232.669	1.01012	-65.6144	0.780306
217	TRUE	0.958757	58.2359	58.6859	0.45	83.0192	64.1914	109.184	44.9926	8.98523	-6.82437	25.0231	-92.0309	0.206374
218	TRUE	0.584071	58.3097	58.3161	0.0064	74.6986	71.5987	76.7846	5.18591	1.77338	746.271	1.06142	-80.6748	0.493321
219	TRUE	0.782355	58.5225	58.5317	0.0092	82.5448	75.3922	82.6881	7.29593	2.5082	750.77	1.09448	-76.1901	0.55226
220	TRUE	0.91751	58.6389	58.6441	0.0052	81.8418	81.253	82.1743	0.921354	0.285056	161.014	1.0088	-74.7606	0.547463
221	TRUE	0.968254	58.8313	58.8469	0.0156	74.3104	72.7138	81.3362	8.62237	3.71367	573.224	1.00939	-79.1177	0.479558
222	TRUE	0.828307	58.9593	59.0217	0.0624	81.2876	79.6751	83.7339	4.05878	1.20791	35.3614	1.06572	-74.4313	0.587248
223	TRUE	0.918321	59.1575	59.1591	0.0016	68.3368	68.1141	68.7376	0.623441	0.249933	-389.651	1.00816	-66.29	0.720013
224	TRUE	0.471275	59.3031	59.3147	0.0116	65.4901	62.9474	66.7073	3.75988	0.961968	-322.035	1.01069	-59.3315	0.719264
225	TRUE	0.982887	59.4743	59.4759	0.0016	66.287	66.0377	66.3583	0.320627	0.129065	-155.86	1.04572	-62.6818	0.679127
226	TRUE	0.98743	60.8468	60.88	0.0332	93.2629	80.2858	94.9041	14.6183	6.59871	447.954	1.02742	-83.114	0.413134
227	TRUE	0.972768	60.9696	60.9716	0.002	80.404	79.1928	81.2857	2.09298	0.746283	-986.055	1.01325	-75.1351	0.658845
228	TRUE	0.74306	61.0856	61.1184	0.0328	61.7532	59.2549	63.3898	4.13483	1.1667	-123.09	1.01016	-71.9944	0.589561
229	TRUE	0.978698	61.2398	61.2554	0.0156	72.9121	70.5711	77.0835	6.51245	2.3648	-393.276	1.09892	-72.084	0.54158
230	TRUE	0.733229	61.4462	61.461	0.0148	92.1284	91.1974	94.226	3.02855	1.1838	-29.2628	1.13204	-69.7917	0.594761
231	TRUE	0.599756	61.5506	61.5602	0.0096	95.4163	87.4809	99.514	12.0331	5.27094	1226.6	1.00648	-81.7385	0.438418
232	TRUE	0.450164	61.6294	61.6566	0.0272	74.6238	60.8577	75.6999	14.8422	5.49074	-539.719	1.19315	-70.8986	0.581718
233	TRUE	0.529632	61.7542	61.761	0.0068	68.6974	66.7862	69.3658	2.5796	1.03283	-421.114	1.02507	-67.8284	0.593615
234	TRUE	0.682918	62.202	62.2072	0.0052	77.2397	76.0954	77.6432	1.54775	0.582036	-296.972	1.0002	-74.9216	0.511335
235	TRUE	0.297353	62.3648	62.3836	0.0188	65.5523	64.3956	72.0763	7.6807	2.54428	-423.665	1.00779	-70.5564	0.598014
236	TRUE	0.286641	62.5356	62.542	0.0064	72.1797	71.6139	72.5271	0.913284	0.309828	57.2495	1.04611	-71.6732	0.594216
237	TRUE	0.685409	62.6428	62.6456	0.0028	93.958	93.3939	94.0248	0.630863	0.228793	-204.986	1.0346	-72.4954	0.589605
238	TRUE	0.989679	62.7764	62.7828	0.0064	67.2569	65.1232	68.3624	3.23919	1.13864	-490.409	1.00423	-65.0237	0.766149
239	TRUE	0.430808	63.8446	63.8462	0.0016	71.6776	71.6776	71.6776	1.42109e-14	6.40475e-15	7.94411e-12	1	-68.8792	0.640662
240	TRUE	0.601934	63.9602	64.0002	0.04	80.533	80.1254	80.7593	0.633967	0.228096	-3.44842	1.00944	-79.683	0.466666
241	TRUE	0.393587	65.6606	65.679	0.0184	70.7055	67.0663	72.3142	5.24792	1.6082	144.927	1.26377	-73.0374	0.549078
242	TRUE	0.636933	65.8034	65.805	0.0016	71.1771	70.9722	72.7891	1.81689	0.742355	1013.09	1.21069	-80.6988	0.488597
243	TRUE	0.78915	65.8778	65.9478	0.07	61.8027	57.6862	70.7981	13.1118	4.81418	-183.934	1.03124	-60.3727	0.718785
244	TRUE	0.832429	66.1206	66.1234	0.0028	78.7447	77.0006	79.3088	2.30822	0.869608	-835.85	1.12072	-68.2677	0.655643
245	TRUE	0.983516	66.24	66.2416	0.0016	66.8737	66.6243	67.1231	0.498753	0.197149	-311.721	1	-58.4028	0.710997
246	TRUE	0.982836	66.4236	66.4368	0.0132	68.2351	64.1211	68.5865	4.46537	1.81445	-344.604	1.0024	-62.0144	0.780384
247	TRUE	0.514013	66.5724	66.5768	0.0044	79.3584	77.681	80.1006	2.41955	0.879805	593.105	1.0386	-73.0553	0.554263
248	TRUE	0.375388	66.728	66.7616	0.0336	70.3835	69.4544	70.9305	1.47606	0.642402	-36.2598	1.00433	-69.3068	0.539157
249	TRUE	0.858424	66.9352	66.9384	0.0032	69.0943	68.4189	70.0072	1.58829	0.542898	-493.249	1.00446	-66.3434	0.664942
250	TRUE	0.995592	67.1317	67.1481	0.0164	76.9421	65.7342	77.9938	12.2595	5.64956	-756.993	1.02148	-70.5346	0.590268
251	TRUE	0.979859	67.3609	67.3633	0.0024	63.7826	63.1814	64.3838	1.20235	0.432896	-500.98	1	-62.9062	0.699179
252	TRUE	0.952701	67.5341	67.5369	0.0028	63.6993	62.586	64.9462	2.36017	0.796621	-811.11	1.004	-71.4832	0.586903
253	TRUE	0.80842	67.7441	67.7465	0.0024	68.1302	68.0337	68.6646	0.630863	0.237269	-250.49	1.03271	-64.4076	0.599259
254	TRUE	0.494342	67.9829	68.0309	0.048	94.3135	81.3548	102.537	21.1822	4.20108	83.7572	3.5368	-92.4046	0.20955
255	TRUE	0.76969	68.0557	68.0617	0.006	68.7734	66.6402	69.523	2.88274	0.912171	-458.367	1.0119	-68.8433	0.561463
256	TRUE	0.717356	68.2763	68.2855	0.0092	84.0043	80.6367	91.995	11.3583	4.90336	-1247.24	1.01051	-77.119	0.538615
257	TRUE	0.766688	68.8399	68.8419	0.002	67.7035	67.7035	67.7035	2.84217e-14	5.50384e-15	1.01506e-12	1	-66.8427	0.702476
258	TRUE	0.613125	69.0787	69.0959	0.0172	83.0819	81.5599	84.7623	3.20248	1.14215	102.398	1.09412	-74.3362	0.588496
259	TRUE	0.434946	69.3161	69.3185	0.0024	78.2264	78.0112	78.2932	0.282033	0.100127	-83.4966	1.01988	-67.5244	0.696724
260	TRUE	0.748093	69.4093	69.4397	0.0304	83.5781	73.3266	95.9896	22.6631	7.60933	-84.6751	1.86577	-72.1435	0.642207
261	TRUE	0.986446	69.5097	69.5257	0.016	75.8824	74.9393	87.4482	12.5089	5.72422	787.997	1.00108	-75.5989	0.560044
262	TRUE	0.909821	69.6301	69.6389	0.0088	87.5056	78.1318	93.8143	15.6825	5.07957	1856.97	1.00712	-65.9553	0.811016
263	TRUE	0.979002	69.8165	69.8245	0.008	65.3645	63.921	65.6721	1.75109	0.681941	-199.572	1.04079	-61.9244	0.687734
264	TRUE	0.981093	70.0325	70.0461	0.0136	63.3638	61.1224	67.9951	6.8727	2.11869	-496.863	1.04797	-60.1856	0.769465
265	TRUE	0.635377	70.2667	70.2683	0.0016	72.0334	69.2724	73.0131	3.74065	1.53618	2337.91	1.01965	-66.0227	0.706117
266	TRUE	0.38291	70.4499	70.4699	0.02	68.1616	63.8115	69.1116	5.30013	1.51543	-238.557	1.02867	-57.9994	0.849921
267	TRUE	0.873197	70.9655	71.1399	0.1744	77.1503	50.5032	78.0558	27.5526	9.46122	27.8555	1.05962	-74.1205	0.408445
268	TRUE	0.459012	71.3105	71.3517	0.0412	81.1266	79.7505	82.4344	2.68389	0.965218	38.7556	1.03712	-78.8714	0.490509
269	TRUE	0.374751	71.7917	71.8009	0.0092	103.601	92.6717	109.129	16.4569	5.7473	1693.41	1.09285	-84.7812	0.413079
270	TRUE	0.907485	71.9241	72.0597	0.1356	70.4749	69.1645	71.7706	2.60607	0.939863	13.2362	1.00354	-67.0716	0.590921
271	TRUE	0.373183	72.2987	72.3027	0.004	68.5217	68.4361	68.8186	0.382489	0.157699	7.46683	1.03554	-63.8422	0.778606
272	TRUE	0.408592	72.6795	72.7047	0.0252	86.6922	84.1507	89.9289	5.77818	2.34294	-188.03	1.12713	-80.1178	0.440073
273	TRUE	0.966785	72.7471	72.7871	0.04	83.4721	75.0406	91.9183	16.8777	5.6594	-336.856	1.1754	-81.7414	0.44174
274	TRUE	0.384129	72.9151	72.9219	0.0068	77.0549	76.8737	79.1814	2.30771	0.798807	282.853	1.08414	-78.9908	0.495427
275	TRUE	0.448641	72.9675	72.9823	0.0148	69.6781	67.8125	72.5429	4.73042	1.9309	282.891	1.2443	-76.6488	0.578673
276	TRUE	0.250587	73.1681	73.1697	0.0016	65.5234	65.4254	65.7995	0.374065	0.153618	-233.791	1.01068	-75.5255	0.563756
277	TRUE	0.684524	73.7013	73.7061	0.0048	70.3779	68.3186	72.4034	4.08482	1.61867	-277.496	2.3978	-80.2494	0.444598
278	TRUE	0.69922	73.9321	73.9405	0.0084	76.7003	70.6717	78.3226	7.65096	3.0501	-1078.76	1.15972	-66.8729	0.670945
279	TRUE	0.650389	81.5868	81.5904	0.0036	77.7789	77.0293	78.0313	1.00196	0.335437	264.265	1.02065	-79.3986	0.461791
280	TRUE	0.925171	81.791	82.216	0.425	70.277	51.8822	95.8732	43.991	9.29713	20.8437	50.185	-88.4516	0.225358
281	TRUE	0.499379	82.2442	82.2638	0.0196	89.9105	75.4159	91.7853	16.3694	7.05265	-843.661	1.00719	-74.8504	0.48529
282	TRUE	0.948314	82.617	82.6258	0.0088	76.942	75.0086	77.4294	2.42087	0.858738	154.562	1.20732	-73.1584	0.598561
283	TRUE	0.74966	82.781	82.7846	0.0036	69.2094	67.3422	71.0765	3.73434	1.84129	-1159.77	1.02716	-73.4993	0.584258
284	TRUE	0.532676	82.8562	82.8842	0.028	71.3229	69.8276	78.2823	8.45475	3.4131	-287.288	1.01414	-71.9435	0.587426
285	TRUE	0.591424	83.115	83.1174	0.0024	65.9146	65.4025	68.3861	2.98361	1.08731	-1029.79	1.3401	-71.4504	0.654343
286	TRUE	0.551857	83.2047	83.2351	0.0304	76.1788	64.0845	79.7046	15.62	5.70057	-517.413	1.2418	-72.6331	0.596122
287	TRUE	0.985543	85.9667	85.9683	0.0016	84.384	81.2134	84.9006	3.68721	1.53256	-2182.04	1.13452	-72.8639	0.623211
288	TRUE	0.422411	86.2925	86.2941	0.0016	77.6249	77.4023	78.0257	0.623441	0.249933	-389.651	1.00816	-71.4804	0.591077
289	TRUE	0.876334	86.4593	86.4621	0.0028	68.7288	67.1999	69.9906	2.79064	0.974545	-993.124	1.00132	-69.6004	0.640413
290	TRUE	0.370425	86.5685	86.5745	0.006	65.3147	64.8627	66.2054	1.34272	0.40038	-201.117	1.01527	-62.7339	0.647069
291	TRUE	0.424668	86.7249	86.7265	0.0016	62.5794	60.3439	63.2118	2.86783	1.19399	-1792.39	1.04223	-70.7359	0.66186
292	TRUE	0.751602	86.9297	86.9313	0.0016	66.2124	66.1411	66.4618	0.320627	0.129065	155.86	1.04572	-67.0854	0.585957
293	TRUE	0.575072	87.0281	87.0345	0.0064	82.1926	68.8389	82.9149	14.076	7.14823	2235.14	1.0053	-79.1619	0.407433
294	TRUE	0.998554	87.1671	87.2779	0.1108	72.6063	64.8479	95.198	30.3501	9.18119	12.1233	1.51541	-77.1112	0.484465
295	TRUE	0.974421	87.5575	87.6055	0.048	91.2565	72.5148	91.2845	18.7697	9.06478	397.726	1.0064	-73.66	0.480044
296	TRUE	0.944983	87.7907	87.7951	0.0044	75.9027	72.3105	78.0179	5.70746	1.75349	-1189.32	1.06495	-72.5108	0.666605
297	TRUE	0.957067	87.8751	87.9427	0.0676	89.37	87.8786	95.706	7.82748	3.26197	-97.9298	1.03108	-75.7952	0.644336
298	TRUE	0.869159	88.0931	88.1027	0.0096	66.7312	65.7092	67.0451	1.33595	0.520526	-148.711	1.0094	-62.4589	0.645235
299	TRUE	0.870116	88.2413	88.3129	0.0716	63.959	63.0586	83.5128	20.4542	9.29654	271.557	1.08805	-72.2183	0.500665
300	TRUE	0.645003	88.3117	88.3137	0.002	84.4654	79.9454	85.877	5.9316	2.3056	2808.67	1.24973	-77.81	0.582958
301	TRUE	0.756235	88.6409	88.6609	0.02	80.8929	77.0505	82.9925	5.94195	1.82838	193.848	1.21012	-74.7186	0.601891
302	TRUE	0.492312	88.8385	88.8417	0.0032	66.0292	64.1812	69.6808	5.49964	2.18441	-1904.96	1.18398	-69.552	0.611874
303	TRUE	0.78228	89.0153	89.0221	0.0068	67.9059	65.92	68.4025	2.48241	0.898239	-382.462	1.02691	-73.0051	0.500754
304	TRUE	0.916251	89.2307	89.2443	0.0136	60.8864	57.658	65.7959	8.13792	2.75881	-592.677	1.01067	-72.2669	0.540353
305	TRUE	0.66667	89.7339	89.7491	0.0152	85.0392	76.7863	85.2915	8.50521	3.72114	582.703	1.06397	-77.3794	0.5013
306	TRUE	0.559855	89.8427	89.8443	0.0016	73.861	73.5671	74.6893	1.12219	0.460853	-701.372	1.03705	-69.111	0.696545
307	TRUE	0.461438	89.9767	89.9871	0.0104	84.0682	82.4862	91.4278	8.94162	3.51215	-881.8	1.01397	-72.6253	0.53885
308	TRUE	0.464896	90.1633	90.1685	0.0052	91.9442	86.3999	94.7003	8.30044	3.17449	1700.08	1.00535	-80.2274	0.457845
309	TRUE	0.442321	90.6509	90.6577	0.0068	84.2991	79.6167	85.3747	5.75803	2.07868	825.701	1.00252	-78.3215	0.507885
310	TRUE	0.688275	90.7489	90.7605	0.0116	83.7867	77.6754	85.4344	7.75894	3.04619	727.26	1.16678	-78.6019	0.503303
311	TRUE	0.51127	90.9217	90.9309	0.0092	75.6213	75.2925	75.913	0.620436	0.186841	19.9764	1.02236	-77.7931	0.521969
312	TRUE	0.463912	91.5734	91.5758	0.0024	82.9735	81.7712	84.5099	2.73869	0.988482	1141.12	1.00212	-76.9504	0.567756
313	TRUE	0.533782	92.9396	92.9848	0.0452	80.8271	73.2748	87.0655	13.7906	4.16123	-193.354	1.15352	-76.8042	0.539354
314	TRUE	0.547382	93.227	93.233	0.006	81.6177	79.9181	83.8071	3.88909	1.28354	670.429	1.01018	-73.9542	0.599939
315	TRUE	0.895379	93.979	94.0922	0.1132	80.5066	77.7171	96.3744	18.6574	8.4399	150.343	1.01009	-76.8795	0.401398
316	TRUE	0.911607	94.7408	94.7424	0.0016	76.2995	75.9789	76.9764	0.997506	0.403004	623.441	1.0194	-76.185	0.595533
317	TRUE	0.655066	94.8324	94.8544	0.022	81.4006	73.6547	84.6487	10.994	3.56961	356.781	1.12493	-77.7057	0.603776
318	TRUE	0.799705	95.2494	95.2794	0.03	67.4561	66.4706	77.631	11.1604	3.34419	319.246	1.03389	-71.0528	0.53984
319	TRUE	0.447508	95.4794	95.5074	0.028	69.7408	61.574	69.9466	8.37258	4.33058	-299.907	1.00074	-72.2295	0.576439
320	TRUE	0.889988	95.653	95.6602	0.0072	78.3318	78.0127	78.6213	0.608598	0.170432	6.73832	1.02739	-63.4543	0.659422
321	TRUE	0.748422	95.7462	95.8034	0.0572	71.7162	70.1576	71.7162	1.55868	0.636297	-27.6182	1.00002	-68.9659	0.619149
322	TRUE	0.876065	95.9006	95.9038	0.0032	67.742	67.742	67.742	1.42109e-14	3.55271e-15	-2.96059e-12	1	-66.3889	0.633069
323	TRUE	0.845623	96.0074	96.0142	0.0068	65.2746	62.4593	66.4133	3.95396	1.53176	-569.8	1.01305	-70.9369	0.543765
324	TRUE	0.967341	96.1914	96.2078	0.0164	64.9738	63.9005	80.1728	16.2724	7.71179	-1019.67	1.04406	-66.7255	0.699108
325	TRUE	0.418977	96.3704	96.3764	0.006	77.2737	75.9991	78.9178	2.91868	1.48117	514.399	1.01482	-77.4602	0.495299
326	TRUE	0.486212	96.4672	96.4732	0.006	78.6017	73.0353	81.6818	8.64654	3.05316	1575.36	1.04849	-73.5494	0.61293
327	TRUE	0.441676	96.5916	96.5996	0.008	75.4568	73.5642	79.9693	6.40512	2.30948	892.631	1.14844	-68.0595	0.667309
328	TRUE	0.410495	96.8668	96.8748	0.008	79.5528	74.8625	81.5787	6.71625	2.3863	746.777	1.0963	-74.1401	0.546339
329	TRUE	0.964317	97.1594	97.2374	0.078	80.7261	73.9046	95.987	22.0824	6.56813	270.268	1.01396	-70.5174	0.543013
330	TRUE	0.480408	97.2878	97.2986	0.0108	76.8495	69.4585	82.4617	13.0032	5.2491	-1180.59	1.00711	-66.9499	0.729509
331	TRUE	0.596719	97.3862	97.4246	0.0384	66.7446	65.9633	70.6666	4.70328	1.59206	-107.523	1.0252	-55.9084	0.766408
332	TRUE	0.602424	97.5022	97.509	0.0068	75.3521	74.5281	75.4013	0.873138	0.398347	125.137	1.00652	-67.4722	0.758389
333	TRUE	0.546472	97.6322	97.6554	0.0232	85.0747	83.093	91.0058	7.91271	2.17608	62.015	1.47027	-68.1916	0.701629
334	TRUE	0.696114	97.7762	97.8338	0.0576	74.5192	71.7991	92.4932	20.6941	4.69871	-238.363	1.28075	-58.9957	0.78354
335	TRUE	0.511904	98.0682	98.0698	0.0016	76.9931	76.5923	77.2157	0.623441	0.249933	-389.651	1.00816	-65.2863	0.708399
336	TRUE	0.576308	98.4512	98.4532	0.002	79.3426	79.013	79.6721	0.659067	0.266714	-353.708	1.00734	-72.1101	0.482092
337	TRUE	0.658387	98.5448	98.592	0.0472	79.0408	65.7629	91.7232	25.9602	10.0915	-357.606	1.39362	-77.8059	0.394319
338	TRUE	0.713482	98.6624	98.69	0.0276	79.1346	78.9445	79.3191	0.374636	0.151214	-1.85209	1.00731	-75.3404	0.531305
339	TRUE	0.721449	98.794	98.7976	0.0036	69.7999	68.7237	72.0265	3.30276	1.16725	-946.407	1.02619	-69.8502	0.617621
340	TRUE	0.645902	98.9016	98.9036	0.002	70.0781	69.7752	70.176	0.400784	0.153333	-176.854	1.03234	-66.5864	0.688019
341	TRUE	0.510918	99.2225	99.2689	0.0464	76.0125	68.6054	83.8352	15.2298	3.4159	3.08565	3.30049	-91.9465	0.230895
342	TRUE	0.519837	100.193	100.206	0.0132	77.8691	73.1717	78.0791	4.9074	1.6753	375.48	1.07679	-79.8886	0.438878
343	TRUE	0.853786	100.235	100.98	0.745	76.5349	30.1173	111.852	81.7346	14.7559	24.6011	45.8248	-89.9479	0.215239
344	TRUE	0.614637	101.223	101.225	0.0016	77.7707	77.4857	78.7682	1.28251	0.516259	623.441	1.32433	-79.2466	0.441268
345	TRUE	0.469888	101.617	101.625	0.0088	74.4233	70.4071	76.758	6.35087	2.29411	694.614	1.15696	-81.6536	0.499422
346	TRUE	0.584771	101.788	101.795	0.0072	84.8402	79.1662	87.0965	7.93032	3.40573	1006.94	1.09768	-74.8645	0.584766
347	TRUE	0.394631	102.193	102.195	0.002	80.6834	79.196	81.9481	2.75205	1.00504	1339.76	1.0023	-69.0846	0.724609
348	TRUE	0.349999	102.343	102.378	0.0352	70.7378	64.2283	71.6225	7.39416	2.15725	-158.534	1.08368	-57.2488	0.706819
349	TRUE	0.652423	102.449	102.476	0.0268	76.4631	75.3235	82.1471	6.82362	2.35458	281.646	1.17152	-59.633	0.849528
350	TRUE	0.704642	102.548	102.559	0.0104	77.3264	74.1869	79.0334	4.84651	1.43201	445.802	1.02877	-68.0033	0.720688
351	TRUE	0.761395	104.729	104.746	0.0168	86.0108	82.2789	87.282	5.00308	1.36996	237.344	1.0988	-75.767	0.531208
352	TRUE	0.434659	105.63	105.67	0.04	90.5966	64.5116	91.6982	27.1866	13.7567	-700.702	1.00522	-75.1907	0.414559
353	TRUE	0.743951	105.803	105.809	0.006	65.0793	64.8366	65.3303	0.493695	0.198328	-70.0724	1.00486	-69.9107	0.577871
354	TRUE	0.536067	105.993	105.996	0.0032	55.4588	54.8881	56.3898	1.50167	0.611742	-443.887	1.01379	-64.0665	0.696742
355	TRUE	0.998491	106.059	106.212	0.1528	79.1069	76.2559	89.4603	13.2044	3.849	8.82447	1.09133	-72.1472	0.596655
356	TRUE	0.999531	106.28	106.283	0.0032	70.9403	69.9903	71.5712	1.58087	0.556497	505.618	1.00526	-69.9483	0.727105
357	TRUE	0.953513	106.373	106.375	0.002	82.4693	81.4451	83.164	1.71892	0.7433	968.243	1.05345	-73.3286	0.597166
358	TRUE	0.47441	106.68	106.684	0.0036	70.6139	67.8455	72.1354	4.28987	1.43735	-1170.64	1.01153	-69.7844	0.734741
359	TRUE	0.636085	106.793	106.796	0.0028	73.6865	73.0222	77.609	4.58675	1.61072	-1358.92	1.32598	-66.7581	0.71639
360	TRUE	0.502592	107.054	107.057	0.0024	81.7198	81.1854	82.7217	1.53634	0.561619	640.141	1.01473	-68.9335	0.725746
361	TRUE	0.553849	107.173	107.175	0.002	70.8726	70.6098	71.7677	1.15782	0.42199	-518.474	1.06719	-64.3511	0.76159
362	TRUE	0.610242	107.258	107.26	0.0016	79.7924	79.6855	80.1665	0.480941	0.193597	-233.791	1.09185	-74.8136	0.61127
363	TRUE	0.348667	107.748	107.75	0.002	74.4185	74.1424	74.4452	0.302814	0.114253	-113.873	1.03232	-68.8195	0.57698
364	TRUE	0.990816	108.576	108.578	0.002	78.7193	78.6213	79.0221	0.400784	0.153333	176.854	1.03234	-65.8798	0.597489
365	TRUE	0.737958	108.718	108.732	0.0144	69.9257	65.9232	70.7029	4.77972	1.30274	-164.567	1.20416	-65.927	0.650146
366	TRUE	0.381545	108.899	108.907	0.0084	65.3266	64.3523	65.6527	1.30041	0.578743	-158.11	1.00103	-69.4877	0.516489
367	TRUE	0.80256	109.056	109.082	0.026	68.7064	66.0365	69.115	3.07847	1.51665	-113.198	1.00306	-74.7776	0.492436
368	TRUE	0.980305	109.266	109.311	0.0444	81.235	78.609	86.905	8.29597	3.02568	-122.595	1.08091	-80.5003	0.441489
369	TRUE	0.611301	109.543	109.558	0.0144	68.3116	61.7538	70.1079	8.35411	3.10931	-591.52	1.00272	-72.1729	0.593386
370	TRUE	0.572223	109.714	109.716	0.002	93.9491	93.1698	94.3989	1.22907	0.457432	-602.448	1.01262	-74.1585	0.650509
371	TRUE	0.406237	109.875	109.884	0.0096	80.8764	78.0159	81.1769	3.16105	1.20253	-330.345	1.00156	-75.8649	0.501807
372	TRUE	0.686361	110.126	110.129	0.0024	86.1668	84.9645	87.5028	2.5383	0.914313	1057.62	1.00041	-75.3507	0.499785
373	TRUE	0.900836	110.367	110.372	0.0056	67.8836	67.5719	67.9578	0.38594	0.127132	28.8925	1.02641	-69.5948	0.484907
374	TRUE	0.852699	110.622	110.634	0.0124	63.1347	59.603	65.1007	5.49765	2.14391	-461.367	1.01838	-75.8896	0.536109
375	TRUE	0.986908	110.935	110.979	0.044	78.5197	65.8977	91.5176	25.6198	13.8296	584.342	1.00625	-70.7304	0.539168
376	TRUE	0.841949	111.226	111.233	0.0072	66.0602	65.7401	67.1079	1.36788	0.629848	-188.181	1.00129	-71.2205	0.540325
377	TRUE	0.996859	111.476	111.48	0.0048	69.8076	68.9244	71.047	2.12267	0.875671	-539.109	1.08453	-65.1697	0.609676
378	TRUE	0.907032	111.727	111.731	0.004	75.6633	75.2625	76.4797	1.2172	0.394827	-291.816	1.00869	-66.7709	0.555663
379	TRUE	0.963904	111.874	111.878	0.0044	69.4841	68.5101	76.4446	7.93456	2.71428	-1613.62	1.10061	-60.7038	0.773575
380	TRUE	0.722783	111.975	112.042	0.0672	70.4832	69.633	81.0194	11.3865	5.17932	-166.131	1.02199	-67.9552	0.644257
381	TRUE	0.795778	112.458	112.464	0.006	65.9305	64.422	66.9115	2.48947	0.883297	-390.509	1.0094	-71.5327	0.462419
382	TRUE	0.580909	113.089	113.095	0.0068	67.5507	65.94	69.0709	3.13095	1.20972	-495.413	1.02745	-66.601	0.653556
383	TRUE	0.650812	113.762	113.77	0.008	78.2777	74.4735	78.4395	3.96593	2.04485	-502.435	1.00601	-65.3873	0.702347
384	TRUE	0.950451	114.681	114.683	0.002	71.4814	69.5265	72.0114	2.48486	0.962333	1175	1.17815	-75.7785	0.549566
385	TRUE	0.50253	114.913	114.914	0.0016	70.3509	70.0926	71.7225	1.62985	0.659157	-857.232	1.27757	-74.4385	0.53867
386	TRUE	0.959291	115.123	115.153	0.0296	68.9392	68.082	77.6128	9.53081	4.0029	304.687	1.0497	-70.0362	0.633213
387	TRUE	0.593031	115.399	115.401	0.002	81.4353	81.2171	81.6268	0.40969	0.159561	-62.9803	1.1266	-73.3583	0.526252
388	TRUE	0.60723	115.838	115.84	0.0016	77.4293	76.6367	78.7564	2.1197	0.847153	-1324.81	1.00811	-77.0089	0.547565
389	TRUE	0.847533	116.014	116.06	0.0464	70.7967	69.765	72.5243	2.75935	0.941862	21.7716	1.05988	-71.6783	0.595921
390	TRUE	0.391236	118.453	118.458	0.0044	78.3745	74.9827	80.8089	5.82621	1.92714	1330.76	1.00376	-77.1985	0.614897
391	TRUE	0.802594	119.468	119.497	0.0296	93.4785	82.7612	95.0638	12.3026	3.46038	-3.60753	1.54033	-81.5251	0.448744
392	TRUE	0.571822	119.718	119.719	0.0016	84.5217	84.2723	84.771	0.498753	0.197149	-311.721	1	-81.5349	0.438853
393	TRUE	0.681782	142.182	142.27	0.088	67.8463	46.0704	80.612	34.5416	8.32263	56.1631	6.99645	-93.7155	0.185679
394	TRUE	0.65397	142.45	142.452	0.0016	84.3599	82.1511	85.1436	2.99252	1.22894	-1870.32	1.02557	-72.6908	0.6155
395	TRUE	0.766764	143.907	143.913	0.006	79.7818	77.1915	80.2716	3.0801	0.825718	-364.329	1.17053	-68.5279	0.642864
396	TRUE	0.44847	144.003	144.016	0.0124	85.4173	79.6267	85.6403	6.01364	3.10487	478.391	1.02739	-82.8517	0.475527
397	TRUE	0.522736	144.117	144.141	0.0244	80.8419	79.8513	81.7396	1.88838	0.843009	-67.081	1.00603	-73.351	0.622706
398	TRUE	0.830963	144.318	144.32	0.0024	83.5436	81.74	84.7459	3.00588	1.08943	-1252.45	1.00544	-77.6467	0.528939
399	TRUE	0.863575	145.235	145.243	0.0076	67.0914	66.5176	69.095	2.57739	1.04489	-390.304	1.01815	-73.7482	0.501282
400	TRUE	0.471634	145.431	145.44	0.0092	78.4304	69.2571	78.9658	9.7087	4.1364	-1204.98	1.07258	-69.7118	0.598119
401	TRUE	0.709247	145.623	145.625	0.002	80.2227	80.0491	80.3964	0.347346	0.151643	-197.847	1.00936	-74.7639	0.594874
402	TRUE	0.437874	145.722	145.73	0.0084	77.3109	76.4711	86.4019	9.9308	3.85062	1187.84	1.07096	-78.8312	0.492346
403	TRUE	0.753273	145.875	145.876	0.0016	72.2496	72.1783	72.4989	0.320627	0.129065	-155.86	1.04572	-72.1072	0.659474
404	TRUE	0.525086	146.13	146.154	0.0244	86.5432	77.6011	92.7981	15.197	6.02359	-680.124	1.01143	-75.9323	0.490262
405	TRUE	0.685777	146.323	146.325	0.0024	67.6736	67.6068	67.8888	0.282033	0.100127	83.4966	1.01988	-64.5097	0.644854
406	TRUE	0.961193	146.461	146.49	0.0292	67.2858	66.0801	78.9322	12.8522	6.13254	438.988	1.08623	-69.2809	0.598299
407	TRUE	0.989777	146.622	146.655	0.0332	43.0923	42.8162	79.5636	36.7474	14.9167	1125.92	1.00853	-71.6122	0.536158
408	TRUE	0.488148	146.916	146.936	0.02	68.158	67.2239	68.4696	1.24568	0.360941	-50.9681	1.00774	-69.4736	0.645034
409	TRUE	0.592466	147.1	147.103	0.0024	67.1009	65.4977	67.3532	1.85548	0.695921	-723.637	1.13251	-73.1031	0.518851
410	TRUE	0.645603	147.198	147.201	0.0036	78.3394	77.9905	78.3691	0.378518	0.121109	-75.7936	1.01574	-69.3717	0.640145
411	TRUE	0.48436	147.814	147.835	0.0208	74.3862	74.3028	80.7925	6.4897	3.26288	320.617	1.00932	-81.7399	0.397104
412	TRUE	0.907361	148.071	148.079	0.0076	75.8986	73.3199	78.603	5.28311	1.93929	604.44	1.09364	-82.5909	0.437148
413	TRUE	0.504415	148.657	148.67	0.0128	71.6034	70.9807	80.0656	9.08488	4.50548	-712.528	1.00149	-79.5994	0.440818
414	TRUE	0.976848	148.785	148.791	0.006	70.1124	69.7484	70.3563	0.607931	0.200797	94.1044	1.003	-64.4729	0.597288
415	TRUE	0.978272	148.978	148.98	0.0016	80.2087	80.0395	80.9123	0.872818	0.366946	-545.511	1.05325	-71.3694	0.593165
416	TRUE	0.756581	149.322	149.325	0.0028	81.125	80.5758	82.075	1.49923	0.517774	-521.302	1.0116	-65.7324	0.780983
417	TRUE	0.957995	149.405	149.41	0.0048	71.3476	70.8439	76.7222	5.87831	2.2916	1292.16	1.09735	-79.1474	0.455479
418	TRUE	0.673711	149.732	149.734	0.002	75.1832	72.587	76.8175	4.2305	1.6957	-2236.12	1.01204	-67.7854	0.789021
419	TRUE	0.828164	149.849	149.85	0.0016	77.8965	77.371	78.2438	0.872818	0.347517	-545.511	1.00577	-64.2498	0.780112
420	TRUE	0.790814	149.947	149.95	0.0036	74.8316	74.6153	77.1365	2.52113	0.919456	595.56	1.19566	-65.7644	0.76795
421	TRUE	0.721724	151.343	151.391	0.048	84.9361	76.208	93.412	17.204	5.6111	291.443	2.51071	-91.7702	0.235232
422	TRUE	0.585844	151.448	151.45	0.002	60.7682	60.6079	61.2313	0.623441	0.243171	-311.721	1.01894	-72.7519	0.53522
423	TRUE	0.265389	151.729	151.731	0.002	86.2616	86.2349	86.5377	0.302814	0.114253	-113.873	1.03232	-69.3651	0.648343
424	TRUE	0.552828	153.622	153.626	0.004	82.4685	82.1567	84.8064	2.64963	0.792607	383.578	1.32374	-73.6417	0.555756
425	TRUE	0.803707	158.254	158.258	0.0036	67.9406	67.0054	68.5566	1.55118	0.60159	485.349	1.03927	-68.2612	0.665597
426	TRUE	0.972907	158.698	158.7	0.0028	78.7985	78.3161	79.2809	0.96485	0.344734	-351.658	1.00061	-70.4997	0.5491
427	TRUE	0.588151	158.856	158.862	0.0056	67.581	67.3372	69.5476	2.21041	0.916793	-401.64	1.00102	-71.6995	0.598747
428	TRUE	0.526099	159.009	159.012	0.0024	68.0188	66.4825	68.4196	1.93712	0.736305	-807.134	1.06313	-73.4024	0.641052
429	TRUE	0.736917	159.141	159.148	0.0076	86.3046	59.6845	94.7879	35.1034	11.7705	3412.3	1.95875	-78.148	0.452999
430	TRUE	0.524805	159.274	159.278	0.0044	67.8996	66.9644	67.9589	0.994537	0.296992	-140.913	1.08095	-69.7046	0.49186
431	TRUE	0.706412	159.481	159.484	0.0028	69.9724	68.8443	70.9669	2.12267	0.729714	-743.959	1.00135	-71.9335	0.651152
432	TRUE	0.852747	159.626	159.647	0.0208	67.0556	65.4886	69.6818	4.19316	1.32179	-189.887	1.00391	-72.2242	0.657324
433	TRUE	0.875717	172.058	172.09	0.0316	86.9404	76.7032	93.6561	16.9529	7.63599	-496.044	1.02684	-71.8182	0.503959
434	TRUE	0.669836	172.174	172.176	0.002	69.2094	69.0357	69.383	0.347346	0.151643	-197.847	1.00936	-69.9656	0.662139
435	TRUE	0.622285	172.347	172.43	0.0832	73.0218	72.4971	80.3389	7.84174	3.64717	88.9295	1.00488	-71.9461	0.525553
436	TRUE	0.549822	185.615	185.619	0.0036	69.5164	68.0988	72.4926	4.39378	1.50494	-1219.89	1.01742	-71.2719	0.719149
437	TRUE	0.639864	185.753	185.755	0.002	77.4452	76.9553	77.9083	0.952975	0.366077	-488.574	1.00178	-65.2889	0.701306
438	TRUE	0.962861	186.051	186.059	0.008	80.5394	70.9109	81.7297	10.8188	4.75379	1374.22	1.00197	-77.8743	0.575432
439	TRUE	0.394712	186.155	186.162	0.0068	69.2151	67.1221	77.0276	9.90552	3.4031	-1461.22	1.0219	-61.8374	0.789956
440	TRUE	0.829144	186.285	186.295	0.0104	78.8337	73.2651	84.3186	11.0536	3.95024	-1100.93	1.00664	-65.1729	0.723927
441	TRUE	0.896648	186.436	186.474	0.038	74.0912	55.8044	80.771	24.9666	10.27	-601.936	1.06435	-65.3555	0.637006
442	TRUE	0.684136	186.596	186.598	0.002	78.0442	77.4207	78.9971	1.57642	0.603871	-800.295	1.00949	-59.3513	0.832618
443	TRUE	0.943144	186.748	186.75	0.002	72.8449	72.1458	75.3609	3.21518	1.18591	-1462.54	1.04968	-65.1971	0.780083
444	TRUE	0.990228	186.839	186.868	0.0296	81.2226	79.2982	93.1407	13.8425	5.76806	369.419	1.58554	-65.5285	0.782099
445	TRUE	0.818905	186.979	186.987	0.008	66.4301	65.3614	69.5473	4.18596	1.42631	-553.536	1.03765	-53.7705	0.878983
446	TRUE	0.922089	187.146	187.242	0.0964	77.4901	67.2769	78.3797	11.1028	4.65439	-69.907	1.06879	-61.5354	0.698954
447	TRUE	0.583261	187.403	187.419	0.0152	61.8782	60.8094	65.1586	4.34916	1.11093	-270.188	1.01209	-66.3339	0.705599
448	TRUE	0.446771	187.526	187.532	0.006	70.7603	69.4251	74.1231	4.69798	1.54258	-427.356	1.53227	-68.6699	0.585757
449	TRUE	0.293817	187.654	187.707	0.0536	68.8307	52.5845	69.9339	17.3494	7.92241	-318.165	1.02734	-68.3448	0.533587
450	TRUE	0.601225	187.862	187.866	0.004	64.7151	62.7532	67.6473	4.89411	1.87456	-1164.18	1.11737	-71.0777	0.551085
451	TRUE	0.955116	187.967	187.97	0.0032	69.3076	67.8134	70.2081	2.39463	0.895477	-748.213	1	-71.1386	0.585495
452	TRUE	0.658137	188.143	188.163	0.0192	57.9498	55.1728	67.7646	12.5918	4.81132	-611.273	1.01054	-66.5664	0.655723
453	TRUE	0.290711	188.292	188.299	0.0068	67.0764	63.6928	69.3305	5.63765	2.14525	-863.892	1.01359	-65.6571	0.723579
454	TRUE	0.588586	188.451	188.456	0.0044	68.1376	66.2302	70.3716	4.14143	1.30875	-893.226	1.04674	-60.6814	0.801157
455	TRUE	0.774774	188.572	188.613	0.0416	70.5161	70.2646	78.6991	8.43452	3.80143	203.147	1.00003	-60.0471	0.720845
456	TRUE	0.692306	188.985	188.987	0.002	80.3525	80.023	80.6821	0.659067	0.266714	353.708	1.00734	-62.5451	0.742133
457	TRUE	0.901852	189.307	189.375	0.0676	80.4424	79.2938	81.1583	1.86456	0.931859	27.4685	1	-72.4044	0.570003
458	TRUE	0.324409	189.954	189.976	0.0224	81.8324	76.6677	83.8889	7.22117	2.97497	331.187	1.02984	-77.3973	0.544906
459	TRUE	0.653242	193.286	193.288	0.0024	77.4567	76.388	77.9911	1.60314	0.587786	-667.973	1.01807	-71.8845	0.666394
460	TRUE	0.281728	194.13	194.135	0.0048	70.6615	68.4391	75.1021	6.66297	2.36239	-1294.43	1.01863	-71.3322	0.656639
461	TRUE	0.318841	194.303	194.308	0.0044	67.0467	66.1801	67.4201	1.24001	0.522335	214.005	1.10082	-64.4472	0.702831
462	TRUE	0.969561	194.45	194.452	0.0024	78.0748	76.7389	80.0788	3.33986	1.21048	-1391.61	1.00495	-62.1061	0.785976
463	TRUE	0.986023	194.549	194.551	0.0016	76.362	76.0681	78.553	2.48486	1.0183	-1402.74	1.20935	-64.7799	0.780438
464	TRUE	0.3716	194.621	194.63	0.0088	80.674	71.4489	82.3863	10.9375	4.54383	1348.88	1.01496	-65.6213	0.790722
465	TRUE	0.512356	208.379	208.381	0.0016	97.4105	97.1701	98.5416	1.37157	0.580791	-857.232	1.07696	-75.5935	0.491588
466	TRUE	0.551449	208.835	208.837	0.002	69.1056	67.9789	69.9027	1.92376	0.752375	-998.142	1.01032	-65.1855	0.765077
467	TRUE	0.903786	208.917	208.937	0.0192	74.6354	73.952	74.7713	0.819317	0.357096	39.9103	1.00044	-66.7382	0.765433
468	TRUE	0.979815	209.432	209.44	0.0084	76.9663	74.5309	85.3299	10.799	4.26959	1327.48	1.0432	-76.7382	0.512405
469	TRUE	0.935678	209.919	209.925	0.006	76.2075	73.8993	78.4237	4.5244	1.80142	857.917	1.25653	-76.8525	0.535602
470	TRUE	0.777285	212.006	212.016	0.0092	79.4263	79.1031	79.8464	0.743318	0.272653	-5.81568	1.06213	-65.9158	0.760416
471	TRUE	0.391926	212.083	212.086	0.0032	76.3307	71.7575	79.2185	7.46097	2.81706	2435.15	1.03252	-81.781	0.48305
472	TRUE	0.455906	212.197	212.21	0.0132	73.6882	73.1699	80.8707	7.70078	2.79836	453.354	1.17418	-73.6821	0.602484
473	TRUE	0.474023	212.411	212.415	0.004	81.8303	79.9181	82.9699	3.05181	1.41022	737.366	1.03329	-77.9806	0.520809
474	TRUE	0.715258	219.627	219.667	0.04	70.6922	70.6851	81.2888	10.6037	4.73979	-274.517	1.00317	-77.9378	0.443534
475	TRUE	0.925713	219.767	219.77	0.0032	80.1784	79.1987	81.0987	1.90001	0.712543	-646.326	1.01273	-73.5475	0.592578
476	TRUE	0.888126	219.923	219.932	0.0096	78.8756	74.4395	79.61	5.17059	1.99936	-495.999	1.02924	-71.8171	0.67103
477	TRUE	0.520892	220.111	220.113	0.0024	77.5644	74.3359	78.5664	4.2305	1.50191	-1252.45	1.67016	-74.0626	0.591386
478	TRUE	0.707883	220.22	220.221	0.0016	78.2903	78.1923	78.5664	0.374065	0.153618	-233.791	1.01068	-72.7923	0.552846
479	TRUE	0.739819	220.317	220.319	0.002	82.7146	79.9893	83.8457	3.85643	1.40358	1795.26	1.02032	-72.5946	0.689013
480	TRUE	0.928403	220.317	220.602	0.2852	70.8245	69.9406	83.1829	13.2423	5.84949	-43.4639	1.01028	-68.5749	0.609225
481	TRUE	0.347944	220.601	220.602	0.0016	71.2362	70.5593	71.5568	0.997506	0.403004	-623.441	1.0194	-67.4116	0.755321
482	TRUE	0.626952	220.864	220.866	0.0028	72.994	71.8287	73.328	1.49923	0.55957	-533.671	1.08537	-76.9906	0.554896
483	TRUE	0.497359	221.396	221.397	0.0016	78.6373	77.6844	79.0559	1.37157	0.556377	857.232	1.02519	-71.4124	0.707219
484	TRUE	0.39584	221.525	221.527	0.002	75.2985	74.822	76.0511	1.22907	0.45537	602.448	1.00829	-76.815	0.603807
485	TRUE	0.558898	221.897	221.903	0.0064	73.1111	72.5025	74.499	1.9965	0.677565	324.573	1.02868	-66.6233	0.641681
486	TRUE	0.96382	222.057	222.059	0.002	81.5069	80.1487	85.9556	5.80691	2.22937	-2610.82	1.35407	-67.2094	0.623661
487	TRUE	0.678405	222.131	222.167	0.036	83.5895	80.198	86.8915	6.69356	2.65116	115.426	1.17527	-67.3876	0.71213
488	TRUE	0.624949	222.261	222.263	0.0024	72.2916	70.8889	72.5069	1.61798	0.597545	-584.476	1.18976	-57.2237	0.758462
489	TRUE	0.37292	237.622	237.628	0.0052	80.7218	80.4897	81.018	0.528335	0.198418	66.2995	1.04028	-75.7297	0.536408
490	TRUE	0.918988	238.843	238.859	0.016	73.5275	65.1296	79.421	14.2914	5.58972	714.127	1.86687	-71.3562	0.656806
491	TRUE	0.517135	238.985	238.991	0.006	63.7351	61.1391	64.4017	3.26264	0.890744	-311.522	1.29607	-77.7799	0.536483
492	TRUE	0.850625	239.096	239.098	0.0016	76.0667	76.0667	76.0667	0	5.0243e-15	7.2656e-12	1	-68.6631	0.711401
493	TRUE	0.990803	239.204	239.206	0.002	69.1186	68.8692	70.2497	1.38048	0.500872	-569.367	1.15723	-71.1872	0.631486
494	TRUE	0.809137	239.308	239.311	0.0028	76.6268	76.0516	76.6825	0.630863	0.223284	178.48	1.05608	-77.0525	0.512589
495	TRUE	0.821844	239.4	239.412	0.0112	72.7723	71.2454	73.7028	2.45743	0.994071	-233.977	1.01776	-70.5737	0.588844
496	TRUE	0.877876	239.469	240.039	0.57	80.4529	52.6752	109.649	56.9735	9.1542	2.13121	47.6708	-91.4603	0.201413
497	TRUE	0.363955	239.498	239.499	0.0016	71.9987	71.7226	72.0967	0.374065	0.153618	233.791	1.01068	-74.3502	0.573075
498	TRUE	0.517013	240.058	240.06	0.0016	74.4268	74.1507	74.5247	0.374065	0.153618	-233.791	1.01068	-77.1645	0.445826
499	TRUE	0.430517	240.161	240.212	0.0512	69.3985	59.6313	71.6993	12.068	2.82579	-10.2775	2.22558	-91.1472	0.244896
500	TRUE	0.429716	240.332	240.334	0.002	69.5198	69.3996	70.8513	1.45173	0.569375	-653.341	1.12866	-83.3094	0.417213
501	TRUE	0.932929	240.572	240.577	0.0052	73.6772	73.0686	73.7069	0.638285	0.185924	-79.0312	1.02741	-72.1913	0.608081
502	TRUE	0.380318	240.678	240.687	0.0096	71.7256	66.8831	72.7145	5.83143	2.08651	-627.563	1.08217	-76.9325	0.561191
503	TRUE	0.854519	240.774	240.776	0.002	74.8693	74.2637	75.0653	0.801568	0.306667	353.708	1.10504	-76.5967	0.484589
504	TRUE	0.549452	241.161	241.169	0.0084	71.0981	70.425	71.4728	1.04782	0.425191	103.53	1.01941	-81.7003	0.436355
505	TRUE	0.592491	241.271	241.273	0.002	72.589	72.1259	73.7379	1.61204	0.651797	-842.282	1.05311	-67.3822	0.643639
506	TRUE	0.908467	241.941	241.946	0.0048	80.6366	75.2779	81.3491	6.07113	1.7424	775.53	1.33169	-78.9461	0.489555
507	TRUE	0.357892	259.392	259.398	0.006	67.7002	66.695	67.7773	1.08225	0.401443	-158.662	1.02565	-67.687	0.668059
508	TRUE	0.627494	259.698	259.734	0.036	70.4583	65.0329	76.4309	11.398	3.0606	149.829	1.35796	-63.7332	0.662743
509	TRUE	0.575842	259.859	259.862	0.0032	75.7419	74.9902	77.7747	2.78448	1.26525	-867.193	1.00035	-72.3006	0.631373
510	TRUE	0.957781	260.293	260.3	0.0072	79.9427	78.6247	84.5737	5.94906	1.95439	-688.496	1.06217	-73.3975	0.668195
511	TRUE	0.520757	268.355	268.356	0.0016	75.2973	75.2617	75.422	0.160314	0.0645323	-77.9302	1.01238	-80.7072	0.439425
512	TRUE	0.535854	268.557	268.561	0.0032	77.9381	77.7006	78.8733	1.17266	0.367066	-290.692	1.07229	-68.1165	0.719292
513	TRUE	0.557888	268.827	268.85	0.0228	79.5761	72.2288	82.5374	10.3086	3.12499	-280.514	1.15151	-73.7275	0.491494
514	TRUE	0.582505	269.008	269.011	0.0028	68.2563	67.6922	68.3231	0.630863	0.228793	-204.986	1.0346	-64.5861	0.789366
515	TRUE	0.560275	269.089	269.09	0.0016	74.9577	74.361	75.7326	1.37157	0.543759	857.232	1.00263	-71.0388	0.625466
516	TRUE	0.732448	269.185	269.189	0.0048	73.8115	71.3994	80.5877	9.18834	3.34541	2085.78	1.02311	-67.3262	0.787947
517	TRUE	0.586268	272.44	272.443	0.0032	93.3779	93.3185	94.3131	0.994537	0.335442	236.574	1.09138	-74.5622	0.561788
518	TRUE	0.73006	272.654	272.658	0.0044	69.8386	69.2523	70.2468	0.994537	0.299839	204.492	1.00767	-72.773	0.584805
519	TRUE	0.678277	272.767	272.769	0.002	81.2484	80.7719	82.001	1.22907	0.45537	602.448	1.00829	-63.2958	0.71811
520	TRUE	0.666343	272.955	272.96	0.0056	70.5891	68.189	74.7539	6.5649	2.45565	-1268.65	1.00814	-68.6421	0.654852
521	TRUE	0.399789	273.102	273.11	0.0076	71.9167	69.8906	78.5978	8.70724	2.95903	-1162.7	1.0204	-65.1581	0.770956
522	TRUE	0.503075	273.259	273.261	0.002	68.1369	67.3753	68.6607	1.28545	0.494294	-642.397	1.00004	-76.1867	0.586599
523	TRUE	0.989073	273.296	273.317	0.0208	67.3244	66.5401	68.0052	1.46505	0.41207	4.29674	1.0329	-66.4665	0.766976
524	TRUE	0.666455	273.395	273.396	0.0016	68.9039	67.5323	70.2754	2.74314	1.08432	1714.46	1	-62.8039	0.842126
525	TRUE	0.70706	273.551	273.554	0.0024	73.0435	71.9302	79.7233	7.79302	2.92578	-3061.54	1.13681	-59.8214	0.796513
526	TRUE	0.553153	273.661	273.69	0.0292	81.2751	77.8907	82.9693	5.07857	1.58772	-102.551	1.06687	-59.6233	0.792829
527	TRUE	0.458759	273.88	273.882	0.0016	76.1679	75.8918	76.2658	0.374065	0.153618	233.791	1.01068	-67.303	0.768703
528	TRUE	0.51092	275.197	275.198	0.0016	67.6805	67.5825	67.9566	0.374065	0.153618	-233.791	1.01068	-71.0752	0.555227
529	TRUE	0.683397	275.583	275.608	0.0252	80.5422	71.5786	83.7176	12.139	5.18531	-489.968	1.00263	-72.3545	0.558074
530	TRUE	0.743235	276.558	276.565	0.0068	70.1262	69.644	71.2979	1.65394	0.68802	-264.394	1.00552	-65.5205	0.693362
531	TRUE	0.611522	276.672	276.678	0.0056	70.0693	68.4364	71.0341	2.59767	0.958118	-504.227	1.12669	-69.2734	0.66379
532	TRUE	0.707446	276.802	276.81	0.008	82.3103	78.5446	85.5364	6.9918	2.84949	-792.795	1.0404	-77.7947	0.543476
533	TRUE	0.998067	277.278	277.285	0.0068	81.3193	80.0905	81.9213	1.83076	0.81205	264.646	1.01566	-72.368	0.643402
534	TRUE	0.481404	277.576	277.621	0.0456	70.4061	69.0215	79.5656	10.5441	3.82906	117.915	1.16827	-67.5	0.58783
535	TRUE	0.984622	277.794	277.795	0.0016	69.6888	69.4394	69.76	0.320627	0.129065	-155.86	1.04572	-64.4551	0.714671
536	TRUE	0.825218	277.865	277.881	0.0164	72.1186	70.0619	72.4718	2.40991	0.804065	161.26	1.00979	-76.7303	0.537212
537	TRUE	0.565969	277.995	278	0.0048	79.7182	78.5678	80.4525	1.88466	0.692035	-447.87	1.04476	-72.7324	0.666084
538	TRUE	0.658446	278.842	278.878	0.036	81.2152	74.1851	83.6333	9.44813	2.81656	90.9131	1.2443	-76.0676	0.539626
539	TRUE	0.278428	278.947	278.955	0.008	80.5129	80.2195	90.4962	10.2767	5.00822	1333.97	1.01969	-73.3769	0.574634
540	TRUE	0.988732	279.186	279.481	0.295	75.3602	70.671	81.2728	10.6018	4.45318	-7.35341	3.54049	-62.5511	0.638747
541	TRUE	0.980837	279.469	279.749	0.28	71.1364	68.8897	77.1095	8.21983	2.94679	15.8159	2.96458	-63.7375	0.61437
542	TRUE	0.579234	279.743	279.748	0.0052	74.2941	72.9655	74.5451	1.57961	0.554835	-313.791	1.05613	-60.0966	0.775271
543	TRUE	0.995114	279.827	279.847	0.02	80.6584	75.2834	81.7346	6.45123	2.52068	322.533	1.00481	-66.7088	0.783313
544	TRUE	0.76091	280.109	280.125	0.016	76.2107	74.0481	77.5494	3.50137	0.860997	25.0659	1.1271	-64.24	0.792817
545	TRUE	0.667009	280.299	280.301	0.002	72.4169	72.1008	73.0359	0.935162	0.356582	467.581	1.01392	-67.3225	0.781717
546	TRUE	0.822375	280.41	280.413	0.0028	85.0693	83.0653	86.2716	3.20627	1.15495	-1166.3	1.01212	-67.4426	0.772188
547	TRUE	0.997105	280.501	280.523	0.0216	78.8164	74.6788	80.7164	6.03763	1.49475	230.413	1.05588	-64.4664	0.793143
548	TRUE	0.580533	280.614	280.618	0.004	73.2776	71.0545	76.7095	5.65508	1.96952	1292.78	1.02572	-70.8502	0.707538
549	TRUE	0.555135	280.939	280.943	0.0044	68.1596	67.0463	69.3323	2.28595	0.912039	-621.781	1.04052	-58.9851	0.799532
550	TRUE	0.277068	281.034	281.038	0.0044	66.7346	66.3413	67.7069	1.36563	0.417519	-276.765	1.02062	-53.1596	0.839845
551	TRUE	0.647684	281.146	281.149	0.0036	67.8185	66.7572	68.7611	2.00392	0.742763	-609.497	1.01195	-53.7819	0.858566
552	TRUE	0.503647	281.304	281.308	0.0036	68.0771	67.4387	68.1436	0.704849	0.337451	200.392	1.00357	-56.7065	0.833807
553	TRUE	0.900738	281.4	281.402	0.0016	68.0022	67.931	68.2516	0.320627	0.129065	155.86	1.04572	-53.9306	0.839273
554	TRUE	0.969954	281.599	281.627	0.0276	84.0774	77.3398	93.3901	16.0503	5.46354	304.554	1.55207	-67.9285	0.712484
555	TRUE	0.964373	281.94	281.97	0.03	71.5742	67.1209	73.7957	6.67483	2.87975	-222.509	1	-61.2796	0.706336
556	TRUE	0.861875	282.24	282.288	0.048	88.2607	82.3342	90.3474	8.01319	2.68235	121.079	1.07405	-71.4548	0.637958
557	TRUE	0.991664	282.398	282.407	0.0092	73.7608	72.9418	75.5076	2.56576	0.846334	268.946	1.00816	-72.9976	0.603059
558	TRUE	0.725656	282.502	282.535	0.0328	79.5594	73.8633	83.4999	9.6366	3.21332	-72.4671	1.39021	-79.4342	0.496961
559	TRUE	0.991292	282.65	282.652	0.002	70.781	70.781	70.781	0	4.76647e-15	-1.65336e-13	1	-64.691	0.722943
560	TRUE	0.35966	300.412	300.489	0.0768	72.0876	52.5828	88.2674	35.6846	6.99857	-123.43	6.87441	-91.845	0.209556
561	TRUE	0.727796	310.944	310.948	0.004	79.2845	77.5107	80.2271	2.71642	0.75299	-520.547	1.14847	-80.0565	0.410998
562	TRUE	0.550765	311.484	311.486	0.0016	81.0173	79.2627	81.8812	2.61845	1.05578	-1636.53	1.01272	-73.1017	0.650814
563	TRUE	0.410369	311.599	311.612	0.0128	81.1824	79.4007	83.8228	4.42212	1.75214	-375.946	1.02503	-72.6168	0.604235
564	TRUE	0.768682	311.885	311.891	0.0064	77.5238	76.5179	78.289	1.77111	0.628389	177.399	1.13914	-78.3595	0.540489
565	TRUE	0.99027	317.554	318.054	0.5	68.6735	29.2289	91.7598	62.5309	16.5186	-31.4061	34.313	-90.3954	0.212002
566	TRUE	0.328552	319.152	319.154	0.0016	76.123	74.3417	76.8355	2.49377	1.01694	1558.6	1.02327	-76.1081	0.619035
567	TRUE	0.838903	319.531	319.533	0.002	82.9515	79.5493	85.4453	5.89597	2.37434	-3141.38	1.00499	-73.316	0.677598
568	TRUE	0.744794	319.607	319.628	0.0212	73.8273	72.4963	85.1866	12.6903	6.33599	606.026	1.00847	-73.7596	0.555246
569	TRUE	0.574646	341.738	341.741	0.0036	88.6672	82.4928	88.8467	6.35395	3.06598	-1792.39	1.08755	-77.0336	0.52291
570	TRUE	0.440912	341.798	341.846	0.048	89.5727	76.9851	99.3696	22.3845	4.84205	51.823	4.64697	-95.4028	0.19048
571	TRUE	0.979075	341.92	341.922	0.0016	88.7418	88.1183	89.3652	1.24688	0.492874	779.302	1	-78.2902	0.541881
572	TRUE	0.610962	386.575	386.576	0.0016	80.6876	77.8197	81.2398	3.42002	1.38256	1792.39	1.3606	-75.885	0.602833
573	TRUE	0.883285	389.752	389.76	0.0084	82.7259	82.3373	84.3873	2.04995	0.779462	-181.965	1.07869	-70.3038	0.644163
574	TRUE	0.60047	389.905	389.93	0.0248	70.9861	70.5142	78.1588	7.64458	3.65207	-323.266	1.02118	-70.1109	0.535798
575	TRUE	0.538085	390.066	390.096	0.0292	76.8116	65.6602	78.7042	13.044	5.22231	-451.268	1.00733	-69.5014	0.666136
576	TRUE	0.683144	390.264	390.273	0.0088	77.9135	76.4318	78.1179	1.6861	0.697084	-191.09	1.00751	-57.889	0.761005
577	TRUE	0.625621	390.429	390.431	0.0016	63.8522	63.2822	64.7785	1.49626	0.597287	-935.162	1.00886	-63.7928	0.705596
578	TRUE	0.943716	390.531	390.536	0.0052	82.5203	80.1527	84.7988	4.64612	1.37463	-817.961	1.01011	-57.6339	0.863804
579	TRUE	0.660393	399.384	399.386	0.0024	73.3658	72.8982	73.6998	0.801568	0.28993	-333.986	1.00236	-75.545	0.596952
580	TRUE	0.968494	399.502	399.505	0.0024	95.1582	94.2898	95.8262	1.53634	0.554711	-640.141	1.00266	-77.0061	0.44561
581	TRUE	0.750275	399.738	399.756	0.018	79.8626	71.7822	80.7422	8.95998	3.14906	468.505	1.1094	-72.505	0.655951
582	TRUE	0.67467	399.837	399.84	0.0032	81.0176	78.4274	83.979	5.5516	1.91838	-1745.7	1.00404	-76.3414	0.540701
583	TRUE	0.881214	399.97	399.976	0.006	78.438	77.3916	78.7523	1.36076	0.430124	-196.932	1.04654	-76.5914	0.494966
584	TRUE	0.648655	400.196	400.198	0.002	80.885	79.7895	82.2833	2.49377	0.935606	-1246.88	1.00205	-77.3852	0.596355
585	TRUE	0.58211	400.305	400.306	0.0016	79.0516	78.7755	79.1495	0.374065	0.153618	233.791	1.01068	-73.3479	0.608569
586	TRUE	0.868524	401.143	401.169	0.026	68.0033	64.9686	68.5405	3.57198	1.4533	48.1676	1.05842	-75.3943	0.475529
587	TRUE	0.317231	401.288	401.29	0.0016	81.5699	81.3829	82.8792	1.49626	0.615599	-857.232	1.163	-78.2898	0.555437
588	TRUE	0.729803	401.414	401.428	0.0144	71.2832	69.8184	75.0637	5.24537	1.68598	53.792	1.52448	-63.9508	0.730511
589	TRUE	0.393883	405.978	406.026	0.048	115.192	103.392	123.461	20.0689	4.93384	103.568	3.36991	-93.2914	0.235855
590	TRUE	0.926564	406.389	406.469	0.08	47.334	27.0425	61.3763	34.3338	7.27103	-2.19134	8.33869	-96.7705	0.164644
591	TRUE	0.711683	407.573	407.58	0.0072	79.4939	73.0461	83.1977	10.1516	3.46342	-1513.88	1.04249	-75.7033	0.496542
592	TRUE	0.462297	407.707	407.803	0.0956	65.2528	62.4257	67.5705	5.14475	1.72018	28.095	1.03738	-69.5881	0.594848
593	TRUE	0.508764	407.92	407.922	0.0016	68.0537	67.6797	68.4278	0.74813	0.295724	-467.581	1	-70.9003	0.722548
594	TRUE	0.790703	408.038	408.041	0.0036	80.5587	79.8314	81.39	1.5586	0.580523	241.325	1.50406	-70.7433	0.668768
595	TRUE	0.618681	439.646	439.648	0.0028	69.9645	69.2594	70.536	1.27657	0.45455	-462.987	1.00173	-65.5712	0.537536
596	TRUE	0.625497	439.814	439.852	0.038	70.8731	69.8155	76.4402	6.62477	2.42776	103.768	1.13089	-67.1371	0.645023
597	TRUE	0.329908	439.962	439.978	0.016	74.0677	68.8613	79.274	10.4127	5.52202	-662.582	1.00192	-65.2816	0.696878
598	TRUE	0.462648	440.078	440.079	0.0016	68.4429	67.9708	70.5626	2.59173	1.04521	-1324.81	1.38887	-68.7548	0.692965
599	TRUE	0.991087	440.203	440.207	0.0032	72.0853	71.4915	72.5009	1.00938	0.37002	-335.533	1.00503	-62.8186	0.709516
600	TRUE	0.745648	440.358	440.361	0.0032	77.5926	76.9617	78.9805	2.01876	0.750915	-671.065	1.0321	-60.0861	0.735672
601	TRUE	0.518017	440.465	440.472	0.0076	75.2442	72.2842	77.8778	5.59363	1.82213	-680.104	1.01798	-67.9435	0.780828
602	TRUE	0.923359	440.555	440.576	0.0208	80.3717	74.6791	84.6196	9.94047	2.97334	-476.677	1.02273	-63.3706	0.794851
603	TRUE	0.702442	440.722	440.724	0.0016	75.2763	70.0037	76.9863	6.98254	2.88309	-4364.09	1.00977	-59.2964	0.838965
604	TRUE	0.975254	440.836	440.839	0.0024	84.6202	82.6831	84.8726	2.18947	0.819576	-834.966	1.17685	-65.9906	0.73734
605	TRUE	0.444157	442.552	442.555	0.0036	83.4688	80.7895	85.0719	4.28245	1.55636	1271.62	1.01559	-77.5522	0.546838
606	TRUE	0.986812	444.09	444.105	0.0148	78.155	75.02	85.7894	10.7694	4.24917	725.073	1.56032	-74.3682	0.594788
607	TRUE	0.942592	444.219	444.221	0.002	82.1812	80.4133	82.6933	2.28001	0.900881	-1133.01	1.09183	-66.9267	0.778291
608	TRUE	0.97539	444.349	444.399	0.0492	70.1668	67.9835	84.8736	16.8901	4.96714	313.654	1.06606	-64.5748	0.644145
609	TRUE	0.430966	444.543	444.606	0.0624	69.2567	60.5362	72.6223	12.0861	3.90813	-140.079	1.15087	-65.7849	0.540048
610	TRUE	0.990033	444.773	444.777	0.004	78.1129	77.2669	78.7251	1.45819	0.553476	330.086	1.02702	-64.0728	0.695981
611	TRUE	0.760265	444.971	444.982	0.0108	69.9849	69.4578	71.7514	2.29351	0.624083	-73.3856	1.24333	-73.5382	0.413397
612	TRUE	0.890292	445.144	445.147	0.0028	66.8017	66.104	67.3658	1.26173	0.445911	-454.151	1.00193	-51.4212	0.842477
613	TRUE	0.865666	445.286	445.33	0.0436	66.1809	64.2067	85.8837	21.677	8.83931	-484.381	1.00427	-58.2606	0.785119
614	TRUE	0.496827	445.425	445.433	0.0084	77.8351	76.0167	78.7777	2.76095	0.844034	314.353	1.02737	-61.6246	0.803672
615	TRUE	0.988206	445.57	445.626	0.0556	70.0142	69.4123	79.1675	9.7552	4.55618	-170.856	1.00268	-62.0996	0.69678
616	TRUE	0.557291	445.781	445.799	0.0184	67.6867	60.7126	68.852	8.13935	2.13886	-372.469	1.20661	-66.7357	0.66494
617	TRUE	0.419902	445.997	445.999	0.002	77.3396	77.3396	77.3396	1.42109e-14	5.94483e-15	-1.65336e-13	1	-75.9217	0.433465
618	TRUE	0.805227	446.103	446.105	0.0016	68.6636	68.4142	68.9129	0.498753	0.197149	-311.721	1	-68.3395	0.654731
619	TRUE	0.996665	446.197	446.2	0.0032	69.9108	69.1018	70.5714	1.46954	0.514149	-468.509	1.00177	-68.2021	0.674545
620	TRUE	0.935542	446.433	446.449	0.0168	67.3028	64.4125	68.1727	3.76018	1.47128	-190.099	1.05163	-61.2882	0.699817
621	TRUE	0.966136	446.571	446.573	0.0016	64.5775	64.1767	64.8002	0.623441	0.249933	-389.651	1.00816	-65.6648	0.591153
622	TRUE	0.404889	446.684	446.686	0.0016	66.6533	66.5821	66.9027	0.320627	0.129065	-155.86	1.04572	-71.8961	0.54678
623	TRUE	0.702796	447.232	447.25	0.018	79.9985	79.3965	86.9416	7.54502	3.47868	-463.673	1.01722	-77.6819	0.492454
624	TRUE	0.890807	447.384	447.412	0.0284	83.9903	71.3698	85.9308	14.561	4.22697	-512.127	1.2338	-77.8206	0.405097
625	TRUE	0.522461	447.593	447.604	0.0112	80.1909	78.5747	84.1987	5.62405	1.93674	460.409	1.16623	-79.7524	0.416495
626	TRUE	0.936608	447.702	447.704	0.002	80.4311	80.1417	80.7473	0.605629	0.218335	290.727	1.00254	-78.8515	0.49499
627	TRUE	0.495842	449.037	449.039	0.0024	79.8751	79.697	80.8103	1.11329	0.419322	445.315	1.06797	-75.5389	0.619031
628	TRUE	0.936844	450.119	450.201	0.0816	76.7711	49.8443	97.1071	47.2628	10.48	237.28	10.2757	-92.6577	0.194068
629	TRUE	0.70748	450.27	450.274	0.004	79.4957	78.1276	81.1747	3.04713	0.968359	684.387	1.01749	-76.2641	0.595564
630	TRUE	0.561147	450.629	450.681	0.0512	74.4411	64.8668	79.2208	14.354	3.02978	129.467	2.83738	-91.7107	0.23242
631	TRUE	0.976931	452.484	452.486	0.0028	70.0325	64.9782	71.272	6.29379	2.26578	-2046.33	1.30789	-64.7154	0.648277
632	TRUE	0.588014	452.566	452.616	0.05	66.4747	65.8517	72.9632	7.11154	2.62072	-143.944	1.00251	-57.364	0.699182
633	TRUE	0.93635	452.734	452.741	0.0072	65.8944	58.8802	67.0187	8.13847	3.43336	-1152.91	1.01049	-76.6192	0.443646
634	TRUE	0.677072	452.867	452.933	0.0664	79.8122	77.6139	81.8267	4.21276	1.62442	44.854	1.02534	-65.2496	0.713176
635	TRUE	0.593452	453.166	453.169	0.0036	77.8411	76.7204	80.1642	3.44377	1.01087	-777.727	1.07587	-69.0609	0.579222
636	TRUE	0.489457	453.294	453.348	0.054	69.237	63.5456	75.9153	12.3697	6.00554	-67.8046	1.14415	-65.1336	0.626196
637	TRUE	0.917729	453.484	453.513	0.0284	61.2027	56.1994	66.1951	9.9957	3.31045	-290.057	1.03256	-60.8301	0.722608
638	TRUE	0.536989	453.659	453.666	0.0076	66.0497	61.4258	68.0759	6.65004	2.13302	-883.46	1.03912	-67.2775	0.658116
639	TRUE	0.915626	453.795	453.799	0.0036	73.3693	72.9907	73.7032	0.712504	0.258385	-68.1467	1.12838	-69.5607	0.643034
640	TRUE	0.696305	458.817	458.839	0.0224	80.6811	73.531	80.883	7.352	3.1028	-331.523	1.02067	-77.1946	0.531297
641	TRUE	0.524725	458.911	458.927	0.0164	66.1745	65.432	83.3659	17.9339	8.88353	1126.2	1.00719	-73.8178	0.535303
642	TRUE	0.53411	459.141	459.144	0.0028	71.6475	70.6381	72.924	2.28595	0.826801	-841.151	1.00473	-70.488	0.650411
643	TRUE	0.489149	459.287	459.302	0.0156	69.0482	67.4112	69.6864	2.27525	0.639449	-45.2889	1.06544	-57.7521	0.706557
644	TRUE	0.990021	459.515	459.53	0.0148	68.2376	65.3223	68.7418	3.4195	1.17796	-188.06	1.04652	-69.0989	0.539393
645	TRUE	0.595209	459.664	459.666	0.0016	70.2664	68.9572	70.4534	1.49626	0.615599	-857.232	1.163	-69.5434	0.645661
646	TRUE	0.939415	459.78	459.794	0.0144	95.1002	79.7992	97.4898	17.6906	6.34665	-1250.63	1.00852	-74.2632	0.524314
647	TRUE	0.901661	459.9	459.902	0.0016	80.4686	79.3375	80.7091	1.37157	0.580791	-857.232	1.07696	-76.0541	0.547128
648	TRUE	0.515613	459.984	459.986	0.0016	87.242	86.4137	87.5359	1.12219	0.460853	701.372	1.03705	-81.7544	0.461424
649	TRUE	0.685118	460.116	460.117	0.0016	84.6031	83.4008	85.2711	1.87032	0.749798	-1168.95	1.01167	-73.1689	0.598038
650	TRUE	0.745962	460.382	460.386	0.0044	85.5644	82.444	86.1815	3.73743	1.50467	-856.021	1.00033	-76.9984	0.537887
651	TRUE	0.860776	460.547	460.595	0.048	78.3434	64.4207	79.3655	14.9448	6.95004	-302.709	1.00645	-74.7894	0.453975
652	TRUE	0.502607	460.73	460.737	0.0072	66.3691	65.4284	68.5607	3.13235	1.19364	-423.08	1.00283	-72.3814	0.658313
653	TRUE	0.572545	460.905	460.908	0.0032	63.176	61.4615	64.6307	3.16916	1.09521	-998.867	1.00095	-64.3637	0.787927
654	TRUE	0.442581	461.056	461.06	0.0036	60.0259	59.463	61.1311	1.66809	0.650826	-419.085	1.07662	-73.1593	0.639664
655	TRUE	0.783702	471.035	471.12	0.0848	61.1954	34.1499	85.0049	50.855	12.9396	224.176	11.4435	-90.0647	0.196577
656	TRUE	0.561237	471.267	471.27	0.0032	66.2348	65.9973	66.361	0.363674	0.148289	-128.337	1.009	-75.0799	0.549129
657	TRUE	0.63116	471.58	471.608	0.0284	77.2401	68.1597	84.4648	16.3051	5.52797	358.097	1.41002	-72.0936	0.535096
658	TRUE	0.512743	471.697	471.699	0.002	69.0379	66.9048	69.8973	2.99252	1.22082	-1570.69	1.07311	-76.1623	0.604108
659	TRUE	0.270476	471.742	471.785	0.0432	54.0154	48.256	70.173	21.9169	6.18826	-86.2077	4.99877	-92.0877	0.193113
660	TRUE	0.974451	474.584	474.61	0.0264	69.766	69.1905	71.8722	2.68161	0.692503	-28.1407	1.01669	-73.4498	0.454017
661	TRUE	0.586964	474.833	474.853	0.02	56.8497	56.4432	64.1353	7.69216	3.79899	-389.848	1.00077	-72.1394	0.492981
662	TRUE	0.992967	475.021	475.064	0.0428	70.7034	69.9612	96.0713	26.11	12.1873	677.232	1.13796	-72.3961	0.450351
663	TRUE	0.807404	475.206	475.209	0.0028	105.686	104.083	106.302	2.21915	0.844908	-827.014	1.08115	-77.7585	0.493219
664	TRUE	0.441352	475.36	475.406	0.046	69.9876	65.5254	70.4584	4.93304	2.47519	-102.755	1.00279	-71.1895	0.64945
665	TRUE	0.483702	475.562	475.581	0.0188	66.7997	66.1036	81.4393	15.3358	6.18597	-834.409	1.02549	-68.5688	0.638864
666	TRUE	0.805116	475.686	475.74	0.0544	70.8875	67.8744	80.7079	12.8335	5.51645	-220.617	1.02134	-65.5969	0.5904
667	TRUE	0.604711	475.886	475.89	0.004	78.7689	78.4015	78.9936	0.592059	0.200831	-73.1941	1.0548	-67.3251	0.634681
668	TRUE	0.465714	476.307	476.309	0.002	78.6129	78.1498	78.7732	0.623441	0.243171	311.721	1.01894	-73.3325	0.605084
669	TRUE	0.538405	476.798	476.8	0.0024	70.3361	70.2396	70.8704	0.630863	0.237269	-250.49	1.03271	-74.8368	0.538405
670	TRUE	0.922071	481.891	481.898	0.0068	71.5344	71.0965	71.9381	0.841559	0.301348	98.494	1.02882	-67.8946	0.645492
671	TRUE	0.33478	481.994	482.035	0.0416	69.9224	41.0496	77.3867	36.3371	13.8356	-689.496	1.28846	-76.8302	0.396797
672	TRUE	0.918015	497.28	497.282	0.0024	68.4761	63.3995	69.1589	5.75941	2.13885	-2115.25	1.28595	-71.1915	0.687663
673	TRUE	0.62984	497.403	497.405	0.002	78.2544	78.0673	81.1578	3.09049	1.20702	-1315.59	1.18243	-67.0158	0.656387
674	TRUE	0.482585	497.579	497.588	0.0084	72.9412	68.9288	78.3221	9.39337	3.49503	-1157.67	1.06714	-64.933	0.710707
675	TRUE	0.740877	497.654	497.658	0.0032	81.7106	80.1074	82.8164	2.709	1.09826	977.22	1.0722	-67.1383	0.739703
676	TRUE	0.980863	517.137	517.277	0.14	77.2439	67.4492	78.7036	11.2544	3.6636	58.6419	3.97062	-66.2659	0.629718
677	TRUE	0.917282	516.92	516.922	0.0024	79.9337	79.5329	80.802	1.26915	0.467169	-528.812	1.01922	-65.0158	0.783286
678	TRUE	0.703126	517.459	517.467	0.0076	70.853	68.1637	71.8871	3.72342	1.71948	481.541	1.01627	-69.5238	0.70295
679	TRUE	0.879764	517.671	517.673	0.0028	88.2874	87.0925	93.6164	6.52387	2.37076	2235.41	1.11112	-82.3928	0.460936
680	TRUE	0.539737	517.775	517.786	0.0112	92.2774	89.6716	93.2977	3.62611	1.07576	199.32	1.20564	-66.9244	0.707084
681	TRUE	0.413353	521.306	521.313	0.0068	73.1316	72.9831	73.3691	0.38594	0.142627	-21.0249	1.0303	-77.5222	0.499596
682	TRUE	0.495263	521.406	521.409	0.0028	75.7673	74.7876	78.0829	3.29533	1.15614	-1145.1	1.02654	-74.0135	0.643967
683	TRUE	0.60035	522.22	522.225	0.0048	78.2416	77.5969	80.2001	2.6032	1.12654	-542.482	1	-73.23	0.586901
684	TRUE	0.981747	522.324	522.33	0.0064	71.0599	67.8505	71.9113	4.06078	1.45841	-646.064	1.01803	-73.8361	0.580696
685	TRUE	0.744723	522.407	522.431	0.024	68.228	66.9641	76.6767	9.71254	2.81114	206.692	1.27287	-75.6871	0.606742
686	TRUE	0.387468	522.896	522.897	0.0016	70.5362	70.1621	70.9102	0.74813	0.295724	-467.581	1	-64.5565	0.700768
687	TRUE	0.577702	523.061	523.067	0.0068	52.9505	52.5986	54.7466	2.14795	0.936484	-317.724	1.00119	-71.3919	0.632569
688	TRUE	0.573991	523.192	523.195	0.0024	75.9182	75.7327	77.5881	1.85548	0.694257	-695.805	1.18248	-76.6735	0.546749
689	TRUE	0.994089	523.313	523.391	0.078	69.9798	67.2989	70.3027	3.00374	1.00238	11.0624	1.02743	-60.4871	0.728274
690	TRUE	0.875264	523.499	523.502	0.0024	70.3894	69.1203	72.0594	2.93908	1.06146	-1224.62	1.00252	-75.1242	0.656118
691	TRUE	0.483865	523.611	523.635	0.0236	69.5364	66.6493	70.1895	3.54026	1.08433	-136.302	1.02193	-66.1175	0.542115
692	TRUE	0.888415	523.809	523.811	0.002	63.8077	63.0685	65.4554	2.38689	0.869339	-1120.92	1.02677	-71.8892	0.551523
693	TRUE	0.951233	524.024	524.026	0.002	54.0018	53.0756	55.5337	2.45814	0.912654	-1204.9	1.00872	-69.2746	0.632354
694	TRUE	0.770952	524.181	524.186	0.0052	67.8556	65.3396	70.238	4.89847	1.71878	-1020.88	1.01659	-63.4056	0.731844
695	TRUE	0.461083	524.36	524.368	0.008	77.9173	74.087	81.3902	7.30317	2.01701	-679.965	1.0774	-74.5215	0.659482
696	TRUE	0.997837	524.467	524.469	0.0016	70.6026	69.801	71.0479	1.24688	0.499865	-779.302	1.01315	-72.1444	0.696565
697	TRUE	0.997224	524.568	524.573	0.0048	77.1458	73.1379	79.0458	5.90785	2.51718	-1534.95	1.17213	-68.0729	0.729026
698	TRUE	0.314826	524.741	524.743	0.0016	72.8209	72.7496	73.0702	0.320627	0.129065	-155.86	1.04572	-70.7458	0.656728
699	TRUE	0.730506	525.09	525.098	0.008	65.7393	65.2818	68.9798	3.69798	1.70474	-455.512	1.00162	-75.5102	0.483488
700	TRUE	0.735741	525.531	525.595	0.0636	64.6468	63.9987	77.3226	13.3239	5.25048	208.562	1.0288	-64.0792	0.597653
701	TRUE	0.333784	526.778	526.781	0.0032	86.9035	86.4359	87.5938	1.15782	0.482269	409.752	1.10131	-81.2272	0.444267
702	TRUE	0.333439	526.886	526.889	0.0028	68.03	67.7072	68.1005	0.393362	0.136623	-111.329	1.02237	-63.4944	0.710375
703	TRUE	0.340313	527.023	527.025	0.0016	68.056	67.6819	68.4301	0.74813	0.295724	-467.581	1	-62.6584	0.762752
704	TRUE	0.421811	527.149	527.152	0.0032	57.3435	57.1135	59.2552	2.14171	1.00839	-685.551	1.01906	-73.1492	0.639507
705	TRUE	0.4676	527.246	527.25	0.0032	80.4512	78.5264	80.736	2.2096	0.818448	-684.206	1.04633	-75.1614	0.588683
706	TRUE	0.562803	527.439	527.444	0.0048	68.5438	66.4309	70.7556	4.32463	1.43451	-912.881	1.00532	-62.4533	0.784157
707	TRUE	0.831897	527.525	527.538	0.0128	71.1589	67.4633	72.4475	4.98416	1.83382	-417.356	1.07166	-63.3232	0.779349
708	TRUE	0.670609	529.588	529.589	0.0016	73.8603	73.1834	74.1809	0.997506	0.403004	-623.441	1.0194	-77.4533	0.531875
709	TRUE	0.88488	530.143	530.145	0.0024	83.9608	82.4245	85.0296	2.60509	0.942964	1085.46	1.00482	-75.373	0.621046
710	TRUE	0.75072	539.39	539.468	0.0784	72.2221	59.0259	93.8941	34.8682	8.53722	-65.5835	5.57026	-88.509	0.200584
711	TRUE	0.451959	539.82	539.825	0.0048	67.4214	66.2785	69.7965	3.51799	1.15246	-717.826	1.05695	-66.8351	0.704383
712	TRUE	0.620924	539.905	539.91	0.0044	70.1494	68.7095	71.8861	3.17658	1.11201	766.975	1.01819	-73.9157	0.663688
713	TRUE	0.72712	540.053	540.059	0.0052	80.8129	80.1371	82.9446	2.80751	1.01366	-499.412	1.08935	-75.7194	0.54339
714	TRUE	0.60339	540.167	540.172	0.0048	76.6679	74.5747	78.8903	4.31561	1.65706	757.562	1.08705	-77.6263	0.57397
					0.0213459
