# Supplementary material for: Bazedoxifene reverses sexually dimorphic autistic-like abnormalities in biallelic MDGA1-mutant mice
Source: EMBO Mol Med. 2026 Mar 20;18(4):1358–98. doi: 10.1038/s44321-026-00402-y (PMC13084050; doi:10.1038/s44321-026-00402-y)
Supplement: Supplementary file 20 — Source data Fig. 7 [file 44321_2026_402_MOESM20_ESM.zip › Panel I and J/Batch4/WT_BZ_262.xlsx]

## Sheet: Sheet1
ID	Accepted	Score	Begin Time (s)	End Time (s)	Call Length (s)	Principal Frequency (kHz)	Low Freq (kHz)	High Freq (kHz)	Delta Freq (kHz)	Frequency Standard Deviation (kHz)	Slope (kHz/s)	Sinuosity	Mean Power (dB/Hz)	Tonality
1	TRUE	0.875829	0.159204	0.180004	0.0208	68.9628	67.0757	71.4475	4.37186	1.4182	-248.601	1.07699	-71.926	0.664461
2	TRUE	0.68404	0.320804	0.325204	0.0044	66.8099	66.6525	68.7252	2.07273	1.01688	-481.085	1.01053	-76.8545	0.4772
3	TRUE	0.905945	0.426004	0.435204	0.0092	70.1836	68.85	70.4211	1.57108	0.416778	102.593	1.0482	-71.7762	0.540727
4	TRUE	0.506317	0.580404	0.583604	0.0032	69.3314	68.3888	72.9608	4.5719	1.70251	-1458.1	1.16903	-70.1873	0.595248
5	TRUE	0.631469	0.685604	0.747604	0.062	70.5407	65.2793	74.7244	9.44512	2.71572	-82.7107	1.07678	-67.1907	0.591951
6	TRUE	0.626741	0.841204	0.858004	0.0168	79.4178	77.4073	79.8665	2.45925	0.998968	138.289	1.01469	-68.191	0.575701
7	TRUE	0.424603	0.977604	0.980404	0.0028	69.5997	69.2137	70.1192	0.905474	0.311266	-316.315	1.0022	-67.1253	0.591751
8	TRUE	0.889814	1.0789	1.0829	0.004	77.352	70.5164	78.9328	8.41646	3.17247	-2262.51	1.12599	-69.0489	0.656812
9	TRUE	0.526108	1.1857	1.1873	0.0016	71.2906	70.4178	71.4064	0.9886	0.403004	-545.511	1.14964	-60.8172	0.847924
10	TRUE	0.938039	1.2993	1.3033	0.004	68.2374	68.2374	68.2374	2.84217e-14	7.10543e-15	-6.37853e-13	1	-54.8765	0.770609
11	TRUE	0.93227	1.4329	1.4601	0.0272	66.1968	65.8348	69.2376	3.40276	1.17319	-88.4846	1.02453	-55.4559	0.758967
12	TRUE	0.748459	1.5405	1.6453	0.1048	69.0577	66.2576	71.1802	4.92262	1.30796	-23.1516	1.04373	-52.0612	0.85421
13	TRUE	0.336029	1.7129	1.7349	0.022	71.2033	69.7553	72.4913	2.736	0.902455	69.3796	1.12703	-59.346	0.793065
14	TRUE	0.665949	1.8449	1.8469	0.002	75.072	74.8449	77.4277	2.58283	1.00786	-1099.93	1.22946	-60.966	0.825641
15	TRUE	0.665161	2.0157	2.0197	0.004	68.476	68.0778	71.6637	3.58589	1.57519	-913.411	1.02581	-65.1704	0.76957
16	TRUE	0.65234	2.1534	2.1646	0.0112	71.8992	69.5054	72.2662	2.76083	1.14324	-219.398	1.08433	-72.7813	0.527139
17	TRUE	0.616543	2.2498	2.2514	0.0016	78.5209	78.1023	79.4739	1.37157	0.556377	-857.232	1.02519	-68.754	0.717692
18	TRUE	0.433071	2.3386	2.343	0.0044	79.6937	78.2056	79.8904	1.68478	0.700321	-443.499	1.09812	-67.4684	0.660591
19	TRUE	0.439153	2.4326	2.4346	0.002	78.5089	78.2328	79.1146	0.881724	0.315942	-404.601	1.02986	-66.163	0.752317
20	TRUE	0.840959	2.5218	2.5238	0.002	77.6265	76.8739	77.7734	0.899537	0.348391	425.594	1.05785	-66.6563	0.701523
21	TRUE	0.980539	2.6574	2.6626	0.0052	77.5533	72.6845	79.9432	7.25864	2.42487	-1423.13	1.02735	-70.6059	0.59504
22	TRUE	0.441499	2.8546	2.8678	0.0132	71.6334	69.6617	73.747	4.08525	1.33112	-257.378	1.31188	-70.0374	0.647523
23	TRUE	0.994457	2.9634	2.9806	0.0172	73.0705	67.1703	79.4775	12.3073	3.62037	-722.481	1.075	-76.6549	0.525451
24	TRUE	0.491368	3.36349	3.36669	0.0032	68.4669	68.17	69.0829	0.912896	0.304618	-273.683	1.0083	-69.8567	0.526984
25	TRUE	0.616521	3.48669	3.49269	0.006	71.6754	71.6387	73.9977	2.35894	1.05995	-416.803	1.02856	-72.7279	0.608254
26	TRUE	0.509843	3.61389	3.62189	0.008	88.1627	87.5998	88.712	1.1122	0.29967	-46.034	1.14066	-74.1904	0.494391
27	TRUE	0.3296	3.71749	3.71909	0.0016	74.0958	73.695	74.3184	0.623441	0.249933	-389.651	1.00816	-74.9543	0.671787
28	TRUE	0.287823	3.80629	3.86069	0.0544	66.792	51.9036	71.7498	19.8462	3.69555	-145.456	3.35137	-91.7245	0.243761
29	TRUE	0.210508	4.06319	4.06559	0.0024	74.2986	74.0982	75.0334	0.935162	0.354547	-389.651	1.03377	-72.4857	0.624949
30	TRUE	0.947153	4.17719	4.17959	0.0024	75.4816	73.6113	76.2164	2.60509	0.967188	-1085.46	1.03226	-71.3248	0.644217
31	TRUE	0.793831	4.33159	4.38999	0.0584	69.476	66.8139	83.5471	16.7332	7.17478	-272.757	1.08867	-69.0286	0.656845
32	TRUE	0.720824	4.48759	4.50879	0.0212	77.8934	65.1053	79.5188	14.4135	4.70327	-657.509	1.00799	-69.9438	0.668439
33	TRUE	0.75238	4.55719	4.56039	0.0032	67.054	66.7051	67.0836	0.378518	0.126336	91.2278	1.01661	-65.4825	0.760058
34	TRUE	0.958974	4.65279	4.65799	0.0052	76.6742	70.1652	80.452	10.2868	3.57134	-2073.49	1.12539	-64.7318	0.725381
35	TRUE	0.568177	4.74199	4.76399	0.022	72.7187	67.4701	77.4158	9.94573	3.16229	285.918	1.36249	-62.9212	0.721576
36	TRUE	0.957594	4.87999	4.94639	0.0664	74.7847	68.6024	78.4363	9.83388	3.79069	-117.801	1.05345	-59.3757	0.78662
37	TRUE	0.852701	5.09439	5.10679	0.0124	64.1599	59.8523	66.4974	6.64514	2.51091	-592.568	1.02129	-64.4861	0.645763
38	TRUE	0.451728	5.25728	5.26088	0.0036	69.1562	66.9668	70.1137	3.14689	1.17398	-905.924	1.21653	-63.465	0.739796
39	TRUE	0.620321	5.36728	5.37408	0.0068	71.1259	67.6453	71.4252	3.77984	1.91297	-560.626	1.00233	-63.4802	0.692382
40	TRUE	0.698835	5.55968	5.56848	0.0088	60.9114	60.5534	66.7947	6.24126	3.2191	-714.719	1.00258	-66.6168	0.646876
41	TRUE	0.548671	5.62928	5.65248	0.0232	79.3975	72.0379	82.0476	10.0097	4.33359	375.767	1.173	-66.5993	0.7163
42	TRUE	0.794159	5.74408	5.74968	0.0056	83.0737	80.5502	83.7417	3.19143	1.20376	-633.315	1.1381	-65.7721	0.729398
43	TRUE	0.995125	5.85768	5.86048	0.0028	68.4697	67.876	69.0635	1.18751	0.402234	-409.973	1.00177	-64.5366	0.741068
44	TRUE	0.71603	5.91688	5.96168	0.0448	69.7039	64.1357	72.3264	8.19065	3.11499	-137.29	1.04989	-66.9325	0.708391
45	TRUE	0.283622	6.04058	6.04658	0.006	72.4201	72.0713	72.4498	0.378518	0.0988538	32.1435	1.01133	-65.7563	0.582619
46	TRUE	0.760581	6.14978	6.22818	0.0784	70.9726	65.393	77.6505	12.2575	3.73026	-94.3791	1.06411	-68.9589	0.656907
47	TRUE	0.576088	6.23618	6.27458	0.0384	37.166	29.2839	50.6739	21.39	5.01859	129.665	7.30703	-95.8266	0.170214
48	TRUE	0.603928	6.76178	6.79658	0.0348	73.7254	69.7397	78.9502	9.21049	3.2466	-202.722	1.09103	-59.9304	0.837128
49	TRUE	0.588101	6.93978	6.94178	0.002	71.2917	68.9359	71.5277	2.59173	1.00573	-1150.82	1.12586	-50.6571	0.854845
50	TRUE	0.536316	7.02978	7.03378	0.004	75.4666	72.2343	78.3927	6.15838	2.36086	-1614.03	1.03124	-59.9359	0.778594
51	TRUE	0.918702	7.11867	7.12547	0.0068	84.6178	82.8033	87.7558	4.95251	1.6025	179.846	2.04088	-78.8718	0.539481
52	TRUE	0.530311	7.23947	7.24907	0.0096	74.3765	73.0244	78.3405	5.31608	2.2084	509.002	1.38112	-61.655	0.774804
53	TRUE	0.921694	7.37667	7.43667	0.06	70.817	70.5195	71.4849	0.965446	0.334799	-12.5332	1.00146	-65.6541	0.520532
54	TRUE	0.769715	7.57467	7.64787	0.0732	69.5071	66.5508	70.0816	3.5308	1.51573	-47.7783	1.00032	-68.5	0.579971
55	TRUE	0.716714	7.74547	7.74947	0.004	66.2928	65.8911	67.8369	1.94577	0.778543	-497.479	1.00591	-73.1477	0.543088
56	TRUE	0.67244	7.80867	7.84147	0.0328	71.7196	70.5491	73.7509	3.20178	0.991655	-6.30442	1.11448	-71.1166	0.647977
57	TRUE	0.984247	7.92147	7.92507	0.0036	68.0016	67.9719	68.3504	0.378518	0.121109	-75.7936	1.01574	-65.6935	0.771168
58	TRUE	0.610913	8.03437	8.03677	0.0024	77.5209	76.2517	77.7361	1.48438	0.557485	-584.476	1.10355	-66.9274	0.718397
59	TRUE	0.663995	8.13357	8.13597	0.0024	77.4182	74.0783	78.1455	4.06721	1.47888	-1391.61	1.39188	-67.2989	0.74235
60	TRUE	0.479658	8.22197	8.23717	0.0152	71.0037	68.9557	72.3254	3.36968	1.04414	162.85	1.07598	-67.7707	0.710977
61	TRUE	0.560087	8.32837	8.33677	0.0084	76.594	74.8795	76.9131	2.03361	0.613554	166.962	1.17666	-65.8379	0.718525
62	TRUE	0.727803	8.46877	8.47757	0.0088	72.1597	68.8479	75.1001	6.25221	3.13791	-713.496	1.00266	-66.4219	0.759365
63	TRUE	0.438898	8.68957	8.69237	0.0028	77.856	76.4681	78.9767	2.50861	0.882917	-899.466	1.00169	-66.2279	0.743701
64	TRUE	0.681711	8.84517	8.85517	0.01	67.5474	66.3407	68.0002	1.65941	0.511808	157.483	1.00612	-70.366	0.654058
65	TRUE	0.639776	9.32327	9.32487	0.0016	67.7443	67.3702	68.1183	0.74813	0.295724	-467.581	1	-70.379	0.590612
66	TRUE	0.620298	9.43447	9.46807	0.0336	78.0904	77.2221	79.2871	2.06504	0.684048	2.44903	1.04281	-69.6143	0.610105
67	TRUE	0.727007	9.54967	9.64967	0.1	67.2584	65.6995	71.3645	5.66499	1.53374	-37.2427	1.02131	-69.9362	0.649893
68	TRUE	0.982874	9.74007	9.74287	0.0028	70.1277	69.3321	71.1187	1.78659	0.785231	622.638	1.01981	-74.3345	0.64592
69	TRUE	0.962288	9.84967	9.86327	0.0136	74.6073	72.2451	74.9925	2.74747	1.00311	-204.376	1.03067	-76.533	0.545431
70	TRUE	0.741012	10.0273	10.0385	0.0112	74.1382	66.3787	79.4323	13.0536	4.49727	-1190.65	1.03958	-76.6076	0.579321
71	TRUE	0.733786	10.1318	10.1778	0.046	67.9191	67.3514	80.2619	12.9105	6.47761	-277.414	1.00272	-67.9565	0.639244
72	TRUE	0.889163	10.257	10.279	0.022	77.4171	69.1799	79.5946	10.4147	4.34959	-595.173	1.11249	-71.4868	0.58406
73	TRUE	0.707614	10.3614	10.3994	0.038	66.5806	66.0263	69.3407	3.31438	1.33444	-30.6095	1.03691	-76.7376	0.534467
74	TRUE	0.641614	10.6774	10.6798	0.0024	91.7813	91.2915	91.9149	0.623441	0.22042	166.993	1.10143	-77.8581	0.441999
75	TRUE	0.647508	10.8062	10.8094	0.0032	72.9277	72.7422	73.0762	0.333986	0.107497	17.0086	1.04795	-69.7514	0.602976
76	TRUE	0.661532	11.043	11.119	0.076	69.0688	67.8272	80.2897	12.4624	6.18739	-154.04	1.01241	-67.7952	0.642427
77	TRUE	0.492367	11.2207	11.3019	0.0812	69.3193	67.1818	83.0029	15.8211	6.96567	-211.001	1.04521	-67.2381	0.641621
78	TRUE	0.70973	11.4383	11.4507	0.0124	67.1036	65.0329	70.9188	5.88593	1.72722	-493.771	1.04619	-62.6215	0.717198
79	TRUE	0.659547	11.5883	11.5915	0.0032	67.2512	65.8608	68.082	2.22124	0.869678	694.184	1	-57.8851	0.832782
80	TRUE	0.68414	11.6795	11.6899	0.0104	78.7256	75.8482	79.2135	3.36536	0.993123	226.369	1.10795	-71.7216	0.650711
81	TRUE	0.659892	11.8907	11.8999	0.0092	68.6523	68.0141	71.6569	3.64284	1.21852	384.128	1.02563	-56.5623	0.844422
82	TRUE	0.592238	12.0123	12.0571	0.0448	68.0059	67.1931	75.6037	8.41069	2.60103	-124.939	1.04307	-56.5977	0.783075
83	TRUE	0.474878	12.1436	12.224	0.0804	69.5809	67.5285	70.4203	2.89182	0.817858	-20.482	1.01939	-57.9629	0.843501
84	TRUE	0.882145	12.3028	12.3076	0.0048	77.2651	76.124	78.1477	2.02379	0.727868	-462.637	1.05932	-63.3154	0.76186
85	TRUE	0.953163	12.4996	12.5028	0.0032	81.7089	80.8777	82.1246	1.24688	0.43466	389.651	1.01188	-64.1969	0.799996
86	TRUE	0.885216	13.1592	13.1676	0.0084	110.141	106.8	110.26	3.45959	1.63844	-408.027	1.03307	-75.1867	0.550778
87	TRUE	0.700689	13.2176	13.2196	0.002	70.7565	70.467	71.0726	0.605629	0.218335	-290.727	1.00254	-67.3203	0.717365
88	TRUE	0.630242	13.3224	13.4012	0.0788	68.3199	65.1007	79.3156	14.2149	5.09462	-137.748	1.07303	-68.6999	0.701542
89	TRUE	0.58197	13.4772	13.4964	0.0192	77.6664	69.0752	82.4693	13.3941	5.0231	-552.209	1.45456	-69.3349	0.649624
90	TRUE	0.30731	13.618	13.624	0.006	77.0925	77.0695	77.4589	0.389361	0.13097	49.8003	1.00628	-77.5833	0.483299
91	TRUE	0.392069	13.742	13.7484	0.0064	75.8269	74.3067	76.9388	2.6321	0.771399	-55.852	1.35882	-63.5933	0.786578
92	TRUE	0.999714	13.8936	13.898	0.0044	67.3113	66.7102	68.677	1.96681	0.614347	411.969	1.02899	-60.5955	0.845061
93	TRUE	0.566198	13.9892	13.9932	0.004	87.0658	86.792	87.3262	0.534235	0.212754	-41.9355	1.08639	-76.6002	0.570484
94	TRUE	0.821714	14.0805	14.0849	0.0044	70.2845	68.6341	71.857	3.22289	1.27513	839.855	1.03753	-70.0492	0.721988
95	TRUE	0.609573	14.2297	14.2961	0.0664	68.8799	66.0759	71.3823	5.30638	1.4707	-24.6816	1.05949	-64.3415	0.698537
96	TRUE	0.653375	14.3601	14.4437	0.0836	69.5934	66.1274	73.1898	7.06247	2.47615	-52.3413	1.04253	-71.9603	0.532086
97	TRUE	0.817465	14.5325	14.5349	0.0024	76.3118	73.6399	76.6086	2.96877	1.11081	-1113.29	1.23093	-70.4703	0.650199
98	TRUE	0.447177	14.6913	14.6997	0.0084	67.786	60.6506	68.6939	8.04332	3.33708	-981.605	1.00385	-69.9547	0.592948
99	TRUE	0.676748	14.7829	14.8437	0.0608	76.5361	67.3366	83.6049	16.2683	6.39965	-205.104	1.08621	-76.4077	0.489712
100	TRUE	0.976888	14.9233	14.9249	0.0016	68.9908	68.8929	69.2669	0.374065	0.153618	233.791	1.01068	-68.1598	0.773149
101	TRUE	0.996423	15.0081	15.0245	0.0164	69.1572	67.1626	72.477	5.31442	1.60495	305.808	1.00483	-72.4808	0.644803
102	TRUE	0.986287	15.207	15.227	0.02	66.3331	64.475	66.7329	2.25789	1.00337	96.9961	1.01407	-68.7015	0.639792
103	TRUE	0.501596	15.4034	15.4234	0.02	72.9356	71.3105	73.4711	2.16062	0.788564	106.443	1.00592	-76.3612	0.493063
104	TRUE	0.905392	15.4958	15.5106	0.0148	70.6327	69.3799	75.6806	6.30072	2.28547	436.769	1.00516	-71.6626	0.590431
105	TRUE	0.746454	15.5966	15.599	0.0024	68.6026	68.0014	68.8698	0.868365	0.320263	361.819	1.01396	-66.6362	0.726652
106	TRUE	0.995958	15.8102	15.8198	0.0096	69.0456	68.5171	71.3017	2.78456	1.10105	307.39	1.00518	-68.6168	0.720407
107	TRUE	0.505778	15.9906	15.997	0.0064	71.5085	70.0108	71.6823	1.67157	0.578378	187.434	1.06772	-66.5682	0.64049
108	TRUE	0.744151	16.0887	16.1031	0.0144	67.6501	65.8545	70.2557	4.4012	1.41692	287.263	1.03973	-61.7155	0.794482
109	TRUE	0.905854	16.3271	16.3323	0.0052	69.2172	69.1281	70.3898	1.26173	0.3982	203.328	1.04565	-59.9062	0.800762
110	TRUE	0.90225	16.6179	16.6195	0.0016	63.4958	63.4958	63.4958	1.42109e-14	6.40475e-15	7.94411e-12	1	-64.9844	0.57646
111	TRUE	0.437549	16.7119	16.7155	0.0036	70.623	69.2202	71.7659	2.54572	0.898361	739.718	1.00449	-66.6858	0.768916
112	TRUE	0.632051	17.0792	17.104	0.0248	71.9055	69.7373	77.5554	7.8181	3.14835	278.43	1.03077	-72.3861	0.586959
113	TRUE	0.729045	17.298	17.3	0.002	68.9515	66.3865	69.0851	2.69861	1.05537	-1087.84	1.25455	-66.7478	0.725336
114	TRUE	0.526077	17.4124	17.4176	0.0052	68.1356	67.7197	71.1658	3.4461	1.31272	-706.389	1.0437	-63.3999	0.775584
115	TRUE	0.876277	17.5988	17.6004	0.0016	68.559	68.0869	69.2091	1.12219	0.445538	-701.372	1.00392	-57.3906	0.849766
116	TRUE	0.929178	17.6668	17.6716	0.0048	81.5093	80.0577	82.4784	2.4207	0.919465	529.656	1.03393	-76.7814	0.543875
117	TRUE	0.591908	17.7668	17.7816	0.0148	72.7755	68.6685	73.0417	4.37323	1.55206	291.656	1.03997	-63.4508	0.782847
118	TRUE	0.999161	17.8732	17.8848	0.0116	70.02	67.2961	73.3227	6.02658	1.70411	491.014	1.00693	-59.3185	0.848989
119	TRUE	0.960037	17.9876	17.992	0.0044	82.6217	81.006	84.136	3.13006	1.36094	763.833	1.00845	-78.9758	0.497725
120	TRUE	0.470425	18.0841	18.0921	0.008	77.9573	73.4439	81.0428	7.59889	2.62831	926.412	1.00741	-78.4004	0.532944
121	TRUE	0.51155	18.1833	18.1961	0.0128	78.5002	73.7791	78.623	4.8439	1.68682	350.516	1.08382	-73.0128	0.602155
122	TRUE	0.601022	18.2949	18.3025	0.0076	71.096	69.285	74.087	4.80198	1.52526	629.552	1.03965	-64.1169	0.798187
123	TRUE	0.875297	18.6009	18.6041	0.0032	71.7848	70.5973	72.4156	1.81837	0.621551	559.737	1.01212	-57.6868	0.849135
124	TRUE	0.946759	19.445	19.457	0.012	85.0425	76.7479	88.3682	11.6203	3.80528	931.157	1.01531	-66.2675	0.781272
125	TRUE	0.999516	19.5598	19.5738	0.014	76.4839	73.1218	80.3946	7.27279	2.45886	583.676	1.03434	-65.2113	0.786243
126	TRUE	0.426988	20.5971	20.6199	0.0228	87.1648	86.6281	90.8112	4.1831	1.80409	149.99	1.05386	-82.7684	0.435906
127	TRUE	0.880417	20.7263	20.7287	0.0024	76.1992	75.3828	76.4219	1.03907	0.367366	-278.322	1.23094	-72.0442	0.547171
128	TRUE	0.522882	20.8259	20.8887	0.0628	78.1427	67.665	81.4994	13.8344	2.8562	-216.304	1.04116	-68.3174	0.641285
129	TRUE	0.978352	20.9659	20.9679	0.002	70.4687	69.9655	70.9719	1.00641	0.417923	551.555	1.01934	-73.7461	0.583675
130	TRUE	0.557681	21.11	21.1208	0.0108	67.7419	67.1333	68.6251	1.49181	0.372377	85.6406	1.03381	-63.6932	0.650171
131	TRUE	0.441539	21.2592	21.3076	0.0484	65.5101	63.945	70.4983	6.55328	1.12882	-58.002	1.02469	-66.4511	0.589428
132	TRUE	0.613467	21.438	21.4512	0.0132	67.7602	65.7458	68.6054	2.85956	1.22105	-185.734	1.02775	-65.0047	0.704548
133	TRUE	0.391204	21.564	21.5664	0.0024	72.8427	72.5087	73.5106	1.00196	0.367366	417.483	1.01249	-61.3929	0.714238
134	TRUE	0.403807	21.8092	21.8124	0.0032	70.7432	70.4602	75.1209	4.6607	2.18211	-1441.42	1.14349	-75.6447	0.581207
135	TRUE	0.81489	21.9004	21.9128	0.0124	69.9203	68.662	74.0147	5.35268	1.97702	-383.831	1.01883	-71.3423	0.595629
136	TRUE	0.81231	22.0449	22.0713	0.0264	71.9453	68.1966	72.1035	3.90688	1.89151	149.937	1.02311	-73.2212	0.580522
137	TRUE	0.346389	22.1581	22.1597	0.0016	82.6147	82.5168	82.8908	0.374065	0.153618	-233.791	1.01068	-78.3991	0.416474
138	TRUE	0.425841	22.5529	22.5733	0.0204	72.1866	70.716	73.4379	2.7219	0.929814	46.6922	1.04606	-76.0866	0.545789
139	TRUE	0.560368	22.7685	22.7797	0.0112	68.732	68.2638	71.6957	3.43189	1.62039	300.537	1.00212	-71.0108	0.641317
140	TRUE	0.997188	22.8777	22.8805	0.0028	72.3805	71.5344	72.9594	1.42501	0.472957	477.124	1.01192	-68.2567	0.618568
141	TRUE	0.969816	22.9781	22.9829	0.0048	69.0757	68.7002	70.7174	2.01718	0.972053	418.557	1.00033	-66.5151	0.762256
142	TRUE	0.871995	23.0862	23.1562	0.07	73.2999	65.9644	73.8178	7.85341	3.63341	-44.8692	1.05595	-70.2206	0.568041
143	TRUE	0.69121	23.2654	23.3526	0.0872	67.8696	64.3852	82.4202	18.035	8.12135	-190.233	1.01345	-62.5189	0.705588
144	TRUE	0.608396	23.4634	23.465	0.0016	69.7571	69.6591	70.0332	0.374065	0.153618	-233.791	1.01068	-54.9772	0.844449
145	TRUE	0.958909	23.5762	23.579	0.0028	72.4138	72.1169	72.7107	0.593754	0.201156	204.986	1.00077	-54.7221	0.871237
146	TRUE	0.306727	23.6878	23.6898	0.002	73.3666	73.0905	73.3933	0.302814	0.114253	113.873	1.03232	-60.0672	0.789745
147	TRUE	0.910401	23.8802	23.8818	0.0016	70.8895	70.7648	70.9251	0.160314	0.0645323	77.9302	1.01238	-65.7074	0.610032
148	TRUE	0.684583	23.9366	23.9382	0.0016	77.8196	77.5702	77.8908	0.320627	0.129065	-155.86	1.04572	-66.7821	0.694417
149	TRUE	0.551895	24.1251	24.1299	0.0048	84.8944	84.6123	85.5623	0.950006	0.270389	-102.459	1.07892	-74.9909	0.542804
150	TRUE	0.396976	24.4423	24.4463	0.004	77.326	77.2963	77.6748	0.378518	0.116421	-63.9297	1.01487	-73.1171	0.604539
151	TRUE	0.791433	24.5387	24.5683	0.0296	77.2655	75.5481	79.6562	4.10814	1.50187	-97.5689	1.07362	-71.1288	0.636001
152	TRUE	0.531879	24.6815	24.6983	0.0168	78.4181	77.9385	79.6234	1.6849	0.680932	80.5497	1.01116	-68.8654	0.695396
153	TRUE	0.580818	24.8123	24.8767	0.0644	78.3615	65.581	81.2041	15.6231	6.09932	-224.46	1.09109	-67.0213	0.657234
154	TRUE	0.977695	24.9783	24.9799	0.0016	77.6185	76.808	79.9875	3.17955	1.28147	-1480.67	1.61665	-67.574	0.779254
155	TRUE	0.970428	25.1344	25.1784	0.044	65.5097	64.5084	71.8259	7.3175	3.32662	-159.648	1.0034	-74.1807	0.579219
156	TRUE	0.632217	25.274	25.2784	0.0044	74.9909	74.6198	78.2566	3.63674	1.21815	-745.695	1.1452	-73.3873	0.595339
157	TRUE	0.511673	25.6344	25.636	0.0016	74.8227	71.9014	75.2146	3.31315	1.35774	-1870.32	1.21499	-66.7053	0.664568
158	TRUE	0.956063	25.7428	25.7728	0.03	73.5823	69.8942	78.2298	8.33565	3.11612	213.295	1.05251	-64.8694	0.720063
159	TRUE	0.749222	25.8624	25.88	0.0176	70.5933	68.6413	78.8833	10.242	4.25922	612.491	1.08548	-62.9968	0.799212
160	TRUE	0.979798	25.9916	26.122	0.1304	64.7651	63.2555	76.7985	13.543	3.81541	-83.7307	1.03438	-54.75	0.777049
161	TRUE	0.589005	26.3121	26.3193	0.0072	81.2108	77.4681	85.1329	7.66479	2.6548	1091.5	1.00749	-73.4836	0.600329
162	TRUE	0.580229	26.5425	26.5653	0.0228	70.2546	69.2	71.879	2.67901	1.09903	99.6919	1.00779	-67.5594	0.664428
163	TRUE	0.640133	26.6237	26.6433	0.0196	67.9314	64.5551	76.4415	11.8864	3.34518	619.456	1.00247	-68.1025	0.637466
164	TRUE	0.60493	26.7513	26.7661	0.0148	74.6073	70.9616	77.0072	6.0456	2.3483	244.359	1.47906	-67.6094	0.650047
165	TRUE	0.929827	26.9053	26.9081	0.0028	75.8849	75.1798	76.4564	1.27657	0.45455	462.987	1.00173	-66.4155	0.726777
166	TRUE	0.911449	27.361	27.3626	0.0016	73.1575	73.0863	73.4069	0.320627	0.129065	155.86	1.04572	-77.5772	0.487317
167	TRUE	0.68538	27.4242	27.4286	0.0044	67.6592	67.1586	68.034	0.875345	0.281725	-174.036	1.0071	-74.4046	0.404963
168	TRUE	0.575995	27.5138	27.5158	0.002	75.6511	72.1955	78.7772	6.58176	2.86336	-3738.1	1.01229	-77.3127	0.555888
169	TRUE	0.792522	27.7018	27.7038	0.002	65.7047	65.2149	66.4974	1.28251	0.503743	-665.428	1.01432	-75.7962	0.46149
170	TRUE	0.981324	27.7758	27.7774	0.0016	68.183	68.183	68.183	0	3.76822e-15	4.96507e-12	1	-63.3425	0.837556
171	TRUE	0.891966	27.9254	27.927	0.0016	70.0873	69.5885	70.586	0.997506	0.394299	-623.441	1	-72.3084	0.606933
172	TRUE	0.952986	28.0222	28.0378	0.0156	69.2103	67.5508	71.9669	4.41604	1.70348	-285.508	1.00701	-71.0519	0.59626
173	TRUE	0.792687	28.1363	28.1447	0.0084	68.3507	66.356	69.1752	2.81924	1.02344	-327.587	1.00997	-69.1853	0.629514
174	TRUE	0.639899	28.2847	28.3183	0.0336	65.7046	63.4826	70.4138	6.93123	2.80366	156.126	1.0566	-71.4684	0.580427
175	TRUE	0.909096	28.3811	28.4219	0.0408	71.0952	66.4544	72.0989	5.64449	2.38073	-87.8572	1.05299	-70.6637	0.646184
176	TRUE	0.949474	28.5447	28.5467	0.002	69.3669	69.1933	69.5406	0.347346	0.151643	197.847	1.00936	-60.2726	0.692668
177	TRUE	0.44363	29.0768	29.0976	0.0208	73.5272	73.3641	74.2921	0.927964	0.443864	41.7275	1.0007	-71.7591	0.648621
178	TRUE	0.413433	29.1784	29.1816	0.0032	72.6301	72.2739	72.9567	0.682817	0.227242	207.195	1.00068	-74.3217	0.50843
179	TRUE	0.831825	29.276	29.278	0.002	66.9917	66.7735	67.4949	0.721411	0.294569	-374.701	1.0422	-66.3298	0.705801
180	TRUE	0.967971	29.4568	29.4588	0.002	73.4686	72.7828	75.5883	2.80549	1.07333	-1237.98	1.35327	-60.9767	0.791874
181	TRUE	0.908186	29.7028	29.7092	0.0064	68.217	67.8963	70.0845	2.18816	0.917023	354.23	1.00537	-69.5127	0.696529
182	TRUE	0.996378	29.9168	29.9216	0.0048	69.291	68.6838	70.931	2.24717	0.677024	444.769	1.01214	-67.331	0.776975
183	TRUE	0.549236	30.2821	30.2841	0.002	72.6513	72.3752	72.678	0.302814	0.114253	-113.873	1.03232	-67.5203	0.592092
184	TRUE	0.360128	30.4505	30.4553	0.0048	69.5136	68.9108	71.204	2.29322	0.809875	-469.293	1.00988	-64.0738	0.599001
185	TRUE	0.978987	30.7797	30.7825	0.0028	73.8471	73.4463	74.1143	0.667973	0.246149	249.165	1.00352	-57.1787	0.865146
186	TRUE	0.62583	31.2442	31.311	0.0668	71.0311	67.723	72.0342	4.31119	1.61749	-51.5084	1.0062	-62.476	0.635774
187	TRUE	0.998891	31.4302	31.433	0.0028	73.5586	72.7006	73.8288	1.12812	0.505934	-405.719	1.00115	-70.4999	0.625211
188	TRUE	0.618323	31.5382	31.5398	0.0016	73.0035	72.9056	73.2796	0.374065	0.153618	233.791	1.01068	-64.219	0.736681
189	TRUE	0.719465	31.673	31.7654	0.0924	76.5061	66.3085	87.0372	20.7287	10.875	-223.066	1.00048	-60.6683	0.774773
190	TRUE	0.459786	31.8566	31.861	0.0044	73.4345	73.3418	73.5421	0.200392	0.0554804	-1.03803	1.01757	-59.7339	0.762788
191	TRUE	0.42265	31.9574	31.9602	0.0028	77.7762	73.8611	78.3514	4.49026	1.5735	-1270.56	1.3673	-61.712	0.775057
192	TRUE	0.654472	32.061	32.0638	0.0028	73.4452	73.1928	75.1671	1.97423	0.716766	650.302	1.13752	-61.3585	0.749741
193	TRUE	0.879877	32.2035	32.2219	0.0184	70.4633	68.7345	73.3058	4.57127	1.14072	-57.4086	1.12149	-71.0493	0.603651
194	TRUE	0.984352	32.6123	32.6159	0.0036	80.6046	79.5932	80.9674	1.37413	0.515631	398.104	1.00785	-73.5682	0.601368
195	TRUE	0.942844	32.8395	32.8415	0.002	83.1319	82.8558	83.1587	0.302814	0.114253	113.873	1.03232	-68.785	0.65125
196	TRUE	0.502978	32.9587	32.9619	0.0032	74.6898	74.0211	74.8012	0.78015	0.282701	-209.962	1.05275	-73.0968	0.538906
197	TRUE	0.720875	33.0556	33.1148	0.0592	67.1208	51.1202	71.5243	20.4041	7.13431	271.078	1.13882	-73.2844	0.443773
198	TRUE	0.802577	33.1992	33.2592	0.06	82.2961	66.5899	83.0977	16.5078	5.53284	-273.136	1.00472	-76.4304	0.446462
199	TRUE	0.611794	33.3256	33.3456	0.02	72.0663	70.5136	73.1734	2.65984	0.929685	89.7805	1.04072	-77.0909	0.539849
200	TRUE	0.592573	33.4412	33.4456	0.0044	79.6297	79.3106	80.0008	0.690239	0.209263	-140.523	1.01264	-72.102	0.593146
201	TRUE	0.767352	33.5344	33.5444	0.01	78.5776	74.8741	78.8745	4.00042	1.04902	-207.208	1.23875	-72.5635	0.590289
202	TRUE	0.485557	33.6708	33.6816	0.0108	67.5169	67.4955	69.7045	2.20906	1.00515	223.91	1.00893	-67.988	0.591147
203	TRUE	0.451458	33.7924	33.794	0.0016	79.1453	79.1453	79.1453	2.84217e-14	7.32411e-15	7.94411e-12	1	-70.5885	0.697898
204	TRUE	0.942061	33.8736	33.8752	0.0016	82.4134	81.6208	83.7405	2.1197	0.847153	1324.81	1.00811	-80.2255	0.529539
205	TRUE	0.999785	33.9596	33.9712	0.0116	75.7273	70.743	76.2596	5.5166	2.70529	476.077	1.00008	-67.321	0.723168
206	TRUE	0.474967	34.0529	34.1169	0.064	68.005	66.4284	72.3701	5.94178	2.12149	-82.3334	1.00718	-69.3916	0.649865
207	TRUE	0.432225	34.1965	34.1997	0.0032	68.0847	67.7284	68.4112	0.682817	0.227242	207.195	1.00068	-72.2693	0.607688
208	TRUE	0.764008	34.3169	34.3717	0.0548	71.6326	70.171	71.9503	1.77929	0.757381	-28.4547	1.0016	-71.0364	0.575204
209	TRUE	0.950709	34.4917	34.4977	0.006	67.8236	67.5639	68.9714	1.40754	0.425998	-226.305	1.0384	-77.9769	0.546445
210	TRUE	0.911214	34.5633	34.5697	0.0064	69.6248	68.3121	70.9375	2.62549	1.18063	452.479	1.00916	-73.5732	0.654515
211	TRUE	0.464032	34.6885	34.6921	0.0036	77.2564	72.918	80.0298	7.11186	2.36729	-1971.05	1.00113	-77.8221	0.506256
212	TRUE	0.47418	35.0197	35.0413	0.0216	70.7105	68.6663	71.6004	2.9341	0.918966	70.6821	1.05787	-68.8605	0.722171
213	TRUE	0.471083	35.1404	35.5604	0.42	85.527	64.2012	120.233	56.0314	9.96475	-15.005	12.8986	-93.2313	0.189956
214	TRUE	0.872084	35.161	35.1698	0.0088	77.1239	76.2416	79.2219	2.9803	1.28322	324.713	1.00575	-77.7465	0.535511
215	TRUE	0.999056	35.4858	35.4942	0.0084	80.229	78.5952	81.1174	2.52223	0.810026	284.594	1.02248	-71.841	0.643983
216	TRUE	0.456898	35.9042	35.9062	0.002	77.1837	76.9477	77.6068	0.659067	0.231335	50.8932	1.24492	-69.3873	0.701342
217	TRUE	0.948546	36.5931	36.5967	0.0036	84.9552	83.5524	87.2708	3.71838	1.44338	1171.31	1.04235	-70.4922	0.71703
218	TRUE	0.618336	37.0339	37.0547	0.0208	76.5343	75.3134	82.3535	7.04008	1.98842	321.92	1.01022	-67.3203	0.645347
219	TRUE	0.536114	37.2319	37.2343	0.0024	78.7609	77.5585	80.5644	3.00588	1.08943	-1252.45	1.00544	-69.2705	0.714032
220	TRUE	0.889029	37.4095	37.4203	0.0108	70.0407	69.4098	72.8214	3.41152	1.08999	-312.888	1.00687	-66.0924	0.601945
221	TRUE	0.97814	37.5695	37.6011	0.0316	73.2011	67.151	84.9423	17.7913	6.90128	254.333	1.57524	-69.3924	0.641445
222	TRUE	0.751656	37.6967	37.7039	0.0072	75.2605	74.4178	75.8691	1.45128	0.40701	-175.464	1.01037	-66.5586	0.605868
223	TRUE	0.4026	37.8691	37.8747	0.0056	81.1284	78.4958	84.5944	6.09869	1.8076	1078.19	1.04942	-67.9739	0.718364
224	TRUE	0.780128	38.098	38.1008	0.0028	76.2951	74.6474	78.0764	3.42893	1.27764	1298.84	1.00616	-70.6339	0.666891
225	TRUE	0.510684	38.3408	38.344	0.0032	74.4134	74.3169	75.5044	1.18751	0.415988	327.802	1.07828	-57.4148	0.834865
226	TRUE	0.9045	38.4428	38.5104	0.0676	71.0299	66.6909	77.2468	10.5559	3.22581	-90.2267	1.09745	-56.4878	0.782845
227	TRUE	0.521017	38.6332	38.6744	0.0412	71.5771	68.4269	72.2674	3.84047	1.12491	-85.961	1.00554	-50.1775	0.851909
228	TRUE	0.82028	38.77	38.7748	0.0048	68.6375	68.6192	68.8576	0.238386	0.072505	28.2652	1.00678	-50.3669	0.920764
229	TRUE	0.511149	39.0088	39.0192	0.0104	67.0663	66.7029	71.4282	4.72536	2.2019	-432.025	1.05327	-72.8961	0.554423
230	TRUE	0.902325	39.1145	39.1165	0.002	79.2229	77.2724	79.9799	2.70752	1.1052	-1414.83	1.08706	-65.0069	0.784837
231	TRUE	0.741263	39.3073	39.3113	0.004	69.1998	67.9892	70.7868	2.79757	0.997139	-725.35	1.01175	-72.8306	0.54248
232	TRUE	0.358876	39.5177	39.5249	0.0072	70.065	68.9548	72.8446	3.8898	1.42278	-502.969	1.00919	-80.6379	0.44919
233	TRUE	0.900933	39.6333	39.6353	0.002	72.0545	71.6048	72.5043	0.899537	0.320169	-425.594	1.00633	-69.6348	0.635641
234	TRUE	0.970307	39.9745	40.0795	0.105	79.2453	77.3041	81.1604	3.85624	1.92441	-37.4723	1.16894	-73.3532	0.447682
235	TRUE	0.510631	39.8977	39.9001	0.0024	79.9237	78.8549	80.1538	1.29884	0.491307	-528.812	1.06741	-71.5714	0.678695
236	TRUE	0.957817	40.2238	40.3602	0.1364	73.7546	64.5399	82.9608	18.4209	6.52998	-84.3713	1.10624	-75.5519	0.485282
237	TRUE	0.456176	40.4302	40.459	0.0288	75.4431	74.6198	76.6111	1.99129	0.646894	24.5243	1.06166	-75.0972	0.546487
238	TRUE	0.956152	40.5552	40.9602	0.405	71.1658	68.7278	75.4763	6.7485	3.0705	7.79887	1.65691	-72.7307	0.464028
239	TRUE	0.778965	40.553	40.569	0.016	72.8951	71.9069	79.4589	7.55199	3.75965	467.839	1.00685	-72.1029	0.708065
240	TRUE	0.534145	40.6814	40.6834	0.002	83.0934	81.704	84.4828	2.77877	1.21314	-1582.78	1.03766	-71.1074	0.716001
241	TRUE	0.866671	40.7594	40.7614	0.002	75.0529	74.7367	75.3423	0.605629	0.218335	290.727	1.00254	-72.5849	0.612935
242	TRUE	0.910497	40.925	40.953	0.028	79.8366	77.0879	82.1122	5.02433	1.82843	122.655	1.09229	-70.1257	0.725294
243	TRUE	0.904374	41.1359	41.1383	0.0024	78.8516	77.6492	79.2524	1.60314	0.600763	667.973	1.04179	-63.2998	0.781303
244	TRUE	0.578175	41.3183	41.3215	0.0032	78.7967	78.5072	81.3498	2.8426	1.03049	-853.521	1.13438	-72.0908	0.640781
245	TRUE	0.980989	41.4281	41.9381	0.51	80.5472	70.8101	81.6959	10.8858	4.12823	13.9161	1.2568	-70.1783	0.492504
246	TRUE	0.43073	41.4083	41.4279	0.0196	69.1145	67.5945	70.9922	3.39776	1.00809	111.549	1.0413	-72.6845	0.654457
247	TRUE	0.409241	42.1372	42.142	0.0048	73.6896	73.4908	73.713	0.222274	0.0846089	42.0438	1.00211	-68.6951	0.728048
248	TRUE	0.439371	42.2616	42.27	0.0084	86.1757	83.8769	86.7767	2.89983	0.880922	-254.931	1.05819	-80.5218	0.462803
249	TRUE	0.923523	42.3736	42.3808	0.0072	71.3583	70.6745	73.6636	2.98912	1.09375	410.375	1.00326	-69.5405	0.709059
250	TRUE	0.611025	42.5304	42.5408	0.0104	70.2927	69.703	73.416	3.71296	1.43498	339.676	1.01128	-65.3836	0.715897
251	TRUE	0.91022	42.8228	42.8252	0.0024	72.2524	72.2153	72.5864	0.371096	0.138851	-139.161	1.01913	-60.6783	0.727981
252	TRUE	0.767708	42.9124	42.98	0.0676	72.4022	71.1049	72.6447	1.53973	0.746015	20.1364	1.00147	-71.2873	0.574398
253	TRUE	0.453327	43.0781	43.1221	0.044	72.3025	66.2665	72.6021	6.33553	2.98343	137.56	1.0062	-59.743	0.795461
254	TRUE	0.600527	43.2253	43.2301	0.0048	73.946	73.5007	75.3248	1.82413	0.534191	360.508	1.00721	-63.4974	0.73339
255	TRUE	0.41758	43.3133	43.3149	0.0016	88.5722	88.3229	88.6435	0.320627	0.129065	-155.86	1.04572	-74.9824	0.589339
256	TRUE	0.928241	43.4161	43.4353	0.0192	89.023	69.6103	106.094	36.4835	12.0135	1333.74	1.30868	-77.3299	0.446576
257	TRUE	0.521767	43.4913	43.5073	0.016	75.7833	75.0724	78.988	3.91555	1.78998	-281.891	1.01987	-68.1089	0.725709
258	TRUE	0.864485	43.5797	43.5817	0.002	71.4414	71.1253	71.7309	0.605629	0.218335	290.727	1.00254	-61.443	0.788948
259	TRUE	0.746132	43.8085	43.8313	0.0228	72.0303	71.0877	72.8318	1.74415	0.533988	3.25044	1.03524	-58.9638	0.788174
260	TRUE	0.87482	45.1379	45.1399	0.002	78.4176	78.3909	78.6937	0.302814	0.114253	-113.873	1.03232	-70.0586	0.543818
261	TRUE	0.739161	45.2447	45.2495	0.0048	73.239	72.8384	73.7627	0.924284	0.317681	72.2994	1.13309	-73.742	0.584389
262	TRUE	0.585451	45.8063	45.8375	0.0312	77.0575	72.8342	78.6594	5.82516	2.50271	-160.541	1.05462	-74.8994	0.549071
263	TRUE	0.685103	46.872	46.9008	0.0288	80.9738	68.106	82.7486	14.6426	5.63613	-483.797	1.0077	-71.9987	0.653345
264	TRUE	0.954162	46.9732	46.976	0.0028	82.0277	80.6101	82.6437	2.03361	0.7696	765.165	1.04046	-77.0668	0.55801
265	TRUE	0.677999	47.0917	47.1057	0.014	73.1369	70.6951	84.9318	14.2367	5.43942	824.546	1.50138	-76.3739	0.544691
266	TRUE	0.628447	47.2109	47.2669	0.056	69.5007	65.9525	83.9087	17.9562	6.63821	-307.597	1.12584	-72.6241	0.538151
267	TRUE	0.472197	47.3753	47.4065	0.0312	75.5411	75.4421	76.4068	0.964744	0.377688	-30.7467	1.00302	-65.537	0.544449
268	TRUE	0.892665	47.5329	47.5389	0.006	67.1411	66.8953	69.1067	2.21145	0.916796	-373.114	1.00046	-70.5085	0.63395
269	TRUE	0.751107	47.6713	47.6765	0.0052	79.0991	77.7127	79.6941	1.98139	0.660127	-150.444	1.55161	-66.5624	0.717601
270	TRUE	0.548633	47.8901	47.9013	0.0112	83.0189	82.183	85.785	3.60203	1.44831	326.1	1.02001	-74.098	0.599922
271	TRUE	0.98852	48.367	48.395	0.028	79.3198	67.2415	86.3907	19.1492	6.29387	-463.296	1.52436	-78.9376	0.452873
272	TRUE	0.740845	48.4762	48.4922	0.016	71.2398	69.6725	75.5661	5.89359	2.7202	364.325	1.00981	-70.1982	0.601796
273	TRUE	0.825001	49.0667	49.0687	0.002	80.6325	77.0611	81.9328	4.87175	1.96926	2526.85	1.05504	-82.6248	0.462587
274	TRUE	0.91016	49.2051	49.2675	0.0624	67.6599	67.2341	69.0023	1.76822	0.654046	-21.1367	1.00508	-63.0373	0.761966
275	TRUE	0.906717	49.3579	49.4431	0.0852	77.5268	64.8303	81.9675	17.1372	5.89706	-133.154	1.26825	-62.0083	0.774091
276	TRUE	0.677203	49.5967	49.5991	0.0024	68.6771	68.3431	68.7142	0.371096	0.138851	-139.161	1.01913	-53.419	0.840417
277	TRUE	0.922977	49.6751	49.6987	0.0236	77.8423	70.7755	78.0844	7.30889	3.13224	316.371	1.01874	-63.3025	0.773262
278	TRUE	0.872415	49.7851	49.7891	0.004	84.9802	84.4003	85.1807	0.780406	0.278044	151.593	1.04131	-72.6854	0.563701
279	TRUE	0.89605	49.8939	49.8979	0.004	71.8212	71.436	73.0285	1.59248	0.746439	394.893	1.00122	-67.0195	0.701005
280	TRUE	0.493663	50.0295	50.0435	0.014	68.5263	68.1235	69.7603	1.6368	0.685923	98.3089	1.01943	-67.353	0.651937
281	TRUE	0.391316	50.218	50.22	0.002	65.5887	65.2993	65.9049	0.605629	0.218335	-290.727	1.00254	-62.7575	0.712949
282	TRUE	0.896702	50.36	50.3664	0.0064	65.2108	64.8397	65.5522	0.712504	0.191575	87.9534	1.00964	-62.4004	0.69791
283	TRUE	0.894863	50.5724	50.5772	0.0048	74.5491	74.4689	77.0526	2.58365	1.11107	545.352	1.09726	-68.9762	0.644614
284	TRUE	0.67254	55.3997	55.4117	0.012	108.46	107.521	108.786	1.26472	0.462844	93.4065	1.00949	-79.3764	0.490125
285	TRUE	0.632558	55.6369	55.6417	0.0048	76.4304	76.1113	76.4749	0.363674	0.149328	-85.5356	1.0104	-65.3725	0.634202
286	TRUE	0.525748	55.9209	55.9229	0.002	78.159	76.066	79.5929	3.5269	1.23628	-1618.4	1.01934	-78.7674	0.512453
287	TRUE	0.502377	56.0745	56.0761	0.0016	69.0695	68.9805	69.6484	0.667973	0.276311	-389.651	1.07279	-64.1399	0.701782
288	TRUE	0.862882	56.2154	56.2334	0.018	79.7314	79.25	83.4256	4.1756	1.04373	-52.7374	1.14218	-70.6035	0.585877
289	TRUE	0.975874	56.3722	56.4234	0.0512	76.2698	57.7312	84.7544	27.0232	7.10653	-164.966	1.78026	-76.5746	0.487202
290	TRUE	0.506341	56.5582	56.5898	0.0316	83.7754	66.0392	85.2239	19.1847	5.79113	-482.124	1.14266	-73.5763	0.52683
291	TRUE	0.34273	56.7302	56.7386	0.0084	75.809	75.7389	76.1047	0.365868	0.117771	15.9384	1.00614	-68.3369	0.574317
292	TRUE	0.704685	56.8902	56.8922	0.002	91.4579	90.2733	92.6157	2.34236	0.969171	-1279.96	1.01844	-78.3341	0.515935
293	TRUE	0.966067	57.2887	57.6887	0.4	69.6236	57.7047	82.801	25.0963	9.18292	-33.2753	2.46928	-75.0936	0.411832
294	TRUE	0.831177	57.2919	57.3107	0.0188	81.8181	75.631	82.7699	7.13888	3.39666	-387.308	1.07679	-68.3497	0.667783
295	TRUE	0.596161	57.7847	57.8079	0.0232	76.0589	67.323	80.8589	13.5359	4.95441	-617.019	1.04882	-68.2653	0.715992
296	TRUE	0.564076	58.2248	58.2368	0.012	77.8848	76.932	78.2114	1.27935	0.434859	-95.7028	1.02015	-73.3091	0.59031
297	TRUE	0.691972	59.0684	59.0856	0.0172	78.2189	75.2132	80.5716	5.35846	1.64807	-14.7162	1.30847	-70.1785	0.668528
298	TRUE	0.440896	59.1777	59.1813	0.0036	79.3392	79.1017	79.3688	0.267189	0.0806379	44.5315	1.01162	-72.3894	0.586801
299	TRUE	0.465264	60.8169	60.8389	0.022	116.095	110.254	124.095	13.8406	4.54154	505.939	1.13258	-84.9766	0.447689
300	TRUE	0.722196	61.0357	61.0481	0.0124	69.265	68.6945	71.2235	2.52899	0.991309	-182.045	1.01563	-62.2046	0.772069
301	TRUE	0.519707	61.1414	61.2446	0.1032	81.6981	69.4085	82.5689	13.1604	3.52	-32.6213	1.05878	-58.5467	0.767677
302	TRUE	0.364001	61.365	61.4206	0.0556	77.3914	67.0901	80.1834	13.0933	4.16434	-343.373	1.10736	-61.907	0.711823
303	TRUE	0.552281	61.5066	61.591	0.0844	65.7932	59.0496	75.7727	16.7231	5.58946	-183.266	1.0801	-59.0067	0.766598
304	TRUE	0.727708	61.6538	61.6646	0.0108	82.3821	75.6254	84.7884	9.16299	2.59351	838.651	1.01614	-69.5599	0.66754
305	TRUE	0.600337	61.7918	61.8366	0.0448	77.9146	73.1587	81.2496	8.09086	2.61264	46.3652	1.18299	-56.3261	0.841658
306	TRUE	0.495759	61.979	62.093	0.114	68.9044	66.457	69.723	3.26598	1.25221	-19.6543	1.0105	-59.8611	0.77143
307	TRUE	0.354533	62.2515	62.2559	0.0044	68.8206	67.2397	69.8151	2.57541	0.892034	-611.789	1.02011	-60.9316	0.85575
308	TRUE	0.964319	62.4503	62.4523	0.002	66.7601	64.2441	67.7888	3.54471	1.28487	-1639.4	1.02504	-67.967	0.712706
309	TRUE	0.970088	62.5395	62.5415	0.002	78.2061	77.3778	78.5	1.12219	0.444486	-551.555	1.10143	-70.1901	0.651639
310	TRUE	0.303259	62.6603	62.6619	0.0016	63.8982	62.4643	64.1476	1.68329	0.703964	-1013.09	1.11772	-74.6619	0.588534
311	TRUE	0.388699	62.8059	62.8095	0.0036	68.5786	67.4504	70.063	2.61252	0.849737	-697.886	1.00709	-72.2266	0.610007
312	TRUE	0.47821	62.9399	62.9419	0.002	78.6641	78.4905	78.8378	0.347346	0.151643	-197.847	1.00936	-69.334	0.707876
313	TRUE	0.95573	63.1087	63.1139	0.0052	69.297	68.9637	69.3123	0.348546	0.143426	69.3558	1.00227	-65.9264	0.588269
314	TRUE	0.452655	63.2664	63.3208	0.0544	67.3208	54.8074	73.8966	19.0892	5.14899	-60.2414	4.15054	-93.6977	0.202748
315	TRUE	0.666103	63.6788	63.6808	0.002	69.6782	68.6495	70.1012	1.45173	0.517284	-653.341	1.05485	-72.5712	0.722423
316	TRUE	0.586989	63.9216	63.936	0.0144	66.9873	66.6005	67.6175	1.017	0.358592	-53.4452	1.01155	-66.5022	0.65583
317	TRUE	0.532616	64.0404	64.0592	0.0188	68.4402	67.3649	68.8818	1.51691	0.566874	-35.1891	1.03037	-69.6826	0.702447
318	TRUE	0.739915	64.3465	64.3673	0.0208	88.5936	87.697	89.9261	2.2291	0.615419	-21.8439	1.04172	-76.6976	0.488498
319	TRUE	0.367191	64.4913	64.4929	0.0016	107.795	107.724	108.044	0.320627	0.129065	-155.86	1.04572	-79.8305	0.487154
320	TRUE	0.684257	66.4491	66.4559	0.0068	86.7198	82.2178	89.0242	6.80637	2.24687	943.685	1.02461	-74.318	0.606231
321	TRUE	0.992763	67.2508	67.2568	0.006	84.2924	84.1182	85.1387	1.02057	0.327327	122.095	1.04184	-66.9989	0.702112
322	TRUE	0.990151	67.4308	67.4872	0.0564	85.1796	69.6749	87.1011	17.4262	8.02336	-297.426	1.04222	-64.8483	0.707878
323	TRUE	0.682148	67.5828	67.636	0.0532	68.9904	66.0822	71.8279	5.74564	1.91711	-72.0587	1.03938	-60.4844	0.715885
324	TRUE	0.752181	67.6992	67.7116	0.0124	82.67	77.8167	86.0499	8.23325	3.59787	-582.523	1.54682	-75.6671	0.606835
325	TRUE	0.464952	67.7924	67.7944	0.002	76.3523	76.0762	76.6284	0.552191	0.182612	227.747	1.03518	-74.9061	0.550609
326	TRUE	0.994354	67.8924	67.9052	0.0128	67.404	64.3213	74.987	10.6656	3.43437	-791.502	1.01578	-69.0026	0.708485
327	TRUE	0.888961	67.9624	68.0844	0.122	61.4185	55.5278	75.8803	20.3525	6.15841	-153.2	1.03726	-73.3228	0.606426
328	TRUE	0.831588	68.2157	68.2305	0.0148	75.2422	74.4075	77.6241	3.21659	0.947783	56.839	1.18715	-64.7608	0.640867
329	TRUE	0.495359	68.3261	68.3945	0.0684	75.0882	68.2711	82.0789	13.8077	5.66431	85.4737	1.17904	-62.0004	0.70659
330	TRUE	0.802158	68.5005	68.5021	0.0016	75.9499	75.9499	75.9499	1.42109e-14	4.35117e-15	9.93014e-12	1	-62.2418	0.755655
331	TRUE	0.31224	68.6025	68.6057	0.0032	86.9138	85.2041	87.2836	2.07949	0.73635	596.914	1.14115	-72.9941	0.493188
332	TRUE	0.988718	68.7013	68.7129	0.0116	72.5543	70.9511	75.0555	4.10441	1.48699	366.934	1.01622	-57.4255	0.862516
333	TRUE	0.987773	69.3514	69.4378	0.0864	79.566	69.9103	89.0151	19.1048	6.63617	92.9638	1.10209	-75.8737	0.488815
334	TRUE	0.42733	69.619	69.621	0.002	71.6268	71.5288	71.9296	0.400784	0.153333	-176.854	1.03234	-63.5852	0.712849
335	TRUE	0.974021	70.1827	70.1851	0.0024	84.0519	83.9034	84.2374	0.333986	0.138851	-2.12435e-12	1.07756	-75.3151	0.561435
336	TRUE	0.968951	70.2423	70.2447	0.0024	77.4251	76.5567	80.4309	3.87424	1.46394	1614.27	1.04754	-77.5596	0.543983
337	TRUE	0.884641	70.3603	70.3815	0.0212	82.8377	77.4659	87.0722	9.60631	3.50354	244.54	1.38985	-77.0849	0.449903
338	TRUE	0.468507	70.5583	70.5623	0.004	75.0883	73.7487	76.2893	2.54059	0.989186	636.366	1.01546	-71.9214	0.640037
339	TRUE	0.653672	70.7535	70.7559	0.0024	112.142	110.205	113.745	3.54026	1.27653	1475.11	1.001	-82.2336	0.525686
340	TRUE	0.959751	71.1802	71.3302	0.15	79.8217	76.6555	85.1806	8.52513	3.12061	24.7157	5.15731	-70.9921	0.478591
341	TRUE	0.491831	71.1772	71.1836	0.0064	78.5861	75.5209	79.4471	3.9262	1.54998	-720.772	1.1503	-68.375	0.721511
342	TRUE	0.943866	71.6696	71.6992	0.0296	69.5192	68.1397	74.7707	6.63099	1.99	-224.91	1.04215	-73.8367	0.589591
343	TRUE	0.843684	71.8508	71.8524	0.0016	69.1445	68.9664	70.3023	1.33595	0.552622	-779.302	1.13675	-71.3562	0.587341
344	TRUE	0.587051	71.9636	71.9916	0.028	71.3471	69.8089	72.6985	2.88958	1.48333	99.3779	1.00243	-73.4358	0.589243
345	TRUE	0.493476	72.1152	72.1168	0.0016	69.5344	69.2583	69.6324	0.374065	0.153618	-233.791	1.01068	-69.961	0.643702
346	TRUE	0.249374	72.2113	72.2169	0.0056	69.3581	67.134	70.5257	3.39169	1.12137	-509.991	1.04956	-74.1788	0.641765
347	TRUE	0.801486	72.3081	72.3125	0.0044	70.206	69.9298	71.6753	1.74553	0.627643	-383.556	1.03129	-68.8503	0.706002
348	TRUE	0.96012	72.4401	72.8351	0.395	73.2182	71.8821	73.706	1.8239	0.640913	2.12764	1.06626	-70.5302	0.511235
349	TRUE	0.87334	72.4421	72.4437	0.0016	69.6248	69.6248	69.6248	1.42109e-14	3.76822e-15	7.66965e-12	1	-67.6835	0.767761
350	TRUE	0.867061	72.5441	72.5481	0.004	76.7699	74.5285	78.8778	4.34925	1.28305	-951.018	1.03204	-65.4665	0.770927
351	TRUE	0.587685	72.6321	72.6413	0.0092	71.2817	70.9848	71.655	0.670217	0.234718	61.617	1.02021	-68.1121	0.724738
352	TRUE	0.96571	72.7437	72.7461	0.0024	79.3214	77.7851	80.5906	2.80549	1.01162	-1168.95	1.00126	-68.4931	0.744115
353	TRUE	0.527319	72.9517	72.9553	0.0036	71.4803	70.7158	72.1483	1.43243	0.474149	390.213	1.0053	-69.9214	0.714301
354	TRUE	0.494592	73.0793	73.0817	0.0024	73.3173	72.4489	73.7181	1.26915	0.467169	528.812	1.01922	-72.3845	0.602666
355	TRUE	0.536915	73.4302	73.4382	0.008	78.6205	75.9568	80.1788	4.22205	1.46585	540.258	1.04401	-77.2243	0.544758
356	TRUE	0.768044	73.589	73.597	0.008	79.0504	74.9221	80.5662	5.64416	1.96076	-689.654	1.00576	-66.359	0.702719
357	TRUE	0.975365	73.7094	73.7194	0.01	81.3011	79.8346	82.2984	2.46383	0.902966	247.925	1.01448	-79.3952	0.453048
358	TRUE	0.862276	74.019	74.025	0.006	77.3467	74.5946	77.8486	3.25393	1.21988	-250.307	1.39057	-63.4935	0.760401
359	TRUE	0.886493	74.2115	74.2179	0.0064	68.5029	66.8438	70.4845	3.64071	1.21152	-580.416	1.03731	-69.6994	0.725256
360	TRUE	0.967597	74.3283	74.3307	0.0024	76.6683	75.7999	79.2066	3.40666	1.27471	-1419.44	1.03747	-64.4436	0.78837
361	TRUE	0.301751	74.5039	74.5063	0.0024	85.5268	85.4452	85.7124	0.267189	0.100127	27.8322	1.0391	-64.7919	0.742828
362	TRUE	0.57508	75.1475	75.1491	0.0016	115.167	114.17	115.452	1.28251	0.516259	-623.441	1.32433	-79.7074	0.530033
363	TRUE	0.943287	75.2588	75.2612	0.0024	76.6624	76.5288	77.5308	1.00196	0.375669	389.651	1.07534	-60.0365	0.786976
364	TRUE	0.747565	75.4948	75.498	0.0032	83.4453	82.9925	83.8906	0.898052	0.328158	298.423	1.00364	-70.2737	0.606678
365	TRUE	0.392553	76.8029	76.8061	0.0032	77.326	77.2963	77.5635	0.267189	0.0845777	54.1182	1.01256	-75.5682	0.515219
366	TRUE	0.648142	76.9037	76.9453	0.0416	79.4186	70.2451	88.2804	18.0353	3.87841	-25.3983	4.86835	-95.1891	0.189314
367	TRUE	0.781481	77.0117	77.0297	0.018	108.051	84.9051	112.124	27.2185	12.6846	1420.52	1.05843	-81.2482	0.480013
368	TRUE	0.892342	77.1973	77.2137	0.0164	69.4684	68.8452	69.6811	0.835992	0.295013	42.3254	1.00544	-69.002	0.603371
369	TRUE	0.732385	77.345	77.3502	0.0052	67.1189	66.7219	67.5457	0.823833	0.274279	-41.7585	1.07514	-61.2195	0.664581
370	TRUE	0.87814	77.4286	77.4366	0.008	81.3736	80.9496	82.7373	1.78765	0.82211	-231.098	1.0166	-67.2808	0.613776
371	TRUE	0.976003	77.5134	77.615	0.1016	78.921	74.6908	83.037	8.34616	2.30148	-10.4514	1.1113	-73.5798	0.589013
372	TRUE	0.863932	77.6814	77.6846	0.0032	79.0201	78.9166	79.2266	0.309951	0.121345	-52.7347	1.02665	-64.452	0.760627
373	TRUE	0.797112	77.8026	77.807	0.0044	74.1191	74.0374	74.6534	0.616019	0.194259	31.6599	1.0718	-65.6707	0.602841
374	TRUE	0.527545	77.885	77.8966	0.0116	91.0446	87.9942	93.7052	5.71102	1.50377	371.142	1.45577	-79.1061	0.449041
375	TRUE	0.500407	78.003	78.0098	0.0068	113.014	106.723	115.912	9.18843	3.11993	-1491.53	1.03941	-75.3539	0.600128
376	TRUE	0.540285	78.101	78.1054	0.0044	79.6392	73.8724	80.1067	6.23437	2.29961	-1402.69	1.08668	-65.6927	0.73643
377	TRUE	0.565258	78.1767	78.1783	0.0016	67.7036	67.6146	68.2825	0.667973	0.276311	389.651	1.07279	-64.4471	0.795659
378	TRUE	0.950972	78.2715	78.2875	0.016	73.6174	72.5578	82.8335	10.2757	4.15201	-621.061	1.17752	-72.4131	0.538494
379	TRUE	0.6374	78.7483	78.7523	0.004	81.8758	80.3766	82.7219	2.34533	0.87043	-645.876	1.02731	-64.546	0.781757
380	TRUE	0.942412	78.8547	78.8571	0.0024	87.015	85.6123	87.5494	1.93712	0.720424	807.134	1.03531	-76.3902	0.590555
381	TRUE	0.933972	79.0451	79.0471	0.002	82.7936	81.9608	83.6263	1.66548	0.684541	905.262	1.01873	-76.428	0.61938
382	TRUE	0.941402	79.1435	79.1463	0.0028	77.2425	75.2446	78.2096	2.96499	1.23171	1102.8	1.00445	-82.8358	0.451365
383	TRUE	0.784453	79.248	79.2564	0.0084	76.3222	75.0473	76.5596	1.51227	0.477799	-81.9391	1.0856	-67.1867	0.653202
384	TRUE	0.587495	79.4792	79.4812	0.002	86.4964	84.8933	87.8235	2.93017	1.167	1549.7	1.00732	-84.4261	0.439985
385	TRUE	0.669488	80.3017	80.3137	0.012	83.5791	80.6422	92.3422	11.7001	5.19423	-1028.55	1.03063	-66.5249	0.707485
386	TRUE	0.869978	80.4593	80.4653	0.006	67.2178	65.9396	67.7938	1.85423	0.743224	-323.957	1.00151	-66.6423	0.653093
387	TRUE	0.523627	80.5793	80.5977	0.0184	70.7505	70.5869	76.452	5.86501	2.76047	-324.299	1.00232	-66.4826	0.644988
388	TRUE	0.97489	80.7957	80.7973	0.0016	66.2616	65.8876	66.6357	0.74813	0.295724	467.581	1	-69.4356	0.594552
389	TRUE	0.619391	80.9493	80.9525	0.0032	84.2834	82.5467	84.6471	2.1004	0.67613	544.274	1.1192	-75.8132	0.5649
390	TRUE	0.409285	81.0765	81.0817	0.0052	71.5271	71.5118	71.8604	0.348546	0.143426	-69.3558	1.00227	-68.4121	0.699127
391	TRUE	0.640196	81.3654	81.3706	0.0052	70.4324	68.3988	71.5309	3.13205	1.05528	-620.913	1.03117	-67.7487	0.736259
392	TRUE	0.570171	81.5206	81.5222	0.0016	72.0816	70.9505	72.3221	1.37157	0.580791	-857.232	1.07696	-73.4001	0.573667
393	TRUE	0.899571	81.7434	81.7606	0.0172	50.0817	47.5042	50.6701	3.16592	1.02368	-173.896	1.02332	-78.0592	0.533428
394	TRUE	0.911823	82.0434	82.045	0.0016	69.9302	68.5497	70.4201	1.87032	0.768088	-1168.95	1.03658	-71.0457	0.666372
395	TRUE	0.329693	82.1431	82.1603	0.0172	68.7774	66.8592	73.1148	6.2556	2.62831	-333.871	1.01847	-69.199	0.582854
396	TRUE	0.689063	82.2951	82.3075	0.0124	69.4714	68.7069	71.2081	2.50119	0.685635	-175.346	1.01833	-70.0994	0.485344
397	TRUE	0.478702	82.4215	82.4243	0.0028	77.7068	77.2392	79.3916	2.15236	0.800298	-765.165	1.10629	-72.3212	0.679741
398	TRUE	0.882949	82.6023	82.6043	0.002	69.9235	68.9482	70.2308	1.28251	0.507907	-644.435	1.06171	-68.8455	0.601768
399	TRUE	0.652785	82.7035	82.7051	0.0016	71.4833	70.8064	71.8039	0.997506	0.403004	-623.441	1.0194	-64.5619	0.793238
400	TRUE	0.565596	82.7847	82.7871	0.0024	84.0061	81.8686	85.4089	3.54026	1.28376	-1475.11	1.00504	-74.0892	0.618453
401	TRUE	0.778805	82.8595	82.8787	0.0192	78.0946	74.5177	80.3548	5.83708	1.23293	80.8076	1.2495	-67.0135	0.725491
402	TRUE	0.603646	82.9879	83.0555	0.0676	69.9127	67.1417	77.6771	10.5354	2.65519	-114.597	1.01755	-68.2087	0.578897
403	TRUE	0.351539	83.1279	83.1323	0.0044	73.6925	73.3661	73.7077	0.341579	0.158781	-81.7316	1.00163	-63.0993	0.758316
404	TRUE	0.953254	83.2263	83.2471	0.0208	81.4707	77.7289	83.2246	5.49574	1.49604	152.747	1.11072	-69.1879	0.661219
405	TRUE	0.988461	83.3375	83.3611	0.0236	80.3925	77.2187	84.0401	6.82138	2.56847	-211.089	1.19648	-72.0339	0.646176
406	TRUE	0.528227	83.6963	83.7051	0.0088	72.2586	71.8553	75.9809	4.12555	2.1075	-468.073	1.00008	-68.1269	0.631883
407	TRUE	0.917197	83.8075	83.8203	0.0128	79.3265	75.6817	81.3665	5.68475	2.24865	458.282	1.06814	-67.2179	0.719912
408	TRUE	0.901363	84.0019	84.0815	0.0796	71.5637	67.5101	76.6092	9.09911	4.22168	-84.3685	1.07281	-68.56	0.540905
409	TRUE	0.584144	84.1764	84.194	0.0176	72.7717	71.5646	74.4045	2.83996	0.880201	-147.788	1.05524	-68.4846	0.721316
410	TRUE	0.691972	84.3636	84.366	0.0024	68.6887	68.4883	69.0895	0.601176	0.22042	-250.49	1.00609	-68.1101	0.557164
411	TRUE	0.42723	84.4716	84.4744	0.0028	76.9597	73.1893	79.1269	5.93754	2.18273	-2198.3	1.01178	-68.0239	0.712986
412	TRUE	0.966861	84.5784	84.5828	0.0044	86.002	85.6532	86.0317	0.378518	0.112203	54.6264	1.01405	-60.09	0.803846
413	TRUE	0.847193	84.6908	84.6944	0.0036	83.4675	82.5992	85.5012	2.90197	1.1223	-894.229	1.08505	-68.9307	0.733426
414	TRUE	0.797399	84.8608	84.8628	0.002	67.4062	67.228	68.7777	1.5497	0.607512	-716.321	1.12105	-72.2725	0.538441
415	TRUE	0.482935	84.9848	84.9896	0.0048	50.5851	50.2285	51.6516	1.42305	0.442099	-260.896	1.02649	-65.9292	0.538295
416	TRUE	0.838931	85.1457	85.1485	0.0028	71.6111	70.2009	71.8189	1.61798	0.569837	-517.767	1.09276	-76.112	0.424395
417	TRUE	0.89085	85.2345	85.2381	0.0036	80.0581	78.3426	80.5047	2.16213	0.771813	-596.696	1.01212	-66.6081	0.712878
418	TRUE	0.940126	85.4697	85.4713	0.0016	82.9459	82.1799	84.4243	2.24439	0.902684	-1402.74	1.01271	-74.548	0.652369
419	TRUE	0.62571	85.5549	85.5705	0.0156	77.1037	75.4331	78.0537	2.62062	0.688479	159.071	1.00527	-69.1844	0.706619
420	TRUE	0.906775	85.6717	85.6737	0.002	84.744	83.889	85.3229	1.43392	0.490855	-632.348	1.05371	-73.6804	0.70698
421	TRUE	0.561943	85.8977	85.9293	0.0316	74.6278	74.543	80.6428	6.09978	1.90789	116.072	1.14888	-75.916	0.448293
422	TRUE	0.483472	86.0265	86.0289	0.0024	85.4427	84.1736	88.7158	4.54222	1.6876	-1892.59	1.02205	-65.8998	0.737719
423	TRUE	0.553469	86.1414	86.1434	0.002	79.6644	79.1612	79.8826	0.721411	0.294569	-374.701	1.0422	-69.1232	0.655894
424	TRUE	0.986021	86.5834	86.5858	0.0024	70.4613	69.7265	71.3297	1.60314	0.577862	-667.973	1.0011	-63.5169	0.801653
425	TRUE	0.773722	86.6946	86.7034	0.0088	74.898	74.3636	75.5763	1.21267	0.326087	-68.3466	1.07907	-56.0538	0.846016
426	TRUE	0.998633	88.0115	88.0191	0.0076	71.0377	68.6719	74.7255	6.05354	2.69767	-834.286	1.02223	-62.8727	0.715391
427	TRUE	0.470754	88.1848	88.188	0.0032	70.4315	69.7709	71.2405	1.46954	0.514149	-468.509	1.00177	-59.0508	0.770535
428	TRUE	0.617141	88.314	88.3164	0.0024	73.7457	71.4078	74.191	2.78322	1.04831	-1113.29	1.11775	-62.6496	0.758319
429	TRUE	0.935342	88.6764	88.6832	0.0068	72.3187	70.9436	73.9509	3.00725	1.0284	396.554	1.02652	-63.0618	0.711513
430	TRUE	0.743507	88.994	88.9984	0.0044	77.603	76.371	79.5921	3.22111	1.16968	-802.268	1.01903	-55.1493	0.870114
431	TRUE	0.570557	89.0916	89.0936	0.002	82.3797	82.2951	82.972	0.676879	0.261574	-290.727	1.08263	-48.8204	0.923841
432	TRUE	0.756481	89.1637	89.2821	0.1184	75.8008	69.5855	78.6959	9.11033	2.87239	-28.8283	1.06579	-61.8748	0.781029
433	TRUE	0.502403	89.4413	89.4513	0.01	68.0746	67.9781	68.3566	0.378518	0.149861	32.2251	1.01501	-56.7476	0.866264
434	TRUE	0.695744	89.5777	89.5881	0.0104	71.7729	65.5119	74.0762	8.56437	3.15985	-811.589	1.00411	-68.4923	0.662565
435	TRUE	0.66749	89.6565	89.6637	0.0072	73.9845	73.183	75.0978	1.91486	0.624992	276.076	1.0053	-58.7864	0.854682
436	TRUE	0.994443	89.7953	89.7969	0.0016	81.5704	79.8159	82.4343	2.61845	1.05578	-1636.53	1.01272	-66.4814	0.728813
437	TRUE	0.497435	89.9129	89.9145	0.0016	94.7733	93.9005	95.6461	1.74564	0.690023	-1091.02	1	-79.8827	0.502542
438	TRUE	0.874843	90.0301	90.0841	0.054	70.4922	67.375	77.7141	10.3391	3.38347	-146.218	1.04999	-61.8376	0.729874
439	TRUE	0.982093	90.1394	90.2338	0.0944	72.3303	70.9931	79.6978	8.70472	2.5628	-31.6515	1.08465	-65.9309	0.654104
440	TRUE	0.654993	90.3958	90.3998	0.004	70.5065	68.5854	76.8233	8.23788	3.26674	-2092.84	1.00174	-75.3906	0.59475
441	TRUE	0.968924	90.5534	90.555	0.0016	74.7255	74.0843	76.0793	1.99501	0.806008	-1246.88	1.01819	-69.7539	0.719376
442	TRUE	0.83287	90.6986	90.7046	0.006	72.8588	70.2222	78.2046	7.9824	3.43143	-1589.22	1.06934	-62.9299	0.783642
443	TRUE	0.487542	90.8186	90.829	0.0104	70.2977	69.6591	72.7714	3.11223	1.22118	-289.223	1.00413	-60.0289	0.767347
444	TRUE	0.35823	90.9626	90.9642	0.0016	75.3668	75.2955	75.6162	0.320627	0.129065	-155.86	1.04572	-66.5089	0.656648
445	TRUE	0.490018	91.0802	91.1202	0.04	74.5307	71.1938	80.0267	8.83296	3.196	-176.317	1.06749	-69.8855	0.651008
446	TRUE	0.970382	91.3287	91.3359	0.0072	72.7147	72.5404	75.771	3.23056	1.48029	-438.786	1.0535	-78.5045	0.582072
447	TRUE	0.796153	91.4103	91.4143	0.004	76.3042	75.4729	76.6901	1.2172	0.394121	291.816	1.00943	-67.1712	0.744566
448	TRUE	0.592641	91.5007	91.5223	0.0216	77.2645	74.9729	81.1836	6.21072	2.48083	235.269	1.14175	-70.4086	0.705041
449	TRUE	0.862265	91.6959	91.7155	0.0196	86.4661	81.7268	86.7475	5.0207	1.20856	223.109	1.03443	-72.8112	0.583914
450	TRUE	0.780367	91.8211	91.8243	0.0032	81.985	81.7029	83.1057	1.40274	0.441814	-216.473	1.25087	-65.3805	0.717089
451	TRUE	0.719909	91.9691	92.0015	0.0324	68.7576	67.6375	70.1138	2.47626	0.877335	2.60848	1.02984	-65.2864	0.711833
452	TRUE	0.716693	92.302	92.3172	0.0152	78.3427	73.7635	79.4581	5.69459	2.39139	415.034	1.03418	-70.6946	0.665104
453	TRUE	0.579889	92.408	92.4228	0.0148	76.9032	75.3424	77.2995	1.95707	0.924764	130.128	1.00302	-75.7226	0.555602
454	TRUE	0.637758	92.6572	92.66	0.0028	70.2671	69.9554	70.3487	0.393362	0.146665	137.836	1.01178	-70.1668	0.643746
455	TRUE	0.957926	92.8248	92.8284	0.0036	73.2803	72.8127	74.5123	1.69962	0.556608	-442.841	1.02894	-72.7413	0.50474
456	TRUE	0.901431	93.026	93.0632	0.0372	70.7603	69.3503	71.2175	1.86718	0.775733	-42.5613	1.00302	-75.2195	0.558405
457	TRUE	0.367235	98.6718	98.6762	0.0044	114.845	114.585	114.979	0.393362	0.14144	-24.8657	1.02943	-77.7059	0.549814
458	TRUE	0.619642	99.3275	99.3451	0.0176	69.0249	62.9212	72.6461	9.72489	2.87017	-453.916	1.04145	-76.2775	0.58454
459	TRUE	0.898815	99.4839	99.4863	0.0024	62.8735	61.9383	63.8087	1.87032	0.673394	-779.302	1	-65.5024	0.772793
460	TRUE	0.786709	99.5603	99.5619	0.0016	79.4007	78.6437	79.7569	1.11329	0.448643	-389.651	1.54265	-69.0391	0.638619
461	TRUE	0.992645	99.6099	99.6115	0.0016	66.4691	65.8456	67.0925	1.24688	0.492874	779.302	1	-66.2774	0.77003
462	TRUE	0.915167	99.6903	99.7223	0.032	72.5408	70.5524	75.6674	5.11504	1.72755	-162.019	1.02397	-76.3508	0.492768
463	TRUE	0.905214	99.8095	99.8219	0.0124	79.4361	77.5823	80.5239	2.94162	0.944894	-138.944	1.16879	-68.5648	0.70775
464	TRUE	0.828637	99.9047	99.9075	0.0028	76.8199	76.0109	77.6289	1.61798	0.580403	591.987	1.00115	-72.4513	0.60647
465	TRUE	0.976759	99.9999	100.005	0.0048	77.497	76.9778	77.6352	0.657415	0.260384	-91.073	1.061	-71.9852	0.654466
466	TRUE	0.685683	100.075	100.077	0.002	68.4561	68.1266	68.7857	0.659067	0.266714	-353.708	1.00734	-73.4033	0.659585
467	TRUE	0.858449	100.15	100.177	0.0272	72.4527	72.1568	77.1993	5.04248	1.3988	-182.267	1.01055	-70.3737	0.492663
468	TRUE	0.354617	100.429	100.431	0.0024	79.301	78.0318	80.0358	2.00392	0.729994	-834.966	1.01187	-69.0437	0.740227
469	TRUE	0.38953	100.534	100.538	0.0036	72.1023	71.8425	72.4511	0.608598	0.179843	-142.366	1.01232	-75.0112	0.517907
470	TRUE	0.86131	100.651	100.66	0.0088	72.6236	72.2314	74.8373	2.60589	1.0596	-296.245	1.00031	-80.7178	0.489123
471	TRUE	0.734291	100.72	100.722	0.0024	69.1855	68.9183	69.6531	0.73477	0.267807	-306.154	1.00557	-78.348	0.491379
472	TRUE	0.427635	100.798	100.806	0.008	71.2793	71.0224	74.0218	2.99947	1.02857	278.69	1.10788	-78.9543	0.487277
473	TRUE	0.922935	100.928	100.93	0.0024	79.007	77.4038	79.9421	2.5383	0.924379	-1057.62	1.01082	-74.5156	0.621575
474	TRUE	0.589941	101.028	101.033	0.0048	71.191	70.909	71.4359	0.526956	0.166692	55.0527	1.03473	-72.4706	0.607945
475	TRUE	0.948629	101.141	101.145	0.004	74.8214	74.2425	75.5858	1.34337	0.497809	372.108	1.00943	-72.8482	0.653825
476	TRUE	0.532123	101.236	101.256	0.0192	77.6508	75.4909	78.7156	3.22465	1.09278	114.598	1.06469	-72.1633	0.646631
477	TRUE	0.584389	101.364	101.367	0.0028	76.5064	74.3169	77.5009	3.184	1.23036	-1222.85	1.05354	-74.5831	0.657976
478	TRUE	0.837389	101.468	101.469	0.0016	72.054	71.4305	72.6774	1.24688	0.492874	-779.302	1	-69.632	0.706235
479	TRUE	0.91722	101.665	101.671	0.0064	84.3652	84.3581	84.7022	0.344042	0.130587	54.7667	1.00168	-80.1991	0.417976
480	TRUE	0.604345	101.675	102.155	0.48	86.7095	56.4076	103.02	46.6127	10.3384	-36.6293	14.4494	-94.3341	0.185252
481	TRUE	0.498642	101.868	101.87	0.0024	75.5708	74.9028	76.0384	1.13555	0.410963	473.147	1.00398	-71.5776	0.664543
482	TRUE	0.5875	101.993	102.002	0.0092	75.9369	74.1556	76.731	2.57541	0.960669	309.336	1.08317	-69.2483	0.720722
483	TRUE	0.385905	102.213	102.264	0.0512	70.6398	67.0942	81.4547	14.3605	5.71475	-239.886	1.03241	-69.4657	0.583321
484	TRUE	0.919652	102.346	102.354	0.0076	83.9364	82.0299	87.4149	5.385	1.97002	727.33	1.02096	-77.6907	0.547287
485	TRUE	0.914703	102.533	102.542	0.0088	84.7596	80.4312	85.1303	4.69916	2.25945	538.516	1.00477	-66.771	0.775207
486	TRUE	0.69541	102.629	102.645	0.0156	83.502	78.8154	84.1065	5.29104	2.35657	333.731	1.06928	-66.9404	0.779831
487	TRUE	0.871919	102.919	102.921	0.0024	75.708	74.9733	76.3092	1.33595	0.481796	556.644	1.00145	-76.8666	0.581949
488	TRUE	0.90476	103.007	103.013	0.0052	81.0251	80.3756	82.9091	2.53353	1.21512	476.67	1.01101	-78.6238	0.521415
489	TRUE	0.633148	103.2	103.212	0.0116	78.2544	77.2893	78.4308	1.1415	0.422897	-82.2841	1.01109	-64.4297	0.70123
490	TRUE	0.409429	103.376	103.457	0.0816	78.7369	60.0337	97.737	37.7034	7.30417	-33.1112	7.10996	-92.5336	0.207214
491	TRUE	0.740482	103.523	103.527	0.0036	92.819	91.9545	93.2717	1.31713	0.578688	-299.261	1.30834	-79.3319	0.413489
492	TRUE	0.742437	108.037	108.039	0.002	67.1458	66.8697	67.1725	0.302814	0.114253	113.873	1.03232	-67.3292	0.560226
493	TRUE	0.58353	108.354	108.356	0.0024	71.3916	71.258	71.6588	0.400784	0.146947	166.993	1.00302	-72.3695	0.605824
494	TRUE	0.561001	108.462	108.472	0.0104	79.3632	78.0469	79.8704	1.82345	0.686027	125.475	1.0456	-73.6526	0.598646
495	TRUE	0.866311	108.664	108.674	0.0104	70.9627	69.4149	72.1658	2.75089	0.923816	145.075	1.20026	-81.9932	0.499445
496	TRUE	0.370477	108.855	108.858	0.0024	79.2523	79.037	79.3191	0.282033	0.100127	-83.4966	1.01988	-69.1552	0.704945
497	TRUE	0.578349	108.952	108.953	0.0016	81.2877	81.2877	81.2877	1.42109e-14	5.0243e-15	7.94411e-12	1	-70.0863	0.663388
498	TRUE	0.81827	109.062	109.063	0.0016	81.8224	81.7244	82.0985	0.374065	0.153618	-233.791	1.01068	-72.8172	0.625154
499	TRUE	0.892727	109.104	109.539	0.435	81.143	49.5944	102.371	52.7768	9.55158	-8.48025	46.4745	-90.2896	0.208886
500	TRUE	0.470488	109.618	109.623	0.0044	69.1953	68.5934	69.6159	1.02257	0.430911	-228.856	1.00506	-78.6349	0.449686
501	TRUE	0.908085	110.352	110.357	0.0056	83.5632	82.6745	86.6549	3.98033	1.53118	-716.652	1.0007	-81.743	0.466888
502	TRUE	0.822869	110.717	110.726	0.0084	82.0516	81.7344	82.3772	0.642788	0.194278	34.6054	1.01309	-67.4299	0.691602
503	TRUE	0.962726	111.195	111.201	0.0068	68.8215	67.4084	71.2139	3.80557	1.27834	565.681	1.01547	-74.0813	0.486913
504	TRUE	0.6438	111.507	111.509	0.0024	72.5494	72.5123	72.8834	0.371096	0.138851	-139.161	1.01913	-70.7856	0.591137
505	TRUE	0.769111	111.646	111.663	0.0172	48.9882	48.6688	49.0186	0.349758	0.126646	16.2268	1.00354	-75.674	0.543456
506	TRUE	0.931601	111.835	111.918	0.0832	73.9429	73.6352	74.3515	0.716326	0.274416	-5.72964	1.00139	-75.1593	0.406676
507	TRUE	0.513206	112.097	112.101	0.0036	69.6549	69.1503	70.0186	0.868365	0.289398	-237.951	1.00194	-64.1013	0.710927
508	TRUE	0.908266	112.205	112.207	0.002	85.9865	83.9737	87.0285	3.05486	1.29203	-1675.66	1.06394	-74.8158	0.605501
509	TRUE	0.995365	112.455	112.5	0.0456	70.1017	69.3154	70.405	1.08959	0.38395	-4.00673	1.00598	-59.615	0.708844
510	TRUE	0.893126	112.622	112.626	0.004	74.7023	74.4796	74.8655	0.38594	0.134744	-14.1691	1.03486	-61.2916	0.799128
511	TRUE	0.840844	112.7	112.712	0.012	107.57	106.048	113.438	7.39055	2.8361	595.95	1.01105	-84.3208	0.41411
512	TRUE	0.948867	113.05	113.138	0.088	72.1974	68.58	73.8186	5.2386	1.60482	36.5892	1.01432	-63.8368	0.657548
513	TRUE	0.928052	113.255	113.256	0.0016	70.119	69.8696	70.3684	0.498753	0.197149	-311.721	1	-66.805	0.775231
514	TRUE	0.897202	113.709	113.712	0.0024	72.3548	72.0876	72.8224	0.73477	0.267807	-306.154	1.00557	-66.9892	0.715949
515	TRUE	0.269729	116.549	116.554	0.0052	112.723	109.49	113.263	3.77364	1.24782	445.694	1.31395	-83.2279	0.45634
516	TRUE	0.746959	116.674	116.68	0.0064	80.1972	80.1688	81.545	1.37617	0.52235	-219.067	1.02338	-70.7915	0.577406
517	TRUE	0.520933	116.813	116.865	0.0516	74.6014	67.2816	74.9757	7.69405	3.99224	154.256	1.0035	-74.931	0.52275
518	TRUE	0.926534	117.219	117.221	0.002	78.4176	78.0881	78.7471	0.659067	0.266714	-353.708	1.00734	-75.2188	0.502558
519	TRUE	0.892973	117.31	117.331	0.0208	70.4661	70.2497	79.0363	8.78665	4.41	441.448	1.0156	-71.4593	0.659954
520	TRUE	0.305991	117.438	117.44	0.002	76.316	73.2077	76.414	3.20627	1.28007	-1399.56	1.16793	-71.2315	0.710982
521	TRUE	0.525393	117.686	117.69	0.0044	69.1389	68.84	72.8533	4.0133	1.6682	933.199	1.06071	-79.4229	0.550428
522	TRUE	0.881985	117.857	117.919	0.0616	82.7885	81.9363	84.5063	2.57	1.15686	35.0597	1.00657	-80.3164	0.408167
523	TRUE	0.996761	118.068	118.11	0.042	73.8459	69.3408	78.6825	9.3417	4.32565	196.847	1.03941	-77.1636	0.445638
524	TRUE	0.989834	118.293	118.295	0.0016	73.602	73.5041	73.8781	0.374065	0.153618	-233.791	1.01068	-66.5902	0.718749
525	TRUE	0.448131	122.778	122.823	0.0448	41.3222	27.3096	51.0153	23.7056	5.40691	126.338	7.99006	-96.5734	0.159968
526	TRUE	0.70228	124.782	124.822	0.04	62.472	43.9617	81.2865	37.3248	9.09479	-206.958	7.70498	-96.9449	0.157585
527	TRUE	0.760713	127.994	127.997	0.0032	72.1782	71.5845	72.5938	1.00938	0.37002	-335.533	1.00503	-63.6043	0.644084
528	TRUE	0.699782	131.324	131.333	0.0092	70.4836	69.8346	70.7211	0.88658	0.29959	-67.8071	1.01648	-64.3624	0.653393
529	TRUE	0.428986	132.065	132.108	0.0424	76.1447	71.8938	81.9876	10.0938	4.33337	-206.822	1.02994	-68.9574	0.651174
530	TRUE	0.567681	132.194	132.244	0.0496	72.5922	70.8161	77.7841	6.96796	2.66266	-61.4756	1.10573	-78.508	0.481026
531	TRUE	0.485132	132.371	132.374	0.0036	71.4193	71.2115	79.9471	8.7356	3.02789	-2081.29	1.15113	-73.1761	0.508745
532	TRUE	0.576815	132.52	132.548	0.0284	66.4061	64.6048	71.3303	6.72544	1.61317	59.9877	1.12418	-67.0231	0.53871
533	TRUE	0.401819	132.714	132.716	0.002	69.2505	67.2243	70.9739	3.74955	1.59481	-2092.35	1.02026	-72.5455	0.578303
534	TRUE	0.587875	132.858	132.863	0.0052	67.219	65.3598	68.7889	3.42905	1.23647	-682.978	1.01151	-68.789	0.766608
535	TRUE	0.860906	132.971	132.99	0.0188	48.5442	47.461	48.7745	1.31349	0.452883	-33.6653	1.01962	-77.4486	0.444966
536	TRUE	0.85804	133.368	133.394	0.0256	78.9358	69.4882	82.9625	13.4743	5.44659	451.583	1.32334	-73.5123	0.601608
537	TRUE	0.809282	133.517	133.52	0.0028	77.4605	75.3008	79.0859	3.78518	1.41737	-1436.67	1.00949	-61.3976	0.819482
538	TRUE	0.521067	134.806	134.813	0.0072	82.2855	77.5429	90.0447	12.5019	4.07725	1771.08	1.00415	-73.985	0.639895
539	TRUE	0.387885	135.068	135.073	0.0048	81.1338	80.6732	85.1769	4.50366	1.76701	921.981	1.04884	-75.7174	0.615085
540	TRUE	0.943852	135.223	135.227	0.0048	79.6445	73.6563	80.4817	6.82541	3.33422	1434.89	1.00186	-70.12	0.6274
541	TRUE	0.303276	135.345	135.346	0.0016	77.4815	76.3147	79.1826	2.86783	1.14048	-1792.39	1.00305	-57.4367	0.856343
542	TRUE	0.49133	135.419	135.426	0.0068	89.2496	88.4871	90.371	1.88393	0.662281	-272.818	1.0548	-69.3067	0.712173
543	TRUE	0.578188	135.611	135.624	0.0132	79.2289	78.963	87.3775	8.41454	2.73139	646.896	1.07556	-71.5721	0.644443
544	TRUE	0.444209	135.747	135.754	0.0068	77.544	77.2028	80.6135	3.41072	1.47143	528.641	1.01955	-71.4495	0.645321
545	TRUE	0.622501	135.848	135.849	0.0016	82.5712	82.2951	82.6691	0.374065	0.153618	-233.791	1.01068	-64.7327	0.783321
546	TRUE	0.758671	136.073	136.082	0.0088	70.8828	67.8398	72.8051	4.96527	1.73875	-627.086	1.05095	-69.9557	0.660368
547	TRUE	0.938503	136.153	136.193	0.0392	74.4573	66.4928	83.5005	17.0076	7.24589	-509.957	1.12888	-71.3232	0.540599
548	TRUE	0.854694	136.282	136.293	0.0116	76.5573	72.2556	79.1207	6.86514	2.52392	457.648	1.35296	-65.9991	0.732077
549	TRUE	0.58149	137.54	137.541	0.0016	107.626	107.555	107.875	0.320627	0.129065	155.86	1.04572	-78.4421	0.47682
550	TRUE	0.670617	137.776	137.791	0.0156	69.8457	68.4504	78.6538	10.2034	3.89631	-650.857	1.01491	-73.3837	0.497046
551	TRUE	0.520247	138.067	138.069	0.002	70.3151	70.3151	70.3151	2.84217e-14	9.53293e-15	-6.54663e-12	1	-63.1453	0.655144
552	TRUE	0.524495	138.163	138.165	0.0016	78.5212	78.2719	78.5925	0.320627	0.129065	-155.86	1.04572	-66.1562	0.666778
553	TRUE	0.362168	138.241	138.262	0.0208	82.4817	79.2848	83.2873	4.00255	1.67984	-185.233	1.01546	-80.7722	0.443443
554	TRUE	0.597296	139.637	139.641	0.0044	79.4984	76.7894	81.5766	4.78714	2.01776	1347.1	1.15778	-81.1246	0.44646
555	TRUE	0.896506	139.715	139.716	0.0016	77.1752	76.3024	78.0481	1.74564	0.690023	1091.02	1	-78.2093	0.592664
556	TRUE	0.579211	139.956	139.958	0.0024	83.692	83.2541	85.4955	2.24142	0.811064	751.47	1.32247	-72.9263	0.62425
557	TRUE	0.887253	140.516	140.518	0.002	66.3797	65.4312	66.6959	1.2647	0.503641	-644.435	1.04832	-72.1648	0.636452
558	TRUE	0.922568	140.818	140.851	0.0328	66.8033	66.6809	71.2357	4.55479	1.46539	133.843	1.01367	-78.7652	0.483731
559	TRUE	0.551988	141.157	141.179	0.0224	70.4158	69.9556	71.1513	1.19568	0.444066	-27.6404	1.01353	-76.4393	0.547291
560	TRUE	0.513124	141.321	141.324	0.0024	80.3373	78.467	85.6143	7.14731	2.66898	-2978.05	1.01578	-72.1318	0.675294
561	TRUE	0.446155	141.739	141.748	0.0088	91.3158	86.1533	96.736	10.5827	5.5118	1252.75	1.00695	-78.1427	0.481998
562	TRUE	0.943079	142.363	142.365	0.0016	90.8728	90.8728	90.8728	2.84217e-14	9.89034e-15	1.5e-11	1	-70.0829	0.500691
563	TRUE	0.367595	142.539	142.542	0.0032	50.325	50.2434	50.4438	0.200392	0.0847855	-61.8493	1.01262	-73.099	0.495689
564	TRUE	0.217405	142.894	142.921	0.0268	48.4787	48.0428	48.7466	0.703832	0.216642	-9.52693	1.00325	-78.5904	0.398583
565	TRUE	0.71329	142.964	142.992	0.0272	89.3815	87.3651	95.9805	8.61549	2.63719	-111.417	1.2161	-81.2539	0.450644
566	TRUE	0.698761	143.146	143.158	0.012	67.7052	67.1288	71.1783	4.04942	1.812	-337.492	1.00058	-76.0135	0.4609
567	TRUE	0.980725	143.378	143.38	0.002	71.651	71.4773	71.8247	0.347346	0.151643	-197.847	1.00936	-67.5244	0.560966
568	TRUE	0.712443	143.598	143.632	0.034	71.948	69.2813	72.6205	3.3392	1.51984	87.1999	1.01199	-73.4934	0.58536
569	TRUE	0.725158	143.909	143.923	0.014	110.094	107.86	110.727	2.86718	1.206	226.612	1.03373	-76.1827	0.555748
570	TRUE	0.74621	144.054	144.059	0.0048	72.9446	72.1059	73.3305	1.22462	0.379603	-235.809	1.01528	-67.055	0.652518
571	TRUE	0.98097	144.701	144.716	0.0152	81.4614	71.8731	82.3201	10.447	4.67375	-686.339	1.00005	-67.5298	0.691563
572	TRUE	0.427722	144.803	144.807	0.0044	80.3078	80.2707	80.6418	0.371096	0.14037	-85.8971	1.00787	-60.9518	0.801123
573	TRUE	0.250501	145.719	145.727	0.008	113.864	113.451	115.338	1.88766	0.633311	182.671	1.06407	-78.3196	0.5801
574	TRUE	0.8905	145.802	145.813	0.0108	66.2024	65.5616	68.93	3.36844	1.61214	-311.654	1.00001	-74.6092	0.581612
575	TRUE	0.360048	146.099	146.106	0.0068	80.3967	79.031	84.4565	5.42542	1.41326	-596.626	1.09541	-70.4983	0.667923
576	TRUE	0.802149	146.22	146.229	0.0092	82.5661	79.3738	84.868	5.4942	1.74767	-480.672	1.20161	-72.7083	0.666711
577	TRUE	0.725614	146.688	146.693	0.0048	75.5674	74.5045	75.9003	1.39584	0.457449	-276.873	1.01577	-72.8578	0.52866
578	TRUE	0.663224	149.855	149.865	0.01	89.715	87.8948	91.4561	3.56128	1.75662	-402.248	1.01917	-73.927	0.608119
579	TRUE	0.747562	150.058	150.091	0.0324	91.9756	90.7846	95.6179	4.83326	1.76622	64.9008	1.18471	-84.5555	0.398849
580	TRUE	0.761525	150.181	150.184	0.0036	82.2859	80.6828	84.4605	3.77776	1.29408	1062.46	1.01013	-67.7049	0.654295
581	TRUE	0.503347	150.301	150.331	0.03	70.3433	65.1675	70.5478	5.38026	2.06358	-146.707	1.03527	-69.4246	0.594352
582	TRUE	0.841725	150.436	150.444	0.008	75.2072	72.5758	77.3659	4.79016	1.49342	-542.05	1.02428	-72.4909	0.496317
583	TRUE	0.963668	150.514	150.553	0.0396	68.7469	66.5826	80.7302	14.1476	6.67045	-336.848	1.02745	-73.2202	0.596332
584	TRUE	0.583818	150.649	150.677	0.0276	72.8384	66.6959	80.2523	13.5563	4.38908	-514.19	1.03045	-61.386	0.69863
585	TRUE	0.801504	150.784	150.829	0.0448	72.0986	69.819	76.7275	6.90842	2.16157	-11.4538	1.38623	-67.0489	0.648485
586	TRUE	0.515422	151.186	151.193	0.0064	87.5689	85.9783	88.2742	2.29588	0.989218	359.311	1.0083	-78.505	0.482652
587	TRUE	0.391162	151.298	151.302	0.004	68.0683	67.848	68.2826	0.43452	0.146003	58.1867	1.03593	-68.5424	0.486606
588	TRUE	0.960027	151.69	151.703	0.0124	78.1851	77.7972	79.9885	2.19128	0.834953	149.159	1.04163	-75.9289	0.444999
589	TRUE	0.548981	151.74	151.746	0.006	68.2085	67.9073	69.6117	1.70436	0.687316	-303.997	1.00658	-72.8196	0.599077
590	TRUE	0.988419	151.936	151.943	0.0076	78.5488	77.0847	79.5042	2.41955	0.716803	249.609	1.03202	-76.2234	0.545885
591	TRUE	0.673593	152.083	152.102	0.0188	69.321	67.7308	73.962	6.23119	2.32721	-217.25	1.19951	-74.4761	0.615341
592	TRUE	0.827735	153.054	153.06	0.006	78.1149	76.6231	80.1708	3.54768	1.11792	-584.313	1.01558	-73.3089	0.666191
593	TRUE	0.623247	153.349	153.366	0.0172	80.682	80.241	90.6984	10.4574	4.4354	600.576	1.01808	-80.3361	0.400783
594	TRUE	0.300154	154.365	154.368	0.0024	113.096	112.881	113.163	0.282033	0.100127	-83.4966	1.01988	-77.3823	0.524847
595	TRUE	0.720561	154.69	154.693	0.0024	72.8908	72.6236	73.158	0.534378	0.192398	-222.658	1	-70.5753	0.473844
596	TRUE	0.542156	155.306	155.308	0.0024	82.3472	82.0355	83.8168	1.78126	0.673394	-723.637	1.08653	-65.2109	0.745219
597	TRUE	0.966327	155.495	155.511	0.0156	69.678	67.6957	73.8431	6.14739	1.86157	-396.643	1.00321	-64.1735	0.646188
598	TRUE	0.973908	156.315	156.334	0.0188	72.2951	71.8607	74.1457	2.285	0.885991	24.2	1.0536	-62.2587	0.701804
599	TRUE	0.176195	156.902	156.905	0.0028	73.3655	73.0537	73.6772	0.623441	0.218159	-222.658	1	-78.4037	0.514073
600	TRUE	0.888352	157.357	157.362	0.0056	84.634	82.4426	84.7762	2.3336	0.955915	402.566	1.0643	-66.3585	0.759808
601	TRUE	0.982273	157.989	158.002	0.0132	81.9513	79.8685	83.3095	3.44099	1.13837	268.77	1.02189	-73.6861	0.587001
602	TRUE	0.442614	172.742	172.743	0.0016	79.3832	76.2482	80.737	4.48878	1.82259	-2805.49	1.00897	-74.6506	0.445712
603	TRUE	0.767974	173.418	173.428	0.0096	44.3238	43.5497	45.6721	2.12237	0.710885	-61.0893	1.19155	-78.8444	0.403537
604	TRUE	0.822567	175.598	175.667	0.0688	89.681	69.3008	90.3772	21.0765	8.60868	-332.763	1.01689	-76.0439	0.438173
605	TRUE	0.640995	176.017	176.023	0.0064	70.5178	69.9983	70.8889	0.890631	0.270569	-131.93	1.01273	-73.9915	0.404402
606	TRUE	0.735117	176.205	176.215	0.01	70.664	65.6759	71.3272	5.65129	2.40939	-583.492	1.0059	-78.4266	0.446182
607	TRUE	0.279012	176.316	176.318	0.0016	77.1843	76.8102	77.5584	0.74813	0.295724	-467.581	1	-74.4217	0.525885
608	TRUE	0.746595	176.628	176.633	0.0052	70.7603	70.4356	70.7715	0.335854	0.159222	-68.0297	1.00091	-74.2596	0.588243
609	TRUE	0.260139	176.867	176.868	0.0016	72.144	71.8946	72.2152	0.320627	0.129065	-155.86	1.04572	-76.2375	0.535411
610	TRUE	0.83168	177.155	177.157	0.002	75.3787	75.1605	75.8819	0.721411	0.294569	374.701	1.0422	-74.6148	0.639572
611	TRUE	0.491998	177.395	177.397	0.0016	82.4923	82.2697	82.8931	0.623441	0.249933	389.651	1.00816	-80.327	0.470193
612	TRUE	0.959417	180.024	180.038	0.0136	79.9513	79.3167	86.543	7.22632	2.13562	-504.82	1.10202	-69.2216	0.70777
613	TRUE	0.819178	180.124	180.137	0.0128	89.2054	84.4809	90.3763	5.89545	2.66198	440.528	1.00622	-76.4477	0.5849
614	TRUE	0.965361	180.18	180.185	0.0044	78.0975	77.0479	79.9901	2.94223	0.965041	262.811	1.72521	-67.6955	0.714301
615	TRUE	0.981835	180.344	180.346	0.0024	91.5007	87.0253	98.1137	11.0884	4.01691	-4620.15	1.0007	-74.1115	0.643772
616	TRUE	0.548015	180.53	180.532	0.0028	67.0354	66.7237	67.117	0.393362	0.146665	-137.836	1.01178	-53.9074	0.758641
617	TRUE	0.784236	180.652	180.714	0.0616	97.6753	85.5389	111.251	25.7123	8.60521	-347	1.16837	-75.8222	0.597952
618	TRUE	0.505701	180.888	180.893	0.0056	82.8378	79.0663	88.2274	9.16103	3.64975	1663.55	1.02082	-80.0801	0.495354
619	TRUE	0.753547	181.116	181.13	0.014	77.3713	76.0428	81.2889	5.24615	1.71557	-367.423	1.01283	-71.8013	0.59231
620	TRUE	0.548127	181.293	181.301	0.008	70.7724	67.4326	73.5012	6.0686	1.64324	-645.392	1.06152	-79.06	0.443009
621	TRUE	0.65017	181.555	181.561	0.0052	106.671	106.496	106.962	0.466297	0.140356	-58.6966	1.01895	-73.3958	0.600924
622	TRUE	0.884807	181.97	181.989	0.0184	46.6935	44.3362	49.662	5.32581	1.67132	-247.659	1.01998	-70.1052	0.448775
623	TRUE	0.508513	182.132	182.137	0.0048	46.2504	45.8908	46.5844	0.693588	0.212346	-122.334	1.00734	-74.6287	0.420938
624	TRUE	0.505433	182.273	182.275	0.0024	48.9594	47.9574	49.1301	1.17266	0.431111	-417.483	1.14127	-71.2409	0.50638
625	TRUE	0.853173	182.412	182.422	0.0096	71.993	48.4845	77.257	28.7725	9.72829	2137.8	1.7805	-77.5585	0.413449
626	TRUE	0.802694	182.675	182.68	0.0052	45.1867	44.3355	46.5793	2.24374	0.83716	-461.834	1.0052	-80.3775	0.453815
627	TRUE	0.598169	182.922	182.924	0.0016	73.6937	72.2687	74.7624	2.49377	0.989262	-1558.6	1.00209	-74.8945	0.510653
628	TRUE	0.556997	183.119	183.122	0.0032	111.792	110.997	112.593	1.59571	0.527554	-480.879	1.00249	-82.7693	0.416991
629	TRUE	0.892283	183.257	183.258	0.0016	73.9424	73.4437	74.4412	0.997506	0.394299	-623.441	1	-75.2152	0.524355
630	TRUE	0.639328	183.377	183.398	0.0208	109.937	108.987	110.886	1.89943	1.02406	93.4162	1.00019	-82.8902	0.441928
631	TRUE	0.636986	183.636	183.649	0.0132	113.992	113.62	116.86	3.23947	1.34042	-236.483	1.00284	-83.4051	0.445483
632	TRUE	0.294955	183.864	183.875	0.0108	75.658	75.3566	77.2814	1.92485	0.973661	173.621	1.00334	-69.4188	0.70122
633	TRUE	0.662306	183.956	183.962	0.0064	90.2946	90.0753	95.3908	5.31547	2.30436	870.19	1.01513	-81.4776	0.448627
634	TRUE	0.997134	184.17	184.174	0.0044	85.0793	84.4114	85.9848	1.57345	0.531379	366.684	1.00649	-72.4655	0.5991
635	TRUE	0.983643	185.054	185.058	0.004	79.7472	78.7081	80.2667	1.5586	0.59287	432.664	1.04515	-82.6271	0.416688
636	TRUE	0.684264	185.8	185.821	0.0212	75.1781	74.7466	78.1242	3.37764	1.17155	100.238	1.0417	-81.2429	0.419479
637	TRUE	0.674887	186.453	186.455	0.002	80.2912	78.973	80.7008	1.72782	0.623925	-767.215	1.07903	-71.5182	0.61931
638	TRUE	0.620598	186.627	186.673	0.0452	69.7423	68.0399	74.3058	6.26582	1.21403	-16.2415	1.08078	-77.2696	0.493899
639	TRUE	0.982769	186.882	186.89	0.008	68.788	68.4326	71.3051	2.87252	1.0836	-369.201	1.03091	-72.9317	0.585085
640	TRUE	0.851591	186.961	186.98	0.0192	71.4236	70.9984	80.027	9.02863	4.11507	-466.009	1.05329	-80.3406	0.49559
641	TRUE	0.93488	187.103	187.117	0.0132	69.79	68.8442	70.4284	1.58419	0.55365	-103.367	1.02014	-76.1111	0.536432
642	TRUE	0.862855	187.218	187.231	0.0132	72.2236	71.5549	72.8611	1.30626	0.392144	6.93873	1.03323	-72.3852	0.544268
643	TRUE	0.959111	187.708	187.714	0.0056	74.7904	71.3685	76.3885	5.01998	1.83351	856.286	1.00472	-82.9083	0.437834
644	TRUE	0.891129	189.305	189.31	0.0052	94.2199	91.9772	97.8747	5.89754	2.09073	923.404	1.2164	-80.3585	0.460927
645	TRUE	0.370889	194.99	195.069	0.0784	74.3636	56.6846	92.8145	36.1299	6.80139	42.7843	6.81645	-90.5483	0.214176
646	TRUE	0.990264	195.715	195.719	0.0044	75.3025	75.0656	75.5029	0.437217	0.143695	-25.2497	1.02693	-73.406	0.654189
647	TRUE	0.934946	195.817	195.82	0.0028	78.4717	77.8112	80.6018	2.79064	1.01852	-993.124	1.05407	-71.515	0.673202
648	TRUE	0.725813	195.926	195.935	0.0092	69.5819	67.2743	69.8296	2.55524	1.20828	-315.614	1.01477	-71.8466	0.649829
649	TRUE	0.686912	196.023	196.035	0.0124	68.1695	66.6342	70.2371	3.60293	1.22536	-260.092	1.01559	-78.1833	0.455312
650	TRUE	0.395224	196.317	196.322	0.0048	81.2197	80.9357	81.8531	0.917307	0.290344	118.849	1.06127	-73.207	0.538529
651	TRUE	0.831778	196.462	196.464	0.0016	68.9523	68.8543	69.2284	0.374065	0.153618	-233.791	1.01068	-73.2782	0.605311
652	TRUE	0.644693	197.05	197.118	0.0688	87.9314	72.9985	114.042	41.0432	12.2422	306.612	4.66576	-91.3706	0.224979
653	TRUE	0.960175	197.192	197.218	0.0256	110.669	107.467	113.731	6.26381	2.6222	121.912	1.26503	-85.0477	0.404483
654	TRUE	0.962212	197.332	197.336	0.0048	108.657	108.161	109.045	0.88311	0.31368	163.952	1.04714	-74.987	0.539017
655	TRUE	0.522143	197.422	197.428	0.0068	86.2219	84.2997	91.5127	7.21303	1.77211	901.362	1.02602	-80.1587	0.497381
656	TRUE	0.414215	197.576	197.578	0.0016	73.9529	73.5522	74.1756	0.623441	0.249933	-389.651	1.00816	-71.8607	0.502764
657	TRUE	0.716853	197.724	197.726	0.0016	75.3495	75.0734	75.4474	0.374065	0.153618	233.791	1.01068	-70.248	0.655431
658	TRUE	0.923944	197.884	197.885	0.0016	77.7964	77.4224	78.1705	0.74813	0.295724	467.581	1	-62.0441	0.698682
659	TRUE	0.910562	198	198.011	0.0104	81.317	79.8656	81.7962	1.93059	0.668838	-187.994	1.00832	-73.5796	0.559896
660	TRUE	0.645323	209.339	209.341	0.0016	73.5377	72.852	75.4704	2.61845	1.07532	-1636.53	1.02915	-71.4983	0.62249
661	TRUE	0.549711	209.482	209.592	0.1104	76.1821	54.4507	109.61	55.1597	7.60617	17.2054	6.68918	-88.5909	0.250395
662	TRUE	0.370325	209.675	209.695	0.02	71.4566	71.4359	87.9978	16.5619	7.1405	863.501	1.02647	-78.5917	0.39528
663	TRUE	0.460562	209.948	209.968	0.02	70.7175	69.3964	71.2748	1.87836	0.492241	61.8856	1.0987	-70.0771	0.490613
664	TRUE	0.829163	210.255	210.284	0.0288	74.5621	72.6975	87.9901	15.2926	5.38509	482.278	1.29814	-77.7556	0.444924
665	TRUE	0.584913	210.744	210.758	0.014	71.3523	67.7566	72.6827	4.92612	1.78076	370.9	1.06213	-80.019	0.45012
666	TRUE	0.855421	211.156	211.212	0.056	74.4642	71.8358	80.9557	9.11997	2.22863	33.7704	1.10517	-72.8037	0.486899
667	TRUE	0.857148	211.305	211.316	0.0108	78.0374	76.001	78.268	2.26696	1.04928	220.73	1.00168	-79.1408	0.458347
668	TRUE	0.693318	211.504	211.506	0.002	84.4027	82.9465	84.9415	1.99501	0.739529	686.422	1.59595	-75.9377	0.599567
669	TRUE	0.789797	211.695	211.697	0.002	85.3907	84.322	85.8272	1.50517	0.5573	716.321	1.03335	-76.5398	0.588816
670	TRUE	0.334417	212.017	212.019	0.0028	72.4363	72.3695	73.0003	0.630863	0.228793	-204.986	1.0346	-72.0961	0.574361
671	TRUE	0.292264	212.267	212.271	0.0036	69.0639	68.5477	69.4597	0.912004	0.343618	-248.245	1.00266	-71.8875	0.49516
672	TRUE	0.330807	212.388	212.397	0.0092	77.9358	75.5781	79.839	4.26088	1.32504	-368.465	1.03113	-73.0151	0.590754
673	TRUE	0.695656	212.721	212.731	0.0096	71.9587	71.6394	71.9628	0.323433	0.160161	34.9825	1.00012	-69.7361	0.628874
674	TRUE	0.971165	212.933	212.935	0.0016	82.5704	81.5818	84.4496	2.86783	1.15258	-1792.39	1.00927	-78.897	0.478692
675	TRUE	0.359807	213.059	213.086	0.0272	98.9157	96.7545	102.522	5.76723	2.90143	216.607	1.03998	-80.7547	0.480023
676	TRUE	0.685763	213.228	213.23	0.002	77.7871	77.0434	79.7688	2.72533	1.04277	-1124.1	1.5399	-75.7503	0.548394
677	TRUE	0.45892	215.164	215.169	0.0052	76.4995	73.5823	76.6444	3.06209	1.22863	-568.902	1.15895	-70.3941	0.599988
678	TRUE	0.602661	215.273	215.337	0.064	71.4582	66.106	74.8277	8.72171	2.61143	-122.549	1.0429	-77.175	0.446857
679	TRUE	0.868737	215.423	215.475	0.052	78.2413	69.1486	83.7151	14.5666	4.07032	-240.182	1.04818	-72.4443	0.596721
680	TRUE	0.80903	215.562	215.599	0.0372	76.5071	73.7032	76.8449	3.14171	1.09801	-78.0188	1.00586	-73.1749	0.640466
681	TRUE	0.709377	215.727	215.729	0.0024	76.6719	76.2711	77.2063	0.935162	0.33784	-389.651	1.00212	-70.3402	0.589932
682	TRUE	0.661333	215.861	215.863	0.002	70.4555	70.1527	70.5535	0.400784	0.153333	-176.854	1.03234	-73.3291	0.540189
683	TRUE	0.971678	215.97	215.981	0.0112	79.1039	78.1967	80.0626	1.86589	0.671768	-100.717	1.05662	-69.4582	0.720647
684	TRUE	0.762163	216.086	216.088	0.002	78.7942	78.478	79.4132	0.935162	0.356582	-467.581	1.01392	-66.9704	0.78369
685	TRUE	0.541632	216.631	216.639	0.008	72.9204	71.2993	73.2415	1.9421	0.973604	-239.147	1.00267	-65.3022	0.628579
686	TRUE	0.436083	217.22	217.229	0.0088	81.768	80.8979	88.687	7.78909	3.43451	-948.442	1.01299	-79.0933	0.456108
687	TRUE	0.527317	217.544	217.555	0.0112	75.0125	73.5191	75.3478	1.82868	0.525598	103.697	1.04889	-69.1955	0.704432
688	TRUE	0.87129	217.64	217.641	0.0016	80.4818	80.2324	80.7311	0.498753	0.197149	311.721	1	-78.5209	0.495544
689	TRUE	0.456494	217.744	217.8	0.0564	73.5011	72.7781	81.8414	9.06325	3.30199	-53.8777	1.0676	-72.1711	0.590116
690	TRUE	0.498293	224.202	224.247	0.0448	40.6097	28.8089	50.3918	21.5829	5.21029	185.667	5.04955	-97.7557	0.17316
691	TRUE	0.793118	227.044	227.046	0.0016	65.1882	63.5049	65.6246	2.1197	0.887173	-1324.81	1.05854	-78.9747	0.521948
692	TRUE	0.849227	227.922	227.953	0.0308	105.053	92.1634	106.34	14.1762	5.6775	479.332	1.02938	-76.6161	0.45677
693	TRUE	0.861853	228.121	228.135	0.0132	85.9567	83.8521	88.4952	4.64311	1.78656	409.72	1.06578	-79.2508	0.446579
694	TRUE	0.618949	228.423	228.425	0.002	65.5889	65.3129	66.1946	0.881724	0.315942	-404.601	1.02986	-66.4875	0.647564
695	TRUE	0.940138	228.5	228.503	0.0032	82.505	81.1656	83.1187	1.95312	0.769199	612.849	1.00249	-78.7777	0.482554
696	TRUE	0.654779	228.686	228.719	0.0336	80.5134	73.6862	81.0715	7.38531	3.17723	224.418	1.00884	-78.6916	0.527766
697	TRUE	0.466926	228.838	228.862	0.024	77.8979	76.4265	80.5334	4.10695	1.25538	198.9	1.02367	-69.582	0.653267
698	TRUE	0.970705	229.313	229.315	0.002	74.21	73.4574	74.357	0.899537	0.348391	-425.594	1.05785	-72.2076	0.632185
699	TRUE	0.996136	229.418	229.422	0.004	72.3906	71.3786	73.4027	2.0241	0.839021	-533.019	1.00353	-66.5595	0.655942
700	TRUE	0.315144	241.68	241.69	0.0096	81.0979	79.3533	84.1368	4.78349	1.61166	454	1.04829	-78.791	0.451434
701	TRUE	0.595778	241.795	241.798	0.0032	75.5173	75.0648	77.171	2.10614	0.966378	662.114	1.00108	-74.4347	0.642281
702	TRUE	0.740281	248.823	248.825	0.002	69.0752	66.0025	69.8857	3.88315	1.50765	-1840.42	1.19076	-66.3775	0.71272
703	TRUE	0.385991	248.891	248.913	0.022	81.3109	81.007	84.9892	3.98219	1.3329	-170.2	1.01917	-61.8473	0.763987
704	TRUE	0.956331	249.111	249.116	0.0048	82.5572	80.4531	83.1953	2.74223	1.05665	580.444	1.00687	-68.2901	0.708751
705	TRUE	0.832578	250.048	250.049	0.0016	70.3009	70.0515	70.3721	0.320627	0.129065	155.86	1.04572	-62.432	0.710329
706	TRUE	0.445742	250.655	250.658	0.0024	69.0226	68.5921	69.1562	0.564066	0.200254	-166.993	1.07187	-68.9061	0.644719
707	TRUE	0.64374	250.798	250.846	0.048	69.6423	63.7994	73.7708	9.97138	3.47336	57.1527	1.15268	-64.0259	0.656975
708	TRUE	0.695736	250.92	250.998	0.0784	85.669	69.4043	88.1681	18.7638	8.7384	218.975	1.04434	-68.9033	0.599891
709	TRUE	0.543323	251.134	251.141	0.0064	84.7796	76.0805	86.267	10.1865	3.67758	-1640.75	1.0179	-71.2192	0.602506
710	TRUE	0.859521	251.274	251.28	0.006	75.4601	74.6813	76.1972	1.51593	0.554382	-253.73	1.01338	-67.8284	0.540258
711	TRUE	0.721998	251.414	251.479	0.0652	78.7696	67.3279	82.6041	15.2762	4.15453	245.595	1.01708	-63.7053	0.645595
712	TRUE	0.984447	251.592	251.611	0.0192	80.9429	79.8243	83.3179	3.49365	1.25946	139.777	1.04945	-63.1888	0.650858
713	TRUE	0.46626	251.732	251.738	0.006	83.625	81.6448	85.5562	3.91135	1.38996	686.998	1.11221	-67.5103	0.651964
714	TRUE	0.769315	264.365	264.367	0.002	82.896	82.5932	82.994	0.400784	0.153333	176.854	1.03234	-73.6925	0.537207
715	TRUE	0.455692	288.785	288.798	0.0124	67.7482	66.4318	68.0408	1.60896	0.578829	-123.6	1.04286	-65.2283	0.652081
716	TRUE	0.836315	288.969	288.976	0.0064	66.4032	63.9161	67.843	3.92685	1.51287	-544.535	1.39193	-72.1915	0.661423
717	TRUE	0.900282	289.171	289.173	0.002	77.0528	77.0528	77.0528	1.42109e-14	1.9459e-15	-2.53765e-13	1	-70.9777	0.665674
718	TRUE	0.482021	316.867	316.869	0.0024	82.6441	81.6421	83.7128	2.07072	0.745672	-862.798	1.00017	-69.8891	0.678495
719	TRUE	0.569305	338.081	338.083	0.0028	86.1296	85.0683	87.3246	2.25626	0.807726	-823.48	1.00166	-77.0611	0.592335
720	TRUE	0.78721	375.133	375.181	0.0476	72.9745	72.7103	80.4113	7.70098	2.56525	-145.906	1.02532	-75.8915	0.482123
721	TRUE	0.517081	376.089	376.094	0.0056	71.3546	70.579	71.7554	1.17632	0.473063	-250.48	1.07481	-73.9589	0.399245
722	TRUE	0.750761	376.251	376.254	0.0028	71.5046	71.1484	72.1281	0.979694	0.357812	-360.493	1.00885	-70.7301	0.552207
723	TRUE	0.662628	425.297	425.299	0.0016	70.8872	70.7893	71.1633	0.374065	0.153618	-233.791	1.01068	-72.5992	0.669469
724	TRUE	0.598855	426.058	426.082	0.0236	77.7142	73.023	78.0591	5.03611	2.25828	-197.042	1.01985	-76.019	0.458316
725	TRUE	0.784859	426.301	426.321	0.0204	75.5262	66.2679	76.3443	10.0764	4.46091	-495.654	1.04836	-64.0627	0.703038
726	TRUE	0.745146	426.421	426.427	0.006	69.3142	68.0154	70.8728	2.85744	0.902128	472.602	1.0044	-58.6118	0.803698
727	TRUE	0.680124	426.544	426.577	0.0324	75.3714	53.7167	76.5096	22.7929	7.73928	-699.399	1.00194	-63.1444	0.637925
728	TRUE	0.75959	426.658	426.708	0.0496	60.5005	55.6692	72.7214	17.0523	5.44602	-313.385	1.05318	-65.1183	0.592403
729	TRUE	0.623915	426.82	426.833	0.0124	63.3803	63.0871	65.2692	2.18204	0.818338	178.661	1.0355	-65.2026	0.705714
730	TRUE	0.800331	426.984	426.987	0.0028	68.0285	67.817	68.9971	1.18009	0.40987	-333.986	1.14379	-67.0148	0.665429
731	TRUE	0.836223	427.124	427.143	0.0192	68.3779	54.6743	69.4216	14.7474	6.65692	-852.787	1.04784	-69.8621	0.604227
732	TRUE	0.67775	427.28	427.282	0.002	70.3672	69.864	70.5854	0.721411	0.294569	374.701	1.0422	-65.8706	0.600054
733	TRUE	0.409642	427.674	427.705	0.0304	70.2558	67.4376	70.5531	3.11551	1.09979	-82.6843	1.05052	-76.8148	0.438439
734	TRUE	0.987125	427.794	427.797	0.0024	79.08	78.8128	79.2135	0.400784	0.146947	-166.993	1.00302	-74.2228	0.608054
735	TRUE	0.682331	427.891	427.904	0.0128	70.7917	70.1322	72.0365	1.90431	0.757277	-45.3815	1.05379	-73.9789	0.57221
736	TRUE	0.37791	427.99	428.013	0.0232	77.3682	71.2864	78.676	7.38959	2.31857	-113.033	1.33377	-83.1284	0.416038
737	TRUE	0.369444	428.208	428.226	0.0188	72.8468	66.4299	74.4115	7.98159	2.83663	-366.411	1.46215	-77.6631	0.540127
738	TRUE	0.555377	428.297	428.298	0.0016	66.2896	65.9423	66.8151	0.872818	0.347517	-545.511	1.00577	-78.4218	0.5249
739	TRUE	0.94928	428.414	428.469	0.0544	77.0393	71.9939	82.6644	10.6705	2.79169	-92.8316	1.1221	-76.696	0.447044
740	TRUE	0.793336	429.043	429.054	0.0104	69.4196	68.8481	75.9646	7.11647	2.22805	-700.763	1.01412	-62.927	0.656314
741	TRUE	0.690954	429.671	429.673	0.002	68.146	66.7745	69.1881	2.41361	1.04543	-1363.94	1.04535	-66.1976	0.744648
742	TRUE	0.586733	429.903	429.907	0.0036	66.6031	66.0613	67.657	1.59571	0.611197	-494.57	1.02814	-72.8894	0.503048
743	TRUE	0.877858	430.419	430.492	0.0728	79.4646	35.5344	83.6683	48.1339	16.9663	488.465	1.8832	-76.173	0.39832
744	TRUE	0.366404	432.161	432.162	0.0016	87.6767	87.4274	87.748	0.320627	0.129065	-155.86	1.04572	-75.9457	0.503043
745	TRUE	0.803607	432.539	432.555	0.016	75.2595	73.4075	82.8786	9.47107	4.01853	-632.964	1.01586	-78.9905	0.403969
746	TRUE	0.576639	433.253	433.264	0.0104	82.068	81.0639	85.1961	4.13216	1.77876	484.21	1.06006	-75.6526	0.593038
747	TRUE	0.365657	433.353	433.383	0.0296	84.1651	83.7757	87.2234	3.44768	1.02458	114.282	1.01975	-75.8876	0.556649
748	TRUE	0.601437	433.509	433.514	0.0048	71.6179	71.2616	71.8999	0.638285	0.198426	-75.0348	1.03884	-68.4658	0.721363
749	TRUE	0.411624	433.929	433.943	0.0144	87.8774	86.4841	88.4011	1.91704	0.616114	100.442	1.02935	-81.5016	0.448815
750	TRUE	0.484542	434.191	434.209	0.018	78.0331	73.6503	80.589	6.93871	2.85935	-384.22	1.0031	-80.5623	0.434462
751	TRUE	0.252318	434.296	434.301	0.0048	114.703	114.005	114.762	0.757036	0.232842	-94.5546	1.04657	-82.4125	0.409216
752	TRUE	0.932035	435.117	435.157	0.04	73.9262	71.6947	81.8082	10.1136	3.86576	-191.945	1.39264	-70.807	0.475375
753	TRUE	0.521174	434.892	434.902	0.0108	85.2125	78.0286	85.6588	7.6302	3.1851	718.915	1.1085	-82.7625	0.402392
754	TRUE	0.739848	435.734	435.738	0.0036	72.8533	72.6687	72.9267	0.258019	0.0909345	-49.7427	1.00747	-72.9407	0.52275
755	TRUE	0.827617	435.847	435.852	0.0048	72.0575	71.4121	73.7623	2.35021	0.909073	-532.613	1.05096	-71.2757	0.601246
756	TRUE	0.837291	442.751	442.77	0.0192	80.4934	76.7209	91.2343	14.5133	5.27357	-748.034	1.00905	-80.5951	0.434751
757	TRUE	0.990024	442.982	442.986	0.0044	63.96	62.5275	65.0584	2.53088	0.893728	-616.071	1.01129	-65.7573	0.709723
758	TRUE	0.730872	443.11	443.122	0.0116	65.1513	63.2025	67.0697	3.8672	1.33159	-310.479	1.01155	-70.4364	0.530877
759	TRUE	0.560914	443.201	443.242	0.0408	74.1456	71.4352	78.8707	7.43558	2.2688	70.1338	1.13175	-76.3012	0.494866
760	TRUE	0.955837	443.42	443.502	0.0824	78.4299	70.984	84.5001	13.5161	3.53496	-118.725	1.07447	-75.138	0.538413
761	TRUE	0.82441	443.592	443.607	0.0144	72.7001	62.6682	73.029	10.3609	5.14815	-731.383	1.00435	-69.6552	0.586222
762	TRUE	0.892454	443.692	443.745	0.0524	69.4075	68.9976	73.4056	4.40795	1.43128	-80.3142	1.00105	-66.2087	0.585112
763	TRUE	0.777958	443.842	443.86	0.018	86.8307	72.1645	87.7536	15.5891	6.83352	-875.594	1.00077	-73.5622	0.599604
764	TRUE	0.89036	443.906	443.908	0.0024	62.6962	62.1619	63.097	0.935162	0.33784	-389.651	1.00212	-67.0103	0.811687
765	TRUE	0.691542	444.082	444.106	0.0236	66.8166	66.403	67.0576	0.654553	0.217584	15.5628	1.00831	-69.7346	0.704307
766	TRUE	0.981393	444.186	444.243	0.0572	76.6928	73.5715	79.5398	5.96835	3.08434	-102.993	1.00092	-76.2692	0.457616
767	TRUE	0.924034	444.322	444.331	0.0084	77.3639	76.3495	77.6557	1.30622	0.635354	147.435	1.00506	-72.6113	0.693559
768	TRUE	0.391391	444.431	444.445	0.0132	77.2252	76.9414	85.547	8.60564	4.03767	679.053	1.01245	-81.3915	0.417004
769	TRUE	0.75857	444.798	444.801	0.0024	77.1318	76.6494	79.4697	2.82033	1.06509	1141.12	1.10217	-71.9268	0.681044
770	TRUE	0.618063	445.042	445.055	0.0132	77.0433	74.9388	77.4936	2.55483	0.670878	-0.668793	1.12169	-74.9211	0.547739
771	TRUE	0.514995	445.499	445.504	0.0052	69.0272	68.6393	69.642	1.00273	0.369902	-180.731	1.02373	-65.7714	0.601393
772	TRUE	0.574752	445.665	445.675	0.0104	67.7015	58.3731	68.7404	10.3674	4.66041	-1058.25	1.01426	-68.941	0.606883
773	TRUE	0.556295	445.777	445.804	0.0276	75.7664	73.8096	81.6339	7.82431	2.50317	-196.284	1.10092	-73.0117	0.648454
774	TRUE	0.638983	445.894	445.905	0.0108	72.5253	70.6804	84.0343	13.3539	3.65218	732.881	1.50098	-69.0396	0.602899
775	TRUE	0.503784	445.978	446.03	0.052	71.392	71.3623	83.0471	11.6848	4.56958	-165.811	1.125	-67.9069	0.650828
776	TRUE	0.457025	446.247	446.257	0.0096	85.689	83.0074	87.6714	4.664	1.59582	384.825	1.08883	-75.1118	0.606656
777	TRUE	0.852688	446.343	446.353	0.0096	85.0815	79.9753	91.7496	11.7743	4.13543	1328.81	1.02716	-73.4907	0.65726
778	TRUE	0.472002	447.594	447.61	0.016	77.2164	77.0201	79.4137	2.39362	1.04449	149.933	1.01283	-69.424	0.590026
779	TRUE	0.439923	448.726	448.741	0.0148	83.8947	76.1871	84.8477	8.66065	4.00494	675.93	1.20481	-77.2931	0.493619
780	TRUE	0.566523	448.838	448.839	0.0016	109.325	108.577	109.538	0.961881	0.387194	-467.581	1.24253	-77.1531	0.497472
781	TRUE	0.717817	448.936	448.94	0.0036	87.9955	85.633	98.1004	12.4673	4.96471	-3506.86	1.00021	-82.1544	0.443024
782	TRUE	0.947002	449.113	449.121	0.0076	73.469	72.0588	75.7523	3.69352	1.23745	512.47	1.02614	-73.2128	0.605974
783	TRUE	0.919695	449.593	449.622	0.0292	86.5938	75.6198	87.0004	11.3806	5.74762	-380.59	1.01941	-76.6347	0.482638
784	TRUE	0.549814	449.699	449.715	0.0156	110.571	108.657	115.19	6.5326	2.85449	358.743	1.08541	-82.8292	0.461953
785	TRUE	0.714352	449.792	449.794	0.002	86.3783	84.6905	86.8013	2.11079	0.80963	1007.05	1.06233	-77.3386	0.530389
786	TRUE	0.471726	449.965	449.973	0.0072	84.9577	80.0576	86.8956	6.83804	2.6782	-963.388	1.0025	-78.9518	0.452419
787	TRUE	0.732916	450.435	450.438	0.0028	81.1168	80.9906	81.5027	0.512113	0.181149	146.671	1.03925	-69.5562	0.618127
788	TRUE	0.873285	450.532	450.54	0.008	75.0147	74.8202	75.0147	0.194555	0.0632098	12.8464	1.0025	-75.6031	0.540788
789	TRUE	0.71638	450.682	450.693	0.0112	77.3841	73.0698	79.7346	6.66474	2.99787	649.981	1.07242	-72.9557	0.534588
790	TRUE	0.967778	450.786	450.792	0.006	71.2234	69.6552	72.9736	3.3184	1.14497	-540.559	1.03425	-69.7834	0.663493
791	TRUE	0.460219	450.922	450.947	0.0248	69.3025	68.9323	78.8141	9.88176	4.97592	-401.249	1.00093	-69.214	0.693732
792	TRUE	0.454523	451.188	451.265	0.0776	65.9583	63.9439	77.3139	13.3701	4.53078	-162.71	1.00372	-74.3384	0.440041
793	TRUE	0.993136	451.356	451.37	0.014	68.1404	65.6912	70.1851	4.4939	2.25086	-327.919	1.00396	-73.9967	0.596821
794	TRUE	0.641039	451.48	451.508	0.028	65.4027	42.8754	68.0935	25.2181	11.9052	1051.1	1.26601	-75.8603	0.493129
795	TRUE	0.98139	451.624	451.633	0.0088	78.1911	74.7853	81.0124	6.22708	2.06071	-708.657	1.19191	-74.1004	0.581479
796	TRUE	0.915021	451.758	451.826	0.0676	65.9599	65.7213	72.4221	6.70079	2.97521	-87.4618	1.0097	-72.1216	0.535288
797	TRUE	0.899264	452.043	452.046	0.0032	69.3861	68.7329	69.9798	1.24688	0.427647	-389.651	1.00272	-74.6175	0.604008
798	TRUE	0.626234	452.496	452.503	0.0076	66.8109	62.9327	68.0291	5.09634	1.68986	-667.183	1.00475	-74.9757	0.530011
799	TRUE	0.361656	452.604	452.606	0.002	73.6237	73.5614	73.7217	0.160314	0.0686229	-62.9803	1.02386	-66.7573	0.757384
800	TRUE	0.66553	452.784	452.794	0.0096	93.6981	91.3686	97.8633	6.49474	2.49007	214.323	1.82112	-82.7545	0.405017
801	TRUE	0.377866	452.885	452.887	0.002	86.5953	84.961	87.045	2.08408	0.810159	-998.142	1.14382	-73.707	0.587486
802	TRUE	0.961036	453.243	453.823	0.58	80.1395	75.3336	87.2733	11.9397	2.66395	-5.38604	2.56864	-73.2654	0.483706
803	TRUE	0.829815	453.596	453.622	0.0264	80.9471	76.744	82.5189	5.7749	2.42748	-205.846	1.13908	-75.7678	0.639749
804	TRUE	0.497027	453.702	453.716	0.014	82.8823	82.0836	86.4868	4.40312	1.38181	197.588	1.15154	-72.2792	0.638918
805	TRUE	0.908213	453.827	453.829	0.002	81.8851	81.8851	81.8851	1.42109e-14	4.6998e-15	2.43964e-12	1	-57.8145	0.832154
806	TRUE	0.818781	453.901	453.905	0.004	88.7209	87.3479	89.8268	2.47892	0.713986	520.884	1.05725	-76.9681	0.484166
807	TRUE	0.668118	454.274	454.276	0.002	85.2342	84.9181	85.5237	0.605629	0.218335	290.727	1.00254	-71.7217	0.677648
808	TRUE	0.467754	454.565	454.577	0.0128	82.6636	82.1517	89.1662	7.01459	3.244	616.38	1.08077	-73.1547	0.598585
809	TRUE	0.621636	455.552	455.554	0.002	83.1711	81.7817	84.89	3.1083	1.34809	1759.63	1.03613	-81.1248	0.499672
810	TRUE	0.538943	458.181	458.183	0.0016	86.3876	85.5326	86.5479	1.01532	0.428059	623.441	1.08105	-78.999	0.49689
811	TRUE	0.636698	458.371	458.373	0.0024	111.274	111.007	111.408	0.400784	0.146947	166.993	1.00302	-78.3278	0.481119
812	TRUE	0.393237	458.612	458.628	0.0164	70.435	67.584	77.7602	10.1763	2.87885	162.562	1.35786	-73.5835	0.5448
813	TRUE	0.954657	458.763	458.775	0.0116	72.5039	71.2437	79.4857	8.24202	3.77938	-698.648	1.00128	-80.0802	0.496724
814	TRUE	0.663479	458.892	458.908	0.016	76.5829	70.7789	79.8424	9.06352	4.02101	535.564	1.40104	-73.0869	0.4902
815	TRUE	0.59821	459.096	459.1	0.004	76.3724	76.0755	77.0255	0.950006	0.300387	218.778	1.01613	-78.1351	0.449293
816	TRUE	0.987523	459.222	459.235	0.0124	66.4998	64.539	66.6935	2.15453	0.765367	-134.954	1.0898	-69.4172	0.58412
817	TRUE	0.938807	459.413	459.415	0.002	76.0803	76.0803	76.0803	1.42109e-14	8.25576e-15	1.86479e-12	1	-65.8041	0.637712
818	TRUE	0.676704	459.647	459.675	0.028	80.1308	77.7613	82.2874	4.52608	1.07036	-56.9951	1.07349	-74.2681	0.583819
819	TRUE	0.963259	459.996	459.999	0.0036	82.4086	81.5299	82.4478	0.917902	0.439631	256.056	1.02255	-74.5312	0.570876
820	TRUE	0.430202	460.592	460.594	0.0016	81.3883	81.1656	81.789	0.623441	0.249933	389.651	1.00816	-79.814	0.483261
821	TRUE	0.985303	461.272	461.324	0.052	70.7549	67.4602	71.4674	4.0072	1.36557	-67.9842	1.01217	-75.2773	0.483722
822	TRUE	0.795473	461.425	461.481	0.056	72.7429	68.1019	75.6903	7.58845	2.43633	-12.9874	1.06616	-77.1371	0.501821
823	TRUE	0.961287	461.759	461.799	0.04	66.6171	66.353	77.4173	11.0643	5.28766	-283.457	1.03503	-69.1671	0.550164
824	TRUE	0.923619	462.322	462.326	0.004	77.4983	77.085	77.7834	0.698385	0.281818	-185.257	1.01113	-78.5882	0.49019
825	TRUE	0.495177	462.841	462.848	0.0072	84.4471	81.3373	86.8666	5.52933	1.84098	-812.049	1.01629	-75.5726	0.589519
826	TRUE	0.533046	463.343	463.355	0.012	71.8394	68.5286	72.6214	4.09285	1.88762	-335.565	1.00622	-78.6283	0.487079
827	TRUE	0.385059	463.663	463.666	0.0028	44.4519	44.3312	44.7146	0.383367	0.153206	108.46	1.01794	-82.635	0.394657
828	TRUE	0.771598	463.888	463.899	0.0104	71.8372	69.2254	72.5771	3.35173	1.23147	-303.547	1.00593	-71.4591	0.65948
829	TRUE	0.675322	464.001	464.01	0.0084	69.4673	68.5396	70.1872	1.64767	0.538065	-205.999	1.006	-67.7914	0.720046
830	TRUE	0.964641	464.1	464.108	0.0084	69.5366	66.9093	72.5967	5.68743	1.8736	-683.137	1.00216	-80.475	0.496521
831	TRUE	0.331609	464.181	464.196	0.0152	73.5489	73.4264	73.9574	0.530926	0.176219	-19.4341	1.01389	-71.6103	0.641973
832	TRUE	0.746721	464.401	464.406	0.0052	69.3852	68.732	70.6774	1.94541	0.699854	-391.452	1.00389	-75.7915	0.584548
833	TRUE	0.891472	464.791	464.794	0.0028	81.4326	81.3662	81.7465	0.380297	0.137745	-109.423	1.01862	-75.8108	0.53628
834	TRUE	0.324475	464.952	464.965	0.0128	69.1125	68.8359	70.1518	1.31583	0.635007	-94.1738	1.00459	-74.8023	0.573484
835	TRUE	0.460968	465.129	465.133	0.0044	77.2045	76.4296	79.3189	2.88923	1.05191	619.927	1.20421	-73.6914	0.648946
836	TRUE	0.697666	465.755	465.759	0.0036	70.1576	70.1279	70.3951	0.267189	0.0806379	44.5315	1.01162	-72.2162	0.643942
837	TRUE	0.984998	466.148	466.293	0.145	70.7836	67.4892	72.2448	4.75566	1.71963	-9.85782	2.1402	-67.9427	0.465072
838	TRUE	0.528892	466.383	466.388	0.0052	91.4043	91.2914	91.5614	0.269913	0.106926	-35.7744	1.00602	-78.688	0.529293
839	TRUE	0.630022	467.809	467.812	0.0032	86.0627	84.5857	87.1685	2.58283	0.939485	-853.521	1.00833	-83.0256	0.422247
840	TRUE	0.967872	468.012	468.347	0.335	75.1026	68.927	82.3907	13.4637	3.87446	-18.9337	2.18936	-76.0142	0.414627
841	TRUE	0.530035	468.341	468.343	0.0016	73.6828	73.5582	73.8075	0.249377	0.0985747	-155.86	1	-72.2565	0.583645
842	TRUE	0.468783	468.471	468.474	0.0032	82.7925	80.2988	84.6109	4.31214	1.73706	1557.06	1.04176	-63.8446	0.78193
843	TRUE	0.991391	468.599	468.603	0.004	68.9151	67.5607	70.3602	2.79948	1.06956	-762.956	1.01816	-72.5264	0.58838
844	TRUE	0.457671	468.841	468.846	0.0044	84.7014	78.6136	85.3869	6.7733	2.43213	1343.68	1.2715	-72.8057	0.568464
845	TRUE	0.881439	469.016	469.028	0.0116	86.7026	84.1696	86.7646	2.59496	0.893622	194.777	1.04493	-72.7095	0.642055
846	TRUE	0.727923	469.111	469.118	0.0064	74.0861	72.1784	74.1893	2.01086	1.02118	319.306	1.00428	-69.8477	0.707725
847	TRUE	0.542991	469.433	469.481	0.048	75.4234	67.0811	77.5683	10.4873	3.33277	-185.823	1.0643	-63.7936	0.77006
848	TRUE	0.871195	469.554	469.557	0.0028	82.9595	80.9779	85.7427	4.76487	1.69652	1722.95	1.00365	-78.685	0.511074
849	TRUE	0.230054	470.009	470.03	0.0208	109.892	107.7	115.332	7.6318	3.35326	325.207	1.03782	-81.5974	0.445733
850	TRUE	0.995859	470.11	470.116	0.0056	67.3619	64.8447	68.0322	3.18755	0.994836	-566.363	1.00284	-63.857	0.800509
851	TRUE	0.675243	470.241	470.245	0.004	73.0309	71.7766	73.9215	2.14494	0.837178	-612.646	1.07928	-68.1589	0.662311
852	TRUE	0.891944	470.411	470.414	0.0024	68.8095	67.2732	70.2123	2.93908	1.05855	-1224.62	1.00028	-62.3418	0.84167
853	TRUE	0.515241	470.499	470.519	0.0208	74.2067	72.7594	75.8971	3.13767	1.11025	-124.436	1.05554	-68.307	0.697597
854	TRUE	0.444305	470.602	470.612	0.01	72.5064	72.0477	82.363	10.3153	5.3671	-1040.08	1.0033	-69.7946	0.638565
855	TRUE	0.90476	470.677	470.728	0.0512	65.2751	64.8248	69.8157	4.99084	2.42599	-93.0385	1.00247	-59.6043	0.834765
856	TRUE	0.831921	470.829	470.832	0.0024	74.4822	74.2819	75.217	0.935162	0.354547	-389.651	1.03377	-54.3042	0.791291
857	TRUE	0.785493	470.952	470.954	0.0024	75.0777	74.6101	75.3449	0.73477	0.267807	-306.154	1.00557	-61.1714	0.739755
858	TRUE	0.938611	471.032	471.045	0.0128	80.521	73.9879	89.844	15.8561	7.26803	-1330.82	1.47504	-68.4682	0.6504
859	TRUE	0.968391	471.153	471.203	0.0504	68.7163	67.7779	69.9089	2.13106	0.77047	23.9863	1.01806	-58.5818	0.78219
860	TRUE	0.884644	471.593	471.597	0.0032	70.1021	69.6716	71.2599	1.58829	0.573914	-505.618	1.03788	-61.2605	0.805931
861	TRUE	0.972869	471.831	471.847	0.0156	74.0796	72.5878	76.4115	3.82369	1.01783	-11.2014	1.21376	-59.054	0.850394
862	TRUE	0.904269	472.011	472.024	0.0132	68.6998	44.9689	70.2214	25.2526	11.0423	1921.91	1.16266	-77.5852	0.454965
863	TRUE	0.416849	472.109	472.113	0.004	73.2395	71.3988	79.6817	8.28286	2.65719	-1863.07	1.1244	-68.2936	0.729945
864	TRUE	0.913025	472.246	472.249	0.0024	69.0225	68.4213	70.2916	1.87032	0.68756	-779.302	1.02172	-68.2228	0.738336
865	TRUE	0.550178	472.31	472.311	0.0016	78.9361	78.6867	79.0074	0.320627	0.129065	155.86	1.04572	-66.6358	0.732139
866	TRUE	0.753793	472.347	472.352	0.0056	70.5203	70.4981	70.8873	0.389199	0.131548	-60.3086	1.00503	-64.0203	0.780784
867	TRUE	0.726829	472.488	472.496	0.0072	70.4128	68.9458	76.9313	7.98556	3.3751	-1138.49	1.0036	-72.8316	0.614761
868	TRUE	0.685061	472.58	472.601	0.0216	50.3304	49.2967	70.8807	21.5841	10.7396	1069.5	1.13731	-69.8688	0.599586
869	TRUE	0.706879	472.671	472.675	0.0036	80.7743	79.3271	81.9618	2.63478	0.979062	802.917	1.01467	-66.7143	0.741802
870	TRUE	0.46563	472.783	472.787	0.0044	75.7424	74.5029	78.4291	3.9262	1.30009	-880.25	1.02911	-58.6158	0.806866
871	TRUE	0.701156	472.856	472.858	0.002	76.2831	75.8066	78.0866	2.28001	0.871843	998.142	1.2891	-73.7227	0.500634
872	TRUE	0.656573	472.986	472.99	0.0036	63.4062	61.9812	64.705	2.72385	0.949573	-783.125	1.00215	-78.8424	0.492096
873	TRUE	0.604485	473.1	473.102	0.0016	70.2116	69.8643	70.7371	0.872818	0.347517	-545.511	1.00577	-64.5185	0.730344
874	TRUE	0.597771	473.178	473.191	0.0132	89.7993	89.0622	99.1718	10.1096	4.18367	794.908	1.00849	-75.5339	0.602025
875	TRUE	0.885267	473.318	473.32	0.0016	73.5379	73.4488	74.1168	0.667973	0.276311	-389.651	1.07279	-63.7395	0.681487
876	TRUE	0.835253	473.543	473.544	0.0016	70.4939	70.2712	70.8947	0.623441	0.249933	-389.651	1.00816	-66.9346	0.634978
877	TRUE	0.727853	473.84	473.849	0.0088	68.4363	67.5457	70.4625	2.91682	1.0016	-355.218	1.05311	-74.1024	0.414281
878	TRUE	0.639147	474.188	474.194	0.0052	69.1552	68.0513	69.9726	1.92129	0.585657	-343.661	1.01091	-73.4632	0.595778
879	TRUE	0.94507	474.342	474.344	0.0028	48.7293	48.7293	48.7293	0	4.24631e-15	8.75942e-14	1	-70.4813	0.454814
880	TRUE	0.853397	474.577	474.613	0.0368	51.7118	49.4471	52.1554	2.70836	1.13816	-71.93	1.00783	-66.6644	0.448594
881	TRUE	0.928552	474.949	474.95	0.0016	70.6481	70.4254	71.0488	0.623441	0.249933	-389.651	1.00816	-76.0544	0.552377
882	TRUE	0.983692	475.756	475.786	0.03	75.1307	70.0062	87.5575	17.5513	6.79258	-589.151	1.00001	-67.1063	0.534817
883	TRUE	0.734661	475.603	475.609	0.0052	75.3373	73.3211	82.6479	9.32676	3.19897	-1863.6	1.09342	-75.3375	0.58813
884	TRUE	0.825413	488.936	488.939	0.0036	82.9791	80.901	85.087	4.18596	1.30666	1071.46	1.0147	-78.4088	0.516793
885	TRUE	0.743971	498.613	498.638	0.0248	43.5303	42.8575	70.8109	27.9534	12.873	1142.32	1.0497	-69.587	0.594647
886	TRUE	0.541251	498.828	498.835	0.0076	80.7074	80.2793	87.857	7.57766	3.60634	-1011.49	1.01639	-75.0403	0.592614
887	TRUE	0.791293	498.962	498.974	0.012	73.2645	70.1823	73.6685	3.48617	1.70869	-289.804	1.00023	-80.1008	0.495135
888	TRUE	0.955727	499.146	499.156	0.0096	76.5898	76.3283	78.2004	1.87205	0.621959	164.985	1.03377	-69.6253	0.707864
889	TRUE	0.647454	499.308	499.347	0.0384	81.5251	80.947	86.7291	5.78207	1.82888	-34.7432	1.08561	-75.0729	0.446678
890	TRUE	0.666693	500.5	500.505	0.0052	81.5962	78.2458	87.2402	8.9944	3.82024	-2080.35	1.06002	-75.9155	0.602471
891	TRUE	0.994174	500.659	500.708	0.0496	70.4451	70.1016	82.3515	12.2499	5.36446	238.881	1.07638	-68.9205	0.60095
892	TRUE	0.99326	500.897	500.899	0.002	67.7942	67.4646	68.1237	0.659067	0.266714	-353.708	1.00734	-63.8029	0.649473
893	TRUE	0.517766	501.454	501.457	0.0032	84.4378	79.9221	85.1458	5.22373	2.23569	-1678.39	1.0214	-77.0713	0.595197
894	TRUE	0.480668	501.972	501.979	0.0064	85.3097	82.0639	85.5419	3.47795	1.65159	-563.449	1.00957	-76.045	0.525178
895	TRUE	0.662021	502.078	502.11	0.032	76.7295	76.1315	77.1144	0.982905	0.32253	7.1345	1.01273	-79.8653	0.439095
896	TRUE	0.553165	502.18	502.188	0.0084	69.976	69.8944	70.2729	0.378518	0.148255	28.5813	1.01787	-66.7218	0.711284
897	TRUE	0.94386	502.456	502.504	0.048	71.9489	65.2989	85.8873	20.5884	5.66024	213.993	5.45204	-92.3821	0.212235
898	TRUE	0.670596	503.376	503.382	0.0056	75.053	74.4253	75.0862	0.660844	0.281145	-115.497	1.00827	-77.1114	0.521663
899	TRUE	0.999136	503.462	503.474	0.0128	78.2269	73.4797	80.0784	6.59872	2.45127	519.6	1.0096	-76.2879	0.598288
900	TRUE	0.890403	503.567	503.569	0.0016	87.0305	86.6297	87.2531	0.623441	0.249933	389.651	1.00816	-79.2153	0.498958
901	TRUE	0.467371	506.221	506.267	0.0464	87.0929	76.4498	95.1382	18.6884	4.6488	72.0881	3.03784	-91.5494	0.226925
902	TRUE	0.914626	506.332	506.374	0.0416	83.8752	80.8239	86.6041	5.78019	2.6578	-117.22	1.03291	-78.5928	0.428679
903	TRUE	0.863279	506.561	506.564	0.0028	81.5504	78.2031	84.2297	6.0266	2.2147	-2251.32	1.00267	-80.3823	0.512956
904	TRUE	0.776452	506.652	506.657	0.0056	79.0125	76.3376	81.9932	5.65561	2.12541	886.558	1.02929	-71.0925	0.654679
905	TRUE	0.437501	508.17	508.172	0.002	86.9387	86.4755	87.099	0.623441	0.243171	311.721	1.01894	-75.7597	0.50813
906	TRUE	0.54719	521.229	521.236	0.0068	80.8696	78.5808	82.3119	3.73114	1.44402	546.983	1.01333	-69.7677	0.645809
907	TRUE	0.839285	525.594	526.029	0.435	84.3213	35.7934	105.804	70.0107	15.7328	-49.5737	12.3378	-89.5512	0.21605
908	TRUE	0.919441	526.473	526.525	0.052	80.6266	69.2859	91.5145	22.2287	4.56548	116.225	4.08187	-94.0529	0.208129
909	TRUE	0.954484	526.785	526.81	0.025	102.914	74.8463	109.15	34.304	13.4472	-1321.41	1.08276	-75.1126	0.515031
910	TRUE	0.393916	526.696	526.698	0.0024	70.6883	69.6864	71.6235	1.93712	0.697582	-807.134	1.00019	-74.3097	0.639284
911	TRUE	0.731571	528.745	528.788	0.0432	79.2589	77.3367	84.241	6.90433	2.28928	136.553	1.01914	-83.8407	0.417904
912	TRUE	0.632388	530.628	530.635	0.0064	67.8748	58.9427	77.236	18.2932	6.69577	-2880.62	1.10805	-71.1911	0.548047
913	TRUE	0.534075	530.878	530.88	0.002	63.9653	63.3642	65.4571	2.09298	0.848799	-1082.12	1.10292	-80.3773	0.505919
914	TRUE	0.526769	531.414	531.443	0.0292	77.8545	75.148	81.6345	6.48652	2.16029	-199.22	1.0156	-80.0319	0.405326
915	TRUE	0.93073	531.617	531.624	0.0068	79.3686	76.3256	83.247	6.92135	2.38556	-1089	1.01289	-74.2761	0.500728
916	TRUE	0.975296	532.004	532.009	0.0052	73.3663	72.9237	74.2836	1.35984	0.592838	258.442	1.00328	-66.0912	0.768816
917	TRUE	0.335165	552.308	552.31	0.002	75.2605	74.9577	75.3585	0.400784	0.153333	-176.854	1.03234	-69.7949	0.560335
918	TRUE	0.466521	553.206	553.217	0.0108	70.9838	70.6691	72.117	1.44793	0.526172	127.612	1.01854	-73.6496	0.537884
919	TRUE	0.960849	553.352	553.358	0.0056	79.4717	72.5268	81.4244	8.89763	4.31716	-1562.71	1.00576	-75.9032	0.577436
920	TRUE	0.553728	553.556	553.559	0.0036	82.629	79.6737	93.3369	13.6632	4.89836	-3875.65	1.00706	-79.3025	0.506954
921	TRUE	0.417846	553.681	553.704	0.0224	67.3679	66.6997	71.0324	4.33266	1.90164	207.333	1.01062	-68.7461	0.601041
922	TRUE	0.482008	553.796	553.798	0.0024	73.656	73.0993	75.5485	2.44923	0.867127	-695.805	1.55187	-64.9347	0.76342
					0.0207202
