# Supplementary material for: Bazedoxifene reverses sexually dimorphic autistic-like abnormalities in biallelic MDGA1-mutant mice
Source: EMBO Mol Med. 2026 Mar 20;18(4):1358–98. doi: 10.1038/s44321-026-00402-y (PMC13084050; doi:10.1038/s44321-026-00402-y)
Supplement: Supplementary file 20 — Source data Fig. 7 [file 44321_2026_402_MOESM20_ESM.zip › Panel I and J/Batch4/WT_sham_251.xlsx]

## Sheet: Sheet1
ID	Accepted	Score	Begin Time (s)	End Time (s)	Call Length (s)	Principal Frequency (kHz)	Low Freq (kHz)	High Freq (kHz)	Delta Freq (kHz)	Frequency Standard Deviation (kHz)	Slope (kHz/s)	Sinuosity	Mean Power (dB/Hz)	Tonality
1	TRUE	0.440132	3.41955	3.42155	0.002	71.7534	71.4506	71.8514	0.400784	0.153333	-176.854	1.03234	-75.729	0.569936
2	TRUE	0.432787	4.01075	4.01515	0.0044	77.5735	74.3153	79.5032	5.18792	1.6845	1150.01	1.02805	-74.7084	0.604458
3	TRUE	0.959885	4.37233	4.38193	0.0096	83.5009	81.8414	84.6335	2.79209	0.731208	261.703	1.01534	-78.7977	0.433281
4	TRUE	0.740216	4.63233	4.71713	0.0848	86.1857	54.1972	123.073	68.8754	19.4905	-88.4502	12.5051	-92.0197	0.201844
5	TRUE	0.868953	5.16471	5.16871	0.004	76.8824	75.5097	77.8488	2.33911	0.748271	-552.374	1.01327	-70.7974	0.554904
6	TRUE	0.89254	5.30031	5.30191	0.0016	83.2605	83.0111	83.3318	0.320627	0.129065	155.86	1.04572	-77.6259	0.488561
7	TRUE	0.461464	5.38111	5.38711	0.006	74.1388	71.4826	74.7399	3.25735	1.17868	468.216	1.27445	-82.8655	0.407302
8	TRUE	0.76474	5.55671	5.59471	0.038	67.454	59.3018	77.7852	18.4834	5.24241	450.759	1.08103	-77.2999	0.438008
9	TRUE	0.731566	5.67631	5.71591	0.0396	73.3215	68.3021	78.0502	9.7481	3.53963	207.144	1.15963	-74.3737	0.492502
10	TRUE	0.711372	5.82951	5.84631	0.0168	84.1212	83.4827	84.6986	1.2158	0.480653	47.0555	1.02729	-81.298	0.43544
11	TRUE	0.455111	5.99231	6.00831	0.016	73.1955	65.6968	79.4868	13.79	6.69573	-887.803	1.0027	-80.3452	0.438536
12	TRUE	0.766433	6.1207	6.1411	0.0204	65.8318	60.6752	67.0596	6.38442	2.28293	284.699	1.10453	-74.7001	0.541869
13	TRUE	0.965386	6.2639	6.2671	0.0032	66.8871	65.8257	67.1023	1.27657	0.45842	-389.651	1.0494	-69.7106	0.592588
14	TRUE	0.961741	6.3907	6.4039	0.0132	76.3005	75.8552	80.1912	4.33601	1.37338	347.894	1.0313	-74.3524	0.543852
15	TRUE	0.775214	6.8471	6.8539	0.0068	103.274	102.949	103.766	0.816591	0.315559	-68.5949	1.02956	-74.1351	0.585098
16	TRUE	0.612366	6.9603	6.9623	0.002	65.7289	64.9764	65.8759	0.899537	0.348391	425.594	1.05785	-77.7462	0.598468
17	TRUE	0.942949	7.13748	7.13948	0.002	77.5083	77.2055	77.6063	0.400784	0.153333	176.854	1.03234	-70.589	0.475055
18	TRUE	0.694518	7.35668	7.37108	0.0144	58.2422	54.1422	60.6659	6.52374	2.26575	457.739	1.03963	-80.8242	0.486412
19	TRUE	0.990969	8.19666	8.24906	0.0524	79.5123	66.1961	88.2025	22.0064	5.83255	233.508	1.36315	-80.756	0.403857
20	TRUE	0.579453	8.33146	8.33746	0.006	75.7173	73.234	78.7051	5.47104	2.51978	993.92	1.01422	-80.6206	0.4787
21	TRUE	0.483352	8.48346	8.48666	0.0032	67.0855	66.5808	67.3824	0.801568	0.25576	40.2021	1.2082	-73.5477	0.497955
22	TRUE	0.979801	8.65146	8.79066	0.1392	76.5155	57.4708	104.541	47.0698	12.9214	-106.237	6.6557	-88.7745	0.228646
23	TRUE	0.551306	8.80506	9.11386	0.3088	77.9083	35.6034	120.273	84.6693	14.7545	-2.77781	12.7458	-92.7907	0.193724
24	TRUE	0.857838	9.34104	9.34384	0.0028	78.5315	78.0936	79.3702	1.27657	0.460996	-462.987	1.0132	-77.2134	0.487894
25	TRUE	0.587031	9.44144	9.44544	0.004	81.4476	81.2024	82.2378	1.03536	0.325504	68.0034	1.17698	-78.5045	0.492904
26	TRUE	0.542014	10.4078	10.4122	0.0044	84.8822	80.364	85.507	5.143	2.49386	1183.02	1.00394	-82.1689	0.435122
27	TRUE	0.547927	10.6742	10.6758	0.0016	110.42	110.064	111.667	1.60314	0.645323	-779.302	1.38617	-79.3416	0.51462
28	TRUE	0.839061	10.773	10.7746	0.0016	118.733	117.628	119.125	1.49626	0.614471	-935.162	1.03875	-73.5184	0.613911
29	TRUE	0.853906	10.857	10.8754	0.0184	73.7637	72.064	76.1946	4.13059	1.23184	170.51	1.11508	-64.3446	0.78915
30	TRUE	0.695747	10.9034	10.905	0.0016	106.035	105.848	107.344	1.49626	0.615599	857.232	1.163	-69.9035	0.740148
31	TRUE	0.972483	11.0038	11.0106	0.0068	95.5864	80.003	99.1143	19.1113	7.50424	-2818.89	1.00003	-71.8895	0.656891
32	TRUE	0.937244	11.705	11.7226	0.0176	69.3543	65.8207	69.8144	3.99376	1.06711	115.321	1.12442	-68.4327	0.598739
33	TRUE	0.424192	11.8026	11.8134	0.0108	66.622	66.2647	69.7534	3.4887	1.70015	-323.455	1.00007	-67.0163	0.707289
34	TRUE	0.79702	11.9318	11.9466	0.0148	68.039	67.7803	68.4827	0.702383	0.302238	37.041	1.00526	-68.4824	0.689353
35	TRUE	0.963355	12.0518	12.0554	0.0036	71.821	71.6355	72.0363	0.400784	0.146412	-68.1467	1.04275	-63.7935	0.69945
36	TRUE	0.464204	12.1618	12.2262	0.0644	68.2839	67.6639	68.9756	1.31177	0.526144	-11.9985	1.01235	-68.1851	0.647202
37	TRUE	0.618155	12.3034	12.3118	0.0084	67.5907	67.3909	67.8939	0.502994	0.15945	-37.6532	1.00803	-67.6294	0.7016
38	TRUE	0.989644	12.3974	12.3998	0.0024	72.3874	72.187	72.7882	0.601176	0.22042	250.49	1.00609	-71.367	0.666493
39	TRUE	0.962475	12.487	12.4886	0.0016	79.1416	78.9189	79.5424	0.623441	0.249933	389.651	1.00816	-76.0389	0.568595
40	TRUE	0.452748	12.905	12.9102	0.0052	72.231	69.835	72.3965	2.5615	1.06757	-513.216	1.06782	-73.5139	0.530206
41	TRUE	0.505289	13.029	13.0358	0.0068	70.8647	69.6174	70.9684	1.351	0.534719	209.079	1.01107	-73.916	0.532439
42	TRUE	0.985509	13.6318	13.6734	0.0416	77.8913	64.6515	107.061	42.4092	14.1511	653.842	1.91281	-76.0009	0.434939
43	TRUE	0.540923	13.787	13.7886	0.0016	81.9738	81.6977	82.0718	0.374065	0.153618	233.791	1.01068	-76.9393	0.471976
44	TRUE	0.452453	13.8978	13.9522	0.0544	71.737	54.1025	88.8965	34.794	7.60317	-164.711	7.11129	-88.8637	0.232979
45	TRUE	0.288175	14.0182	14.0322	0.014	80.5203	77.7198	80.532	2.81215	0.61895	111.096	1.04546	-79.5661	0.406753
46	TRUE	0.419852	14.1218	14.1254	0.0036	77.5818	77.322	77.9306	0.608598	0.179843	142.366	1.01232	-78.321	0.453487
47	TRUE	0.590647	14.4454	14.4482	0.0028	80.0242	79.7199	80.989	1.26915	0.466001	454.151	1.03992	-67.895	0.719504
48	TRUE	0.414444	14.5562	14.5682	0.012	66.2605	64.4839	68.2869	3.80296	1.60673	-277.33	1.03742	-74.3196	0.638191
49	TRUE	0.970766	14.6822	14.6862	0.004	69.5814	68.6759	70.6056	1.9297	0.697106	-523.245	1.00886	-71.3348	0.652154
50	TRUE	0.781717	14.8578	14.8802	0.0224	76.1143	72.983	78.3745	5.39147	1.81822	-169.168	1.06495	-74.2259	0.537811
51	TRUE	0.777391	14.9802	14.9818	0.0016	103.181	103.012	104.188	1.17563	0.490049	701.372	1.10925	-71.3704	0.600987
52	TRUE	0.315472	15.1441	15.1969	0.0528	84.8603	71.3227	93.9744	22.6517	4.50516	84.2051	3.89885	-92.8159	0.224045
53	TRUE	0.629429	15.3349	15.3453	0.0104	67.4481	65.5823	68.7454	3.16314	1.14348	-321.422	1.01583	-75.3112	0.595459
54	TRUE	0.48764	15.4825	15.4841	0.0016	68.7274	68.4513	68.8253	0.374065	0.153618	-233.791	1.01068	-73.6232	0.547549
55	TRUE	0.512833	17.1241	17.1441	0.02	67.3767	66.7168	68.1508	1.43397	0.389625	34.5871	1.01898	-76.1723	0.595724
56	TRUE	0.309836	17.2433	17.2461	0.0028	70.8462	70.6755	71.5364	0.860943	0.296107	-204.986	1.12694	-73.5794	0.547972
57	TRUE	0.506502	17.3261	17.3281	0.002	76.4833	75.2097	77.1513	1.94157	0.777693	1019.14	1.02914	-82.6904	0.510841
58	TRUE	0.704303	17.4441	17.4473	0.0032	77.8749	77.5409	77.9566	0.415628	0.146357	-115.968	1.01517	-60.2581	0.778152
59	TRUE	0.701832	17.5573	17.5653	0.008	69.1163	68.8035	71.9885	3.18508	1.37881	-485.351	1.03985	-79.0108	0.549364
60	TRUE	0.59751	17.6977	17.7005	0.0028	75.4744	75.1775	75.7713	0.593754	0.201156	-204.986	1.00077	-67.7755	0.663984
61	TRUE	0.624776	17.9049	17.9329	0.028	54.5738	53.9116	54.8896	0.977996	0.25728	14.7454	1.00931	-72.4082	0.489302
62	TRUE	0.515289	18.0349	18.0409	0.006	77.563	75.5126	84.6099	9.09729	3.66011	1534.76	1.00091	-81.2968	0.478559
63	TRUE	0.913615	18.2341	18.2689	0.0348	80.7788	78.2058	89.2672	11.0614	4.47367	225.372	1.26069	-84.1951	0.411334
64	TRUE	0.285554	18.2673	18.3201	0.0528	68.753	56.5068	77.0359	20.529	4.75306	130.441	3.80883	-92.6514	0.21756
65	TRUE	0.995209	18.4717	18.5029	0.0312	79.4707	63.9106	79.8976	15.9869	7.00944	510.766	1.02512	-75.3429	0.537124
66	TRUE	0.42947	18.6209	18.6425	0.0216	66.9889	66.8701	68.4876	1.61745	0.539212	-88.79	1.0084	-67.7367	0.526397
67	TRUE	0.962219	18.8037	18.8061	0.0024	55.8724	55.7388	56.1396	0.400784	0.146947	-166.993	1.00302	-73.875	0.477042
68	TRUE	0.499425	18.9125	18.9185	0.006	97.52	97.2168	97.6062	0.3894	0.134885	-9.53584	1.02218	-74.2498	0.453137
69	TRUE	0.718724	19.1225	19.1305	0.008	58.4162	57.4247	64.822	7.39738	3.21709	-930.639	1.00038	-63.7422	0.764911
70	TRUE	0.932757	19.2721	19.2941	0.022	66.3805	65.7602	67.3783	1.61817	0.47748	13.4378	1.02028	-59.1025	0.774023
71	TRUE	0.942623	19.5157	19.5181	0.0024	82.0369	78.697	83.7068	5.0098	1.83683	-2087.42	1.00947	-67.5153	0.688036
72	TRUE	0.882995	19.6169	19.6197	0.0028	70.9129	70.1343	71.9766	1.84231	0.72306	646.882	1.00298	-55.8801	0.834093
73	TRUE	0.748379	19.7965	19.8085	0.012	65.3043	62.3795	65.5753	3.19586	1.45829	-273.079	1.00099	-63.3718	0.710523
74	TRUE	0.665231	19.9177	19.9193	0.0016	71.2666	71.0351	71.3646	0.329533	0.134335	77.9302	1.10407	-64.1528	0.780602
75	TRUE	0.892493	20.0345	20.0361	0.0016	71.8485	71.7505	72.1246	0.374065	0.153618	233.791	1.01068	-67.9793	0.648733
76	TRUE	0.839936	20.1228	20.13	0.0072	80.9021	75.4311	82.9625	7.53141	3.09985	1002.45	1.01386	-79.9332	0.520037
77	TRUE	0.65075	20.2528	20.2556	0.0028	74.5341	74.5341	74.5341	1.42109e-14	3.42348e-15	-7.65804e-13	1	-66.9179	0.728853
78	TRUE	0.920524	20.3676	20.3696	0.002	72.1072	72.1072	72.1072	2.84217e-14	1.10077e-14	-4.28837e-12	1	-67.0442	0.643676
79	TRUE	0.661863	20.5632	20.5728	0.0096	75.5732	73.9329	82.2223	8.28931	3.147	921.3	1.01046	-71.0169	0.655368
80	TRUE	0.99668	20.7232	20.7276	0.0044	60.1418	58.892	60.9873	2.0953	0.807703	-482.242	1.00145	-69.0931	0.588226
81	TRUE	0.580794	20.82	20.83	0.01	69.5153	68.5038	70.2056	1.7018	0.546949	99.1761	1.10333	-73.0599	0.491614
82	TRUE	0.432454	20.9952	20.9976	0.0024	69.581	68.4455	69.7443	1.29884	0.486575	500.98	1.10817	-71.4828	0.635808
83	TRUE	0.93609	21.2336	21.3712	0.1376	68.6458	68.058	77.8376	9.77962	4.04306	72.8559	1.00327	-64.3364	0.593927
84	TRUE	0.405708	21.3692	21.3708	0.0016	77.8469	77.7757	78.0963	0.320627	0.129065	-155.86	1.04572	-64.6757	0.771765
85	TRUE	0.800412	21.458	21.4792	0.0212	74.0373	72.9718	83.2406	10.2688	4.95652	-469.444	1.01464	-75.4889	0.594474
86	TRUE	0.938821	21.6852	21.6876	0.0024	81.7619	80.2256	83.6323	3.40666	1.2285	1419.44	1.00112	-75.8901	0.638197
87	TRUE	0.908687	21.9548	22.0296	0.0748	68.1061	66.207	70.0179	3.81087	1.13545	-29.4066	1.00969	-59.2251	0.770263
88	TRUE	0.372518	22.096	22.164	0.068	74.5364	68.3508	80.7594	12.4085	3.11796	-177.951	1.00488	-67.0917	0.648067
89	TRUE	0.981719	22.4394	22.9094	0.47	72.5272	70.1723	73.7009	3.52859	1.20473	4.98724	1.42707	-65.0228	0.679548
90	TRUE	0.899179	22.5804	22.5844	0.004	71.126	68.7232	71.9573	3.23412	0.977034	-733.278	1.04286	-62.4861	0.844414
91	TRUE	0.782049	22.676	22.6868	0.0108	75.7274	74.5241	77.0112	2.48706	0.806067	18.9159	1.15864	-58.8246	0.853094
92	TRUE	0.769576	22.8172	22.8208	0.0036	67.2739	66.3164	67.3035	0.987116	0.332467	-218.16	1.07115	-59.9597	0.804175
93	TRUE	0.99907	22.906	22.9092	0.0032	77.4629	76.4238	77.9325	1.50876	0.577784	461.957	1.00254	-66.3078	0.767171
94	TRUE	0.639678	23.0248	23.048	0.0232	75.6932	73.5358	77.6549	4.11917	1.8915	181.456	1.01336	-71.7955	0.647527
95	TRUE	0.989144	23.848	23.943	0.095	73.3555	71.1655	74.6619	3.49636	1.53256	30.7862	1.19695	-60.6067	0.693675
96	TRUE	0.803695	23.148	23.15	0.002	71.135	70.7698	72.7292	1.95939	0.762475	-935.162	1.11441	-69.9074	0.764708
97	TRUE	0.663837	23.2516	23.258	0.0064	84.1164	79.9429	85.7387	5.79573	2.41758	990.441	1.01772	-78.2929	0.531924
98	TRUE	0.375873	23.6644	23.6712	0.0068	68.206	67.4006	69.8115	2.41087	0.835714	-347.507	1.00245	-67.1358	0.766105
99	TRUE	0.561507	23.8416	23.8536	0.012	71.5733	70.2374	71.603	1.36563	0.34818	67.1863	1.04573	-57.7357	0.862009
100	TRUE	0.972634	23.9372	23.9512	0.014	71.7024	68.4673	75.3203	6.85308	2.52537	-542.242	1.01239	-60.5573	0.79214
101	TRUE	0.389281	25.0408	25.0424	0.0016	84.0001	83.7151	86.0396	2.32455	0.954991	1324.81	1.19269	-81.0643	0.502876
102	TRUE	0.560361	26.0272	26.0312	0.004	65.9095	65.8509	66.5481	0.697278	0.338337	-178.226	1.0026	-71.1096	0.482636
103	TRUE	0.929261	26.1275	26.1319	0.0044	70.0719	69.0997	72.1946	3.09494	1.28983	856.505	1.11116	-68.6768	0.721072
104	TRUE	0.698627	26.2295	26.2771	0.0476	67.0841	62.1496	70.5446	8.39497	2.58611	-175.202	1.00655	-72.6504	0.587988
105	TRUE	0.982464	26.4111	26.4779	0.0668	70.1446	68.9462	70.6028	1.65658	0.544796	7.14559	1.01065	-72.4353	0.524228
106	TRUE	0.962054	26.5755	26.6051	0.0296	61.5789	58.2405	69.7447	11.5042	4.33776	-423.437	1.02366	-74.3453	0.455331
107	TRUE	0.28349	27.0731	27.0787	0.0056	79.8584	78.6003	81.7621	3.16179	1.2044	525.067	1.00892	-77.9992	0.435254
108	TRUE	0.827126	27.1947	27.2099	0.0152	76.411	72.4123	90.6309	18.2186	7.77244	1242.1	1.0624	-81.5315	0.452489
109	TRUE	0.502292	28.4467	28.4487	0.002	69.334	68.5057	69.6279	1.12219	0.444486	-551.555	1.10143	-72.6719	0.638816
110	TRUE	0.923325	28.5635	28.5659	0.0024	73.4589	72.5905	73.5925	1.00196	0.375669	-389.651	1.07534	-73.053	0.55302
111	TRUE	0.520233	28.7431	28.7807	0.0376	70.7189	70.6691	77.5751	6.90597	1.80621	-84.131	1.03661	-75.6674	0.498716
112	TRUE	0.959322	28.8551	28.8607	0.0056	78.9059	77.6117	81.5375	3.92586	1.64749	831.756	1.05686	-76.7486	0.562298
113	TRUE	0.992485	28.9427	28.9463	0.0036	77.3521	76.3704	78.3338	1.96342	0.920427	582.719	1.00761	-79.4573	0.491578
114	TRUE	0.640933	29.1107	29.1243	0.0136	82.6457	72.8168	87.6756	14.8588	6.39506	-961.232	1.63584	-78.3764	0.496669
115	TRUE	0.761891	29.2111	29.2263	0.0152	80.4205	80.3881	102.225	21.837	9.75839	1487.57	1.02035	-76.9233	0.482776
116	TRUE	0.653102	29.3235	29.3351	0.0116	76.232	71.5854	77.197	5.61158	2.29973	-539.891	1.05749	-68.8791	0.701453
117	TRUE	0.550349	29.4535	29.4599	0.0064	75.938	69.431	78.4842	9.05323	3.92463	1409.96	1.01109	-66.1375	0.761883
118	TRUE	0.756851	29.7859	29.7875	0.0016	87.5953	86.7937	88.0406	1.24688	0.499865	-779.302	1.01315	-75.0104	0.588249
119	TRUE	0.397826	29.9063	29.9091	0.0028	73.7543	73.7543	73.7543	1.42109e-14	1.3428e-15	0	1	-66.3182	0.766744
120	TRUE	0.894225	30.0653	30.5703	0.505	77.4204	46.8329	113.04	66.2066	12.353	24.4762	9.60932	-89.7154	0.221771
121	TRUE	0.601394	30.5067	30.5087	0.002	74.6509	74.0452	75.2565	1.21126	0.436354	581.455	1.00442	-72.3128	0.695759
122	TRUE	0.990754	30.7031	31.0431	0.34	70.3414	68.7224	71.9634	3.24104	1.14687	-8.65462	1.01495	-67.896	0.603374
123	TRUE	0.342772	30.6027	30.6071	0.0044	74.7642	73.6212	75.5138	1.89259	0.691203	470.877	1.03456	-69.0459	0.725237
124	TRUE	0.982972	30.6955	30.7071	0.0116	70.652	68.6561	73.0961	4.43998	1.69437	382.659	1.03686	-66.0119	0.77442
125	TRUE	0.289348	30.9231	30.9307	0.0076	83.7925	71.5334	84.7746	13.2412	5.89639	1800.25	1.0077	-80.7412	0.499493
126	TRUE	0.837609	31.0339	31.0387	0.0048	69.1167	68.5753	70.0198	1.44455	0.522555	-323.808	1.00586	-66.9428	0.770002
127	TRUE	0.656927	31.1126	31.1266	0.014	82.9856	74.08	84.1782	10.0983	2.61129	538.68	1.07885	-82.1277	0.408995
128	TRUE	0.4551	31.2254	31.227	0.0016	70.7902	70.621	71.4938	0.872818	0.366946	545.511	1.05325	-66.9283	0.765885
129	TRUE	0.982459	31.331	31.3382	0.0072	68.7169	67.1523	70.851	3.69872	1.4054	508.877	1.0022	-71.2938	0.691768
130	TRUE	0.385793	33.4122	33.4142	0.002	66.8868	66.7131	67.0604	0.347346	0.151643	-197.847	1.00936	-70.7744	0.53151
131	TRUE	0.456996	33.673	33.6786	0.0056	70.3697	69.3147	72.5663	3.25155	1.20463	598.943	1.00955	-70.3477	0.728005
132	TRUE	0.996952	33.771	33.7758	0.0048	77.6208	77.1139	78.7621	1.64814	0.616717	345.178	1.00059	-74.9014	0.588457
133	TRUE	0.965864	33.9754	33.9794	0.004	72.0127	70.2314	72.6138	2.38244	0.755563	547.873	1.03744	-68.9268	0.711775
134	TRUE	0.92287	34.0582	34.0674	0.0092	83.9175	78.2812	84.0831	5.80193	2.828	640.184	1.0183	-79.998	0.481379
135	TRUE	0.790296	34.1742	34.1842	0.01	66.7759	63.826	68.4355	4.60956	1.9429	-457.141	1.01186	-75.8917	0.587252
136	TRUE	0.429578	34.251	34.2566	0.0056	78.1368	77.6776	81.742	4.0644	1.86323	739.687	1.00595	-79.8697	0.518606
137	TRUE	0.966027	34.3462	34.351	0.0048	72.588	71.6157	73.5305	1.91486	0.747835	468.254	1.04998	-69.0717	0.705906
138	TRUE	0.676765	34.443	34.4562	0.0132	68.6942	66.7572	69.9896	3.23234	1.11597	238.717	1.03003	-72.1212	0.653999
139	TRUE	0.998095	34.5482	34.5514	0.0032	70.7666	70.5153	72.1169	1.60164	0.683305	515.323	1.01786	-69.8385	0.715551
140	TRUE	0.904873	35.4462	35.4626	0.0164	68.6597	68.3046	69.5949	1.29028	0.545738	83.3857	1.01474	-69.7393	0.662018
141	TRUE	0.5211	35.5646	35.5786	0.014	70.8294	70.2624	71.7556	1.49321	0.513531	-23.084	1.04203	-70.7103	0.635716
142	TRUE	0.643709	35.6862	35.695	0.0088	72.2495	71.1283	73.0956	1.96731	0.641859	-212.983	1.00676	-69.2768	0.661409
143	TRUE	0.872093	35.8322	35.8382	0.006	66.0613	61.9763	67.0819	5.10554	2.00522	-845.717	1.01202	-73.615	0.578571
144	TRUE	0.589316	36.0438	36.0474	0.0036	74.4692	74.3616	74.7401	0.378518	0.113792	-44.5315	1.02336	-77.6712	0.512336
145	TRUE	0.36002	36.1538	36.159	0.0052	81.0266	80.3899	83.0537	2.6638	1.152	619.299	1.16867	-76.3273	0.502108
146	TRUE	0.846501	36.3722	36.3738	0.0016	70.7727	70.6748	71.0488	0.374065	0.153618	-233.791	1.01068	-66.5432	0.716253
147	TRUE	0.946468	36.774	37.009	0.235	71.3223	60.5095	78.8506	18.3411	6.3084	-41.2497	1.78726	-75.0154	0.434303
148	TRUE	0.646192	37.1529	37.1577	0.0048	67.1257	65.9382	68.4171	2.47892	0.868243	-545.124	1.07858	-64.6204	0.704096
149	TRUE	0.67867	37.2253	37.2273	0.002	76.7035	75.332	77.1667	1.8347	0.700197	893.175	1.04199	-78.9253	0.564014
150	TRUE	0.898039	37.3305	37.3489	0.0184	72.0632	69.9925	73.1616	3.16916	1.00633	-177.155	1.02534	-66.0054	0.714224
151	TRUE	0.622611	37.4933	37.5093	0.016	70.9587	68.5004	73.7254	5.22503	1.85273	-331.852	1.01784	-63.7947	0.713215
152	TRUE	0.849539	37.6141	37.6185	0.0044	70.1501	69.5787	70.1872	0.608598	0.199791	117.557	1.01747	-63.7931	0.727767
153	TRUE	0.58437	38.5793	38.6005	0.0212	88.1963	80.2312	106.932	26.7008	11.8398	-1264.48	1.00318	-79.1005	0.45789
154	TRUE	0.63485	38.7049	38.7125	0.0076	108.602	107.439	109.19	1.75084	0.661033	-164.647	1.09118	-73.2638	0.69061
155	TRUE	0.847766	38.8257	38.8301	0.0044	69.856	69.0349	70.3585	1.3236	0.479412	-311.359	1.00246	-58.6164	0.772236
156	TRUE	0.460594	38.9269	38.9333	0.0064	102.737	101.572	103.835	2.26217	0.98638	378.745	1.00453	-79.6708	0.457156
157	TRUE	0.827666	39.1873	39.1889	0.0016	69.1298	68.9516	70.2876	1.33595	0.552622	779.302	1.13675	-70.5273	0.591803
158	TRUE	0.967699	39.2989	39.3685	0.0696	65.9723	65.5432	77.757	12.2138	6.31773	189.6	1.00766	-68.0866	0.575605
159	TRUE	0.989344	39.5597	39.5697	0.01	67.5197	64.7871	67.8834	3.09634	1.08906	-312.073	1.00637	-66.3481	0.712727
160	TRUE	0.61504	39.7229	39.7253	0.0024	73.1777	71.5746	74.1129	2.5383	0.924379	1057.62	1.01082	-73.2121	0.672448
161	TRUE	0.880593	39.9133	39.9349	0.0216	62.2071	61.3759	65.8509	4.47505	1.77435	185.634	1.04541	-66.2579	0.641154
162	TRUE	0.659779	40.0589	40.1629	0.104	82.9637	53.083	112.978	59.8949	10.6502	-122.52	7.80654	-89.5644	0.221793
163	TRUE	0.478445	40.2829	40.3073	0.0244	70.7703	66.9605	72.0962	5.13572	1.50832	153.785	1.07281	-65.7449	0.726094
164	TRUE	0.65014	40.4129	40.4149	0.002	71.483	71.0199	71.6433	0.623441	0.243171	-311.721	1.01894	-65.9643	0.781346
165	TRUE	0.703277	40.5369	40.5393	0.0024	79.6773	78.6086	80.2117	1.60314	0.587786	667.973	1.01807	-70.8984	0.655381
166	TRUE	0.973391	40.6461	40.6481	0.002	79.0656	78.4733	79.1502	0.676879	0.261574	290.727	1.08263	-68.6523	0.704191
167	TRUE	0.544694	41.7537	41.7553	0.0016	70.4562	70.2068	70.5274	0.320627	0.129065	-155.86	1.04572	-70.5737	0.586005
168	TRUE	0.606368	41.8405	41.8425	0.002	75.8981	75.0431	77.3854	2.34236	0.979818	1279.96	1.04363	-72.802	0.660166
169	TRUE	0.352329	41.9501	41.9761	0.026	70.6273	67.8491	71.0061	3.15701	1.54718	-120.573	1.00093	-65.6344	0.687774
170	TRUE	0.392904	42.2264	42.228	0.0016	68.4161	68.1935	68.8169	0.623441	0.249933	-389.651	1.00816	-68.0372	0.63773
171	TRUE	0.95935	42.235	42.605	0.37	70.6799	66.6179	73.7165	7.09856	2.53102	18.5991	1.02843	-66.9582	0.510359
172	TRUE	0.975785	42.2952	42.3136	0.0184	81.7136	69.0299	81.9729	12.9429	6.34793	711.135	1.01202	-80.6759	0.494625
173	TRUE	0.968203	42.4016	42.4168	0.0152	71.9089	69.7213	73.5256	3.80431	1.40268	-286.538	1.04351	-72.2612	0.603664
174	TRUE	0.607461	42.5132	42.5216	0.0084	71.4696	70.5345	71.6552	1.12071	0.452666	-158.622	1.02433	-63.63	0.786819
175	TRUE	0.401796	42.5896	42.6028	0.0132	74.1002	73.5528	74.1542	0.601365	0.203445	-22.8702	1.00863	-64.7239	0.777659
176	TRUE	0.770738	42.6896	42.7028	0.0132	78.1873	63.4349	92.0549	28.62	10.0135	1504.25	1.69742	-72.5568	0.588456
177	TRUE	0.979125	42.8128	42.8156	0.0028	69.0542	68.7101	70.5326	1.82247	0.727498	-667.21	1.00779	-69.3812	0.711616
178	TRUE	0.902698	43.0164	43.0196	0.0032	76.6723	75.752	77.5629	1.81095	0.626809	-572.106	1.00033	-65.3146	0.717548
179	TRUE	0.999094	43.1728	43.1852	0.0124	67.7872	66.1396	73.1979	7.05825	2.99091	-581.568	1.00398	-64.403	0.776222
180	TRUE	0.485057	43.3248	43.3388	0.014	74.2984	69.8588	75.1104	5.25157	2.31815	348.093	1.01387	-67.8984	0.742092
181	TRUE	0.992557	43.44	43.4476	0.0076	71.0761	69.1686	74.0374	4.86878	1.71419	-714.597	1.04239	-64.6764	0.798171
182	TRUE	0.498286	43.5624	43.5888	0.0264	68.2417	66.3872	73.7479	7.36069	2.06843	-233.505	1.04469	-62.9997	0.772094
183	TRUE	0.632713	43.8004	43.8088	0.0084	70.5779	69.5466	70.8887	1.34218	0.405251	-112.814	1.03104	-80.7969	0.498585
184	TRUE	0.997922	43.8384	43.848	0.0096	66.2303	64.3303	67.7518	3.42151	1.11092	-375.849	1.00979	-64.6415	0.732491
185	TRUE	0.535534	44.1184	44.1212	0.0028	75.6023	74.6003	76.159	1.5586	0.550053	212.055	1.6373	-80.1988	0.512806
186	TRUE	0.966995	44.3792	44.3912	0.012	69.1443	65.9809	69.7492	3.76827	1.6581	-318.57	1.00173	-71.0248	0.699072
187	TRUE	0.667878	44.5688	44.5732	0.0044	67.8069	66.9782	68.2252	1.24698	0.458377	-283.847	1.00037	-70.4649	0.642892
188	TRUE	0.844269	44.7272	44.7292	0.002	80.6149	79.9514	80.7797	0.828286	0.311237	311.721	1.16072	-74.7954	0.653764
189	TRUE	0.385155	44.8208	44.8264	0.0056	79.9177	79.3269	80.5646	1.23763	0.483021	260.519	1.02389	-79.0129	0.416644
190	TRUE	0.96409	44.9672	45.0968	0.1296	75.2961	74.3362	78.1869	3.85067	1.11119	11.4569	1.02743	-61.1149	0.722516
191	TRUE	0.769583	45.2276	45.244	0.0164	78.6683	69.3752	80.4347	11.0595	3.99353	680.259	1.03041	-68.6675	0.704388
192	TRUE	0.858499	45.3756	45.4828	0.1072	72.2794	65.0123	75.6441	10.6318	3.76847	-72.0916	1.03172	-58.1895	0.78134
193	TRUE	0.714758	45.646	45.6508	0.0048	67.7052	65.6857	69.5755	3.88984	1.51305	-905.761	1.07111	-70.4695	0.601685
194	TRUE	0.507976	45.7904	45.792	0.0016	69.7937	69.5443	70.0431	0.498753	0.197149	-311.721	1	-57.5681	0.846173
195	TRUE	0.492542	45.8824	45.8964	0.014	72.21	70.4287	78.4598	8.03106	3.1228	585.272	1.03694	-62.5264	0.782595
196	TRUE	0.795756	46.0896	46.092	0.0024	89.703	88.9682	90.4378	1.46954	0.529095	612.309	1	-70.2923	0.743351
197	TRUE	0.656222	46.1584	46.2304	0.072	76.7762	71.563	81.3332	9.7702	4.31576	-123.23	1.03608	-46.5673	0.919406
198	TRUE	0.623456	46.3264	46.3364	0.01	72.9509	67.5637	78.3255	10.7618	3.59306	938.137	1.05432	-64.5823	0.788323
199	TRUE	0.846153	46.4464	46.4532	0.0068	76.2843	72.6995	77.6351	4.93558	1.96358	879.601	1.09711	-61.2309	0.799061
200	TRUE	0.7855	46.5852	46.5904	0.0052	74.9241	73.7514	77.2471	3.49572	1.25577	732.323	1.05555	-58.3266	0.800478
201	TRUE	0.849274	46.698	46.7	0.002	72.5754	72.5754	72.5754	2.84217e-14	9.53293e-15	-4.97276e-12	1	-58.8823	0.704517
202	TRUE	0.764983	47.0384	47.0552	0.0168	82.3242	71.2593	86.0571	14.7978	5.61031	-696.482	1.385	-75.876	0.549269
203	TRUE	0.575026	47.6464	47.6532	0.0068	68.1823	68.0116	68.7092	0.697661	0.285204	-123.775	1.01489	-63.6471	0.769337
204	TRUE	0.357767	49.1663	49.1719	0.0056	77.8512	73.3186	84.8589	11.5403	4.6631	2065.5	1.00036	-82.7931	0.443658
205	TRUE	0.539783	49.2819	49.2863	0.0044	80.0915	77.9749	80.3814	2.40645	0.935644	529.812	1.09547	-77.3109	0.505195
206	TRUE	0.896743	49.7211	49.8171	0.096	86.8726	69.5053	103.186	33.6807	7.62708	65.9143	7.67823	-93.1485	0.20703
207	TRUE	0.909267	49.9879	49.9895	0.0016	76.4521	75.0181	79.1328	4.11471	1.65241	2571.7	1.00522	-76.8015	0.596213
208	TRUE	0.421698	50.1027	50.1047	0.002	75.0996	74.0486	78.2257	4.17706	1.65484	2080.26	1.13699	-72.2466	0.635433
209	TRUE	0.684243	50.4591	50.4675	0.0084	64.6621	64.0168	65.048	1.03126	0.340929	-113.522	1.00791	-68.1376	0.710372
210	TRUE	0.964219	50.5289	51.0789	0.55	76.7676	56.6694	100.701	44.0314	8.34534	-0.255796	18.2113	-89.3143	0.220521
211	TRUE	0.466671	51.2447	51.2763	0.0316	66.4429	66.1163	69.0448	2.92851	1.10275	-92.6692	1.01168	-65.4555	0.585987
212	TRUE	0.672464	51.4163	51.4207	0.0044	66.4654	65.1114	66.7888	1.67734	0.698115	-399.197	1.00816	-67.8784	0.64224
213	TRUE	0.94772	51.5515	51.6247	0.0732	67.3126	64.3942	78.0524	13.6582	5.67014	155.615	1.1563	-78.059	0.444219
214	TRUE	0.65572	51.7107	51.7123	0.0016	77.526	77.3301	78.0782	0.74813	0.307235	467.581	1.02779	-72.2641	0.645683
215	TRUE	0.328304	52.1843	52.1891	0.0048	75.6859	74.8324	78.8625	4.0301	1.34032	808.561	1.08101	-69.6864	0.730409
216	TRUE	0.595723	52.2795	52.2843	0.0048	85.3525	85.3525	85.3525	1.42109e-14	6.29829e-15	1.9196e-12	1	-78.1793	0.45259
217	TRUE	0.739677	52.6259	52.6509	0.025	71.0266	68.8826	72.414	3.53146	1.46666	153.967	1.00551	-66.1501	0.511119
218	TRUE	0.86483	52.6411	52.6431	0.002	73.1431	72.8403	73.2411	0.400784	0.153333	176.854	1.03234	-62.8065	0.843571
219	TRUE	0.681102	52.8587	52.8627	0.004	80.0813	79.2575	81.5806	2.32306	0.774707	576.717	1.0115	-72.9911	0.661088
220	TRUE	0.649482	52.9663	52.9687	0.0024	76.0426	72.9031	79.85	6.94692	2.50503	2894.55	1.00038	-74.5521	0.65118
221	TRUE	0.520705	53.5238	53.539	0.0152	65.8732	65.5251	66.1857	0.660542	0.179321	-31.4281	1.00445	-64.7697	0.646539
222	TRUE	0.508376	53.6754	53.6802	0.0048	71.4141	68.5577	73.3373	4.77966	1.53426	858.033	1.03984	-77.3801	0.603468
223	TRUE	0.578494	53.7814	53.7898	0.0084	75.4365	72.6973	76.3097	3.61245	1.25051	38.108	1.48172	-72.9848	0.650419
224	TRUE	0.423538	53.8506	53.8922	0.0416	78.6804	68.2897	89.0266	20.7368	4.96032	46.0865	6.11839	-95.7108	0.193712
225	TRUE	0.859065	53.907	53.9266	0.0196	70.333	70.0462	71.7007	1.65448	0.526839	59.6415	1.01113	-61.4094	0.84617
226	TRUE	0.924068	54.0286	54.0354	0.0068	67.3561	65.9958	67.9175	1.92171	0.736801	274.263	1.00402	-78.3128	0.543383
227	TRUE	0.62196	54.1454	54.1478	0.0024	85.1009	82.0283	86.8377	4.80941	1.75371	2003.92	1.00652	-67.5586	0.775329
228	TRUE	0.852866	54.2486	54.2682	0.0196	71.6043	69.0663	77.7274	8.66108	2.87392	566.758	1.11827	-62.9967	0.786928
229	TRUE	0.786756	54.5848	55.0998	0.515	75.7586	38.9214	104.274	65.3525	14.8558	-30.6769	20.9458	-91.2275	0.201838
230	TRUE	0.831705	54.9514	54.9574	0.006	71.6413	70.0914	71.9747	1.88327	0.783536	-327.904	1.00299	-65.2152	0.775906
231	TRUE	0.724636	57.1814	57.183	0.0016	83.2097	82.9692	84.3408	1.37157	0.580791	857.232	1.07696	-78.1444	0.584923
232	TRUE	0.434861	57.3062	57.3378	0.0316	69.3431	68.4006	72.0776	3.67702	1.31655	-81.7884	1.03296	-62.9525	0.699236
233	TRUE	0.978493	57.4614	57.5246	0.0632	67.7866	67.5245	74.2904	6.76595	2.47888	104.967	1.00274	-67.3927	0.59202
234	TRUE	0.585189	57.6134	57.621	0.0076	71.133	69.1142	72.5209	3.40666	1.01728	-426.816	1.01846	-62.7456	0.801629
235	TRUE	0.439508	58.0042	58.0074	0.0032	82.8495	81.8105	83.6288	1.81837	0.614962	559.737	1.0027	-74.568	0.60046
236	TRUE	0.722393	58.7158	58.8154	0.0996	83.6511	80.9127	84.1571	3.24433	1.10114	16.6074	1.00265	-75.3668	0.402472
237	TRUE	0.819813	58.8786	58.8826	0.004	78.8076	78.0221	80.9785	2.95637	1.23228	741.628	1.00097	-78.5516	0.489136
238	TRUE	0.598603	58.9694	58.971	0.0016	75.5705	74.9203	76.0425	1.12219	0.445538	701.372	1.00392	-75.2493	0.615677
239	TRUE	0.662442	59.0818	59.0842	0.0024	74.7769	73.5077	75.2444	1.73673	0.647113	723.637	1.03655	-62.5343	0.844735
240	TRUE	0.986662	59.2241	59.2261	0.002	66.4838	65.8782	67.0894	1.21126	0.436354	-581.455	1.00442	-66.0458	0.727627
241	TRUE	0.560432	59.3079	59.8079	0.5	78.8276	59.8476	106.8	46.9529	9.76401	35.1597	41.9216	-91.6975	0.20417
242	TRUE	0.646892	59.3485	59.3577	0.0092	73.1979	70.0252	78.3216	8.2964	3.91505	904.822	1.04092	-73.6068	0.643364
243	TRUE	0.950026	59.4809	59.4837	0.0028	67.7681	67.5306	67.7978	0.267189	0.0891293	67.1507	1.01361	-70.036	0.679941
244	TRUE	0.507365	59.5777	59.5837	0.006	103.822	102.387	104.439	2.05203	0.782635	-288.211	1.03958	-74.6188	0.585001
245	TRUE	0.699023	59.6685	59.6737	0.0052	85.7028	85.6886	86.2548	0.566237	0.213853	102.816	1.011	-79.8263	0.461474
246	TRUE	0.971842	59.7447	60.1997	0.455	75.0883	52.9156	99.5164	46.6008	11.9851	-45.5003	25.9593	-87.2431	0.225073
247	TRUE	0.387007	59.7789	59.7809	0.002	78.3514	78.0353	78.6409	0.605629	0.218335	290.727	1.00254	-70.6034	0.700063
248	TRUE	0.935956	60.2345	60.2509	0.0164	82.0185	76.3922	82.4354	6.04326	2.94392	371.427	1.00086	-76.4187	0.504345
249	TRUE	0.777622	60.2391	60.7541	0.515	76.2413	44.4072	98.4259	54.0187	10.7871	7.60574	42.8251	-91.5098	0.198027
250	TRUE	0.694464	61.2617	61.2633	0.0016	88.1886	87.4405	88.9367	1.49626	0.591448	935.162	1	-79.9571	0.557193
251	TRUE	0.809153	67.8512	67.8604	0.0092	86.0153	84.3652	86.2687	1.90349	0.779299	200.855	1.00115	-76.6345	0.576917
252	TRUE	0.752667	67.9612	67.9628	0.0016	63.8542	63.1862	65.0565	1.87032	0.749798	-1168.95	1.01167	-67.6358	0.710185
253	TRUE	0.856273	68.034	68.0428	0.0088	75.3923	74.7172	79.5188	4.80165	2.07395	552.243	1.00251	-74.7477	0.617398
254	TRUE	0.495407	68.1444	68.1464	0.002	79.6493	79.3332	79.9388	0.605629	0.218335	290.727	1.00254	-74.5096	0.586779
255	TRUE	0.57502	70.128	70.1344	0.0064	83.9746	81.0571	85.3729	4.31583	1.94414	661.849	1.02268	-75.6165	0.587203
256	TRUE	0.576191	70.2267	70.2299	0.0032	80.2818	79	80.5388	1.53882	0.608952	495.354	1.02513	-70.165	0.697697
257	TRUE	0.849499	70.3399	70.3451	0.0052	80.1391	77.2074	82.9594	5.75199	1.72304	1023.08	1.01577	-70.8901	0.724574
258	TRUE	0.71881	70.4143	70.4331	0.0188	87.2558	71.2592	90.1378	18.8786	7.61439	1081.16	1.06061	-80.1834	0.452537
259	TRUE	0.72762	70.5239	70.5255	0.0016	93.3101	92.0632	93.6663	1.60314	0.645323	-779.302	1.38617	-75.9478	0.573944
260	TRUE	0.537391	75.0751	75.0827	0.0076	75.6893	72.5424	76.7506	4.20823	1.3096	-530.388	1.05175	-69.9975	0.659023
261	TRUE	0.69388	75.1567	75.1651	0.0084	69.2088	68.8849	69.5327	0.647736	0.340625	81.4241	1.00036	-78.8064	0.488412
262	TRUE	0.666035	75.2119	75.2775	0.0656	81.1415	66.8864	84.4258	17.5393	6.00207	175.393	1.22967	-72.935	0.541724
263	TRUE	0.705291	75.4707	75.4795	0.0088	74.0071	58.0442	76.1818	18.1375	6.96395	1757.63	1.34107	-72.8935	0.585641
264	TRUE	0.977666	75.6323	75.6831	0.0508	80.836	65.2876	86.9325	21.6449	9.74663	421.055	1.15668	-69.879	0.548468
265	TRUE	0.538063	76.163	76.1646	0.0016	75.0439	74.9459	75.32	0.374065	0.153618	-233.791	1.01068	-76.3136	0.455285
266	TRUE	0.970994	76.3266	76.363	0.0364	64.4975	64.2762	72.0437	7.7675	3.90806	-212.525	1.00015	-74.7007	0.496463
267	TRUE	0.729647	76.4806	76.5178	0.0372	72.3735	71.7012	76.6921	4.99098	1.51605	-91.8567	1.02338	-80.5563	0.447267
268	TRUE	0.879867	76.5686	76.6166	0.048	81.2147	69.9334	90.9523	21.0189	6.11647	71.9481	2.31036	-91.2586	0.250352
269	TRUE	0.845805	76.6906	76.707	0.0164	67.8757	67.03	82.2309	15.2008	7.05924	930.59	1.10179	-76.8867	0.463725
270	TRUE	0.400623	76.8146	76.8226	0.008	68.3974	65.948	69.852	3.90401	1.27089	-483.752	1.00555	-73.6639	0.500194
271	TRUE	0.396657	77.235	77.2374	0.0024	71.004	70.2693	71.2044	0.935162	0.354547	-389.651	1.03377	-73.9083	0.68001
272	TRUE	0.370974	77.6202	77.6218	0.0016	68.6114	67.988	69.2349	1.24688	0.492874	779.302	1	-81.2405	0.512579
273	TRUE	0.925959	77.9466	77.9498	0.0032	81.4434	80.0555	82.2078	2.15236	0.752064	675.704	1.01876	-81.9473	0.461336
274	TRUE	0.858462	78.029	78.0386	0.0096	79.9751	78.9879	88.789	9.80105	2.75623	1032.47	1.02635	-81.2958	0.450459
275	TRUE	0.949207	78.4478	78.4526	0.0048	82.4692	80.3762	83.5602	3.184	1.20123	754.936	1.04276	-79.1818	0.48919
276	TRUE	0.855129	79.023	79.057	0.034	74.9685	74.1625	84.0649	9.90237	4.48105	-267.564	1.05817	-78.3136	0.492901
277	TRUE	0.957144	79.247	79.3034	0.0564	70.2927	65.6672	75.4315	9.76429	4.38321	141.009	1.05623	-74.8402	0.483323
278	TRUE	0.965246	79.5606	79.6242	0.0636	67.8001	67.2482	68.3755	1.12735	0.409346	11.04	1.00233	-70.2494	0.479428
279	TRUE	0.826574	79.8538	79.881	0.0272	75.295	66.0812	76.7964	10.7152	3.97138	354.456	1.11722	-65.0977	0.768456
280	TRUE	0.758065	79.9962	79.9978	0.0016	68.5993	68.3232	68.6973	0.374065	0.153618	-233.791	1.01068	-59.0642	0.637608
281	TRUE	0.694231	80.7478	80.7542	0.0064	99.5313	98.8002	109.655	10.8553	5.05456	1723.8	1.01449	-79.9682	0.543667
282	TRUE	0.830998	81.1649	81.1725	0.0076	77.9321	75.4307	81.0949	5.66415	1.98031	656.267	1.02058	-67.5894	0.730682
283	TRUE	0.896163	81.3197	81.3217	0.002	81.0396	80.5498	81.5027	0.952975	0.366077	-488.574	1.00178	-73.0845	0.645432
284	TRUE	0.923094	81.5853	81.5889	0.0036	68.9781	68.8	69.3566	0.556644	0.204554	-162.158	1.01019	-70.6561	0.453862
285	TRUE	0.672695	81.6865	81.6909	0.0044	79.2722	77.9956	80.2519	2.25626	0.882797	598.425	1.05657	-68.5487	0.68258
286	TRUE	0.417892	81.8205	81.8373	0.0168	66.8164	66.0548	67.0462	0.991396	0.374966	-53.1855	1.00254	-67.5173	0.628611
287	TRUE	0.854431	82.0757	82.0809	0.0052	81.75	80.8556	84.6296	3.77396	1.38807	780.951	1.038	-74.2316	0.596536
288	TRUE	0.921386	82.1785	82.1805	0.002	72.6649	72.3354	72.9945	0.659067	0.266714	353.708	1.00734	-67.459	0.653118
289	TRUE	0.486363	82.3117	82.3573	0.0456	63.4546	61.2585	67.7312	6.47273	2.60755	-110.341	1.03541	-69.189	0.697278
290	TRUE	0.426023	82.4897	82.5029	0.0132	68.3162	64.9565	68.6629	3.70641	1.63492	-293.129	1.00942	-66.1775	0.644891
291	TRUE	0.653462	82.5509	82.5533	0.0024	77.6549	77.0538	77.9221	0.868365	0.320263	361.819	1.01396	-76.6045	0.531486
292	TRUE	0.671653	82.6505	82.6661	0.0156	70.863	67.1729	72.952	5.77903	2.12756	-376.524	1.00639	-71.4318	0.655709
293	TRUE	0.877701	82.7993	82.8129	0.0136	67.4999	65.7472	70.9634	5.21618	2.0745	-386.967	1.00304	-72.8576	0.599693
294	TRUE	0.954731	82.8913	82.8961	0.0048	79.9501	79.9501	79.9501	1.42109e-14	9.94337e-15	-1.9355e-12	1	-69.7032	0.653418
295	TRUE	0.55769	83.0037	83.0805	0.0768	69.8085	65.3246	74.1327	8.80809	2.99925	-83.377	1.02714	-66.9757	0.641158
296	TRUE	0.410174	83.1517	83.1961	0.0444	68.364	66.1722	70.5649	4.39267	1.99628	-88.0622	1.00895	-70.1917	0.523111
297	TRUE	0.946871	83.2985	83.3121	0.0136	82.3003	80.5294	83.9406	3.41112	1.02649	245.345	1.02108	-76.1027	0.542445
298	TRUE	0.529571	83.7513	83.7541	0.0028	79.3078	79.2262	79.6196	0.393362	0.146665	-137.836	1.01178	-74.0837	0.552803
299	TRUE	0.432981	83.8953	83.9373	0.042	67.9959	65.6487	69.0707	3.42207	1.28647	-86.5929	1.00641	-70.2654	0.640447
300	TRUE	0.826082	84.0281	84.0881	0.06	79.0655	66.1274	82.5463	16.4189	6.04717	-148.48	1.1668	-76.2684	0.488541
301	TRUE	0.198781	84.1925	84.1965	0.004	70.5106	70.2657	70.9336	0.667973	0.286448	-204.778	1.02453	-67.5078	0.703581
302	TRUE	0.892739	84.3017	84.3041	0.0024	78.7418	78.7418	78.7418	0	3.69778e-15	-1.02595e-12	1	-69.0372	0.654321
303	TRUE	0.490037	84.4117	84.4317	0.02	66.2888	65.9474	67.9172	1.96976	0.484761	-41.455	1.0259	-61.8494	0.710894
304	TRUE	0.517049	84.6289	84.6341	0.0052	68.7167	67.5003	69.1551	1.6548	0.5863	-318.457	1.00103	-65.5192	0.669615
305	TRUE	0.566242	84.7609	84.7629	0.002	70.8482	70.3851	71.0085	0.623441	0.243171	-311.721	1.01894	-61.9574	0.7071
306	TRUE	0.584705	84.9341	84.9401	0.006	70.1245	69.8468	70.7126	0.865789	0.282575	-130.526	1.01125	-80.1981	0.402813
307	TRUE	0.449905	85.0281	85.0349	0.0068	66.8216	65.7472	67.5433	1.7961	0.523455	-226.171	1.00931	-62.6671	0.700501
308	TRUE	0.421924	85.1309	85.1789	0.048	68.8202	67.2077	83.482	16.2743	7.04932	-335.308	1.00405	-72.8689	0.493679
309	TRUE	0.989788	85.4935	85.6885	0.195	70.2512	65.95	80.356	14.406	5.24783	-72.3978	1.044	-59.9946	0.727138
310	TRUE	0.353877	85.3897	85.3929	0.0032	81.8498	80.5732	82.3173	1.74415	0.64693	567.468	1.05763	-65.6867	0.780984
311	TRUE	0.983759	85.4901	85.4933	0.0032	80.7609	80.4047	81.0875	0.682817	0.227242	-207.195	1.00068	-57.4256	0.848886
312	TRUE	0.709547	85.7741	85.7933	0.0192	82.4824	82.2022	82.5749	0.372618	0.10582	-1.19013	1.00524	-72.0192	0.627655
313	TRUE	0.511581	85.9089	85.9677	0.0588	73.7953	70.0139	76.6487	6.63483	2.07697	-100.302	1.01566	-60.6794	0.780662
314	TRUE	0.779789	86.0365	86.0385	0.002	77.1084	74.5924	79.7046	5.11222	1.97962	2640.72	1.00094	-80.1188	0.557113
315	TRUE	0.999295	86.1381	86.1397	0.0016	84.4454	84.098	84.9709	0.872818	0.347517	545.511	1.00577	-74.8396	0.583301
316	TRUE	0.614561	86.8217	86.8313	0.0096	67.1637	65.5455	67.3637	1.81818	0.713768	-199.256	1.02306	-68.2157	0.591529
317	TRUE	0.966521	86.9557	86.9585	0.0028	66.3137	66.2432	66.6365	0.393362	0.136623	-111.329	1.02237	-67.1565	0.58126
318	TRUE	0.838341	87.1361	87.1433	0.0072	62.9986	59.3031	63.7716	4.46844	1.62617	-607.56	1.00191	-77.272	0.536562
319	TRUE	0.946594	87.4206	87.6856	0.265	75.6625	67.5334	76.8395	9.30612	3.89975	24.5783	2.08443	-69.9784	0.486083
320	TRUE	0.552026	87.2896	87.2924	0.0028	71.9755	71.5749	75.7513	4.17648	1.94158	1534.5	1.02863	-77.9304	0.537879
321	TRUE	0.925599	87.416	87.4188	0.0028	72.3982	71.8342	72.465	0.630863	0.228793	-204.986	1.0346	-70.1576	0.70687
322	TRUE	0.594217	87.4772	87.5136	0.0364	68.2945	65.6608	70.446	4.78527	1.4841	81.3063	1.03127	-70.7146	0.708515
323	TRUE	0.999317	87.6792	87.6832	0.004	78.7939	78.4525	79.1353	0.682817	0.263117	195.669	1.00587	-63.0299	0.773813
324	TRUE	0.997935	87.7852	87.8008	0.0156	70.2282	68.2889	71.2767	2.98785	0.993901	179.472	1.00623	-67.9415	0.716478
325	TRUE	0.974122	88.2228	88.2304	0.0076	72.7981	68.103	75.076	6.97294	2.66229	-794.888	1.05122	-65.2742	0.760155
326	TRUE	0.668592	88.3088	88.3304	0.0216	72.3282	67.4039	72.8811	5.47726	2.01689	223.3	1.04176	-72.2029	0.542798
327	TRUE	0.917632	88.424	88.492	0.068	62.3042	61.4944	77.7801	16.2858	7.89359	-252.673	1.01826	-72.9039	0.457803
328	TRUE	0.652507	88.6128	88.616	0.0032	76.0538	74.3913	78.3694	3.97815	1.65814	1465.83	1.10279	-74.2123	0.609274
329	TRUE	0.469852	88.728	88.7348	0.0068	80.5604	77.8767	85.5356	7.6589	3.24316	1042.84	1.14953	-77.7059	0.542945
330	TRUE	0.45428	88.8424	88.8452	0.0028	79.3732	78.0892	80.2564	2.1672	0.83825	844.685	1.02492	-78.9783	0.447373
331	TRUE	0.700601	88.9764	88.978	0.0016	84.4454	84.3474	84.7215	0.374065	0.153618	233.791	1.01068	-70.2192	0.678115
332	TRUE	0.353914	89.0852	89.088	0.0028	81.6627	81.2573	81.844	0.586743	0.233928	164.698	1.03998	-65.5185	0.762208
333	TRUE	0.622512	89.1908	89.1924	0.0016	81.6158	80.2442	81.874	1.62985	0.659157	857.232	1.27757	-68.8003	0.715538
334	TRUE	0.564301	90.136	90.1384	0.0024	78.5235	78.0559	79.1915	1.13555	0.410963	-473.147	1.00398	-75.5459	0.536017
335	TRUE	0.772187	90.274	90.2812	0.0072	81.0498	80.5933	84.0904	3.49711	1.48808	-499.881	1.00726	-76.3222	0.452536
336	TRUE	0.990177	90.4492	90.4508	0.0016	81.9451	81.0723	82.818	1.74564	0.690023	-1091.02	1	-80.8124	0.509751
337	TRUE	0.416017	90.5992	90.6228	0.0236	67.1597	66.7424	67.6391	0.896679	0.369961	30.0837	1.01031	-73.5479	0.653265
338	TRUE	0.712232	90.7772	90.7788	0.0016	72.7681	72.7681	72.7681	1.42109e-14	4.35117e-15	9.93014e-12	1	-70.0797	0.639915
339	TRUE	0.534568	90.902	90.9136	0.0116	78.7986	77.2279	79.1415	1.91359	0.731227	-171.741	1.00581	-73.2323	0.55109
340	TRUE	0.499892	91.1044	91.1088	0.0044	80.2097	80.18	80.4472	0.267189	0.0741405	31.6599	1.01005	-63.3073	0.796047
341	TRUE	0.573218	91.226	91.2428	0.0168	71.936	69.4266	74.2805	4.85394	2.27631	-300.596	1.04814	-72.9931	0.592822
342	TRUE	0.467327	91.412	91.4148	0.0028	68.5793	68.2675	68.6609	0.393362	0.146665	-137.836	1.01178	-68.7587	0.702553
343	TRUE	0.451788	91.5864	91.6224	0.036	75.8395	70.2535	78.538	8.28447	2.71738	-157.838	1.14396	-77.2468	0.542467
344	TRUE	0.445964	91.6572	91.6868	0.0296	69.1578	69.1578	69.1578	1.42109e-14	4.73695e-15	3.71979e-14	1	-75.7401	0.574417
345	TRUE	0.994325	91.8632	91.8732	0.01	79.0169	78.0006	79.2262	1.22567	0.455023	96.8731	1.02548	-71.9872	0.654967
346	TRUE	0.862918	92.1612	92.1664	0.0052	71.7661	69.3684	71.8808	2.51244	1.02946	494.471	1.08	-74.7571	0.592809
347	TRUE	0.786168	92.6979	92.7379	0.04	81.4153	66.423	89.6982	23.2751	5.3312	139.4	4.28723	-95.0408	0.210963
348	TRUE	0.372451	93.6785	94.1385	0.46	78.9805	33.6358	103.475	69.8394	14.763	38.0156	22.7969	-93.2226	0.182598
349	TRUE	0.84231	94.0371	94.0391	0.002	77.9781	77.0697	79.2695	2.19986	0.837205	1112.02	1.00675	-76.3699	0.614854
350	TRUE	0.872848	94.1387	94.1515	0.0128	83.1873	78.5851	87.9399	9.35484	4.50393	746.427	1.00426	-79.5892	0.481405
351	TRUE	0.890019	94.6871	94.6891	0.002	81.4687	80.9789	82.2614	1.28251	0.503743	665.428	1.01432	-72.3098	0.707775
352	TRUE	0.988587	94.9871	94.9939	0.0068	79.8701	76.983	81.6068	4.62386	1.46484	677.164	1.01717	-68.217	0.721791
353	TRUE	0.454167	95.0979	95.1475	0.0496	76.2261	70.2842	76.9834	6.6992	2.37908	-138.307	1.02021	-69.24	0.643797
354	TRUE	0.781521	95.2759	95.2995	0.0236	80.1424	77.0319	80.3151	3.28313	1.52877	131.178	1.00786	-76.8111	0.55524
355	TRUE	0.953468	95.4207	95.4255	0.0048	79.8125	77.9348	81.2301	3.29533	1.04534	667.361	1.01	-68.016	0.734084
356	TRUE	0.301949	95.5671	95.5711	0.004	83.7914	81.1344	86.2629	5.12855	1.93472	1445.08	1.01828	-75.5857	0.586481
357	TRUE	0.983975	95.8407	95.8939	0.0532	69.5742	68.0495	71.5653	3.51575	1.32607	-61.3814	1.00448	-66.7051	0.583591
358	TRUE	0.69014	96.1903	96.1931	0.0028	79.5298	68.82	114.984	46.1644	17.2886	16527.9	1.15554	-70.1364	0.600899
359	TRUE	0.588216	96.6659	96.6715	0.0056	84.741	83.2017	85.7763	2.57458	0.956737	-439.517	1.01884	-76.1602	0.536718
360	TRUE	0.975769	96.7347	96.7367	0.002	72.6294	71.8768	73.1059	1.22907	0.45537	-602.448	1.00829	-61.2229	0.802827
361	TRUE	0.99387	96.9003	96.9019	0.0016	70.3885	70.1658	70.7893	0.623441	0.249933	-389.651	1.00816	-65.3035	0.77029
362	TRUE	0.996482	97.0379	97.0551	0.0172	89.7416	82.3131	92.5589	10.2458	4.08359	-612.272	1.00265	-73.1799	0.530572
363	TRUE	0.577109	97.1867	97.1915	0.0048	83.5342	82.9107	85.7603	2.84955	0.956223	567.338	1.02959	-75.9164	0.546979
364	TRUE	0.641174	97.3515	97.3563	0.0048	72.0733	71.7833	72.1619	0.378518	0.150955	19.1958	1.02681	-70.1653	0.625613
365	TRUE	0.561899	97.5235	97.5471	0.0236	64.9788	63.9522	65.2919	1.3397	0.582755	17.2682	1.01889	-79.1676	0.478764
366	TRUE	0.805438	97.6951	97.7175	0.0224	68.172	67.0776	70.7177	3.64014	1.24401	-112.594	1.05451	-60.2484	0.785319
367	TRUE	0.346126	97.8539	97.8559	0.002	71.4877	70.6594	71.7816	1.12219	0.444486	551.555	1.10143	-73.5934	0.61553
368	TRUE	0.618464	97.9675	97.9703	0.0028	72.989	72.9185	73.3119	0.393362	0.136623	-111.329	1.02237	-67.2284	0.701811
369	TRUE	0.41961	98.0651	98.0671	0.002	82.2489	82.2489	82.2489	1.42109e-14	5.50384e-15	1.01506e-12	1	-67.4547	0.706494
370	TRUE	0.743473	98.1635	98.1795	0.016	76.0288	70.9508	81.577	10.6262	3.28161	-688.809	1.0395	-65.661	0.70908
371	TRUE	0.984028	98.2998	98.3014	0.0016	70.3004	70.3004	70.3004	1.42109e-14	4.35117e-15	7.05593e-12	1	-66.6693	0.649092
372	TRUE	0.796263	98.3902	98.4126	0.0224	81.4567	72.3743	87.7752	15.4009	5.35853	-690.052	1.02427	-64.667	0.782381
373	TRUE	0.999818	98.4978	98.4994	0.0016	78.0257	77.7496	78.1237	0.374065	0.153618	233.791	1.01068	-58.886	0.841296
374	TRUE	0.993085	98.5858	98.6014	0.0156	78.8188	76.6179	80.6384	4.02055	1.60664	228.519	1.0428	-64.3428	0.770185
375	TRUE	0.670219	99.1906	99.1954	0.0048	71.6922	70.5678	72.7129	2.14512	0.924465	511.898	1.02069	-73.1166	0.650131
376	TRUE	0.609554	99.4986	99.5002	0.0016	70.65	70.4006	70.7212	0.320627	0.129065	155.86	1.04572	-77.4593	0.547388
377	TRUE	0.964276	99.627	99.6314	0.0044	73.9241	73.6629	74.3324	0.669533	0.25053	146.023	1.005	-64.2236	0.778203
378	TRUE	0.818059	109.637	109.643	0.0064	67.0463	64.4338	67.8628	3.42893	1.11208	-525.447	1.06036	-73.7844	0.650887
379	TRUE	0.952173	109.821	109.824	0.0036	62.0656	60.1136	62.83	2.71642	0.977503	-779.976	1.05961	-75.1216	0.534677
380	TRUE	0.519321	110.018	110.022	0.004	69.3171	68.7011	70.1186	1.41759	0.542607	157.716	1.52012	-68.0103	0.796659
381	TRUE	0.995282	110.319	110.393	0.074	82.7096	73.3699	94.1947	20.8248	10.2052	-274.273	1.01357	-68.6395	0.59083
382	TRUE	0.440764	110.506	110.51	0.004	73.1826	73.0052	73.2768	0.271566	0.103078	57.0483	1.00372	-60.779	0.836164
383	TRUE	0.776895	110.584	110.592	0.008	56.1953	55.2156	57.643	2.42739	0.747659	-214.198	1.16292	-60.5834	0.784507
384	TRUE	0.34967	110.695	110.697	0.002	64.7155	63.7803	65.6506	1.87032	0.699811	935.162	1	-76.9463	0.548935
385	TRUE	0.961668	111.022	111.024	0.002	87.7091	85.5894	88.3949	2.80549	1.07333	-1237.98	1.35327	-71.1399	0.688811
386	TRUE	0.725753	111.164	111.208	0.0432	75.3146	68.2397	75.5967	7.35693	2.44576	-177.491	1.0141	-66.6852	0.589339
387	TRUE	0.963871	111.295	111.373	0.0784	61.4465	56.5311	75.2036	18.6725	6.41631	-94.4457	1.2041	-72.0057	0.592772
388	TRUE	0.43107	111.576	111.58	0.0044	58.6826	56.5204	59.6886	3.16815	1.31413	-728.266	1.03579	-69.1069	0.699636
389	TRUE	0.94089	111.644	111.646	0.0024	67.3722	67.105	67.6393	0.534378	0.192398	222.658	1	-67.6265	0.765664
390	TRUE	0.366378	111.79	111.816	0.0252	66.664	66.6207	68.2802	1.6595	0.77582	-65.8674	1.00097	-78.9297	0.454996
391	TRUE	0.289151	111.897	111.898	0.0016	69.298	69.0754	69.6988	0.623441	0.249933	-389.651	1.00816	-74.9069	0.616021
392	TRUE	0.519741	112.088	112.186	0.0976	67.1675	40.0181	80.9129	40.8948	7.23795	92.1214	5.78707	-92.715	0.200913
393	TRUE	0.886482	112.487	112.564	0.0768	67.3441	66.8324	69.9395	3.1071	1.31801	35.4436	1.00188	-74.6406	0.448787
394	TRUE	0.353176	112.743	112.744	0.0016	77.3663	77.2951	77.6157	0.320627	0.129065	155.86	1.04572	-72.7034	0.618559
395	TRUE	0.83558	112.984	112.986	0.0016	79.0671	78.8177	79.3165	0.498753	0.197149	-311.721	1	-71.468	0.629735
396	TRUE	0.569268	115.238	115.249	0.0108	76.701	76.4007	78.561	2.16033	0.798701	-208.12	1.02589	-76.7882	0.456735
397	TRUE	0.677241	115.814	115.828	0.014	68.8101	68.5557	71.7873	3.23161	1.22287	239.684	1.03654	-66.033	0.721288
398	TRUE	0.41104	143.389	143.393	0.0044	87.5152	85.7421	87.8623	2.12024	0.769786	-459.425	1.09515	-80.4514	0.44401
399	TRUE	0.719623	143.631	143.635	0.0032	79.8727	79.7911	80.2067	0.415628	0.146357	115.968	1.01517	-68.6231	0.527783
400	TRUE	0.899182	144.212	144.215	0.0036	70.9074	70.5214	71.1746	0.653129	0.229939	188.472	1.00261	-74.5961	0.500326
401	TRUE	0.56215	172.92	172.967	0.0468	81.6966	80.2752	84.9141	4.63891	1.31749	-102.647	1.00746	-68.4454	0.540324
402	TRUE	0.969969	173.159	173.204	0.0452	83.415	63.7758	85.4131	21.6373	8.39808	-140.201	1.54827	-75.4056	0.547151
403	TRUE	0.790487	173.311	173.312	0.0016	79.7352	77.5443	80.0291	2.48486	1.0183	-1402.74	1.20935	-72.9873	0.658197
404	TRUE	0.596543	173.418	173.432	0.014	59.9867	58.1906	67.8202	9.62968	3.39201	-716.051	1.02096	-73.6042	0.535229
405	TRUE	0.750872	173.522	173.571	0.0488	74.9184	73.3102	75.3932	2.08297	0.678214	12.442	1.04987	-78.7569	0.404515
406	TRUE	0.92011	177.267	177.279	0.012	77.6764	68.5742	87.0913	18.5171	9.65136	1565.8	1.09979	-76.5081	0.537773
407	TRUE	0.642824	177.6	177.602	0.0016	69.8123	68.8059	69.9815	1.17563	0.490049	-701.372	1.10925	-72.9019	0.585458
408	TRUE	0.872401	177.692	177.693	0.0016	93.6702	90.2235	96.5826	6.3591	2.51676	-3974.44	1.00016	-82.614	0.481292
409	TRUE	0.878692	177.851	177.858	0.0072	63.3082	63.0495	64.8012	1.75173	0.529681	128.015	1.10171	-72.1578	0.49253
410	TRUE	0.487877	178.014	178.018	0.0044	65.9593	62.2409	66.3824	4.14143	1.37953	-848.59	1.1214	-76.6254	0.552349
411	TRUE	0.593369	178.06	178.144	0.0848	75.3397	63.8357	95.1117	31.276	7.54023	88.0697	5.51785	-91.0174	0.218126
412	TRUE	0.730146	178.154	178.178	0.0236	65.4976	63.6319	67.0649	3.43303	1.26453	97.3211	1.07156	-76.0785	0.555977
413	TRUE	0.982477	178.338	178.416	0.0784	56.247	52.4792	61.9416	9.46241	2.62663	-51.0562	1.06863	-73.0126	0.542074
414	TRUE	0.750406	178.556	178.572	0.0156	60.3327	59.1202	61.9903	2.8701	0.844403	-61.3831	1.15807	-68.5313	0.604856
415	TRUE	0.835723	178.749	178.75	0.0016	65.8349	65.158	66.1556	0.997506	0.403004	-623.441	1.0194	-73.4225	0.48084
416	TRUE	0.936768	178.914	178.962	0.0472	67.5148	63.5092	85.3334	21.8242	7.90881	2.99476	1.76037	-75.1945	0.494832
417	TRUE	0.381154	179.114	179.157	0.0432	62.174	59.1531	66.3075	7.15441	2.3741	6.32355	1.13962	-76.5518	0.486683
418	TRUE	0.56976	179.223	179.274	0.0512	75.8605	68.1268	82.7183	14.5915	2.37451	53.2022	2.54863	-91.5698	0.231935
419	TRUE	0.607336	179.323	179.342	0.0188	67.2245	60.1605	67.4921	7.33165	3.73119	-391.68	1.00162	-77.8732	0.401102
420	TRUE	0.477412	179.476	179.478	0.0024	66.936	66.602	67.9379	1.33595	0.500636	-556.644	1.03719	-73.467	0.590629
421	TRUE	0.972669	179.658	179.662	0.0036	82.9248	81.7595	84.7209	2.96135	1.04606	-856.67	1.01468	-76.7033	0.465125
422	TRUE	0.812939	179.792	179.797	0.0048	70.0544	68.763	71.4794	2.71642	1.06192	-509.136	1.62396	-65.0967	0.735803
423	TRUE	0.965412	179.904	179.906	0.0016	67.1513	66.0736	67.6946	1.62095	0.652809	-1013.09	1.01707	-69.4001	0.69021
424	TRUE	0.958279	180.102	180.146	0.0448	69.6903	69.195	74.6601	5.46513	2.31294	-126.69	1.0058	-64.9953	0.634277
425	TRUE	0.844433	180.347	180.349	0.0016	65.6864	64.8849	66.1317	1.24688	0.499865	-779.302	1.01315	-65.4247	0.70225
426	TRUE	0.655314	180.504	180.506	0.002	67.64	67.3105	67.9695	0.659067	0.266714	-353.708	1.00734	-61.4927	0.723019
427	TRUE	0.758898	180.597	180.642	0.0448	75.1664	63.6624	83.7016	20.0392	4.54377	85.0683	4.92598	-92.0741	0.198129
428	TRUE	0.806519	182.255	182.274	0.0188	69.3458	66.9562	71.9633	5.00713	1.26654	57.5133	1.36249	-80.1407	0.450421
429	TRUE	0.380514	182.377	182.392	0.0144	69.5373	67.1027	70.5951	3.49237	1.46715	180.229	1.14276	-79.4232	0.482598
430	TRUE	0.797009	183.28	183.306	0.026	70.5188	67.1599	71.8097	4.64983	1.55903	102.908	1.10084	-73.7025	0.594501
431	TRUE	0.960675	183.399	183.409	0.01	73.214	72.1724	73.4428	1.27042	0.503282	73.7879	1.0607	-76.3705	0.546892
432	TRUE	0.713159	184.254	184.26	0.0068	89.1151	84.1035	89.541	5.43757	2.54482	810.51	1.0135	-81.0457	0.431838
433	TRUE	0.611365	184.571	184.575	0.0036	81.873	81.0477	82.0358	0.988079	0.398028	280.549	1.00128	-74.9186	0.536658
434	TRUE	0.745304	236.847	237.367	0.52	71.1559	37.8587	107.384	69.5253	14.8878	-12.1108	12.8832	-91.5163	0.191959
435	TRUE	0.753102	236.974	236.979	0.0052	80.015	77.664	80.4557	2.79168	1.17897	-549.201	1.00992	-78.6112	0.545101
436	TRUE	0.972734	237.229	237.231	0.002	86.3138	85.9842	86.6433	0.659067	0.266714	-353.708	1.00734	-72.2101	0.61603
437	TRUE	0.858398	237.546	237.575	0.0292	67.3645	65.0928	67.9331	2.84025	1.08468	-65.5597	1.02351	-67.3035	0.583434
438	TRUE	0.956351	237.814	237.824	0.01	79.8196	78.4196	80.5248	2.10519	0.599038	-36.3485	1.13308	-63.8517	0.719406
439	TRUE	0.837122	237.92	237.923	0.0028	83.3501	64.3203	88.308	23.9876	8.24751	-6082.44	1.82631	-76.226	0.51854
440	TRUE	0.849048	238.159	238.163	0.004	70.56	69.3502	72.9276	3.57737	1.1786	-869.883	1.02309	-69.3036	0.698846
441	TRUE	0.996224	238.242	238.253	0.0112	81.7587	77.1733	84.7852	7.61194	2.60072	663.593	1.00514	-75.0336	0.596107
442	TRUE	0.536464	238.327	238.329	0.0016	86.8075	86.1306	87.1281	0.997506	0.403004	623.441	1.0194	-75.7937	0.550341
443	TRUE	0.538816	238.413	238.435	0.0216	77.2923	74.9247	88.6919	13.7672	6.02805	610.342	1.02471	-77.062	0.502505
444	TRUE	0.59977	238.507	238.511	0.0036	79.6306	77.7083	81.0556	3.34729	1.13835	936.512	1.00427	-77.9339	0.559046
445	TRUE	0.619983	238.607	238.613	0.0052	82.5483	77.7018	88.3904	10.6887	4.13007	2412.69	1.14977	-84.8934	0.410078
446	TRUE	0.845716	239.066	239.115	0.0492	72.8882	72.498	74.9714	2.47343	1.0234	8.61598	1.02835	-69.2288	0.579741
447	TRUE	0.79923	239.215	239.217	0.002	69.1187	68.6689	69.5684	0.899537	0.320169	-425.594	1.00633	-66.9291	0.729897
448	TRUE	0.99224	239.332	239.347	0.0148	57.275	53.7249	78.0872	24.3623	6.35819	466.601	1.51952	-73.259	0.488325
449	TRUE	0.534793	239.471	239.479	0.008	89.765	83.8587	89.7989	5.94014	2.64865	786.01	1.03313	-78.7946	0.440213
450	TRUE	0.856887	239.596	239.642	0.046	69.7308	69.5051	72.4363	2.93119	1.44435	59.8721	1.00213	-76.0744	0.409236
451	TRUE	0.858357	239.761	239.796	0.0348	67.8348	67.2021	67.9753	0.773138	0.335965	-16.4953	1.00159	-68.2961	0.522102
452	TRUE	0.747563	239.989	239.994	0.0052	62.1189	61.7443	64.0014	2.25709	0.962941	-449.062	1.00646	-65.9333	0.582958
453	TRUE	0.772579	240.1	240.106	0.0064	65.8633	63.6493	85.6192	21.9699	9.91625	3599.92	1.00595	-73.8236	0.596655
454	TRUE	0.843558	256.754	256.761	0.0068	78.8605	78.1816	81.0791	2.89753	1.03739	-439.424	1.00226	-79.2139	0.408172
455	TRUE	0.827046	256.828	256.836	0.008	99.3299	67.6279	100.245	32.6167	14.7399	4330.91	1.0676	-77.5002	0.439718
456	TRUE	0.960305	256.903	256.931	0.028	65.5395	63.9063	77.4438	13.5375	6.3555	-473.709	1.00877	-79.1052	0.459773
457	TRUE	0.549961	300.405	300.448	0.0432	39.8379	29.0241	44.098	15.0739	3.01778	67.8013	3.64061	-98.4012	0.170006
458	TRUE	0.965576	378.114	378.121	0.0072	59.3055	54.4622	59.624	5.16178	1.85669	750.402	1.01783	-66.4264	0.727091
459	TRUE	0.854019	468.454	468.462	0.0076	57.9015	56.1041	58.02	1.91599	0.746617	261.42	1.00965	-77.9206	0.476238
460	TRUE	0.959579	468.54	468.584	0.0436	70.9525	62.8607	84.9281	22.0675	8.77173	353.83	1.25237	-80.2124	0.40432
461	TRUE	0.467924	468.636	468.66	0.0236	68.6597	58.7598	71.9642	13.2045	3.86142	371.141	1.12052	-79.1889	0.407523
462	TRUE	0.348469	472.034	472.075	0.0416	97.255	73.6457	98.1061	24.4604	12.1702	-588.164	1.03023	-78.1614	0.413885
463	TRUE	0.444584	537.843	537.859	0.016	62.1392	60.8023	65.9244	5.12211	1.48484	-161.201	1.18059	-76.9818	0.540599
464	TRUE	0.429132	538.062	538.068	0.006	68.0923	67.5927	68.1003	0.507682	0.184024	-52.2534	1.01692	-76.0201	0.549415
465	TRUE	0.981809	540.886	540.9	0.014	71.7233	68.1697	72.0621	3.89243	1.12397	-84.1449	1.17054	-75.8414	0.454865
466	TRUE	0.921357	541.282	541.283	0.0016	86.2106	85.7119	86.7094	0.997506	0.394299	-623.441	1	-72.7081	0.644564
467	TRUE	0.883364	541.409	541.414	0.0052	83.2213	82.7571	84.5653	1.80817	0.603549	-150.995	1.21688	-70.7889	0.53047
468	TRUE	0.851118	541.527	541.529	0.0016	80.4941	79.9151	80.5831	0.667973	0.276311	-389.651	1.07279	-68.0106	0.70645
469	TRUE	0.920739	541.624	541.629	0.0044	70.0419	70.0216	71.5993	1.57772	0.635573	-377.519	1.04013	-67.2115	0.609903
470	TRUE	0.582821	541.757	541.758	0.0016	89.6005	88.9236	89.9211	0.997506	0.403004	-623.441	1.0194	-76.073	0.608984
471	TRUE	0.842673	541.854	541.858	0.004	81.0799	80.2264	81.9408	1.71446	0.651189	417.146	1.30029	-67.712	0.73507
472	TRUE	0.911268	541.976	541.983	0.0076	75.4429	73.0048	78.0287	5.02396	1.61828	-660.591	1.0002	-74.732	0.538055
473	TRUE	0.689534	542.044	542.067	0.0232	70.169	68.6606	71.3434	2.68284	0.799286	-45.0699	1.08801	-76.155	0.588737
474	TRUE	0.392634	542.441	542.45	0.0096	70.2618	70.2061	71.2193	1.01315	0.237847	34.8325	1.04784	-70.9624	0.594928
475	TRUE	0.996453	542.525	542.527	0.0016	71.9751	71.6545	72.652	0.997506	0.403004	623.441	1.0194	-75.4348	0.595779
476	TRUE	0.612863	542.703	542.705	0.0024	72.5306	72.4341	73.065	0.630863	0.237269	250.49	1.03271	-74.0223	0.578112
477	TRUE	0.682378	542.789	542.795	0.0064	72.462	68.9719	73.124	4.15205	1.70456	-660.646	1.00819	-71.2388	0.702335
478	TRUE	0.38541	542.88	542.889	0.0088	85.3865	80.2614	86.6874	6.42604	2.50703	743.136	1.27002	-78.2782	0.410123
479	TRUE	0.538405	542.947	543.039	0.0912	75.466	55.2339	86.2575	31.0236	5.63457	73.3781	4.88049	-90.1262	0.225535
480	TRUE	0.474451	543.197	543.207	0.0096	73.6772	71.8069	73.6811	1.87425	0.763521	207.412	1.0056	-78.6527	0.41707
481	TRUE	0.508782	543.925	543.942	0.0172	58.9683	57.4747	63.2451	5.7704	2.49233	-296.567	1.04183	-71.0906	0.642282
482	TRUE	0.306814	544.012	544.016	0.004	58.0827	57.4926	63.201	5.7084	2.75566	1453.76	1.00868	-84.8853	0.478334
483	TRUE	0.978657	544.11	544.211	0.1004	68.6274	61.4397	85.5272	24.0874	9.20818	221.832	1.1535	-76.5211	0.398235
484	TRUE	0.546711	544.691	544.7	0.0092	68.6283	67.347	77.974	10.627	3.68607	-1161.29	1.00015	-76.908	0.513004
485	TRUE	0.490159	544.792	544.809	0.0176	70.9744	70.1409	77.7078	7.56692	3.69985	442.654	1.0772	-78.3148	0.545042
486	TRUE	0.98196	544.889	544.967	0.0772	78.1255	64.2816	83.3708	19.0893	7.14435	113.595	1.16488	-74.4428	0.549901
487	TRUE	0.745568	545.12	545.126	0.006	75.1259	72.8448	75.3499	2.50503	1.17311	430.584	1.00501	-72.776	0.630575
488	TRUE	0.66174	545.204	545.22	0.0164	67.7789	67.5042	73.827	6.32281	3.08053	-389.414	1.02197	-82.2006	0.405358
489	TRUE	0.93108	545.313	545.318	0.0052	72.71	71.5284	73.4167	1.88823	0.69226	346.895	1.10656	-68.9702	0.706944
490	TRUE	0.458447	545.911	545.931	0.0192	67.9814	67.3654	70.3789	3.01352	1.0092	-144.569	1.07704	-69.348	0.53425
491	TRUE	0.65649	546.492	546.495	0.0032	67.2563	67.0498	67.3597	0.309951	0.121345	-52.7347	1.02665	-60.9439	0.754754
492	TRUE	0.951422	546.595	546.613	0.018	69.8149	66.7534	71.3262	4.57282	1.04808	57.281	1.16061	-66.1909	0.727568
493	TRUE	0.989083	546.698	546.703	0.0048	72.037	70.471	72.3858	1.91486	0.630265	-379.966	1.03809	-62.2423	0.795216
494	TRUE	0.995471	546.791	546.796	0.0048	79.3751	78.8645	80.0193	1.15481	0.451512	226.812	1.00259	-65.1366	0.761896
495	TRUE	0.774539	546.897	546.904	0.0064	76.3138	74.9778	76.7739	1.7961	0.545807	-59.9848	1.32847	-60.0677	0.787097
496	TRUE	0.763133	546.982	546.985	0.0028	73.2824	72.7332	74.6332	1.90001	0.628605	611.425	1.0477	-57.0076	0.881159
497	TRUE	0.607337	547.063	547.069	0.006	79.4997	78.8433	82.4055	3.56222	1.48582	621.993	1.00572	-76.7229	0.534984
498	TRUE	0.790885	547.163	547.168	0.0048	71.9109	71.4101	76.3899	4.97977	2.00404	1097.74	1.03769	-65.4101	0.780042
499	TRUE	0.84855	547.357	547.359	0.0024	82.332	81.664	83	1.33595	0.480995	556.644	1	-73.1549	0.666763
500	TRUE	0.31469	547.905	547.909	0.0036	78.8151	77.6492	80.9449	3.2957	1.33026	913.857	1.00031	-79.2522	0.53901
501	TRUE	0.260071	548.649	548.653	0.004	118.313	117.986	118.58	0.593754	0.194688	-106.943	1.04565	-77.4991	0.554688
502	TRUE	0.949266	548.827	548.829	0.0024	83.1031	82.3016	85.9086	3.60705	1.36386	1502.94	1.05056	-76.0403	0.616591
503	TRUE	0.322642	548.911	548.917	0.0056	88.5729	84.2338	89.6342	5.40044	1.61935	947.787	1.01514	-78.496	0.505283
504	TRUE	0.69166	549.041	549.045	0.0044	79.1991	78.2243	79.9917	1.76738	0.699867	-458.624	1.01632	-72.7817	0.56024
505	TRUE	0.837929	560.614	560.661	0.0464	41.0438	31.4547	52.3697	20.915	5.39407	-146.978	6.4979	-97.6188	0.151764
506	TRUE	0.84464	597.844	597.85	0.0064	61.9832	58.8038	62.1552	3.35143	1.70196	-532.176	1.00794	-80.0273	0.530334
507	TRUE	0.576899	599.025	599.044	0.0184	71.4909	58.0097	71.6164	13.6066	6.86778	754.351	1.00887	-76.7432	0.565127
508	TRUE	0.909608	599.116	599.123	0.0068	74.5972	73.2795	75.024	1.74444	0.604947	235.843	1.0715	-69.3143	0.667023
509	TRUE	0.91266	599.199	599.216	0.0176	90.7457	68.7662	90.9052	22.1389	11.8324	1269.51	1.00797	-74.137	0.519033
					0.0276617
