# Supplementary material for: Bazedoxifene reverses sexually dimorphic autistic-like abnormalities in biallelic MDGA1-mutant mice
Source: EMBO Mol Med. 2026 Mar 20;18(4):1358–98. doi: 10.1038/s44321-026-00402-y (PMC13084050; doi:10.1038/s44321-026-00402-y)
Supplement: Supplementary file 20 — Source data Fig. 7 [file 44321_2026_402_MOESM20_ESM.zip › Panel I and J/Batch4/WT_sham_260.xlsx]

## Sheet: Sheet1
ID	Accepted	Score	Begin Time (s)	End Time (s)	Call Length (s)	Principal Frequency (kHz)	Low Freq (kHz)	High Freq (kHz)	Delta Freq (kHz)	Frequency Standard Deviation (kHz)	Slope (kHz/s)	Sinuosity	Mean Power (dB/Hz)	Tonality
1	TRUE	0.565942	0.195604	0.198004	0.0024	74.413	74.2126	74.8138	0.601176	0.22042	250.49	1.00609	-78.5549	0.480062
2	TRUE	0.803428	0.395204	0.398004	0.0028	64.0092	63.408	64.8775	1.46954	0.574225	577.85	1.02345	-77.0694	0.59566
3	TRUE	0.983377	0.608804	0.612004	0.0032	70.1211	69.545	71.8027	2.25766	0.897332	711.207	1.01037	-78.6295	0.537807
4	TRUE	0.845519	0.703604	0.758004	0.0544	77.7534	72.5595	78.6185	6.05905	2.61408	98.8901	1.01742	-79.9368	0.458621
5	TRUE	0.645855	0.869604	0.890004	0.0204	69.4285	68.54	69.6174	1.07738	0.462621	47.7199	1.00202	-76.3063	0.401399
6	TRUE	0.903215	1.0716	1.076	0.0044	83.4144	75.7089	84.3133	8.60443	3.10184	-1699.81	1.33907	-78.4759	0.419812
7	TRUE	0.292549	1.21066	1.21226	0.0016	79.3278	78.7044	79.9513	1.24688	0.492874	-779.302	1	-73.1982	0.646645
8	TRUE	0.52667	1.36986	1.37426	0.0044	78.8508	76.256	80.5657	4.30967	1.82394	-1021.06	1.01564	-69.9442	0.640314
9	TRUE	0.737451	1.47226	1.48626	0.014	71.8302	67.9848	72.7862	4.80148	1.85166	330.519	1.09093	-77.4415	0.538547
10	TRUE	0.896996	1.60586	1.61346	0.0076	68.3667	66.997	73.9184	6.92137	2.94561	-948.897	1.00435	-70.9141	0.594257
11	TRUE	0.435544	1.88466	1.89186	0.0072	81.8365	78.4559	85.0576	6.60178	2.16175	947.07	1.01948	-80.383	0.460322
12	TRUE	0.734237	1.98546	1.99066	0.0052	67.0873	66.449	68.2302	1.78126	0.524045	-306.338	1.01348	-70.1609	0.660866
13	TRUE	0.878061	2.09052	2.09332	0.0028	68.4279	66.3868	69.1849	2.79806	1.05973	1040.84	1.07165	-75.8943	0.595091
14	TRUE	0.676731	2.18612	2.21492	0.0288	78.1193	74.6575	84.3288	9.67131	4.31226	72.2729	1.22728	-74.5083	0.633853
15	TRUE	0.727461	2.28772	2.29332	0.0056	68.1383	67.8039	68.551	0.747082	0.268124	2.44656	1.09565	-67.2271	0.653924
16	TRUE	0.69835	2.47292	2.47892	0.006	73.2652	72.9534	74.9698	2.01639	0.63772	-258.464	1.10564	-73.1324	0.647677
17	TRUE	0.65172	2.54052	2.54612	0.0056	70.2613	68.4464	72.0761	3.62968	1.8661	701.164	1.01648	-77.8068	0.526462
18	TRUE	0.426412	2.70532	2.70772	0.0024	60.184	59.3824	60.852	1.46954	0.529823	-612.309	1.00127	-78.6731	0.478972
19	TRUE	0.769059	2.87612	2.99612	0.12	80.2413	60.8255	114.278	53.4527	12.3512	-132.338	9.71975	-92.4139	0.212973
20	TRUE	0.859906	3.10637	3.10917	0.0028	64.6123	64.6123	64.6123	2.84217e-14	4.45356e-15	-1.79439e-12	1	-70.2295	0.665441
21	TRUE	0.465763	3.23557	3.23957	0.004	67.1609	66.0241	67.3219	1.29781	0.533929	-335.05	1.00319	-70.5581	0.697257
22	TRUE	0.567853	3.39437	3.40557	0.0112	71.2038	70.9518	78.8443	7.8925	3.89831	-722.852	1.00798	-69.9912	0.581246
23	TRUE	0.972827	3.48117	3.53277	0.0516	72.0543	71.8921	91.8564	19.9643	10.1082	416.498	1.01891	-71.2929	0.590443
24	TRUE	0.505386	3.67437	3.68477	0.0104	70.2025	66.5202	76.931	10.4108	4.49518	-891.046	1.12065	-70.8865	0.663834
25	TRUE	0.48903	3.75437	3.76437	0.01	68.2912	68.0121	69.026	1.01393	0.320625	-46.6655	1.03447	-71.1725	0.706061
26	TRUE	0.50952	3.89357	3.89597	0.0024	85.1719	83.0344	86.2407	3.20627	1.17557	-1335.95	1.01552	-73.2659	0.651093
27	TRUE	0.692775	3.99437	4.00077	0.0064	70.286	68.7445	72.3219	3.57737	1.26505	-579.145	1.05612	-64.0175	0.783491
28	TRUE	0.9781	4.20743	4.20903	0.0016	81.2738	79.9913	83.9813	3.99002	1.61202	-2493.77	1.00817	-77.8215	0.479163
29	TRUE	0.43808	4.36023	4.36623	0.006	77.2963	76.1088	80.2576	4.14885	1.27555	-626.279	1.16257	-70.8647	0.597059
30	TRUE	0.464748	4.71663	4.71823	0.0016	71.3243	71.0482	71.4223	0.374065	0.153618	-233.791	1.01068	-65.4596	0.710811
31	TRUE	0.905896	4.79503	4.88383	0.0888	80.5012	78.6474	85.8757	7.22837	2.55705	47.8399	1.06912	-72.1271	0.61046
32	TRUE	0.476589	4.96623	4.98823	0.022	78.993	68.5263	80.4014	11.8751	5.16568	522.557	1.00287	-68.2964	0.727652
33	TRUE	0.9084	5.13768	5.14248	0.0048	86.6508	84.2427	87.1348	2.89207	1.2935	-613.239	1.00177	-70.8751	0.581422
34	TRUE	0.977408	5.20608	5.31128	0.1052	65.881	65.2616	77.7953	12.5337	3.80671	-26.2793	1.06189	-68.3877	0.587741
35	TRUE	0.492894	6.06274	6.11754	0.0548	84.3781	68.108	92.2563	24.1484	10.2772	-506.213	1.10329	-75.3337	0.49632
36	TRUE	0.709904	6.19274	6.20074	0.008	86.8032	76.8217	90.4192	13.5975	4.86256	1603.72	1.05002	-66.628	0.725689
37	TRUE	0.979841	6.30954	6.31154	0.002	68.5919	68.3114	69.7097	1.39829	0.545359	-665.428	1.12134	-67.2957	0.781245
38	TRUE	0.854233	6.64314	6.70634	0.0632	72.9586	67.2196	81.6536	14.434	5.02375	-222.272	1.08073	-74.5266	0.494783
39	TRUE	0.866374	6.77354	6.77554	0.002	76.6784	75.0842	78.5755	3.49127	1.20376	1576.42	1.02893	-71.9984	0.637196
40	TRUE	0.715822	6.95634	6.96074	0.0044	89.6792	89.3304	89.7089	0.378518	0.112203	-54.6264	1.01405	-60.2037	0.772295
41	TRUE	0.959807	7.05619	7.06139	0.0052	72.9516	70.9086	73.4868	2.57821	0.781662	-312.453	1.18503	-71.0988	0.717296
42	TRUE	0.721228	7.13779	7.15139	0.0136	65.4709	65.145	65.8819	0.736892	0.273578	-37.5049	1.00794	-74.7515	0.540927
43	TRUE	0.94987	7.29459	7.70959	0.415	71.9374	69.9273	90.3399	20.4126	5.94131	17.4157	1.67178	-75.0619	0.452326
44	TRUE	0.484996	7.50939	7.51579	0.0064	68.999	67.652	71.0441	3.39207	1.24511	541.806	1.1618	-69.5736	0.731237
45	TRUE	0.490476	7.73539	7.74099	0.0056	66.497	65.74	67.358	1.61798	0.650575	-354.132	1.03063	-67.0054	0.653166
46	TRUE	0.606955	8.21925	8.22485	0.0056	61.4208	60.8642	63.113	2.24884	0.863829	-439.484	1.24587	-69.6731	0.607649
47	TRUE	0.597756	8.39605	8.40085	0.0048	72.3075	71.6618	72.6341	0.972272	0.31365	-123.665	1.09924	-65.0451	0.704307
48	TRUE	0.478513	8.50365	8.51085	0.0072	71.5234	70.7886	75.1082	4.31956	1.72021	-648.8	1.46938	-69.5373	0.664104
49	TRUE	0.38516	8.65685	8.66325	0.0064	69.5449	68.8685	70.0505	1.18203	0.436759	168.695	1.00945	-72.3733	0.570719
50	TRUE	0.604893	8.75125	8.76125	0.01	73.3385	72.7871	79.5965	6.80947	3.38991	740.688	1.01848	-69.6206	0.649954
51	TRUE	0.927948	8.85885	8.87485	0.016	73.393	70.1349	75.4539	5.31897	1.46356	262.335	1.05521	-72.9523	0.648859
52	TRUE	0.655605	9.1419	9.1455	0.0036	71.5377	70.2388	72.1759	1.93712	0.700567	568.339	1.02317	-73.8377	0.647157
53	TRUE	0.68911	9.3327	9.3367	0.004	71.1814	70.4763	74.8181	4.34182	1.90565	1335.44	1.17862	-78.4848	0.486482
54	TRUE	0.896597	9.4279	9.4471	0.0192	68.6823	66.475	72.4556	5.98057	2.07039	244.846	1.06273	-72.5489	0.661149
55	TRUE	0.972477	9.4345	10.1145	0.68	74.4009	69.7624	83.5641	13.8017	6.76248	-4.43153	2.23534	-75.1076	0.493498
56	TRUE	0.991728	10.111	10.335	0.224	68.8757	68.6136	70.4994	1.88579	0.893295	7.44926	1.00037	-65.5884	0.70478
57	TRUE	0.522674	10.6386	10.651	0.0124	72.3002	72.0432	73.2055	1.16228	0.416139	104.497	1.00438	-73.9098	0.602552
58	TRUE	0.673922	10.8546	10.8562	0.0016	70.4327	70.3347	70.7088	0.374065	0.153618	233.791	1.01068	-58.287	0.831009
59	TRUE	0.672754	10.9646	10.967	0.0024	74.6641	71.4578	78.6051	7.14731	2.57785	-2978.05	1.00042	-64.8947	0.80171
60	TRUE	0.823225	11.0404	11.0624	0.022	81.1511	70.2017	91.3102	21.1085	8.20314	873.813	1.05988	-72.682	0.64858
61	TRUE	0.982668	11.922	12.018	0.096	98.5643	84.9218	107.842	22.9198	11.1617	212.091	1.04035	-62.5125	0.837401
62	TRUE	0.994003	12.2187	12.2403	0.0216	77.454	74.3526	80.6009	6.2483	2.18629	296.663	1.07448	-65.163	0.775982
63	TRUE	0.969865	12.2323	12.3395	0.1072	72.601	67.7271	79.05	11.3229	4.34767	-76.2253	1.04558	-65.6686	0.653989
64	TRUE	0.355787	13.4881	13.4913	0.0032	78.5207	77.9493	78.8547	0.905474	0.317768	286.053	1.00701	-71.0999	0.666032
65	TRUE	0.605705	13.5753	13.6225	0.0472	80.2595	73.4843	86.7814	13.2971	3.17259	62.9984	1.42681	-68.252	0.708487
66	TRUE	0.811539	13.7001	13.7093	0.0092	70.8252	69.3779	73.1853	3.80745	0.939041	318.029	1.0448	-60.223	0.792789
67	TRUE	0.602436	13.8717	13.8869	0.0152	70.8308	68.2668	72.0925	3.82568	1.17587	267.233	1.02318	-56.3901	0.85095
68	TRUE	0.867525	13.9609	14.0005	0.0396	71.7618	66.7871	81.5946	14.8074	4.98933	-102.592	1.39395	-69.5212	0.660482
69	TRUE	0.580345	14.0916	14.096	0.0044	75.4847	71.4397	82.8398	11.4001	4.18236	2846.02	1.04939	-70.3272	0.723448
70	TRUE	0.927454	14.18	14.2328	0.0528	80.9781	74.8072	86.2496	11.4424	3.58794	-134.781	1.15311	-72.5949	0.585458
71	TRUE	0.664857	14.4008	14.416	0.0152	83.5479	81.2294	86.4571	5.22761	1.46166	18.1213	1.39282	-69.6561	0.660227
72	TRUE	0.502424	14.5084	14.5124	0.004	68.2952	66.8776	69.8019	2.92424	1.08633	-811.688	1.02903	-62.2275	0.797815
73	TRUE	0.501176	14.5904	14.6304	0.04	66.6997	63.3592	82.8544	19.4952	7.1647	-144.434	1.77373	-66.6463	0.636329
74	TRUE	0.710588	14.7116	14.734	0.0224	73.4822	72.5767	74.3555	1.77872	0.376468	15.3318	1.03594	-65.8449	0.718796
75	TRUE	0.932273	14.8524	14.854	0.0016	78.371	77.8544	79.6	1.74564	0.709855	-1091.02	1.02644	-66.9024	0.70724
76	TRUE	0.804844	15.0264	15.0312	0.0048	77.653	75.0086	79.2245	4.21594	1.36556	792.643	1.01813	-63.4147	0.711615
77	TRUE	0.861958	15.181	15.1846	0.0036	80.4238	77.6109	82.6578	5.04691	1.55508	1269.37	1.01267	-69.096	0.701883
78	TRUE	0.446258	15.387	15.3966	0.0096	71.1811	69.1141	81.5607	12.4466	4.9596	1361.73	1.01769	-73.1013	0.655048
79	TRUE	0.914488	15.497	15.4986	0.0016	73.887	72.9073	74.1542	1.24688	0.520276	779.302	1.05662	-71.5695	0.644574
80	TRUE	0.738258	15.6934	15.6962	0.0028	81.1275	81.0669	81.2702	0.203376	0.0807456	56.2383	1.00582	-73.1851	0.441368
81	TRUE	0.466548	15.7798	15.7826	0.0028	71.9888	71.2095	72.7681	1.5586	0.545398	556.644	1	-72.2088	0.599016
82	TRUE	0.616294	15.8802	15.8866	0.0064	66.6644	65.5363	67.414	1.87775	0.675563	331.076	1.01805	-65.7374	0.717783
83	TRUE	0.556035	15.9718	15.9902	0.0184	71.5836	71.304	76.2185	4.91456	2.2306	273.601	1.02773	-73.3694	0.547896
84	TRUE	0.581354	16.1329	16.1373	0.0044	58.4368	57.3977	59.1716	1.77384	0.546723	-376.027	1.00607	-66.9812	0.711125
85	TRUE	0.997465	16.5149	16.5169	0.002	71.4821	71.3084	71.6558	0.347346	0.151643	197.847	1.00936	-71.615	0.621292
86	TRUE	0.779735	16.8673	16.8737	0.0064	69.9196	68.9801	72.7929	3.81286	1.66023	616.492	1.00246	-68.9687	0.585088
87	TRUE	0.544537	17.2187	17.2203	0.0016	79.5602	79.5602	79.5602	1.42109e-14	4.6998e-15	3.08388e-12	1	-69.3509	0.637862
88	TRUE	0.34479	18.0219	18.0267	0.0048	59.1233	58.0438	59.8559	1.81211	0.689901	-420.086	1.02505	-69.4499	0.54391
89	TRUE	0.689318	18.1318	18.1366	0.0048	65.915	65.6478	66.2193	0.571488	0.184992	-112.756	1.0147	-73.0701	0.549219
90	TRUE	0.65721	18.4262	18.429	0.0028	69.0276	68.5081	69.4136	0.905474	0.311266	316.315	1.0022	-72.3002	0.607589
91	TRUE	0.454269	18.7622	18.7722	0.01	71.2566	69.0394	72.0821	3.04275	1.26513	-289.753	1.00595	-72.8095	0.542379
92	TRUE	0.853608	18.8574	18.865	0.0076	69.766	68.3657	70.9488	2.58303	1.20507	348.549	1.0023	-72.026	0.646864
93	TRUE	0.781264	18.9694	18.9714	0.002	81.9766	81.3576	82.2928	0.935162	0.356582	467.581	1.01392	-73.2304	0.578952
94	TRUE	0.811079	19.1065	19.1085	0.002	59.6658	59.5678	59.9686	0.400784	0.153333	176.854	1.03234	-68.3066	0.548269
95	TRUE	0.334396	19.2645	19.3001	0.0356	64.9429	62.6115	65.1597	2.54817	0.817081	-66.8085	1.01085	-71.505	0.563944
96	TRUE	0.829585	19.4225	19.4285	0.006	69.3148	69.0705	85.5369	16.4664	6.12102	-2867.24	1.09925	-62.4738	0.665113
97	TRUE	0.491164	19.5265	19.5301	0.0036	89.4479	87.6173	90.8234	3.20609	1.20837	873.572	1.0069	-77.5284	0.54047
98	TRUE	0.975164	19.7373	19.7777	0.0404	74.7338	70.2108	75.3525	5.14169	2.12019	116.917	1.01701	-65.0936	0.706838
99	TRUE	0.871625	19.8537	19.8633	0.0096	72.1495	71.1401	80.1582	9.01804	3.28929	1034.64	1.07668	-69.1737	0.71257
100	TRUE	0.570565	20.0699	20.0775	0.0076	73.7049	71.6193	75.4267	3.80745	1.38259	561.722	1.15132	-66.4275	0.792485
101	TRUE	0.765863	20.3411	20.3439	0.0028	69.0671	68.4734	69.6609	1.18751	0.402234	-409.973	1.00177	-54.5955	0.844143
102	TRUE	0.539578	20.4327	20.4399	0.0072	94.1205	92.3244	94.5658	2.24142	0.88281	347.659	1.13528	-64.907	0.791238
103	TRUE	0.391596	20.5471	20.5487	0.0016	83.147	82.7462	83.3697	0.623441	0.249933	389.651	1.00816	-56.7916	0.85762
104	TRUE	0.979454	20.6671	20.7039	0.0368	114.819	109.035	116.077	7.042	2.98064	161.681	1.02149	-78.8336	0.542775
105	TRUE	0.98685	20.8063	20.8087	0.0024	79.5622	79.1614	80.8313	1.66993	0.627756	695.805	1.04626	-65.5558	0.812582
106	TRUE	0.941608	20.9839	20.9883	0.0044	68.482	66.4011	69.83	3.42893	1.57033	-779.302	1.01695	-66.8461	0.687767
107	TRUE	0.55165	21.1274	21.1898	0.0624	69.5845	69.0943	82.9641	13.8698	5.1925	-219.006	1.01581	-70.3754	0.574604
108	TRUE	0.46547	21.3662	21.3678	0.0016	57.7681	57.5187	58.0175	0.498753	0.197149	-311.721	1	-68.226	0.56159
109	TRUE	0.959469	21.4826	21.5106	0.028	70.1299	68.5105	83.8171	15.3067	6.26902	531.345	1.02048	-74.9161	0.551197
110	TRUE	0.952167	21.6626	21.6686	0.006	87.1244	66.8889	91.2157	24.3269	6.64931	-2514.68	1.1426	-76.8546	0.454461
111	TRUE	0.708409	21.7718	21.7906	0.0188	69.4356	68.7642	70.4951	1.73082	0.522531	1.86318	1.04108	-69.216	0.701319
112	TRUE	0.907183	21.9038	21.907	0.0032	69.5642	68.2876	70.5216	2.234	0.841735	-762.293	1.0153	-67.5716	0.786449
113	TRUE	0.975032	21.997	21.999	0.002	77.8982	77.5464	78.8645	1.31813	0.535814	686.422	1.05994	-70.349	0.716306
114	TRUE	0.530897	22.2168	22.2188	0.002	79.0793	78.7632	80.0279	1.2647	0.503641	644.435	1.04832	-75.8741	0.63217
115	TRUE	0.785591	22.3728	22.3764	0.0036	59.1433	57.6886	59.841	2.15236	0.799466	-646.832	1.03309	-66.2249	0.794475
116	TRUE	0.989799	22.7204	22.746	0.0256	75.9023	72.3497	83.2967	10.9469	3.30666	-426.068	1.07491	-70.0374	0.65437
117	TRUE	0.563463	22.8872	22.8892	0.002	64.1328	63.0061	64.9299	1.92376	0.752375	-998.142	1.01032	-77.6548	0.429557
118	TRUE	0.959411	23.0244	23.0932	0.0688	71.0274	70.6236	80.5743	9.95075	3.65758	143.184	1.00356	-77.1632	0.399098
119	TRUE	0.886439	23.2339	23.2355	0.0016	59.1473	59.0493	59.4234	0.374065	0.153618	-233.791	1.01068	-70.9054	0.600284
120	TRUE	0.615133	23.3523	23.3619	0.0096	64.7563	63.47	67.2284	3.75838	1.23371	344.174	1.04194	-80.0834	0.504866
121	TRUE	0.801143	23.7255	23.7275	0.002	67.5085	67.2324	67.7846	0.552191	0.182612	-227.747	1.03518	-69.0659	0.71501
122	TRUE	0.367501	24.0511	24.4711	0.42	86.9091	62.098	112.769	50.6714	11.0515	-20.5366	11.2213	-92.7881	0.191937
123	TRUE	0.551852	24.5033	24.5213	0.018	65.5434	63.5956	67.1302	3.53462	1.14619	-67.8993	1.11965	-77.6193	0.410992
124	TRUE	0.856901	24.5965	24.6145	0.018	72.2425	70.2649	84.5764	14.3115	6.63292	817.112	1.02543	-73.6713	0.61925
125	TRUE	0.737771	24.7257	24.7409	0.0152	73.2226	71.9638	73.5919	1.62802	0.474358	106.344	1.00932	-65.0967	0.767943
126	TRUE	0.418933	25.0145	25.0173	0.0028	71.0833	70.356	72.2114	1.85548	0.651123	-659.137	1.00828	-62.135	0.791457
127	TRUE	0.599985	25.9576	25.9688	0.0112	80.0143	73.291	80.5423	7.25122	3.45062	811.695	1.1292	-67.9813	0.655026
128	TRUE	0.893551	26.0652	26.0696	0.0044	78.8921	74.3739	85.293	10.9191	4.29837	2209.16	1.00717	-74.934	0.59044
129	TRUE	0.460454	26.1738	26.1778	0.004	79.2376	78.9927	79.6607	0.667973	0.286448	-204.778	1.02453	-66.1976	0.720415
130	TRUE	0.987022	26.2802	26.8952	0.615	71.7589	64.1766	72.2344	8.05779	2.9418	-12.0767	1.04284	-74.9839	0.454967
131	TRUE	0.818136	26.275	26.2862	0.0112	71.2388	70.7932	79.2929	8.49972	4.21015	-839.782	1.13631	-71.55	0.58891
132	TRUE	0.980088	26.461	26.4682	0.0072	61.4305	58.3146	62.0836	3.76901	1.08524	-523.617	1.00669	-72.7055	0.660559
133	TRUE	0.906	26.5486	26.5726	0.024	78.4746	68.5522	88.0513	19.499	9.43112	826.658	1.12818	-74.1744	0.603561
134	TRUE	0.987345	26.8866	26.8886	0.002	60.5733	59.9543	60.8895	0.935162	0.356582	-467.581	1.01392	-66.5762	0.769695
135	TRUE	0.405029	27.1821	27.1841	0.002	58.1981	58.1135	58.7904	0.676879	0.261574	-290.727	1.08263	-72.6653	0.675091
136	TRUE	0.454796	27.3045	27.3085	0.004	64.857	62.2296	65.4656	3.23596	1.03941	-721.613	1.07458	-71.224	0.5508
137	TRUE	0.742271	27.4919	28.0619	0.57	87.7188	52.5613	104.9	52.3391	11.6458	-8.54934	25.6587	-92.2002	0.18927
138	TRUE	0.532136	27.7849	27.7885	0.0036	63.3802	63.2948	64.8535	1.5586	0.524284	353.328	1.12	-72.1408	0.652836
139	TRUE	0.75357	27.8793	27.8893	0.01	54.5053	53.5583	55.462	1.9037	0.709355	-195.597	1.00827	-76.0726	0.591636
140	TRUE	0.446139	28.0876	28.0896	0.002	77.1186	76.0142	77.2254	1.21126	0.457013	455.494	1.21742	-80.3577	0.475154
141	TRUE	0.671759	28.2956	28.2988	0.0032	69.4824	68.5323	70.5511	2.01876	0.744583	675.704	1.01238	-77.8794	0.558967
142	TRUE	0.490112	28.6472	28.6892	0.042	71.8996	67.8169	72.1389	4.32205	2.10355	98.0337	1.0038	-73.0101	0.640779
143	TRUE	0.627331	28.7924	28.7968	0.0044	67.5714	67.0704	68.9556	1.88517	0.561619	-121.579	1.34557	-73.4003	0.685075
144	TRUE	0.550075	28.9172	28.9304	0.0132	65.5663	64.2605	67.1036	2.84312	1.02203	-103.649	1.13857	-77.4632	0.557181
145	TRUE	0.963725	29.0316	29.044	0.0124	66.2603	62.5554	66.3446	3.78919	1.70099	-349.898	1.02314	-72.9635	0.546069
146	TRUE	0.995238	29.3674	29.369	0.0016	77.3862	72.6659	78.9003	6.23441	2.57591	-3896.51	1.01212	-78.7277	0.492876
147	TRUE	0.610745	29.523	29.525	0.002	65.3525	65.3258	65.6286	0.302814	0.114253	113.873	1.03232	-70.7878	0.659327
148	TRUE	0.348126	29.651	29.6562	0.0052	94.8296	92.3683	97.1918	4.8235	1.53241	-878.699	1.01561	-81.1118	0.451033
149	TRUE	0.655046	29.8118	29.8414	0.0296	61.4122	59.2995	62.7098	3.41027	1.44836	-96.3862	1.01451	-70.8612	0.52954
150	TRUE	0.806146	30.1389	30.1433	0.0044	71.8784	70.5276	77.7862	7.25864	2.28177	-1463.75	1.05105	-73.3834	0.602521
151	TRUE	0.952986	30.2473	30.2521	0.0048	71.5031	68.8238	72.6164	3.7926	1.45839	-910.001	1.05398	-55.9679	0.879564
152	TRUE	0.454962	30.3321	30.3349	0.0028	69.988	68.6033	72.1566	3.55331	1.54767	-1331.39	1.01859	-69.8707	0.762454
153	TRUE	0.910095	30.6093	30.6113	0.002	59.5455	57.5906	60.2803	2.6897	1.09019	-1393.84	1.08704	-61.1179	0.851006
154	TRUE	0.898246	30.8037	30.8057	0.002	70.081	69.4753	70.3571	0.881724	0.315942	-404.601	1.02986	-65.0649	0.66327
155	TRUE	0.932775	30.9877	30.9953	0.0076	53.7147	53.3748	67.1145	13.7397	7.09609	1840.84	1.01171	-72.209	0.521491
156	TRUE	0.405721	31.2767	31.2803	0.0036	65.869	65.6092	66.2178	0.608598	0.179843	142.366	1.01232	-68.247	0.666132
157	TRUE	0.823266	31.3775	31.3851	0.0076	72.2043	71.618	72.2933	0.675395	0.263423	-101.926	1.0101	-55.0381	0.772086
158	TRUE	0.606832	31.5679	31.5699	0.002	71.0416	70.7387	71.1395	0.400784	0.153333	-176.854	1.03234	-57.4349	0.749952
159	TRUE	0.811904	32.2934	32.2954	0.002	87.7819	59.1348	96.1227	36.9879	14.22	-16941.7	1.30127	-71.7083	0.638844
160	TRUE	0.710541	32.4318	32.4698	0.038	77.616	69.7556	82.7625	13.0069	4.25118	-173.068	1.19184	-70.8778	0.640497
161	TRUE	0.292887	32.5526	32.5554	0.0028	70.7884	70.0759	71.1001	1.02423	0.389269	-387	1.02143	-65.0332	0.747664
162	TRUE	0.662246	32.6766	32.7002	0.0236	58.1587	58.125	63.4056	5.28063	2.55846	-233.313	1.01488	-58.1418	0.830772
163	TRUE	0.936497	33.3612	33.44	0.0788	69.3458	61.8165	71.9288	10.1123	2.87392	17.614	1.14186	-65.4874	0.650942
164	TRUE	0.737577	33.5584	33.5616	0.0032	70.3545	70.169	70.9483	0.779302	0.290476	244.305	1.03809	-53.2034	0.861229
165	TRUE	0.92854	33.7008	33.7436	0.0428	62.9641	62.6456	64.4325	1.7869	0.602493	22.2855	1.00808	-64.1851	0.761925
166	TRUE	0.421609	33.9852	33.9904	0.0052	62.8178	62.4987	64.8886	2.38986	0.755583	400.294	1.08863	-70.5108	0.666026
167	TRUE	0.893188	34.2699	34.2839	0.014	68.509	62.0434	69.1875	7.14403	3.20347	598.293	1.03813	-65.4853	0.778539
168	TRUE	0.846979	34.4279	34.4299	0.002	60.9114	60.9114	60.9114	1.42109e-14	9.53293e-15	4.97276e-12	1	-64.0945	0.743823
169	TRUE	0.969476	34.8027	34.8047	0.002	64.6259	64.5992	64.902	0.302814	0.114253	113.873	1.03232	-63.6493	0.631658
170	TRUE	0.862617	35.8021	35.8045	0.0024	91.9084	89.9045	93.7119	3.80745	1.37147	1586.44	1.00028	-84.3862	0.434518
171	TRUE	0.794508	35.9249	35.9277	0.0028	59.8777	58.8461	61.1765	2.33048	0.853544	-867.658	1.00671	-69.3577	0.659913
172	TRUE	0.740147	36.0057	36.0229	0.0172	60.6919	60.3264	66.694	6.36762	3.35933	369.238	1.00029	-59.6645	0.834495
173	TRUE	0.782318	36.1565	36.1625	0.006	70.3385	68.164	71.1649	3.00095	1.30087	-511.455	1.00713	-55.4681	0.846768
174	TRUE	0.862199	36.2604	36.264	0.0036	93.5555	92.8652	95.1512	2.28595	0.874809	695.861	1.07708	-75.6129	0.597641
175	TRUE	0.841813	36.3388	36.344	0.0052	76.7434	70.9224	81.4414	10.519	3.61938	-2130.51	1.01704	-69.7345	0.695266
176	TRUE	0.992818	36.4508	36.4528	0.002	69.7824	69.4528	70.1119	0.659067	0.266714	353.708	1.00734	-59.309	0.797432
177	TRUE	0.536225	36.7072	36.7136	0.0064	69.638	69.5044	70.2169	0.712504	0.243772	-110.964	1.00976	-68.2516	0.719583
178	TRUE	0.34918	36.8016	36.8056	0.004	66.4301	64.7454	67.6251	2.87971	0.98899	742.023	1.00634	-62.4007	0.857533
179	TRUE	0.722381	36.8928	36.8972	0.0044	63.7181	62.7978	64.5865	1.78868	0.550814	-380.698	1.00619	-66.7158	0.735428
180	TRUE	0.75301	37.016	37.0184	0.0024	67.3173	67.1021	67.3841	0.282033	0.100127	-83.4966	1.01988	-60.5367	0.841277
181	TRUE	0.920366	37.1391	37.1503	0.0112	82.5904	78.4723	93.0782	14.6059	4.20707	-1169.02	1.03886	-65.7104	0.720494
182	TRUE	0.990783	37.5275	37.5299	0.0024	62.2913	62.076	62.3581	0.282033	0.100127	83.4966	1.01988	-56.6204	0.766005
183	TRUE	0.960944	37.6539	37.6563	0.0024	65.0866	64.6858	65.621	0.935162	0.33784	389.651	1.00212	-68.8519	0.74167
184	TRUE	0.284948	37.7707	37.7727	0.002	62.9881	62.151	63.7986	1.64767	0.666836	-884.269	1.01368	-71.5601	0.724716
185	TRUE	0.396037	38.4749	38.4789	0.004	83.404	83.0552	83.4337	0.378518	0.116421	63.9297	1.01487	-74.8747	0.546003
186	TRUE	0.332879	38.5225	38.5369	0.0144	61.6911	61.3826	62.5851	1.20244	0.475957	-71.0145	1.00727	-72.9551	0.641924
187	TRUE	0.570808	39.1204	39.1444	0.024	72.8815	70.9685	73.4223	2.45381	1.05868	83.9843	1.01766	-77.2802	0.435761
188	TRUE	0.633963	39.29	39.3076	0.0176	60.4752	59.9394	62.0714	2.13201	0.989936	-104.505	1.01523	-74.1864	0.525531
189	TRUE	0.670847	39.41	39.4204	0.0104	66.6309	65.4952	66.745	1.24979	0.404534	82.9255	1.03519	-74.5517	0.597834
190	TRUE	0.318215	39.592	39.594	0.002	61.1573	61.1573	61.1573	1.42109e-14	5.50384e-15	2.96828e-12	1	-71.734	0.655562
191	TRUE	0.932416	39.678	39.746	0.068	67.6445	67.6314	75.7905	8.15913	3.95461	-120.935	1.00028	-72.6741	0.454287
192	TRUE	0.442553	40.076	40.0864	0.0104	80.3147	68.678	80.8404	12.1624	3.92609	-1158.46	1.15679	-70.5815	0.607442
193	TRUE	0.92941	40.4606	40.5066	0.046	65.3267	64.1093	78.056	13.9467	4.93717	-288.626	1.00995	-67.4589	0.543257
194	TRUE	0.565221	40.6642	40.6658	0.0016	63.5598	63.3104	63.631	0.320627	0.129065	-155.86	1.04572	-64.4443	0.652996
195	TRUE	0.621671	40.8782	40.8918	0.0136	62.3557	57.4702	63.5572	6.08701	2.40471	-442.063	1.01393	-71.2188	0.650278
196	TRUE	0.47304	41.6177	41.6321	0.0144	62.3281	62.0633	64.2099	2.14661	0.685901	-73.1965	1.05583	-74.4381	0.576042
197	TRUE	0.706059	41.7329	41.7353	0.0024	57.8519	55.848	58.9875	3.13947	1.14466	-1308.11	1.01045	-71.3803	0.742646
198	TRUE	0.542204	41.8609	41.8629	0.002	67.9758	67.0094	68.3276	1.31813	0.535814	-686.422	1.05994	-71.6038	0.664589
199	TRUE	0.960906	41.9753	41.9773	0.002	71.4305	71.1544	71.4572	0.302814	0.114253	113.873	1.03232	-68.7104	0.69074
200	TRUE	0.290274	42.0709	42.0729	0.002	65.2317	64.3411	65.343	1.00196	0.429475	-462.144	1.11762	-74.6665	0.626781
201	TRUE	0.650349	42.2671	42.2691	0.002	81.5261	77.1798	83.2004	6.02066	2.23643	2865.29	1.00914	-82.9886	0.505822
202	TRUE	0.59087	42.5551	42.5575	0.0024	63.0404	62.84	63.7752	0.935162	0.354547	-389.651	1.03377	-67.3382	0.681048
203	TRUE	0.363394	42.6487	42.6555	0.0068	76.2394	75.8905	76.5956	0.705083	0.227787	-73.1852	1.02581	-70.3	0.647582
204	TRUE	0.980609	42.7687	42.8503	0.0816	60.7261	56.1755	65.5895	9.41405	2.65528	-114.962	1.02013	-62.5309	0.792658
205	TRUE	0.904542	42.9755	42.9831	0.0076	66.4729	64.5299	68.3042	3.77425	1.8831	503.194	1.00088	-69.5588	0.693483
206	TRUE	0.678424	43.0903	43.0919	0.0016	60.3177	59.9169	60.5404	0.623441	0.249933	-389.651	1.00816	-63.7832	0.765718
207	TRUE	0.923075	43.3046	43.3758	0.0712	71.2968	69.3482	72.2655	2.91727	1.16897	-31.1496	1.0083	-65.5262	0.679607
208	TRUE	0.981148	43.5002	43.5018	0.0016	66.3398	66.0905	66.5892	0.498753	0.197149	-311.721	1	-60.6568	0.706579
209	TRUE	0.558519	43.6454	43.647	0.0016	71.1243	70.4207	71.2935	0.872818	0.366946	-545.511	1.05325	-67.3895	0.743267
210	TRUE	0.813893	43.8002	43.8026	0.0024	68.1599	67.8259	68.6275	0.801568	0.28993	-333.986	1.00236	-58.5466	0.764396
211	TRUE	0.5463	44.2912	44.2968	0.0056	96.4338	93.8272	97.8832	4.05602	1.22097	-319.044	1.6716	-77.4437	0.60033
212	TRUE	0.710219	44.466	44.4684	0.0024	80.251	79.9838	80.7186	0.73477	0.267807	-306.154	1.00557	-63.8426	0.769854
213	TRUE	0.898133	45.3751	45.3783	0.0032	71.2395	70.052	71.8704	1.81837	0.621551	-559.737	1.01212	-66.1867	0.737213
214	TRUE	0.333781	45.4919	45.5079	0.016	78.1255	77.2239	81.4251	4.20116	1.51438	196.353	1.14074	-76.1307	0.589123
215	TRUE	0.561057	45.7831	45.8011	0.018	79.0611	78.5846	79.7537	1.16905	0.408588	-36.8414	1.02395	-78.2465	0.483937
216	TRUE	0.958929	46.1591	46.1627	0.0036	63.3018	62.1356	63.7421	1.60645	0.653804	448.519	1.002	-74.9589	0.441608
217	TRUE	0.803761	46.3474	46.4386	0.0912	64.2722	60.7647	65.4219	4.6572	1.52245	10.1099	1.02283	-65.7749	0.653631
218	TRUE	0.450223	46.5366	46.5386	0.002	67.7946	66.8282	68.7876	1.95939	0.78271	1040.13	1.00926	-63.0536	0.784369
219	TRUE	0.499523	47.0498	47.0526	0.0028	75.144	75.144	75.144	0	2.51215e-15	-6.96352e-13	1	-78.6187	0.446184
220	TRUE	0.533815	47.1228	47.1292	0.0064	78.7327	78.318	79.1533	0.835317	0.293007	-16.6627	1.04964	-73.9673	0.610207
221	TRUE	0.746402	47.2264	47.2348	0.0084	68.2992	66.8103	68.7964	1.98612	0.737283	-170.025	1.1137	-72.2144	0.6428
222	TRUE	0.952092	47.4212	47.4596	0.0384	67.964	64.1481	69.1789	5.0308	1.18775	-31.0598	1.06851	-73.4291	0.589
223	TRUE	0.788125	47.8724	47.874	0.0016	72.9792	72.5785	73.2019	0.623441	0.249933	-389.651	1.00816	-61.9055	0.69798
224	TRUE	0.889062	48.2839	48.2891	0.0052	78.678	77.7105	78.7964	1.08595	0.398355	142.906	1.06814	-69.6622	0.644024
225	TRUE	0.253773	48.6867	48.6899	0.0032	71.197	70.9209	71.2237	0.302814	0.114253	60.1176	1.02399	-68.6787	0.694871
226	TRUE	0.977269	49.0439	49.0543	0.0104	69.0782	67.8123	84.7536	16.9413	8.11688	-1630.94	1.00217	-75.2337	0.487057
227	TRUE	0.941452	49.3361	49.3489	0.0128	67.3724	59.9327	69.072	9.13932	3.1937	-700.477	1.0019	-60.4459	0.777522
228	TRUE	0.540348	49.5653	49.5789	0.0136	58.1824	55.3779	60.0416	4.66376	1.66076	-316.667	1.00949	-64.4834	0.654076
229	TRUE	0.915141	49.6537	49.6617	0.008	63.1886	61.8378	66.4468	4.60901	1.40425	541.318	1.05526	-64.8255	0.794671
230	TRUE	0.456554	49.7457	49.7485	0.0028	76.664	76.664	76.664	1.42109e-14	4.84153e-15	-3.28972e-12	1	-69.4348	0.670373
231	TRUE	0.61932	49.8301	49.8389	0.0088	63.9807	63.0714	65.7171	2.64568	1.09673	326.209	1.03605	-67.7167	0.72342
232	TRUE	0.659383	50.474	50.4812	0.0072	67.9141	66.4817	70.0517	3.56994	1.2633	550.101	1.06342	-71.7267	0.662497
233	TRUE	0.781931	50.9552	50.9616	0.0064	73.3188	70.9404	73.9372	2.99676	1.21947	-457.613	1.01249	-69.5218	0.694877
234	TRUE	0.956348	51.263	51.271	0.008	73.2746	72.9851	73.8873	0.902191	0.292559	109.365	1.0296	-64.7858	0.769624
235	TRUE	0.407072	51.6274	51.629	0.0016	73.4176	73.0435	73.7917	0.74813	0.295724	-467.581	1	-65.3835	0.777376
236	TRUE	0.91607	51.741	51.811	0.07	64.8068	63.539	76.6524	13.1135	4.19706	57.2144	1.10003	-67.2678	0.582217
237	TRUE	0.997164	51.9078	51.9142	0.0064	82.7805	80.9483	83.9588	3.01052	1.15077	469.447	1.01012	-68.291	0.762574
238	TRUE	0.416226	52.1641	52.1677	0.0036	72.3314	71.8119	74.4393	2.62736	0.886413	679.893	1.07509	-69.921	0.727842
239	TRUE	0.252872	52.167	52.169	0.002	74.621	72.5236	75.2044	2.6808	1.05186	1309.86	1.11982	-73.9632	0.681027
240	TRUE	0.613229	53.0853	53.1245	0.0392	71.0251	70.5305	71.5892	1.05868	0.368709	-15.9202	1.00683	-71.6272	0.60057
241	TRUE	0.955518	53.2839	53.2867	0.0028	71.8247	71.2978	72.8861	1.58829	0.573282	-574.315	1.01867	-69.0875	0.677348
242	TRUE	0.575719	53.3623	53.3751	0.0128	73.1207	69.3973	75.2673	5.86992	2.29997	422.985	1.02691	-73.2581	0.524827
243	TRUE	0.478281	53.5603	53.5847	0.0244	68.2246	67.41	78.1807	10.7708	4.98372	435.869	1.00208	-80.2297	0.46076
244	TRUE	0.912277	53.7515	53.7807	0.0292	65.2443	62.8167	71.4576	8.6409	2.56576	-234.3	1.02292	-75.1752	0.540331
245	TRUE	0.990403	53.8819	53.8839	0.002	78.5356	78.4377	78.8385	0.400784	0.153333	176.854	1.03234	-68.315	0.705013
246	TRUE	0.450102	53.9679	53.9947	0.0268	78.2559	69.7787	88.2567	18.478	5.56159	237.08	2.07857	-78.0411	0.491611
247	TRUE	0.397203	54.2678	54.2694	0.0016	67.239	66.8383	67.4617	0.623441	0.249933	-389.651	1.00816	-66.431	0.705143
248	TRUE	0.584177	54.539	54.5422	0.0032	71.5585	70.8757	71.9296	1.05391	0.424519	-372.642	1.04228	-73.9335	0.580735
249	TRUE	0.864451	54.6422	54.6446	0.0024	71.7735	71.1724	72.0407	0.868365	0.320263	-361.819	1.01396	-64.9554	0.761605
250	TRUE	0.886344	54.7334	54.7514	0.018	71.4877	64.6293	74.3129	9.68358	4.33336	493.144	1.67742	-68.9589	0.710008
251	TRUE	0.902314	54.9326	54.9358	0.0032	58.2771	56.5553	59.9916	3.43635	1.1094	-1008.14	1.00997	-74.194	0.501228
252	TRUE	0.378533	55.0002	55.007	0.0068	71.076	70.5527	71.2652	0.712504	0.224123	85.0572	1.02288	-70.5345	0.656238
253	TRUE	0.678195	55.095	55.1018	0.0068	66.7823	66.3741	67.7452	1.3711	0.422228	-198.818	1.00301	-58.5241	0.756864
254	TRUE	0.944296	55.3353	55.3389	0.0036	63.5856	62.1087	65.7009	3.59221	1.31264	-1075.05	1.0151	-63.9581	0.72689
255	TRUE	0.991138	55.4129	55.4173	0.0044	72.4116	71.7956	72.9831	1.18751	0.329199	-221.49	1.0162	-64.1768	0.805997
256	TRUE	0.664875	55.6021	55.6045	0.0024	108.72	107.851	109.12	1.26915	0.467169	-528.812	1.01922	-79.7375	0.519027
257	TRUE	0.22854	55.6797	55.6813	0.0016	68.7199	68.3726	69.2454	0.872818	0.347517	-545.511	1.00577	-69.9565	0.595146
258	TRUE	0.992496	55.7857	55.8017	0.016	65.6977	59.0699	68.3032	9.23324	3.95847	-573.834	1.00059	-59.6727	0.767882
259	TRUE	0.860121	55.9657	56.0573	0.0916	70.6306	66.1181	78.6573	12.5392	3.82589	6.21645	1.12457	-63.1502	0.771652
260	TRUE	0.80221	56.1399	56.1859	0.046	68.3547	66.4048	80.7492	14.3443	5.52747	204.036	1.26644	-59.7338	0.850514
261	TRUE	0.278221	56.2947	56.2995	0.0048	68.9649	67.4195	68.9922	1.57269	0.696883	-351.187	1.02269	-58.2369	0.834324
262	TRUE	0.615675	56.4095	56.4291	0.0196	66.8365	62.2613	67.9997	5.73837	1.61061	187.121	1.12069	-59.1754	0.858298
263	TRUE	0.764088	56.7207	56.7227	0.002	72.7942	72.242	72.8476	0.605629	0.228506	-227.747	1.09972	-72.1415	0.664216
264	TRUE	0.497227	56.8327	56.8347	0.002	62.4452	60.5927	63.0864	2.49377	0.972684	-1246.88	1.04101	-75.9695	0.597282
265	TRUE	0.274745	56.9979	56.9995	0.0016	72.4151	71.9252	73.7955	1.87032	0.768088	1168.95	1.03658	-82.8753	0.429311
266	TRUE	0.4218	57.2334	57.2366	0.0032	69.2138	68.9838	71.1255	2.14171	1.00839	685.551	1.01906	-64.0611	0.760265
267	TRUE	0.757668	57.5906	57.6018	0.0112	61.4364	58.1049	64.1956	6.09072	1.90473	-491.446	1.01713	-73.1535	0.543146
268	TRUE	0.573038	57.8026	57.807	0.0044	65.2725	61.3227	65.5419	4.2192	1.80931	-1014.27	1.04769	-64.9036	0.718727
269	TRUE	0.919333	58.1944	58.1972	0.0028	65.2765	65.206	65.5993	0.393362	0.136623	111.329	1.02237	-66.8773	0.611399
270	TRUE	0.495827	58.5244	58.5296	0.0052	63.6816	62.5981	64.1879	1.58986	0.654756	-306.203	1.00159	-79.1409	0.407896
271	TRUE	0.876605	59.2111	59.2127	0.0016	65.0936	65.0223	65.343	0.320627	0.129065	155.86	1.04572	-63.8788	0.736522
272	TRUE	0.89167	59.3947	59.3979	0.0032	67.4716	66.67	68.5032	1.83321	0.590153	-534.997	1.00828	-58.0544	0.864663
273	TRUE	0.435008	59.5535	59.5595	0.006	63.8422	62.1945	65.0816	2.88713	1.02999	-531.65	1.03313	-62.0735	0.721553
274	TRUE	0.621022	59.6899	59.7115	0.0216	68.9849	66.0087	71.2131	5.20435	1.69584	141.229	1.18763	-68.8826	0.720233
275	TRUE	0.608489	59.8179	59.8235	0.0056	71.1354	70.7108	71.8463	1.13555	0.29138	-10.9993	1.13555	-65.1813	0.723379
276	TRUE	0.843787	59.9139	59.9303	0.0164	69.1051	67.0629	70.3024	3.23952	1.17021	23.1518	1.17837	-65.9149	0.777435
277	TRUE	0.614079	60.0247	60.0315	0.0068	67.3617	66.9386	67.6289	0.690239	0.195155	-43.5052	1.02696	-62.8965	0.72763
278	TRUE	0.671894	60.1273	60.1433	0.016	74.7812	74.4465	74.7918	0.345303	0.139642	-15.2582	1.00119	-76.3927	0.451064
279	TRUE	0.606257	60.2397	60.2445	0.0048	76.13	75.091	76.516	1.42501	0.385212	-220.517	1.05275	-61.8161	0.792198
280	TRUE	0.921094	60.2853	60.3089	0.0236	72.8914	68.7657	79.0639	10.2981	3.90317	491.299	1.05271	-76.7506	0.547539
281	TRUE	0.464029	60.4245	60.4601	0.0356	57.2141	56.504	66.5236	10.0196	3.80845	-321.863	1.10747	-63.2804	0.778209
282	TRUE	0.809478	60.5669	60.5945	0.0276	66.8971	63.2475	69.9057	6.65824	2.09127	-132.919	1.12765	-61.7129	0.792075
283	TRUE	0.961015	60.6985	60.7877	0.0892	66.9538	65.1273	69.1525	4.02514	1.39959	-30.8354	1.01041	-68.5331	0.711804
284	TRUE	0.940095	60.8785	60.8829	0.0044	66.9475	66.1311	67.3557	1.22462	0.396391	267.423	1.01671	-60.3407	0.838589
285	TRUE	0.448127	61.0089	61.0105	0.0016	68.4803	67.9548	68.8276	0.872818	0.347517	545.511	1.00577	-61.802	0.842724
286	TRUE	0.804181	61.1692	61.1708	0.0016	66.1865	66.0885	66.4626	0.374065	0.153618	233.791	1.01068	-62.5149	0.642774
287	TRUE	0.751882	61.8268	61.8296	0.0028	67.0612	66.9795	67.3729	0.393362	0.146665	-137.836	1.01178	-72.3421	0.620091
288	TRUE	0.558572	61.974	61.9764	0.0024	63.2583	63.1618	63.7927	0.630863	0.237269	-250.49	1.03271	-68.1549	0.704689
289	TRUE	0.75257	62.08	62.2128	0.1328	66.6418	28.4783	96.7303	68.252	12.4847	-18.5997	14.6066	-94.3388	0.187581
290	TRUE	0.547482	63.0218	63.0234	0.0016	75.999	75.0994	76.7204	1.62095	0.642088	1013.09	1.00178	-76.7901	0.595947
291	TRUE	0.568149	63.6285	63.6337	0.0052	82.5495	78.8247	83.6717	4.84706	1.69822	1018.74	1.05151	-76.405	0.60639
292	TRUE	0.507506	63.7473	63.7501	0.0028	72.9907	72.731	73.1392	0.408206	0.145426	44.1781	1.06482	-65.6537	0.633954
293	TRUE	0.429383	63.8593	63.8621	0.0028	72.3248	72.0279	72.8888	0.860943	0.290249	289.808	1.01028	-58.5516	0.80325
294	TRUE	0.73396	64.0533	64.0557	0.0024	71.6733	71.4729	72.074	0.601176	0.22042	250.49	1.00609	-66.3593	0.733448
295	TRUE	0.586678	64.1456	64.1476	0.002	79.0405	78.8668	79.2141	0.347346	0.151643	197.847	1.00936	-75.1606	0.585673
296	TRUE	0.497476	64.2432	64.246	0.0028	64.0569	63.2628	64.8511	1.58829	0.562823	574.315	1.00037	-68.3344	0.812616
297	TRUE	0.692481	64.3548	64.372	0.0172	71.3007	62.2549	71.4402	9.18526	4.49098	556.918	1.03437	-66.645	0.757725
298	TRUE	0.471847	64.4944	64.4972	0.0028	66.7065	66.3094	68.2762	1.96681	0.718947	662.672	1.16101	-59.4284	0.858
299	TRUE	0.959047	64.591	64.956	0.365	82.0576	67.5655	85.0009	17.4355	7.27605	46.7779	1.02115	-70.9033	0.533513
300	TRUE	0.686668	65.9058	65.9234	0.0176	81.3212	78.5536	84.2973	5.74365	2.09131	220.598	1.16158	-84.6362	0.418652
301	TRUE	0.551897	66.0238	66.0282	0.0044	89.2226	85.6675	91.6792	6.01176	1.85855	139.096	3.06376	-77.0838	0.546581
302	TRUE	0.567766	68.1866	68.2042	0.0176	72.8551	64.4364	76.3781	11.9416	4.6638	-630.574	1.03467	-80.7326	0.451601
303	TRUE	0.722061	68.3086	68.3206	0.012	65.9064	62.514	81.5157	19.0017	6.83463	1224.53	1.8449	-73.2992	0.593447
304	TRUE	0.832299	68.4586	68.4614	0.0028	80.4995	78.1913	81.2714	3.0801	1.15328	-1125.66	1.07845	-75.835	0.595116
305	TRUE	0.511318	68.5574	68.5714	0.014	63.8188	62.9875	67.9371	4.94963	1.74577	-402.818	1.07861	-69.3147	0.646932
306	TRUE	0.793395	68.903	68.9214	0.0184	66.9156	63.3451	75.5938	12.2487	5.09866	-660.165	1.00886	-78.3735	0.485716
307	TRUE	0.785055	69.057	69.059	0.002	68.4952	68.3216	68.6689	0.347346	0.151643	197.847	1.00936	-64.0931	0.769796
308	TRUE	0.757969	74.7729	74.7821	0.0092	75.2568	74.7907	80.9067	6.11594	2.75749	648.319	1.10514	-80.9938	0.467328
309	TRUE	0.895372	76.7338	76.737	0.0032	57.8072	57.636	57.9784	0.342376	0.166118	-120.662	1.0021	-70.6785	0.631365
310	TRUE	0.761242	77.0274	77.041	0.0136	70.3819	70.218	80.5225	10.3046	4.15015	787.288	1.01185	-69.0039	0.594422
311	TRUE	0.954133	77.3777	77.3857	0.008	61.7888	59.4735	65.0272	5.5537	1.41959	-596.686	1.02105	-70.9484	0.709335
312	TRUE	0.624917	77.5017	77.5685	0.0668	57.6203	57.2442	76.367	19.1229	8.3639	-315.337	1.01752	-69.1049	0.640514
313	TRUE	0.997657	77.7629	77.7673	0.0044	60.0299	53.4673	60.9713	7.504	2.96705	-1817.42	1.04954	-73.1568	0.590377
314	TRUE	0.987477	77.8509	77.8829	0.032	109.058	98.9693	113.287	14.3182	5.78788	321.955	1.43459	-80.1255	0.490889
315	TRUE	0.741268	77.9677	77.9721	0.0044	66.4859	65.6101	67.7031	2.09298	0.747137	357.731	1.47126	-66.0341	0.764367
316	TRUE	0.55973	78.1481	78.1513	0.0032	66.2969	65.8516	66.7645	0.912896	0.300794	-273.683	1.0038	-57.7944	0.788383
317	TRUE	0.862586	78.3707	78.3751	0.0044	72.3717	70.8622	75.9408	5.07859	1.81539	-826.945	1.42599	-63.5436	0.631041
318	TRUE	0.939115	78.5539	78.5559	0.002	68.0677	67.7783	68.3839	0.605629	0.218335	-290.727	1.00254	-65.048	0.723128
319	TRUE	0.980699	78.6299	78.7135	0.0836	68.6169	66.1027	71.528	5.42532	1.99007	-42.3086	1.03735	-74.2341	0.458483
320	TRUE	0.297056	79.745	79.7474	0.0024	66.1966	66.063	66.4638	0.400784	0.146947	-166.993	1.00302	-72.8049	0.644879
321	TRUE	0.872417	79.8326	79.9034	0.0708	70.1082	67.5879	70.5822	2.99437	1.01915	36.9225	1.00423	-74.5315	0.471692
322	TRUE	0.733183	79.9946	79.9974	0.0028	76.9123	76.9123	76.9123	0	5.85313e-15	-1.2538e-12	1	-77.2418	0.419563
323	TRUE	0.885373	80.1262	80.1286	0.0024	70.4861	70.0853	70.6865	0.601176	0.22042	-250.49	1.00609	-71.4803	0.668658
324	TRUE	0.995793	80.2384	80.2424	0.004	71.7679	71.33	72.5695	1.23946	0.419039	-311.552	1.00816	-72.9	0.609048
325	TRUE	0.62598	80.7136	80.7196	0.006	66.8033	66.5877	67.5855	0.997777	0.313929	-37.3941	1.10181	-68.006	0.664157
326	TRUE	0.756579	80.8212	80.8232	0.002	67.1046	66.7884	67.394	0.605629	0.218335	290.727	1.00254	-73.8579	0.604973
327	TRUE	0.854624	81.6119	81.6139	0.002	89.7474	88.6697	95.2871	6.61739	2.46952	-2933.99	1.04277	-78.4806	0.568968
328	TRUE	0.585688	81.7879	81.7927	0.0048	80.9046	80.8085	81.0103	0.20176	0.0708475	7.65028	1.00785	-70.4586	0.64865
329	TRUE	0.450607	81.9011	81.9027	0.0016	66.5231	66.4252	66.7992	0.374065	0.153618	233.791	1.01068	-74.3286	0.627397
330	TRUE	0.723803	82.1151	82.1187	0.0036	86.2936	83.7163	86.8225	3.10612	1.06873	868.424	1.02256	-72.4103	0.658348
331	TRUE	0.843225	82.3654	82.3758	0.0104	91.1445	83.584	93.2593	9.67537	3.25159	808.656	1.37599	-76.8222	0.596637
332	TRUE	0.761447	82.4986	82.5054	0.0068	86.7137	84.4149	95.8758	11.4609	5.25911	1679.8	1.00043	-76.3242	0.5913
333	TRUE	0.808393	82.6186	82.6214	0.0028	67.3195	66.5625	68.6109	2.04845	0.768733	-774	1.02158	-68.5001	0.691285
334	TRUE	0.821034	82.7574	82.7894	0.032	71.9402	70.1652	81.3013	11.1361	4.94631	411.879	1.15315	-70.1227	0.601031
335	TRUE	0.997988	82.9266	82.9342	0.0076	78.9322	75.429	83.4655	8.03644	2.06744	-999.415	1.01363	-67.3566	0.709825
336	TRUE	0.714717	83.2224	83.2264	0.004	70.9901	70.8238	71.2131	0.389322	0.147427	-50.6721	1.03016	-62.4648	0.767498
337	TRUE	0.449551	84.1144	84.1356	0.0212	82.0382	79.9514	86.4662	6.51474	2.03699	315.634	1.08162	-73.6103	0.669332
338	TRUE	0.403857	84.2183	84.2207	0.0024	62.4435	61.7755	63.2451	1.46954	0.529823	-612.309	1.00127	-73.3134	0.591993
339	TRUE	0.952239	84.3791	84.3819	0.0028	78.583	77.3658	80.4681	3.10236	1.09061	-1104.45	1.0069	-68.193	0.724919
340	TRUE	0.977082	84.5623	84.6187	0.0564	66.6902	58.0857	69.1886	11.1029	3.05121	69.5307	1.18204	-63.0306	0.780222
341	TRUE	0.868437	84.7019	84.7051	0.0032	63.7265	62.6429	64.2608	1.61798	0.504101	-443.769	1.03737	-78.1379	0.422081
342	TRUE	0.785546	84.8087	84.8135	0.0048	73.1007	66.029	79.5213	13.4923	6.27892	-3324.24	1.48567	-66.4267	0.646358
343	TRUE	0.299917	85.9617	85.9681	0.0064	77.0038	72.0377	79.3065	7.26879	2.83612	1315.24	1.06146	-71.2707	0.699062
344	TRUE	0.942738	86.0877	86.1825	0.0948	78.8938	74.4943	88.3703	13.876	4.63805	93.8967	1.1055	-72.2937	0.592706
345	TRUE	0.91047	86.2884	86.2992	0.0108	93.8991	78.2094	95.668	17.4586	7.36785	1640.27	1.0008	-76.3462	0.486782
346	TRUE	0.947968	87.3742	87.377	0.0028	72.2145	71.9287	72.9752	1.04649	0.371329	111.329	1.33088	-62.5713	0.700891
347	TRUE	0.673362	87.6638	87.6654	0.0016	78.3345	77.3637	79.4834	2.1197	0.83892	-1324.81	1.00085	-59.7233	0.852129
348	TRUE	0.440242	87.873	87.9082	0.0352	73.0771	71.095	77.8992	6.80428	2.7564	66.0892	1.12971	-63.9867	0.770149
349	TRUE	0.335574	87.9754	87.9774	0.002	99.1555	97.4836	106.722	9.23827	3.69027	3760.58	1.3455	-77.1586	0.573684
350	TRUE	0.804315	88.0342	88.0414	0.0072	71.0034	70.0425	74.4019	4.35937	1.46745	-578.086	1.11022	-62.4724	0.782641
351	TRUE	0.892613	88.4093	88.4109	0.0016	68.1096	67.3347	68.7063	1.37157	0.543759	-857.232	1.00263	-67.4551	0.717605
352	TRUE	0.867426	88.7169	88.7405	0.0236	87.8202	86.7366	95.2487	8.51205	3.4409	406.584	1.0937	-71.7791	0.654643
353	TRUE	0.319485	88.8445	88.8545	0.01	97.3336	73.1927	98.0785	24.8858	11.5551	-2637.28	1.07108	-74.54	0.545944
354	TRUE	0.688602	89.0437	89.0461	0.0024	81.7511	81.2909	84.2226	2.93166	1.1035	1168.95	1.1229	-73.5693	0.654011
355	TRUE	0.557375	89.1593	89.1649	0.0056	103.029	83.5246	104.022	20.4979	8.1085	3401.5	1.11545	-77.6955	0.496996
356	TRUE	0.934711	89.2603	89.2739	0.0136	88.8414	80.8787	109.484	28.6058	11.6602	2071.28	1.29168	-79.3532	0.452263
357	TRUE	0.849349	89.3799	89.3819	0.002	72.1701	71.5021	73.4437	1.94157	0.777693	1019.14	1.02914	-78.7222	0.552809
358	TRUE	0.413545	89.5911	89.5927	0.0016	87.884	87.1359	88.0978	0.961881	0.387194	467.581	1.24253	-78.1728	0.536371
359	TRUE	0.742539	89.8647	89.8743	0.0096	74.4201	72.5687	80.1581	7.58945	3.32989	926.211	1.081	-74.3096	0.600078
360	TRUE	0.935307	91.9401	91.9417	0.0016	81.8619	81.2474	83.3671	2.1197	0.863384	1324.81	1.02533	-80.5203	0.501874
361	TRUE	0.986199	92.0329	92.0353	0.0024	79.7688	79.1008	81.4387	2.33791	0.867127	974.127	1.03194	-76.1558	0.569443
362	TRUE	0.36809	92.3751	92.3783	0.0032	58.8779	58.5969	59.1895	0.592591	0.254103	-166.993	1.01471	-76.4377	0.482738
363	TRUE	0.673623	92.4939	92.5547	0.0608	85.6104	72.5304	92.9303	20.3999	7.7481	-236.447	1.17507	-80.7337	0.443504
364	TRUE	0.451339	92.6459	92.6643	0.0184	60.4047	57.2609	61.2212	3.96028	1.56448	-190.853	1.02234	-78.2429	0.531421
365	TRUE	0.604069	92.8511	92.8823	0.0312	59.2235	55.3469	59.9066	4.55976	1.51426	-74.7248	1.05804	-70.9177	0.642666
366	TRUE	0.682314	93.1651	93.1679	0.0028	73.358	72.3338	74.783	2.44923	0.788362	-789.904	1.03135	-69.5573	0.684577
367	TRUE	0.596933	93.2438	93.2454	0.0016	92.2769	92.179	92.553	0.374065	0.153618	233.791	1.01068	-73.6626	0.576024
368	TRUE	0.974006	93.5642	93.5714	0.0072	67.1644	66.3319	70.8854	4.55348	2.109	-630.99	1.00033	-70.9081	0.702732
369	TRUE	0.727723	93.697	93.7654	0.0684	68.3405	65.0081	69.9787	4.9706	1.30821	36.7238	1.03791	-62.2687	0.790043
370	TRUE	0.988542	93.8646	93.881	0.0164	68.5607	63.2811	72.067	8.78585	2.60865	210.422	1.4287	-68.0154	0.658938
371	TRUE	0.869191	94.0202	94.041	0.0208	66.4091	65.5338	67.5867	2.05288	0.829941	-77.9601	1.01466	-64.1588	0.76121
372	TRUE	0.666572	94.1182	94.1354	0.0172	66.5104	66.1822	68.7885	2.60632	1.19724	153.996	1.0002	-68.4202	0.7615
373	TRUE	0.462006	94.2208	94.2284	0.0076	75.4704	74.0078	76.7436	2.73574	1.09342	252.747	1.16456	-78.3886	0.522326
374	TRUE	0.493175	94.332	94.3344	0.0024	68.4452	68.178	68.5788	0.400784	0.146947	166.993	1.00302	-67.4686	0.629037
375	TRUE	0.602604	94.4292	94.5044	0.0752	65.9499	50.2006	78.5672	28.3666	5.54317	127.134	3.80673	-89.985	0.24514
376	TRUE	0.928495	94.5532	94.5552	0.002	70.9114	70.9114	70.9114	2.84217e-14	9.53293e-15	4.97276e-12	1	-77.7155	0.489942
377	TRUE	0.952748	94.7356	94.7472	0.0116	67.9109	67.2705	67.9491	0.678559	0.261725	-64.1412	1.00219	-76.8076	0.448002
378	TRUE	0.691549	95.7111	95.7291	0.018	79.2019	77.5457	79.4922	1.94648	0.851536	-115.348	1.00259	-78.1755	0.435584
379	TRUE	0.987948	95.8939	95.8955	0.0016	70.4406	69.9686	71.0908	1.12219	0.445538	701.372	1.00392	-67.7059	0.774533
380	TRUE	0.467993	96.1203	96.1227	0.0024	63.339	63.2054	63.6062	0.400784	0.146947	166.993	1.00302	-74.8232	0.6018
381	TRUE	0.549134	96.2097	96.2125	0.0028	68.5087	68.0505	69.7126	1.66213	0.740682	594.519	1.00008	-67.5004	0.690372
382	TRUE	0.703491	96.3485	96.3585	0.01	81.9462	65.5399	82.2452	16.7053	8.75196	1694.74	1.0098	-78.9467	0.440591
383	TRUE	0.319054	96.5841	96.5873	0.0032	62.3689	61.9013	62.8142	0.912896	0.300794	-273.683	1.0038	-76.1761	0.546814
384	TRUE	0.642778	96.9393	96.9513	0.012	66.8349	65.6502	67.1469	1.49668	0.538507	114.747	1.00328	-79.0226	0.543197
385	TRUE	0.378399	97.0601	97.0625	0.0024	71.2765	70.1409	71.6401	1.49923	0.536333	473.147	1.26686	-73.0492	0.69865
386	TRUE	0.39935	97.1805	97.1921	0.0116	80.9971	65.4092	81.4583	16.0491	7.42332	1432.24	1.07941	-80.0314	0.444274
387	TRUE	0.567301	97.3212	97.3516	0.0304	68.4766	60.6625	69.144	8.48148	3.05005	268.495	1.03096	-83.2051	0.418735
388	TRUE	0.953196	97.414	97.4156	0.0016	66.5113	66.1105	66.734	0.623441	0.249933	389.651	1.00816	-71.6402	0.655135
389	TRUE	0.470677	97.8792	97.8816	0.0024	59.243	56.3708	59.6216	3.2508	1.20825	-1196.78	1.26096	-84.7375	0.442183
390	TRUE	0.477336	97.9672	97.9952	0.028	71.0279	69.1279	76.626	7.49811	2.33903	54.2954	1.32342	-68.6785	0.726015
391	TRUE	0.639025	98.1108	98.1192	0.0084	106.805	105.97	109.907	3.93733	1.21493	-361.341	1.09261	-77.0935	0.539446
392	TRUE	0.907104	98.5506	98.5846	0.034	73.891	63.1928	87.9492	24.7564	12.4042	-830.853	1.04335	-72.4627	0.577756
393	TRUE	0.898849	98.973	98.9754	0.0024	72.1245	71.3823	74.5292	3.14689	1.12735	-1001.96	1.46979	-57.3882	0.801606
394	TRUE	0.656491	102.073	102.079	0.0068	71.859	70.9354	72.2078	1.27239	0.280462	-115.403	1.02697	-73.4752	0.600388
395	TRUE	0.575102	102.366	102.37	0.0032	70.0944	70.0424	70.176	0.133595	0.0505805	-24.7397	1.00904	-79.0175	0.46171
396	TRUE	0.681534	103.073	103.076	0.0024	74.1663	73.7655	75.0346	1.26915	0.467169	528.812	1.01922	-77.1509	0.547027
397	TRUE	0.958781	103.292	103.305	0.0128	71.728	66.8725	71.9669	5.09437	1.74688	-436.466	1.0205	-71.2952	0.657469
398	TRUE	0.555776	103.531	103.533	0.002	66.8331	66.7351	67.1359	0.400784	0.153333	-176.854	1.03234	-74.1303	0.550453
399	TRUE	0.371535	103.635	103.644	0.0096	82.7181	82.5103	83.2715	0.761201	0.241335	-47.1714	1.01487	-78.9233	0.453345
400	TRUE	0.867604	103.784	103.789	0.0052	67.9985	67.6889	69.6673	1.97841	0.827355	-389.651	1.00353	-74.6101	0.581434
401	TRUE	0.763311	103.903	103.905	0.0016	71.6875	71.4648	72.0883	0.623441	0.249933	-389.651	1.00816	-76.2224	0.519268
402	TRUE	0.84266	104.594	104.597	0.0032	70.2057	69.5823	71.1483	1.56603	0.586204	-530.358	1.01298	-76.0447	0.604806
403	TRUE	0.560168	105.211	105.251	0.04	51.2632	37.9038	63.4946	25.5908	6.48979	-33.2988	8.0694	-95.9915	0.164339
404	TRUE	0.943926	105.397	105.403	0.006	61.0706	58.3886	61.9984	3.60982	1.19808	-683.541	1.03989	-80.0221	0.495724
405	TRUE	0.70718	105.762	105.765	0.0024	68.8497	67.0462	69.1985	2.15236	0.811064	-862.798	1.10858	-74.4988	0.589395
406	TRUE	0.947631	105.857	105.859	0.002	69.833	69.6727	70.2962	0.623441	0.243171	311.721	1.01894	-70.0686	0.610717
407	TRUE	0.481321	106.043	106.046	0.0036	78.204	78.1669	79.0427	0.875787	0.289871	186.897	1.06449	-64.6423	0.743931
408	TRUE	0.822063	106.172	106.174	0.002	79.5341	79.258	79.8102	0.552191	0.182612	-227.747	1.03518	-74.495	0.586245
409	TRUE	0.894523	106.337	106.339	0.0024	63.3101	62.2413	64.98	2.73869	0.993928	-1141.12	1.00708	-70.5586	0.793781
410	TRUE	0.753521	106.557	106.562	0.0044	60.9047	60.4231	62.7925	2.36937	0.776155	-493.642	1.04255	-64.3939	0.784388
411	TRUE	0.27126	106.663	106.665	0.002	70.7349	69.6038	71.1267	1.52298	0.596144	-728.409	1.16064	-67.1984	0.754072
412	TRUE	0.391782	106.751	106.784	0.0328	66.9558	65.8085	70.3039	4.49541	1.61483	113.009	1.03218	-65.3932	0.786077
413	TRUE	0.391582	107.589	107.599	0.0104	87.0916	82.6646	92.6185	9.95392	3.09573	937.597	1.01426	-82.5975	0.447344
414	TRUE	0.878211	108.097	108.098	0.0016	81.6802	81.2794	81.9029	0.623441	0.249933	389.651	1.00816	-74.4358	0.55354
415	TRUE	0.986642	108.338	108.34	0.002	77.1961	75.9314	78.1313	2.19986	0.835751	-1112.02	1.00433	-73.611	0.672492
416	TRUE	0.505272	108.436	108.47	0.0348	67.9149	64.8503	75.9729	11.1226	3.70612	108.723	1.24736	-78.481	0.496264
417	TRUE	0.626467	108.606	108.61	0.0044	80.84	78.4501	82.3541	3.90393	1.32023	-906.201	1.01467	-74.74	0.575262
418	TRUE	0.409528	108.663	108.664	0.0016	61.6771	61.6059	61.9265	0.320627	0.129065	-155.86	1.04572	-70.7888	0.652843
419	TRUE	0.458744	109.059	109.06	0.0016	71.4652	70.6636	71.9105	1.24688	0.499865	-779.302	1.01315	-75.0994	0.586806
420	TRUE	0.99951	109.135	109.15	0.0152	70.835	67.8291	72.8647	5.03567	1.57266	341.866	1.03197	-68.0509	0.724733
421	TRUE	0.53396	109.235	109.258	0.0232	67.7346	66.9095	69.7224	2.81285	0.998681	-69.5121	1.07256	-67.5877	0.591747
422	TRUE	0.378088	109.379	109.381	0.002	72.6132	72.3237	72.9294	0.605629	0.218335	-290.727	1.00254	-79.4916	0.466503
423	TRUE	0.214265	109.487	109.489	0.0024	68.5271	66.3896	69.7295	3.33986	1.2181	-1391.61	1.01016	-65.6628	0.719841
424	TRUE	0.294928	109.597	109.602	0.0048	66.1565	65.6614	68.983	3.32161	1.52377	-721.745	1.00585	-68.6025	0.764559
425	TRUE	0.956264	110.138	110.14	0.002	87.2579	84.0917	88.2688	4.17706	1.61733	-1945.39	1.28197	-75.8086	0.561198
426	TRUE	0.471747	110.231	110.233	0.002	81.5342	81.0845	81.984	0.899537	0.320169	425.594	1.00633	-76.1773	0.560524
427	TRUE	0.80004	110.355	110.361	0.006	69.8791	69.4858	70.1612	0.675395	0.200364	-32.1435	1.03114	-66.375	0.762564
428	TRUE	0.870435	110.454	110.456	0.0024	69.5213	69.3877	69.7885	0.400784	0.146947	-166.993	1.00302	-78.7597	0.49582
429	TRUE	0.305846	110.629	110.632	0.0036	67.8671	67.6943	68.0329	0.338647	0.140509	-56.8388	1.02652	-75.4014	0.585529
430	TRUE	0.673269	110.728	110.731	0.0028	68.6415	66.7266	70.022	3.29533	1.12849	1145.1	1.00524	-72.2818	0.700487
431	TRUE	0.736518	111.141	111.143	0.002	72.054	71.7244	72.3835	0.659067	0.266714	353.708	1.00734	-72.6439	0.680449
432	TRUE	0.438616	111.165	111.213	0.048	106.014	94.8961	117.963	23.0673	5.00325	-176.819	3.39409	-92.9296	0.227801
433	TRUE	0.923546	111.254	111.268	0.014	60.9635	57.8679	64.0519	6.18398	1.50093	-364.114	1.02674	-64.9709	0.714143
434	TRUE	0.5995	111.466	111.468	0.0024	110.818	110.484	110.855	0.371096	0.138851	139.161	1.01913	-75.2687	0.530889
435	TRUE	0.983464	111.715	111.804	0.0892	65.3493	63.4362	66.8663	3.43015	1.71572	-35.2819	1.00253	-69.882	0.595674
436	TRUE	0.939374	111.956	111.959	0.0032	67.5081	65.43	68.5695	3.13947	1.16743	-1048.35	1.02857	-59.2104	0.86882
437	TRUE	0.578827	112.106	112.108	0.0016	59.0695	58.7756	59.8978	1.12219	0.460853	-701.372	1.03705	-73.1781	0.526064
438	TRUE	0.963338	112.292	112.303	0.0112	65.8593	58.9441	67.4697	8.52555	3.57876	-745.641	1.00228	-69.0237	0.597273
439	TRUE	0.537652	112.481	112.485	0.004	66.6904	65.5622	67.9669	2.4047	1.00982	-733.758	1.11595	-71.7859	0.500883
440	TRUE	0.907293	112.617	112.619	0.0016	69.3502	69.1275	69.7509	0.623441	0.249933	-389.651	1.00816	-71.0314	0.613681
441	TRUE	0.495994	113.097	113.1	0.0032	62.1583	59.477	64.1777	4.70071	1.8123	-1540.18	1.00635	-74.3134	0.595899
442	TRUE	0.770578	114.375	114.46	0.0848	68.056	67.3509	68.8699	1.51901	0.512966	0.091128	1.00754	-71.2941	0.503319
443	TRUE	0.66385	114.538	114.558	0.0196	74.5635	73.8022	74.7177	0.915554	0.329468	-32.3034	1.00337	-78.702	0.483055
444	TRUE	0.994275	116.935	116.94	0.0052	112.891	111.459	115.452	3.99299	1.34139	-440.993	2.24386	-82.9627	0.4512
445	TRUE	0.953512	139.179	139.181	0.002	64.679	63.0314	65.4183	2.38689	0.869339	-1120.92	1.02677	-67.5951	0.710866
446	TRUE	0.422501	139.322	139.326	0.0036	56.2586	54.6056	57.1921	2.58651	1.00753	-789.424	1.02092	-68.5475	0.604626
447	TRUE	0.528714	139.404	139.407	0.0036	70.9921	70.1682	72.2092	2.04103	0.789611	642.558	1.02975	-79.6337	0.493213
448	TRUE	0.985494	139.72	140.13	0.41	76.5637	71.3628	83.3679	12.0051	4.07194	14.7564	2.22017	-70.2629	0.591736
449	TRUE	0.438266	139.631	139.633	0.002	71.7554	71.4793	72.361	0.881724	0.315942	404.601	1.02986	-73.5533	0.65624
450	TRUE	0.991395	139.72	139.723	0.0024	73.093	72.6254	73.6942	1.06876	0.385797	-445.315	1.00188	-67.496	0.784811
451	TRUE	0.514877	140.251	140.253	0.0016	66.8329	66.8329	66.8329	1.42109e-14	4.6998e-15	3.08388e-12	1	-66.8588	0.68952
452	TRUE	0.520876	140.348	140.351	0.0032	71.8962	71.482	73.2312	1.74919	0.799253	547.855	1.00014	-70.228	0.698106
453	TRUE	0.872968	141.658	141.66	0.002	69.5341	69.5341	69.5341	1.42109e-14	4.89708e-15	-2.87985e-12	1	-69.1888	0.725452
454	TRUE	0.746561	142.27	142.287	0.0176	78.5465	72.8372	78.626	5.7888	2.48338	-360.695	1.11104	-78.0335	0.509865
455	TRUE	0.727437	142.342	142.345	0.0028	69.5588	68.9502	70.5681	1.61798	0.521375	517.767	1.03267	-73.6173	0.602504
456	TRUE	0.897091	142.42	142.471	0.0512	83.6393	76.4268	88.334	11.9072	3.67633	62.4778	1.19268	-81.3371	0.400949
457	TRUE	0.778635	142.746	142.747	0.0016	94.9576	92.9715	95.3495	2.37798	1.00872	-1480.67	1.08242	-81.2735	0.461334
458	TRUE	0.582341	149.151	149.162	0.0108	72.8748	65.1197	74.3807	9.26099	3.62925	891.4	1.23913	-78.1459	0.493469
459	TRUE	0.952169	151.568	151.578	0.0104	70.9761	66.4336	74.3973	7.96372	2.60559	-695.41	1.0277	-67.3538	0.711882
460	TRUE	0.956211	152.055	152.066	0.0108	68.145	65.4153	70.8747	5.45936	2.8984	-527.656	1.00681	-71.8534	0.63859
461	TRUE	0.764406	152.303	152.322	0.0196	68.6363	67.1408	70.7729	3.63213	1.09409	-105.392	1.06347	-68.7061	0.700321
462	TRUE	0.947661	152.414	152.418	0.0044	73.2353	70.4581	78.1461	7.68808	2.36683	1704.6	1.0019	-68.6197	0.775544
463	TRUE	0.854009	152.492	152.617	0.1252	76.6242	56.0236	81.6291	25.6054	11.2612	-185.843	1.08895	-71.5367	0.546242
464	TRUE	0.314456	152.762	152.766	0.0032	68.6042	67.3276	70.4151	3.08752	1.01056	-912.278	1.01288	-70.624	0.729251
465	TRUE	0.967848	152.954	152.956	0.0016	83.5063	82.8562	83.9784	1.12219	0.445538	701.372	1.00392	-71.4091	0.668452
466	TRUE	0.781145	153.118	153.12	0.0016	79.5484	77.6246	81.1159	3.49127	1.38256	2182.04	1.00066	-76.243	0.638049
467	TRUE	0.86721	165.804	165.826	0.022	104.619	92.0316	107.846	15.8143	6.74675	81.2055	2.12231	-78.1247	0.495553
468	TRUE	0.96525	165.892	165.914	0.0224	91.8935	72.0107	93.3841	21.3733	9.85071	955.495	1.00993	-75.1841	0.650974
469	TRUE	0.573229	165.958	165.977	0.0192	71.5419	68.9364	75.0633	6.12684	2.30978	235.156	1.12996	-74.0251	0.668832
470	TRUE	0.590741	166.415	166.425	0.0104	77.1195	68.4612	79.0067	10.5455	5.07045	1004.24	1.00753	-76.0812	0.627774
471	TRUE	0.904951	166.553	166.586	0.0328	82.5768	81.0998	83.5737	2.4739	0.700245	20.6756	1.07814	-77.1715	0.536999
472	TRUE	0.399501	166.748	166.792	0.0432	46.5509	31.2766	53.6908	22.4142	5.33362	-62.8231	5.81443	-95.6707	0.18444
473	TRUE	0.814679	167.218	167.22	0.0028	66.5195	65.3171	67.7218	2.4047	0.821303	-837.617	1.00144	-69.9252	0.646233
474	TRUE	0.652061	167.53	167.539	0.0088	71.4617	69.9328	74.4244	4.49162	1.67827	-622.47	1.14452	-72.3532	0.591536
475	TRUE	0.942466	167.585	167.587	0.0016	58.1841	57.6853	58.3711	0.685786	0.295724	77.9302	1.45536	-67.9985	0.768663
476	TRUE	0.816455	167.694	167.83	0.136	72.4526	40.1673	104.664	64.4965	11.4279	-8.73697	8.25357	-89.64	0.203556
477	TRUE	0.309667	168.307	168.39	0.0832	55.7332	33.8534	72.0911	38.2377	9.45684	-37.8039	8.4691	-91.9374	0.195662
478	TRUE	0.983086	168.577	168.579	0.0016	65.7731	65.2743	66.2718	0.997506	0.394299	-623.441	1	-72.0027	0.654257
479	TRUE	0.586616	168.709	168.71	0.0016	67.6669	67.5689	67.943	0.374065	0.153618	-233.791	1.01068	-74.4526	0.408825
480	TRUE	0.575576	169.025	169.032	0.0072	69.5377	69.1666	71.4699	2.30323	0.741992	310.769	1.03132	-67.6632	0.655695
481	TRUE	0.768879	169.206	169.212	0.006	83.2828	81.2424	93.4353	12.1929	4.28984	2050.37	1.01719	-76.0801	0.567911
482	TRUE	0.978567	169.49	169.54	0.0496	84.0089	75.041	87.6768	12.6358	4.52652	191.963	1.12301	-71.0074	0.654409
483	TRUE	0.470336	169.736	169.745	0.0088	77.1673	73.9195	77.8158	3.8963	1.58846	439.412	1.04355	-71.149	0.637268
484	TRUE	0.617568	169.845	169.847	0.0016	78.2599	77.681	78.3489	0.667973	0.276311	389.651	1.07279	-70.9645	0.698319
485	TRUE	0.973261	169.946	170.236	0.29	74.8985	73.5567	76.2591	2.70239	1.0706	0.897619	1.2985	-70.1472	0.561166
486	TRUE	0.873612	169.942	169.95	0.008	72.5427	71.7149	76.1194	4.4045	1.81999	477.144	1.1136	-67.879	0.758198
487	TRUE	0.879051	170.034	170.041	0.0064	73.0514	71.1885	75.6678	4.47931	1.5007	721.749	1.01405	-70.7383	0.714796
488	TRUE	0.355767	170.234	170.24	0.006	73.5807	72.8608	75.7479	2.88713	0.824392	348.285	1.27071	-65.4641	0.794445
489	TRUE	0.938605	170.411	170.421	0.0092	73.5765	69.8581	80.9075	11.0494	3.04919	957.736	1.07518	-67.9445	0.774862
490	TRUE	0.845891	171.145	171.149	0.004	81.7551	80.7361	82.7912	2.05505	0.718542	-61.8354	1.66793	-72.8018	0.598411
491	TRUE	0.965571	172.055	172.08	0.0244	69.1231	68.8724	69.2256	0.35324	0.131721	4.83996	1.00339	-76.1347	0.588832
492	TRUE	0.513689	172.922	173.017	0.0944	66.1127	60.5729	67.3953	6.82241	1.37624	-49.4613	1.04174	-71.4494	0.535515
493	TRUE	0.890029	173.203	173.213	0.0096	69.6494	67.0025	70.6766	3.6741	1.33941	-357.164	1.00674	-63.3642	0.781045
494	TRUE	0.950685	173.491	173.553	0.0628	82.4052	80.1896	84.8538	4.66416	1.60329	-43.9382	1.03206	-70.101	0.603066
495	TRUE	0.821653	173.725	173.727	0.0016	68.1791	68.0098	69.1855	1.17563	0.490049	-701.372	1.10925	-63.6151	0.771383
496	TRUE	0.836913	173.855	173.858	0.0028	67.074	66.51	67.1408	0.630863	0.228793	-204.986	1.0346	-54.866	0.887591
497	TRUE	0.691836	173.931	173.992	0.0616	82.2172	76.7376	90.9889	14.2513	5.77396	-186.989	1.06608	-72.1293	0.550139
498	TRUE	0.529552	174.139	174.141	0.0024	68.5588	68.4252	69.7611	1.33595	0.499865	-500.98	1.1365	-71.9573	0.572855
499	TRUE	0.720105	174.283	174.295	0.012	69.412	68.908	71.8903	2.98235	1.18135	229.016	1.10983	-76.9943	0.540264
500	TRUE	0.99546	174.456	174.458	0.0028	69.9887	69.9887	69.9887	1.42109e-14	3.42348e-15	-7.65804e-13	1	-63.7536	0.676492
501	TRUE	0.469735	174.561	174.563	0.002	78.2615	77.7984	78.4218	0.623441	0.243171	311.721	1.01894	-71.44	0.673477
502	TRUE	0.470113	174.961	174.976	0.0156	70.6863	70.5824	80.8862	10.3037	3.08521	673.835	1.06003	-63.9292	0.728194
503	TRUE	0.543091	176.893	176.895	0.002	80.5208	79.9151	80.7969	0.881724	0.315942	404.601	1.02986	-75.0932	0.609704
504	TRUE	0.47873	177.596	177.6	0.0036	83.76	82.7129	85.5545	2.8416	1.05933	-718.026	1.08308	-83.9082	0.446119
505	TRUE	0.651234	177.666	177.668	0.002	56.3784	56.3784	56.3784	7.10543e-15	3.8918e-15	-5.07531e-13	1	-71.7796	0.549345
506	TRUE	0.945009	177.852	177.874	0.022	74.288	66.8798	82.0027	15.1229	7.68894	659.93	1.08234	-78.5953	0.528442
507	TRUE	0.776202	177.956	177.99	0.0344	66.8476	66.5172	67.4982	0.981065	0.361403	-9.27539	1.01379	-71.0953	0.643725
508	TRUE	0.550666	178.124	178.127	0.0028	79.7552	79.7552	79.7552	1.42109e-14	6.714e-15	1.88199e-12	1	-75.2177	0.533189
509	TRUE	0.476559	178.226	178.228	0.002	69.2628	68.9733	70.4607	1.48735	0.563474	-695.328	1.06692	-69.5379	0.671525
510	TRUE	0.514632	178.344	178.363	0.0192	69.0879	66.1523	74.1432	7.99095	2.20817	82.8967	1.53379	-73.2207	0.638873
511	TRUE	0.561788	178.462	178.466	0.0036	75.2096	74.6778	75.3678	0.690065	0.2728	189.734	1.01599	-73.5397	0.641481
512	TRUE	0.950935	178.522	178.53	0.0076	61.8795	59.8952	62.4911	2.59592	1.10807	-379.261	1.01293	-77.9589	0.544969
513	TRUE	0.704115	178.726	178.732	0.0064	68.6927	67.4287	69.4748	2.04613	0.812341	-316.039	1.00557	-72.0319	0.673968
514	TRUE	0.238305	178.879	178.885	0.0056	79.7985	79.5843	79.9213	0.337017	0.127035	-13.956	1.01666	-80.7905	0.476517
515	TRUE	0.595881	178.989	178.995	0.006	70.972	69.9403	72.7903	2.85002	1.17033	-592.444	1.08074	-68.4496	0.718519
516	TRUE	0.865674	179.291	179.313	0.022	71.1998	65.9168	71.2938	5.37701	2.53778	246.739	1.00716	-78.4239	0.493959
517	TRUE	0.214236	179.401	179.408	0.0076	64.7729	64.3431	65.4416	1.09844	0.375187	-120.865	1.0758	-75.7858	0.549311
518	TRUE	0.405044	179.52	179.524	0.004	66.5304	66.2929	66.7234	0.430471	0.144597	-1.01059e-12	1.03801	-70.3943	0.702734
519	TRUE	0.434744	179.63	179.652	0.022	65.8943	64.8458	67.0947	2.24885	0.849465	-5.9596	1.04023	-70.6148	0.601618
520	TRUE	0.86443	179.78	179.783	0.0028	66.1871	65.5191	67.2559	1.73673	0.584049	-588.452	1.01284	-75.3333	0.479814
521	TRUE	0.927281	180.057	180.072	0.0156	65.6386	65.2517	82.0817	16.83	8.42928	1100.68	1.00615	-77.07	0.50095
522	TRUE	0.904548	180.162	180.164	0.0016	69.0169	68.9189	69.293	0.374065	0.153618	-233.791	1.01068	-68.0638	0.707232
523	TRUE	0.692853	180.249	180.254	0.0056	73.3655	73.0173	73.7143	0.697009	0.180943	-92.9833	1.01054	-71.6052	0.611188
524	TRUE	0.410149	180.373	180.377	0.004	64.7488	62.7449	66.4039	3.65901	1.14763	-860.774	1.01069	-83.2929	0.444943
525	TRUE	0.818832	180.466	180.48	0.0136	66.3934	65.997	66.577	0.579942	0.167455	8.62188	1.01562	-69.4305	0.710529
526	TRUE	0.219105	180.817	180.822	0.0048	66.5044	64.2444	67.8758	3.63141	1.27658	-754.156	1.02919	-71.3584	0.708009
527	TRUE	0.545111	182.912	182.914	0.0016	84.6165	80.8403	85.1687	4.32846	1.78371	2493.77	1.17803	-81.2511	0.5115
528	TRUE	0.674447	182.917	183.417	0.5	81.3883	55.5043	116.244	60.7395	12.1016	13.2931	29.4445	-90.9314	0.19918
529	TRUE	0.43342	183.38	183.39	0.0104	62.1954	61.7867	66.8571	5.0704	2.61924	-487.117	1.00003	-81.2982	0.429797
530	TRUE	0.756893	183.614	183.626	0.012	67.3301	63.1719	77.4936	14.3217	5.11729	-1328.22	1.02481	-82.3755	0.403801
531	TRUE	0.422128	183.804	183.807	0.0028	61.9797	59.6715	63.3528	3.68127	1.36353	-1374.82	1.01654	-66.2413	0.794062
532	TRUE	0.522797	183.888	183.889	0.0016	77.7159	77.7159	77.7159	1.42109e-14	4.6998e-15	5.61883e-12	1	-77.2449	0.48522
533	TRUE	0.488985	184.132	184.155	0.0228	62.5835	57.4677	66.1734	8.70565	2.78069	-24.5184	1.35433	-78.5953	0.482626
534	TRUE	0.598172	184.24	184.26	0.02	81.3627	78.9118	87.8553	8.94353	3.73012	-409.686	1.02304	-77.3625	0.524219
535	TRUE	0.59446	184.327	184.329	0.0016	77.8921	77.6873	79.5042	1.81689	0.742355	-1013.09	1.21069	-82.3933	0.512778
536	TRUE	0.466131	184.733	184.735	0.002	67.8087	65.3862	68.5925	3.20627	1.22667	-1414.83	1.37129	-67.9156	0.782009
537	TRUE	0.553945	184.905	184.909	0.004	73.3639	73.2492	73.4164	0.16722	0.0648558	41.6608	1	-77.1937	0.521355
538	TRUE	0.354528	185.096	185.103	0.0064	71.6731	70.8292	73.7713	2.94206	1.03377	414.11	1.11421	-80.7712	0.505142
539	TRUE	0.353906	185.201	185.202	0.0016	71.6112	71.3619	71.6825	0.320627	0.129065	155.86	1.04572	-74.7628	0.595604
540	TRUE	0.900665	187.189	187.19	0.0016	90.6333	87.6675	91.2835	3.61596	1.52848	-2259.98	1.05516	-74.6543	0.681942
541	TRUE	0.926673	187.298	187.312	0.0136	85.8866	78.409	87.5306	9.12154	4.03468	753.938	1.23202	-71.1949	0.65758
542	TRUE	0.764289	187.407	187.442	0.0348	84.5258	72.6444	93.6447	21.0003	6.63811	182.525	1.69156	-80.1666	0.446645
543	TRUE	0.64519	188.388	188.39	0.002	77.5485	77.0854	77.7088	0.623441	0.243171	-311.721	1.01894	-78.4224	0.463097
544	TRUE	0.83839	188.504	188.506	0.0016	77.9833	76.7809	78.6513	1.87032	0.749798	-1168.95	1.01167	-77.4809	0.618501
545	TRUE	0.55437	188.594	188.606	0.012	58.7511	58.1102	68.1103	10.0001	5.21327	-833.85	1.00002	-76.7828	0.532905
546	TRUE	0.880615	188.687	189.202	0.515	75.3369	34.7492	111.493	76.7434	13.555	13.3049	21.7967	-91.1868	0.20898
547	TRUE	0.607422	188.816	188.819	0.0024	62.2929	61.4394	62.5081	1.06876	0.385797	194.825	1.36554	-76.6392	0.578396
548	TRUE	0.987418	189.891	189.895	0.0036	63.631	59.497	63.9576	4.46057	1.48405	-1037.04	1.13019	-77.3065	0.460581
549	TRUE	0.904347	189.957	189.997	0.0404	78.6766	72.7617	82.2815	9.51976	3.46633	-150.758	1.13489	-77.8167	0.53304
550	TRUE	0.989184	190.068	190.076	0.008	95.9308	95.2722	96.2852	1.01305	0.39422	116.41	1.00208	-77.253	0.501417
551	TRUE	0.795549	190.259	190.265	0.0056	81.5473	81.47	84.5997	3.12968	1.22733	-572.044	1.08313	-68.5862	0.633412
552	TRUE	0.637644	191.181	191.185	0.0044	79.4695	79.4695	79.4695	0	5.0243e-15	-1.74236e-12	1	-72.8401	0.608999
553	TRUE	0.658745	192.17	192.173	0.0028	82.1003	81.6327	82.8351	1.20235	0.414314	418.808	1.00696	-74.0772	0.583895
554	TRUE	0.541879	192.256	192.258	0.0016	81.561	80.0202	83.6362	3.61596	1.43479	2259.98	1.00134	-77.3235	0.648758
555	TRUE	0.757315	192.355	192.358	0.0028	81.1669	80.5509	84.0541	3.50315	1.26153	1194.58	1.06934	-72.1622	0.688077
556	TRUE	0.295095	192.807	192.809	0.0016	70.8555	70.5972	72.4408	1.84361	0.766279	1091.02	1.13753	-76.2861	0.653119
557	TRUE	0.896935	193.034	193.042	0.0084	78.9935	68.6125	81.8562	13.2437	4.69999	-1480.3	1.00574	-75.8599	0.581162
558	TRUE	0.879861	193.235	193.239	0.0036	87.7032	84.4524	92.3641	7.91177	3.09634	-2518.73	1.02895	-71.8604	0.657614
559	TRUE	0.936511	193.512	193.516	0.004	94.2094	89.6375	95.7606	6.12309	1.98904	-1430.24	1.03342	-77.5767	0.541455
560	TRUE	0.656735	193.969	193.976	0.0072	78.4616	77.2423	79.9983	2.75594	0.679864	172.908	1.19116	-72.9285	0.649441
561	TRUE	0.560063	194.056	194.059	0.0024	86.0668	85.5325	86.1856	0.653129	0.237269	-222.658	1.06785	-73.2886	0.618533
562	TRUE	0.531869	197.187	197.195	0.0084	90.7994	88.1805	91.0567	2.87624	1.26247	-398.574	1.05923	-81.3206	0.408076
563	TRUE	0.687745	197.423	197.426	0.0028	78.9	76.8145	80.7184	3.90393	1.4064	-1433.14	1.0018	-76.2378	0.59479
564	TRUE	0.592718	197.525	197.53	0.0044	85.4937	83.6457	86.9187	3.27307	1.10285	-760.617	1.01404	-66.5256	0.778896
565	TRUE	0.503066	197.614	197.624	0.0108	104.679	93.5806	105.165	11.5849	5.70496	1083.95	1.01033	-78.0421	0.506062
566	TRUE	0.758588	197.709	197.712	0.0028	94.9321	94.8829	95.2547	0.371786	0.138334	110.119	1.0186	-71.192	0.535089
567	TRUE	0.716968	197.99	197.997	0.0068	78.1895	73.7435	80.2294	6.48593	2.72731	939.107	1.00508	-74.1009	0.659886
568	TRUE	0.705299	199.158	199.162	0.004	73.2467	72.7865	73.5658	0.779302	0.292203	204.778	1.04774	-68.0451	0.667666
569	TRUE	0.804921	199.482	199.484	0.002	76.7944	74.5856	77.0081	2.42252	0.914026	-910.988	1.29829	-70.1453	0.657386
570	TRUE	0.79244	199.551	199.552	0.0016	90.7705	90.6725	91.0466	0.374065	0.153618	233.791	1.01068	-73.6781	0.580325
571	TRUE	0.424935	199.612	199.615	0.0024	70.1319	68.3951	70.4362	2.04103	0.767083	-807.134	1.12238	-75.5468	0.649435
572	TRUE	0.50103	199.856	199.858	0.002	78.2618	77.8967	78.9387	1.04204	0.442743	-572.548	1.05111	-73.3658	0.64747
573	TRUE	0.533037	199.961	199.966	0.0048	77.6927	77.0396	82.658	5.61839	1.85423	1060.78	1.21096	-76.562	0.559719
574	TRUE	0.850985	200.078	200.096	0.0188	83.2597	77.7411	110.239	32.4981	14.7188	1771.94	1.31656	-79.941	0.4378
575	TRUE	0.670669	200.191	200.199	0.008	103.244	92.4475	104.337	11.8893	4.39939	1354.87	1.32079	-79.9034	0.47803
576	TRUE	0.526245	206.362	206.363	0.0016	74.2046	71.9958	74.9883	2.99252	1.22894	1870.32	1.02557	-74.2331	0.632627
577	TRUE	0.59799	208.233	208.234	0.0016	75.3815	74.5087	75.4973	0.9886	0.403004	-545.511	1.14964	-82.6374	0.441791
578	TRUE	0.79738	208.349	208.351	0.002	81.7422	81.7422	81.7422	1.42109e-14	4.76647e-15	-2.48638e-12	1	-70.9411	0.588411
579	TRUE	0.519051	215.646	215.659	0.0128	71.3633	70.3909	72.9071	2.51615	0.883706	197.671	1.07029	-77.7554	0.557081
580	TRUE	0.893988	230.971	231.058	0.0864	64.7452	50.6435	90.4547	39.8112	6.52373	-70.4031	4.92047	-86.9131	0.223662
581	TRUE	0.838376	235.071	235.075	0.0044	67.0503	65.8537	67.1225	1.26881	0.561262	-295.216	1.01738	-79.7441	0.485409
582	TRUE	0.797281	235.367	235.369	0.0024	81.8645	78.9254	83.8016	4.8762	1.76794	-2031.75	1.00329	-71.8622	0.653882
583	TRUE	0.935192	235.444	235.476	0.0316	81.7233	77.0868	82.8753	5.78847	2.54831	51.9971	1.10945	-78.7467	0.480369
584	TRUE	0.946673	235.6	235.655	0.0548	68.8993	66.6439	81.0532	14.4093	4.88623	-194.666	1.08892	-69.6006	0.5947
585	TRUE	0.571223	235.728	235.731	0.0036	72.8368	71.5041	73.2292	1.72503	0.801051	478.714	1.00002	-65.9592	0.701119
586	TRUE	0.486966	235.834	235.845	0.0112	69.9979	68.5319	72.9592	4.42734	1.60823	334.637	1.2535	-65.59	0.796526
587	TRUE	0.582598	249.537	249.539	0.002	71.533	70.9274	71.8091	0.881724	0.315942	404.601	1.02986	-76.6163	0.552883
588	TRUE	0.428185	249.632	249.634	0.0028	78.4764	75.7748	81.0444	5.26956	1.91253	1949.14	1.0013	-74.5577	0.613512
589	TRUE	0.861924	249.736	249.738	0.0016	74.3006	74.0512	74.55	0.498753	0.197149	-311.721	1	-68.3668	0.742994
590	TRUE	0.672874	250.059	250.062	0.0024	80.2991	79.9652	80.3363	0.371096	0.138851	-139.161	1.01913	-66.1783	0.65978
591	TRUE	0.410066	250.184	250.187	0.0024	82.6115	80.5408	83.1459	2.60509	0.99082	1085.46	1.06566	-74.6703	0.538122
592	TRUE	0.652019	252.015	252.02	0.0044	71.054	70.3118	72.2563	1.94454	0.580601	-394.322	1.01671	-69.1108	0.723738
593	TRUE	0.461332	254.817	254.821	0.0032	64.9425	64.5863	65.2691	0.682817	0.227242	-207.195	1.00068	-80.2064	0.417818
594	TRUE	0.837685	255.425	255.456	0.0312	66.4926	57.6715	67.2807	9.60924	4.66816	350.77	1.06234	-73.849	0.53422
595	TRUE	0.56257	255.9	255.902	0.002	65.8325	65.2536	67.017	1.76345	0.628678	-809.201	1.03747	-75.9618	0.608042
596	TRUE	0.640828	256.071	256.08	0.0092	68.5287	66.8217	72.4438	5.62213	1.80676	-597.382	1.01033	-68.7048	0.657594
597	TRUE	0.667612	256.218	256.278	0.06	71.096	65.889	76.798	10.909	5.46281	-173.462	1.0138	-74.3987	0.594866
598	TRUE	0.989317	256.594	256.613	0.0188	74.4415	71.6821	77.3226	5.64051	1.80134	-218.499	1.08919	-70.2581	0.651318
599	TRUE	0.609301	256.936	256.938	0.0016	67.9127	67.8414	68.1621	0.320627	0.129065	-155.86	1.04572	-70.1727	0.584654
600	TRUE	0.830356	257.141	257.15	0.0096	68.9516	68.7203	70.0861	1.3658	0.516859	-143.41	1.00075	-74.7493	0.571571
601	TRUE	0.900262	257.463	257.465	0.0028	65.8404	65.7587	66.1521	0.393362	0.146665	-137.836	1.01178	-71.936	0.649455
602	TRUE	0.463364	257.53	257.533	0.0024	70.2135	69.9983	70.2803	0.282033	0.100127	83.4966	1.01988	-69.2729	0.652073
603	TRUE	0.488102	257.832	257.848	0.0156	64.0866	61.8023	68.853	7.05073	2.50033	-441.098	1.00886	-76.8791	0.522993
604	TRUE	0.407479	258.756	258.846	0.0896	55.1246	29.5858	75.3123	45.7265	11.1289	67.477	9.79812	-90.5963	0.191612
605	TRUE	0.863649	258.956	259.047	0.0912	62.486	42.9961	77.9385	34.9424	5.94913	30.6602	6.87222	-91.5621	0.205798
606	TRUE	0.695212	259.774	259.79	0.0156	104.777	92.2303	107.864	15.6339	5.7546	-820.823	1.34966	-80.8586	0.442544
607	TRUE	0.901405	259.937	259.939	0.002	67.2748	67.012	68.1698	1.15782	0.42199	-518.474	1.06719	-72.7653	0.663877
608	TRUE	0.65673	260.118	260.164	0.046	76.6127	75.6241	82.0015	6.37739	2.04384	-118.28	1.02642	-79.2708	0.44949
609	TRUE	0.549771	262.52	262.546	0.026	82.8818	81.7522	94.831	13.0788	4.06473	-505.147	1.00651	-67.8464	0.647289
610	TRUE	0.42966	262.623	262.64	0.0168	80.0633	78.5047	81.1832	2.67849	0.691629	-39.6742	1.10601	-71.9828	0.603839
611	TRUE	0.925694	263.349	263.377	0.0276	72.0963	65.7639	72.2738	6.50983	2.76789	238.199	1.0078	-72.3122	0.443752
612	TRUE	0.706219	263.675	263.688	0.0132	80.0379	79.6828	82.088	2.40524	1.12443	174.604	1.00638	-76.2864	0.583719
613	TRUE	0.652752	265.085	265.091	0.0052	102.089	101.435	102.897	1.46212	0.427354	-253.161	1.00559	-77.5622	0.488727
614	TRUE	0.823672	265.121	265.126	0.0048	78.9556	78.1614	79.9204	1.759	0.577458	-369.669	1.00406	-76.9672	0.495261
615	TRUE	0.578826	268.946	268.95	0.0032	60.4559	58.3036	60.8567	2.55314	1.03758	-809.566	1.03726	-76.0267	0.521222
616	TRUE	0.818058	271.736	271.743	0.0076	69.9201	69.2599	71.5857	2.32582	0.836384	-289.662	1.00719	-69.4257	0.727959
617	TRUE	0.988549	271.868	271.875	0.0076	75.2395	73.8495	80.3659	6.51645	2.6067	-940.086	1.01592	-70.0587	0.731503
618	TRUE	0.97273	272.016	272.019	0.0024	65.9057	63.6346	67.8429	4.20823	1.51673	-1753.43	1.00057	-60.4872	0.865586
619	TRUE	0.883186	272.108	272.11	0.002	72.4433	72.2697	72.617	0.347346	0.151643	197.847	1.00936	-64.559	0.668323
620	TRUE	0.988234	272.241	272.256	0.0144	76.5183	72.1756	82.878	10.7024	3.83349	-673.489	1.02999	-71.6319	0.705084
621	TRUE	0.435059	274.189	274.203	0.014	86.3008	82.4273	87.6122	5.18491	2.11469	373.143	1.09348	-79.5886	0.492076
622	TRUE	0.26384	284.254	284.298	0.0448	42.0347	29.5808	50.8965	21.3158	4.98119	-95.3691	5.37226	-95.9346	0.178807
623	TRUE	0.778038	295.257	295.264	0.0068	68.2672	66.5862	68.7615	2.17536	0.904622	-313.726	1.0016	-76.9059	0.532641
624	TRUE	0.972241	295.829	295.837	0.008	60.1136	56.1053	60.8411	4.73579	1.97445	-586.729	1.00731	-78.9724	0.505873
625	TRUE	0.76539	296.109	296.117	0.008	69.194	67.742	69.5959	1.85386	0.524119	-97.2362	1.11854	-75.3319	0.555546
626	TRUE	0.590224	304.385	304.387	0.0016	76.6898	76.4671	77.0906	0.623441	0.249933	-389.651	1.00816	-75.5528	0.428671
627	TRUE	0.872788	304.561	304.563	0.002	78.5624	77.32	79.5021	2.18204	0.81933	-1091.02	1.00297	-78.5997	0.471926
628	TRUE	0.596278	304.739	304.745	0.0064	73.1606	72.7951	73.3727	0.577638	0.197071	-49.4905	1.02384	-80.768	0.432828
629	TRUE	0.330681	304.968	305	0.0328	71.8754	71.0729	81.274	10.2011	5.0462	-326.729	1.02785	-76.0619	0.541352
630	TRUE	0.64491	308	308.003	0.0024	61.2499	60.9159	61.9179	1.00196	0.367366	-417.483	1.01249	-75.4079	0.523652
631	TRUE	0.995892	309.52	309.524	0.0044	80.0464	79.0593	82.0132	2.95392	0.964016	-652.792	1.03432	-75.3026	0.604295
632	TRUE	0.429664	309.701	309.704	0.0032	84.1827	83.9452	84.2124	0.267189	0.0845777	-54.1182	1.01256	-76.5419	0.501958
633	TRUE	0.73358	309.949	309.953	0.004	68.3529	67.0466	69.3474	2.3008	0.808502	-606.911	1.00659	-70.9531	0.555911
634	TRUE	0.443615	310.266	310.274	0.0084	73.5343	73.1929	73.564	0.371096	0.143433	-46.2037	1.00664	-74.0301	0.597755
635	TRUE	0.715261	310.373	310.377	0.0032	69.8064	68.5299	71.0311	2.50119	0.840608	766.932	1.00197	-64.3651	0.712646
636	TRUE	0.937927	310.648	310.712	0.0644	66.3387	65.079	69.7223	4.6433	1.84876	-57.3213	1.01826	-69.8087	0.709595
637	TRUE	0.941712	310.818	310.822	0.0044	67.5603	66.4989	69.824	3.32502	1.20923	-819.266	1.05289	-63.9528	0.814854
638	TRUE	0.416926	311.398	311.405	0.0072	79.5989	71.4042	80.2228	8.81852	4.08178	-1289.99	1.02263	-75.2595	0.599982
639	TRUE	0.901886	317.259	317.307	0.048	77.4098	67.4051	83.4364	16.0314	4.42665	27.5452	2.88434	-92.1914	0.226747
640	TRUE	0.635739	340.878	340.904	0.0264	72.6712	71.3408	73.8966	2.55587	0.794003	-3.13231	1.06714	-77.2374	0.46072
641	TRUE	0.902033	342.15	342.179	0.0296	78.2788	77.967	82.1094	4.14233	1.2455	101.933	1.05381	-78.4149	0.438604
642	TRUE	0.322204	342.35	342.366	0.0152	68.9113	52.5572	70.3761	17.8189	5.9123	-1137.08	1.03181	-72.9415	0.528592
643	TRUE	0.898302	342.446	342.46	0.0144	81.4061	73.4251	86.2886	12.8635	3.37984	662.94	1.05531	-77.254	0.536905
644	TRUE	0.4955	342.552	342.578	0.026	76.4027	72.5324	82.0843	9.55191	2.82293	-122.728	1.42126	-72.5278	0.651574
645	TRUE	0.40496	342.684	342.687	0.0024	62.7271	61.5915	64.1966	2.60509	0.940507	-1085.46	1.00242	-67.9933	0.650118
646	TRUE	0.601928	342.765	342.78	0.0144	75.4323	74.4053	76.0534	1.64805	0.476474	-65.6336	1.0389	-66.7177	0.759492
647	TRUE	0.842097	342.846	342.874	0.028	81.531	72.9084	85.4588	12.5505	4.78762	-363.009	1.3761	-69.8302	0.704744
648	TRUE	0.943212	343.31	343.71	0.4	72.842	71.5329	82.1015	10.5685	4.68082	4.22067	2.73168	-75.9625	0.401804
649	TRUE	0.871447	343.312	343.314	0.0024	72.5081	71.1722	73.1761	2.00392	0.734733	834.966	1.01889	-71.4909	0.671921
650	TRUE	0.877515	343.867	344.357	0.49	83.5664	27.359	104.754	77.3952	18.6077	57.5308	44.4502	-90.3489	0.209979
651	TRUE	0.800695	343.953	343.957	0.0036	70.6929	69.6363	73.4005	3.76424	1.39097	957.222	1.11943	-77.5978	0.594125
652	TRUE	0.400723	344.119	344.124	0.0052	77.2523	77.115	77.679	0.564066	0.185758	76.9922	1.02678	-66.1371	0.723471
653	TRUE	0.862421	344.208	344.211	0.0032	72.7284	72.6987	73.0772	0.378518	0.126336	-91.2278	1.01661	-71.9611	0.668521
654	TRUE	0.974491	344.343	344.345	0.002	85.7492	84.0882	88.5146	4.42643	1.56647	-2044	1.01366	-77.4139	0.605068
655	TRUE	0.991659	344.645	344.655	0.0096	69.0424	67.3782	71.7138	4.33562	1.34126	-433.712	1.08234	-79.9711	0.495826
656	TRUE	0.47705	344.816	344.818	0.0016	77.3271	76.9531	77.7012	0.74813	0.295724	-467.581	1	-71.928	0.643239
657	TRUE	0.484311	345.141	345.154	0.0132	62.3017	60.5658	65.1674	4.60159	1.83948	-337.325	1.01652	-75.5277	0.448286
658	TRUE	0.812049	345.384	345.396	0.0124	69.41	68.8524	75.6468	6.79439	2.58313	-606.186	1.08429	-78.6298	0.449226
659	TRUE	0.841021	345.897	345.899	0.002	79.0204	78.7398	80.1381	1.39829	0.545359	665.428	1.12134	-75.2248	0.557035
660	TRUE	0.311508	346.078	346.079	0.0016	70.0227	68.277	70.5214	2.24439	0.903452	-1091.02	1.46414	-81.6639	0.496244
661	TRUE	0.981064	346.273	346.279	0.006	66.46	63.1201	67.8182	4.69808	1.39766	-695.205	1.08233	-75.6984	0.591337
662	TRUE	0.426478	346.649	347.184	0.535	84.5648	63.7672	105.415	41.6476	9.30475	-4.52211	54.3787	-94.1869	0.184491
663	TRUE	0.476893	346.977	346.979	0.0024	76.319	75.3838	79.1245	3.74065	1.40178	-1558.6	1.03704	-77.6855	0.579772
664	TRUE	0.226245	347.07	347.072	0.0024	76.4241	76.298	77.5597	1.26173	0.472095	473.147	1.12835	-68.8591	0.724139
665	TRUE	0.309863	347.268	347.362	0.0944	71.7835	51.3287	85.6477	34.319	6.18937	-28.6255	5.61113	-92.1365	0.226484
666	TRUE	0.307049	348.98	348.982	0.002	82.0664	82.0664	82.0664	2.84217e-14	5.50384e-15	2.96828e-12	1	-77.0558	0.509092
667	TRUE	0.610966	358.088	358.09	0.0024	71.0109	67.8046	71.9461	4.14143	1.56404	1725.6	1.04468	-82.5427	0.471246
668	TRUE	0.745887	358.807	358.817	0.0108	76.9327	73.166	79.7374	6.57138	2.55221	570.384	1.01032	-67.0928	0.769446
669	TRUE	0.840427	358.892	358.896	0.004	115.187	114.053	119.148	5.09465	2.02737	1297.61	1.0042	-79.3778	0.546638
670	TRUE	0.988864	359.271	359.273	0.002	76.6824	72.9462	77.4172	4.47097	1.6365	-1884.96	1.15166	-77.4551	0.598745
671	TRUE	0.895377	359.879	359.881	0.002	70.9887	70.6725	71.6077	0.935162	0.356582	467.581	1.01392	-71.6483	0.614843
672	TRUE	0.958832	362.579	362.63	0.0512	98.2014	91.0021	108.488	17.486	3.48255	33.4191	2.55819	-90.206	0.247256
673	TRUE	0.989927	362.84	362.842	0.0028	70.8588	70.1538	71.4303	1.27657	0.45455	-462.987	1.00173	-78.3054	0.522215
674	TRUE	0.943441	362.951	362.956	0.0056	81.3205	76.9267	83.4389	6.51217	2.32077	-1105.4	1.00509	-83.6088	0.45001
675	TRUE	0.619377	364.098	364.116	0.0176	85.741	79.2595	93.9913	14.7319	5.13528	-827.336	1.00996	-78.1408	0.538385
676	TRUE	0.543314	364.225	364.229	0.0036	83.6628	81.9665	83.7319	1.76538	0.627095	419.649	1.12593	-81.0838	0.46036
677	TRUE	0.829284	364.337	364.363	0.026	72.0845	71.9696	72.85	0.880404	0.431388	30.7458	1.00114	-81.3796	0.437603
678	TRUE	0.993762	365.12	365.14	0.0204	78.2617	69.4949	78.7442	9.24921	3.8372	-501.753	1.03334	-74.334	0.591576
679	TRUE	0.963752	370.051	370.063	0.0116	66.1737	64.3673	68.0733	3.70603	1.93137	325.2	1.01219	-79.1347	0.488085
680	TRUE	0.627276	370.218	370.226	0.008	70.6469	64.2863	72.1151	7.82882	3.72791	-1056.06	1.01869	-75.8823	0.495608
681	TRUE	0.721276	370.293	370.295	0.002	68.9663	68.7926	69.3983	0.605629	0.225366	-113.873	1.19359	-79.2399	0.445034
682	TRUE	0.959568	370.823	370.899	0.0764	85.2019	59.0026	87.1316	28.129	8.88579	-354.417	1.00702	-77.4819	0.482372
683	TRUE	0.995686	371.131	371.14	0.0092	82.2575	78.731	88.6611	9.93009	3.31516	-980.458	1.0167	-76.1463	0.552888
684	TRUE	0.924812	371.334	371.337	0.0028	78.0579	76.5958	78.4513	1.85548	0.681834	-659.137	1.05872	-70.963	0.720709
685	TRUE	0.585984	371.595	371.606	0.0116	82.3425	82.2881	84.2362	1.94805	1.02352	-169.562	1.00081	-79.5038	0.432287
686	TRUE	0.727814	372.058	372.066	0.0072	61.9439	60.519	67.0115	6.49248	2.36213	-933.673	1.02808	-73.5857	0.609299
687	TRUE	0.987804	372.161	372.174	0.0136	61.3647	58.6408	64.1882	5.54742	1.92048	-386.487	1.0621	-65.0254	0.71654
688	TRUE	0.680133	372.354	372.36	0.0056	77.2011	73.697	78.9253	5.22835	2.12666	931.797	1.00197	-70.4318	0.707765
689	TRUE	0.53455	375.867	375.871	0.0032	73.1171	72.7831	73.3694	0.586332	0.170372	-145.346	1.01704	-66.5984	0.762933
690	TRUE	0.988116	375.954	375.986	0.032	62.456	62.0871	70.3888	8.30168	3.3241	257.553	1.11018	-67.41	0.716558
691	TRUE	0.751354	376.062	376.065	0.0036	68.9872	67.5279	69.3946	1.86672	0.606327	-274.602	1.34514	-63.5914	0.767248
692	TRUE	0.823254	376.362	376.377	0.0148	72.1722	71.5231	73.3731	1.84994	0.467315	93.9372	1.01846	-77.0564	0.493825
693	TRUE	0.71508	376.516	376.519	0.0028	68.3015	68.1844	68.3456	0.161235	0.0705021	46.1365	1.00973	-71.8703	0.480706
694	TRUE	0.953531	376.608	376.611	0.0032	79.7957	78.7492	81.6809	2.93166	1.04539	944.749	1.01241	-75.1773	0.613465
695	TRUE	0.929681	376.724	376.725	0.0016	86.1551	85.0329	91.0179	5.98504	2.41257	-3039.28	1.45164	-79.1302	0.479257
696	TRUE	0.653138	376.854	376.869	0.0152	82.1202	72.1098	84.6961	12.5863	4.84078	550.005	1.53264	-74.5219	0.586717
697	TRUE	0.7951	376.933	376.947	0.0144	72.9524	70.3392	73.4004	3.06121	1.2442	199.466	1.00653	-73.2322	0.69899
698	TRUE	0.994842	402.804	402.886	0.0816	66.8091	26.1964	90.7671	64.5707	16.6729	-92.2709	18.1432	-96.6003	0.168422
699	TRUE	0.599516	403.943	403.983	0.04	53.4132	40.5288	68.8805	28.3517	6.23996	-97.3858	9.52444	-97.9408	0.158656
700	TRUE	0.519759	416.552	416.554	0.002	81.6439	79.5553	85.4068	5.85144	2.18845	2877.37	1.00402	-80.6149	0.50869
701	TRUE	0.889578	419.746	419.753	0.0068	67.9834	67.3303	68.3356	1.00522	0.354292	-150.686	1.00626	-69.9432	0.657824
702	TRUE	0.880203	420.227	420.23	0.0024	83.7314	83.5723	83.9372	0.364912	0.150679	-157.623	1.00769	-77.6989	0.479331
703	TRUE	0.676043	421.508	421.543	0.0356	83.4701	77.6516	84.6576	7.00607	2.07316	-178.867	1.01009	-79.5803	0.440803
704	TRUE	0.808703	456.443	456.545	0.1024	61.9861	35.3859	80.4667	45.0808	9.50687	93.8191	7.90062	-89.2992	0.23293
705	TRUE	0.559878	456.792	456.799	0.0072	67.5566	63.7934	67.8722	4.07885	1.93597	-580.249	1.00521	-76.3526	0.481449
706	TRUE	0.621895	456.896	456.901	0.0056	67.9705	67.9548	70.1498	2.19496	1.11523	-401.956	1.01869	-74.9875	0.594042
707	TRUE	0.547348	457.101	457.106	0.0044	73.2279	72.7825	78.117	5.33455	2.24766	1267.88	1.0126	-76.1878	0.596376
708	TRUE	0.346636	458.443	458.463	0.02	73.5363	72.5308	79.4094	6.87862	2.45998	-268.72	1.13521	-75.548	0.540556
709	TRUE	0.867614	459.28	459.305	0.0252	67.2092	66.2117	71.8207	5.609	1.96899	-228.984	1.11557	-80.9425	0.489839
710	TRUE	0.509134	460.871	460.874	0.0028	80.2393	79.0778	80.6289	1.55118	0.534408	404.671	1.28444	-80.971	0.457489
711	TRUE	0.593031	479.057	479.062	0.0052	63.2414	62.8507	64.2398	1.38913	0.48843	-241.398	1.04762	-71.5055	0.667211
712	TRUE	0.949937	479.414	479.434	0.02	64.913	54.4185	66.6059	12.1874	5.0612	575.54	1.11795	-75.0943	0.505672
713	TRUE	0.763999	479.294	479.299	0.0044	86.0745	82.5444	86.3578	3.81335	1.53227	-904.586	1.08674	-73.5747	0.663362
714	TRUE	0.70209	479.518	479.525	0.0064	78.5784	76.7514	79.3601	2.60866	1.13485	507.694	1.0584	-73.0694	0.646103
715	TRUE	0.781701	479.601	479.626	0.0252	70.8663	68.1645	79.1204	10.9559	2.09546	321.752	1.04798	-63.4872	0.778678
716	TRUE	0.927306	479.771	479.775	0.004	78.6017	76.865	80.5982	3.73323	1.28963	-966.199	1.02039	-70.2525	0.655956
717	TRUE	0.821476	488.907	489.05	0.1424	75.1205	57.1743	102.611	45.437	6.99804	-38.3222	4.44717	-89.6814	0.214381
718	TRUE	0.817375	490.495	490.499	0.004	112.134	112.047	112.215	0.167875	0.0622463	-11.8611	1.01116	-80.6597	0.457581
719	TRUE	0.434528	490.607	490.611	0.0032	81.8683	76.2575	82.3785	6.121	2.34623	1944.88	1.10375	-77.9104	0.549023
720	TRUE	0.943935	523.24	523.243	0.0032	62.0163	60.641	64.402	3.76102	1.51363	931.646	1.25596	-78.9813	0.573202
721	TRUE	0.328613	525.215	525.217	0.0016	83.0277	82.1548	83.9005	1.74564	0.690023	-1091.02	1	-79.2176	0.537299
722	TRUE	0.571146	582.755	582.843	0.088	57.9374	35.7607	72.2023	36.4416	7.10783	-89.5687	6.79332	-92.4105	0.219206
723	TRUE	0.375153	583.186	583.189	0.0024	52.7552	52.4212	53.2228	0.801568	0.28993	-333.986	1.00236	-80.1271	0.49338
					0.0226996
