# Supplementary material for: Bazedoxifene reverses sexually dimorphic autistic-like abnormalities in biallelic MDGA1-mutant mice
Source: EMBO Mol Med. 2026 Mar 20;18(4):1358–98. doi: 10.1038/s44321-026-00402-y (PMC13084050; doi:10.1038/s44321-026-00402-y)
Supplement: Supplementary file 20 — Source data Fig. 7 [file 44321_2026_402_MOESM20_ESM.zip › Panel I and J/readme.txt]

This folder contains the source data for Panel I and J of Main Figure 7.

- Batch1,2,3 and 4 correspond to behavioral testing sessions conducted on different dates.
- Each mouse has an individual Excel file named as 'Genotype_Mouse ID.xlsx'.
- Raw variables recorded: 
   Panel I
   - Each row in the Excel file represents one vocalization event.
   - The total number of rows (excluding header) is equivalent to the total number of vocalizations emitted by that mouse during the 
      recording session(Panel I).
   
   Panel J
  - The average of all values in the “Call Length (s)” column for each mouse was used to compute the individual **mean call length**, 
   which was then used for group quantification in Panel J.
