# Supplementary material for: Bazedoxifene reverses sexually dimorphic autistic-like abnormalities in biallelic MDGA1-mutant mice
Source: EMBO Mol Med. 2026 Mar 20;18(4):1358–98. doi: 10.1038/s44321-026-00402-y (PMC13084050; doi:10.1038/s44321-026-00402-y)
Supplement: Supplementary file 20 — Source data Fig. 7 [file 44321_2026_402_MOESM20_ESM.zip › Panel I and J/Summary_AllBatches.xlsx]

## Sheet: Sheet1
	Mouse ID	Genotype	Number of calls		Mouse ID	Genotype	Call length
	39	Ctrl+sham	448		39	Ctrl+sham	0.0163165
	40	Ctrl+sham	761		40	Ctrl+sham	0.0187088
	41	Ctrl+sham	216		41	Ctrl+sham	0.0194565
	53	Ctrl+sham	649		53	Ctrl+sham	0.0176237
	49	Ctrl+sham	736		49	Ctrl+sham	0.0169245
	NT1	Ctrl+sham	455		NT1	Ctrl+sham	0.0192725
	64	Ctrl+sham	444		64	Ctrl+sham	0.0167901
	62	Ctrl+sham	511		62	Ctrl+sham	0.018007
	NT1	Ctrl+sham	56		NT1	Ctrl+sham	0.0177053
	66	Ctrl+sham	250		66	Ctrl+sham	0.0143488
	260	Ctrl+sham	723		260	Ctrl+sham	0.0227
	251	Ctrl+sham	509		251	Ctrl+sham	0.027662
		Average	479.833			Average	0.018793
		SEM	63.9143			SEM	0.000996798
	38	Ctrl+BZD	121		38	Ctrl+BZD	0.0139702
	36	Ctrl+BZD	240		36	Ctrl+BZD	0.0230267
	42	Ctrl+BZD	215		42	Ctrl+BZD	0.0255116
	44	Ctrl+BZD	475		44	Ctrl+BZD	0.019288
	45	Ctrl+BZD	573		45	Ctrl+BZD	0.0180768
	60	Ctrl+BZD	444		60	Ctrl+BZD	0.0181324
	59	Ctrl+BZD	165		59	Ctrl+BZD	0.0254573
	52	Ctrl+BZD	566		52	Ctrl+BZD	0.0251198
	48	Ctrl+BZD	2		48	Ctrl+BZD	0.0656
	259	Ctrl+BZD	714		259	Ctrl+BZD	0.021346
	262	Ctrl+BZD	922		262	Ctrl+BZD	0.02072
		Average	403.364			Average	0.0251135
		SEM	84.6005			SEM	0.00419268
	914	KI+sham	632		914	KI+sham	0.0149446
	913	KI+sham	962		913	KI+sham	0.0207726
	911	KI+sham	913		911	KI+sham	0.0140613
	NT2	KI+sham	1103		NT2	KI+sham	0.0159248
	NT3	KI+sham	688		NT3	KI+sham	0.0178544
	27	KI+sham	508		27	KI+sham	0.0186488
	922	KI+sham	739		922	KI+sham	0.0157995
	923	KI+sham	1589		923	KI+sham	0.0199645
	925	KI+sham	360		925	KI+sham	0.0207156
	918	KI+sham	96		918	KI+sham	0.0235646
	287	KI+sham	1218		287	KI+sham	0.017975
	288	KI+sham	591		288	KI+sham	0.019801
	283	KI+sham	957		283	KI+sham	0.018752
	284	KI+sham	1093		284	KI+sham	0.02036
		Average	817.786			Average	0.0185099
		SEM	102.088			SEM	0.000703462
	909	KI+BZD	903		909	KI+BZD	0.0188423
	910	KI+BZD	478		910	KI+BZD	0.0155841
	912	KI+BZD	112		912	KI+BZD	0.0267589
	28	KI+BZD	449		28	KI+BZD	0.0177933
	29	KI+BZD	786		29	KI+BZD	0.016372
	924	KI+BZD	700		924	KI+BZD	0.0198337
	921	KI+BZD	361		921	KI+BZD	0.0278779
	50	KI+BZD	3		50	KI+BZD	0.04
	NT	KI+BZD	500		NT	KI+BZD	0.0256436
	915	KI+BZD	864		915	KI+BZD	0.0222174
	285	KI+BZD	453		285	KI+BZD	0.016413
	286	KI+BZD	352		286	KI+BZD	0.014453
		Average	496.75			Average	0.0218158
		SEM	80.7468			SEM	0.00210965
