# Supplementary material for: Bazedoxifene reverses sexually dimorphic autistic-like abnormalities in biallelic MDGA1-mutant mice
Source: EMBO Mol Med. 2026 Mar 20;18(4):1358–98. doi: 10.1038/s44321-026-00402-y (PMC13084050; doi:10.1038/s44321-026-00402-y)
Supplement: Supplementary file 20 — Source data Fig. 7 [file 44321_2026_402_MOESM20_ESM.zip › Panel K/Batch1/Mdga1-KI_BZ_909.xlsx]

## Sheet: Sheet1
Conditional Probability
Category	Complex Trill	Inverted-U	Trill	Complex	Step Up	Downward Ramp	Upward Ramp	Step Down
Complex Trill	0.506726	0.0874439	0.0695067	0.136771	0.044843	0.0470852	0.0403587	0.00896861
Inverted-U	0.426829	0.097561	0.121951	0.170732	0.0609756	0.0243902	0.0487805	0.0121951
Trill	0.478873	0.0985915	0.126761	0.15493	0.0140845	0.028169	0.084507	0
Complex	0.462121	0.121212	0.0833333	0.159091	0.030303	0.030303	0.0757576	0.0151515
Step Up	0.512195	0.0731707	0.0243902	0.146341	0.097561	0	0.121951	0
Downward Ramp	0.588235	0.117647	0.117647	0.0294118	0	0.0294118	0.0882353	0
Upward Ramp	0.430556	0.0277778	0.0277778	0.180556	0.0694444	0.0277778	0.152778	0.0416667
Step Down	0.3	0.1	0	0.1	0	0	0.4	0
Transition Count
Category	Complex Trill	Inverted-U	Trill	Complex	Step Up	Downward Ramp	Upward Ramp	Step Down
Complex Trill	226	39	31	61	20	21	18	4
Inverted-U	35	8	10	14	5	2	4	1
Trill	34	7	9	11	1	2	6	0
Complex	61	16	11	21	4	4	10	2
Step Up	21	3	1	6	4	0	5	0
Downward Ramp	20	4	4	1	0	1	3	0
Upward Ramp	31	2	2	13	5	2	11	3
Step Down	3	1	0	1	0	0	4	0
Total Count
Complex Trill	447
Inverted-U	82
Trill	71
Complex	132
Step Up	41
Downward Ramp	34
Upward Ramp	72
Step Down	10
