# Supplementary material for: Bazedoxifene reverses sexually dimorphic autistic-like abnormalities in biallelic MDGA1-mutant mice
Source: EMBO Mol Med. 2026 Mar 20;18(4):1358–98. doi: 10.1038/s44321-026-00402-y (PMC13084050; doi:10.1038/s44321-026-00402-y)
Supplement: Supplementary file 20 — Source data Fig. 7 [file 44321_2026_402_MOESM20_ESM.zip › Panel K/Batch1/Mdga1-KI_BZ_910.xlsx]

## Sheet: Sheet1
Conditional Probability
Category	Step Up	Complex Trill	Complex	Downward Ramp	Inverted-U	Upward Ramp	Step Down	Trill	Flat
Step Up	0.0555556	0.222222	0.333333	0	0.0555556	0.111111	0.0555556	0	0
Complex Trill	0.0374332	0.427807	0.15508	0.0534759	0.0855615	0.101604	0.0106952	0.0748663	0.00534759
Complex	0.0243902	0.329268	0.158537	0.0365854	0.146341	0.121951	0.0365854	0.097561	0
Downward Ramp	0	0.272727	0.136364	0.0909091	0.181818	0.0454545	0.0454545	0.0454545	0.0454545
Inverted-U	0.0491803	0.377049	0.163934	0.0491803	0.196721	0.0491803	0.0163934	0.0819672	0
Upward Ramp	0.02	0.28	0.24	0	0.18	0.14	0.04	0.06	0.04
Step Down	0.0769231	0.461538	0	0	0	0.230769	0.0769231	0	0
Trill	0	0.441176	0.235294	0.0294118	0.147059	0	0	0.0882353	0.0294118
Flat	0	0.6	0	0	0	0.2	0	0	0
Transition Count
Category	Step Up	Complex Trill	Complex	Downward Ramp	Inverted-U	Upward Ramp	Step Down	Trill	Flat
Step Up	1	4	6	0	1	2	1	0	0
Complex Trill	7	80	29	10	16	19	2	14	1
Complex	2	27	13	3	12	10	3	8	0
Downward Ramp	0	6	3	2	4	1	1	1	1
Inverted-U	3	23	10	3	12	3	1	5	0
Upward Ramp	1	14	12	0	9	7	2	3	2
Step Down	1	6	0	0	0	3	1	0	0
Trill	0	15	8	1	5	0	0	3	1
Flat	0	3	0	0	0	1	0	0	0
Total Count
Step Up	19
Complex Trill	187
Complex	82
Downward Ramp	22
Inverted-U	61
Upward Ramp	50
Step Down	13
Trill	34
Flat	5
