# Supplementary material for: Bazedoxifene reverses sexually dimorphic autistic-like abnormalities in biallelic MDGA1-mutant mice
Source: EMBO Mol Med. 2026 Mar 20;18(4):1358–98. doi: 10.1038/s44321-026-00402-y (PMC13084050; doi:10.1038/s44321-026-00402-y)
Supplement: Supplementary file 20 — Source data Fig. 7 [file 44321_2026_402_MOESM20_ESM.zip › Panel K/Batch1/Mdga1-KI_sham_911.xlsx]

## Sheet: Sheet1
Conditional Probability
Category	Complex Trill	Inverted-U	Complex	Step Up	Downward Ramp	Upward Ramp	Trill
Complex Trill	0.372308	0.156923	0.129231	0.0184615	0.0953846	0.0769231	0.113846
Inverted-U	0.3125	0.176136	0.164773	0.0284091	0.170455	0.0284091	0.0795455
Complex	0.282609	0.253623	0.108696	0.0362319	0.166667	0.057971	0.0362319
Step Up	0.346154	0.0769231	0.153846	0	0.153846	0.0769231	0.115385
Downward Ramp	0.294574	0.193798	0.155039	0.0310078	0.170543	0.0542636	0.0775194
Upward Ramp	0.3125	0.125	0.25	0.03125	0.109375	0.09375	0.03125
Trill	0.329412	0.211765	0.0705882	0.0352941	0.0823529	0.0588235	0.152941
Transition Count
Category	Complex Trill	Inverted-U	Complex	Step Up	Downward Ramp	Upward Ramp	Trill
Complex Trill	121	51	42	6	31	25	37
Inverted-U	55	31	29	5	30	5	14
Complex	39	35	15	5	23	8	5
Step Up	9	2	4	0	4	2	3
Downward Ramp	38	25	20	4	22	7	10
Upward Ramp	20	8	16	2	7	6	2
Trill	28	18	6	3	7	5	13
Total Count
Complex Trill	326
Inverted-U	176
Complex	138
Step Up	26
Downward Ramp	129
Upward Ramp	64
Trill	85
