# Supplementary material for: Bazedoxifene reverses sexually dimorphic autistic-like abnormalities in biallelic MDGA1-mutant mice
Source: EMBO Mol Med. 2026 Mar 20;18(4):1358–98. doi: 10.1038/s44321-026-00402-y (PMC13084050; doi:10.1038/s44321-026-00402-y)
Supplement: Supplementary file 20 — Source data Fig. 7 [file 44321_2026_402_MOESM20_ESM.zip › Panel K/Batch1/Mdga1-KI_sham_914.xlsx]

## Sheet: Sheet1
Conditional Probability
Category	Inverted-U	Upward Ramp	Complex Trill	Step Up	Complex	Split	Flat	Downward Ramp	Step Down	Trill
Inverted-U	0.216216	0.198198	0.261261	0.00900901	0.171171	0.018018	0	0.036036	0.027027	0.027027
Upward Ramp	0.137056	0.416244	0.137056	0.035533	0.152284	0.0152284	0.0152284	0.0152284	0.00507614	0.0253807
Complex Trill	0.157895	0.210526	0.270677	0.0150376	0.172932	0.0150376	0.0225564	0.0601504	0.0225564	0.0075188
Step Up	0.0909091	0.409091	0.318182	0.0909091	0	0	0	0	0	0
Complex	0.231579	0.178947	0.231579	0.0631579	0.105263	0.0421053	0.0210526	0.0421053	0.0210526	0.0315789
Split	0.0833333	0.333333	0.25	0.0833333	0.166667	0	0	0.0833333	0	0
Flat	0.125	0.375	0.25	0	0	0	0	0	0	0
Downward Ramp	0.217391	0.347826	0.0869565	0	0.130435	0.0434783	0	0.0434783	0.0434783	0.0434783
Step Down	0.307692	0.307692	0.153846	0	0.153846	0	0	0	0.0769231	0
Trill	0.214286	0.142857	0.0714286	0.0714286	0.142857	0	0	0.142857	0.142857	0
Transition Count
Category	Inverted-U	Upward Ramp	Complex Trill	Step Up	Complex	Split	Flat	Downward Ramp	Step Down	Trill
Inverted-U	24	22	29	1	19	2	0	4	3	3
Upward Ramp	27	82	27	7	30	3	3	3	1	5
Complex Trill	21	28	36	2	23	2	3	8	3	1
Step Up	2	9	7	2	0	0	0	0	0	0
Complex	22	17	22	6	10	4	2	4	2	3
Split	1	4	3	1	2	0	0	1	0	0
Flat	1	3	2	0	0	0	0	0	0	0
Downward Ramp	5	8	2	0	3	1	0	1	1	1
Step Down	4	4	2	0	2	0	0	0	1	0
Trill	3	2	1	1	2	0	0	2	2	0
Total Count
Inverted-U	112
Upward Ramp	197
Complex Trill	133
Step Up	22
Complex	95
Split	12
Flat	8
Downward Ramp	23
Step Down	13
Trill	14
