# Supplementary material for: Bazedoxifene reverses sexually dimorphic autistic-like abnormalities in biallelic MDGA1-mutant mice
Source: EMBO Mol Med. 2026 Mar 20;18(4):1358–98. doi: 10.1038/s44321-026-00402-y (PMC13084050; doi:10.1038/s44321-026-00402-y)
Supplement: Supplementary file 20 — Source data Fig. 7 [file 44321_2026_402_MOESM20_ESM.zip › Panel K/Batch1/WT_BZ_36.xlsx]

## Sheet: Sheet1
Conditional Probability
Category	Complex Trill	Trill	Downward Ramp	Step Up	Inverted-U	Step Down	Upward Ramp	Complex
Complex Trill	0.333333	0.0512821	0.0897436	0	0.179487	0.115385	0.0897436	0.115385
Trill	0.125	0	0.125	0	0.5	0	0.125	0.125
Downward Ramp	0.4375	0	0	0.0625	0.25	0.125	0.0625	0.0625
Step Up	0.25	0.25	0	0	0.25	0	0	0
Inverted-U	0.303571	0.0178571	0.0892857	0.0178571	0.232143	0.125	0.0535714	0.160714
Step Down	0.333333	0.047619	0.047619	0.047619	0.238095	0.047619	0	0.238095
Upward Ramp	0.235294	0	0	0	0.235294	0.117647	0.0588235	0.294118
Complex	0.388889	0.0277778	0.0277778	0	0.305556	0	0.111111	0.138889
Transition Count
Category	Complex Trill	Trill	Downward Ramp	Step Up	Inverted-U	Step Down	Upward Ramp	Complex
Complex Trill	26	4	7	0	14	9	7	9
Trill	1	0	1	0	4	0	1	1
Downward Ramp	7	0	0	1	4	2	1	1
Step Up	1	1	0	0	1	0	0	0
Inverted-U	17	1	5	1	13	7	3	9
Step Down	7	1	1	1	5	1	0	5
Upward Ramp	4	0	0	0	4	2	1	5
Complex	14	1	1	0	11	0	4	5
Total Count
Complex Trill	79
Trill	8
Downward Ramp	16
Step Up	4
Inverted-U	56
Step Down	21
Upward Ramp	17
Complex	36
