# Supplementary material for: Bazedoxifene reverses sexually dimorphic autistic-like abnormalities in biallelic MDGA1-mutant mice
Source: EMBO Mol Med. 2026 Mar 20;18(4):1358–98. doi: 10.1038/s44321-026-00402-y (PMC13084050; doi:10.1038/s44321-026-00402-y)
Supplement: Supplementary file 20 — Source data Fig. 7 [file 44321_2026_402_MOESM20_ESM.zip › Panel K/Batch1/WT_BZ_38.xlsx]

## Sheet: Sheet1
Conditional Probability
Category	Inverted-U	Upward Ramp	Complex Trill	Trill	Complex	Downward Ramp
Inverted-U	0.26087	0.130435	0.217391	0.173913	0.130435	0
Upward Ramp	0.25	0	0.1875	0	0.25	0
Complex Trill	0.212121	0.151515	0.242424	0.151515	0.151515	0
Trill	0.117647	0.117647	0.529412	0.0588235	0.176471	0
Complex	0.0357143	0.0714286	0.178571	0.142857	0.178571	0.0714286
Downward Ramp	0	0.5	0	0.5	0	0
Transition Count
Category	Inverted-U	Upward Ramp	Complex Trill	Trill	Complex	Downward Ramp
Inverted-U	6	3	5	4	3	0
Upward Ramp	4	0	3	0	4	0
Complex Trill	7	5	8	5	5	0
Trill	2	2	9	1	3	0
Complex	1	2	5	4	5	2
Downward Ramp	0	1	0	1	0	0
Total Count
Inverted-U	24
Upward Ramp	16
Complex Trill	33
Trill	17
Complex	28
Downward Ramp	2
