# Supplementary material for: Bazedoxifene reverses sexually dimorphic autistic-like abnormalities in biallelic MDGA1-mutant mice
Source: EMBO Mol Med. 2026 Mar 20;18(4):1358–98. doi: 10.1038/s44321-026-00402-y (PMC13084050; doi:10.1038/s44321-026-00402-y)
Supplement: Supplementary file 20 — Source data Fig. 7 [file 44321_2026_402_MOESM20_ESM.zip › Panel K/Batch1/WT_sham_39.xlsx]

## Sheet: Sheet1
Conditional Probability
Category	Complex Trill	Trill	Upward Ramp	Step Up	Inverted-U	Complex	Downward Ramp	Step Down
Complex Trill	0.345912	0.0943396	0.0566038	0.0251572	0.138365	0.176101	0.0440252	0.0188679
Trill	0.4	0.1	0.025	0	0.15	0.125	0.1	0
Upward Ramp	0.214286	0.119048	0.142857	0.0238095	0.119048	0.119048	0.047619	0
Step Up	0.571429	0.0714286	0.0714286	0.0714286	0	0.142857	0	0
Inverted-U	0.19697	0.0606061	0.0454545	0.0606061	0.136364	0.242424	0.121212	0.0454545
Complex	0.316456	0.0759494	0.0759494	0.0126582	0.202532	0.139241	0.0632911	0.0126582
Downward Ramp	0.40625	0.03125	0.1875	0.03125	0.09375	0.0625	0.09375	0
Step Down	0.25	0	0	0.125	0	0.625	0	0
Transition Count
Category	Complex Trill	Trill	Upward Ramp	Step Up	Inverted-U	Complex	Downward Ramp	Step Down
Complex Trill	55	15	9	4	22	28	7	3
Trill	16	4	1	0	6	5	4	0
Upward Ramp	9	5	6	1	5	5	2	0
Step Up	8	1	1	1	0	2	0	0
Inverted-U	13	4	3	4	9	16	8	3
Complex	25	6	6	1	16	11	5	1
Downward Ramp	13	1	6	1	3	2	3	0
Step Down	2	0	0	1	0	5	0	0
Total Count
Complex Trill	160
Trill	40
Upward Ramp	42
Step Up	14
Inverted-U	66
Complex	79
Downward Ramp	32
Step Down	8
