# Supplementary material for: Bazedoxifene reverses sexually dimorphic autistic-like abnormalities in biallelic MDGA1-mutant mice
Source: EMBO Mol Med. 2026 Mar 20;18(4):1358–98. doi: 10.1038/s44321-026-00402-y (PMC13084050; doi:10.1038/s44321-026-00402-y)
Supplement: Supplementary file 20 — Source data Fig. 7 [file 44321_2026_402_MOESM20_ESM.zip › Panel K/Batch1/WT_sham_40.xlsx]

## Sheet: Sheet1
Conditional Probability
Category	Complex Trill	Inverted-U	Downward Ramp	Complex	Step Down	Step Up	Upward Ramp	Trill	Split
Complex Trill	0.357143	0.138655	0.130252	0.121849	0.0294118	0.0462185	0.0756303	0.0252101	0.00420168
Inverted-U	0.28777	0.230216	0.18705	0.107914	0.028777	0.028777	0.0791367	0.028777	0
Downward Ramp	0.238806	0.231343	0.231343	0.11194	0.0373134	0.0522388	0.0373134	0.0223881	0.0149254
Complex	0.333333	0.125	0.260417	0.09375	0.0208333	0.0416667	0.0520833	0.0208333	0.0104167
Step Down	0.136364	0.181818	0.272727	0.136364	0.0454545	0.0454545	0.0454545	0.0454545	0.0909091
Step Up	0.264706	0.205882	0.0882353	0.264706	0	0	0.0588235	0	0.0294118
Upward Ramp	0.238095	0.222222	0.0952381	0.111111	0.031746	0.047619	0.190476	0.015873	0.031746
Trill	0.315789	0.105263	0.105263	0.157895	0.0526316	0	0.157895	0.0526316	0
Split	0.272727	0	0.181818	0.0909091	0	0.0909091	0.0909091	0.0909091	0.0909091
Transition Count
Category	Complex Trill	Inverted-U	Downward Ramp	Complex	Step Down	Step Up	Upward Ramp	Trill	Split
Complex Trill	85	33	31	29	7	11	18	6	1
Inverted-U	40	32	26	15	4	4	11	4	0
Downward Ramp	32	31	31	15	5	7	5	3	2
Complex	32	12	25	9	2	4	5	2	1
Step Down	3	4	6	3	1	1	1	1	2
Step Up	9	7	3	9	0	0	2	0	1
Upward Ramp	15	14	6	7	2	3	12	1	2
Trill	6	2	2	3	1	0	3	1	0
Split	3	0	2	1	0	1	1	1	1
Total Count
Complex Trill	239
Inverted-U	139
Downward Ramp	134
Complex	96
Step Down	22
Step Up	34
Upward Ramp	63
Trill	19
Split	11
