# Supplementary material for: Bazedoxifene reverses sexually dimorphic autistic-like abnormalities in biallelic MDGA1-mutant mice
Source: EMBO Mol Med. 2026 Mar 20;18(4):1358–98. doi: 10.1038/s44321-026-00402-y (PMC13084050; doi:10.1038/s44321-026-00402-y)
Supplement: Supplementary file 20 — Source data Fig. 7 [file 44321_2026_402_MOESM20_ESM.zip › Panel K/Batch1/WT_sham_41.xlsx]

## Sheet: Sheet1
Conditional Probability
Category	Inverted-U	Complex Trill	Complex	Upward Ramp	Downward Ramp	Step Up	Trill	Step Down
Inverted-U	0.192308	0.269231	0.115385	0.153846	0.0769231	0	0.0769231	0
Complex Trill	0.1	0.4	0.0875	0.125	0.025	0.025	0.075	0.0375
Complex	0.0833333	0.277778	0.277778	0.111111	0.0277778	0.0555556	0	0
Upward Ramp	0.102564	0.205128	0.102564	0.384615	0.025641	0.0512821	0.025641	0
Downward Ramp	0.272727	0.363636	0.0909091	0	0.0909091	0	0	0
Step Up	0	0.625	0.125	0.125	0	0.125	0	0
Trill	0.1	0.6	0	0.1	0.1	0	0	0
Step Down	0.333333	0.333333	0	0	0.333333	0	0	0
Transition Count
Category	Inverted-U	Complex Trill	Complex	Upward Ramp	Downward Ramp	Step Up	Trill	Step Down
Inverted-U	5	7	3	4	2	0	2	0
Complex Trill	8	32	7	10	2	2	6	3
Complex	3	10	10	4	1	2	0	0
Upward Ramp	4	8	4	15	1	2	1	0
Downward Ramp	3	4	1	0	1	0	0	0
Step Up	0	5	1	1	0	1	0	0
Trill	1	6	0	1	1	0	0	0
Step Down	1	1	0	0	1	0	0	0
Total Count
Inverted-U	27
Complex Trill	80
Complex	36
Upward Ramp	39
Downward Ramp	11
Step Up	8
Trill	10
Step Down	3
