# Supplementary material for: Bazedoxifene reverses sexually dimorphic autistic-like abnormalities in biallelic MDGA1-mutant mice
Source: EMBO Mol Med. 2026 Mar 20;18(4):1358–98. doi: 10.1038/s44321-026-00402-y (PMC13084050; doi:10.1038/s44321-026-00402-y)
Supplement: Supplementary file 20 — Source data Fig. 7 [file 44321_2026_402_MOESM20_ESM.zip › Panel K/Batch2/Mdga1-KI_BZ_28.xlsx]

## Sheet: Sheet1
Conditional Probability
Category	Trill	Complex Trill	Complex	Step Up	Downward Ramp	Inverted-U	Upward Ramp	Split
Trill	0.0681818	0.409091	0.295455	0	0.0681818	0.0909091	0.0227273	0
Complex Trill	0.100437	0.537118	0.10917	0.0262009	0.0480349	0.0873362	0.0174672	0.00436681
Complex	0.0704225	0.394366	0.169014	0.028169	0.0422535	0.126761	0.028169	0.0140845
Step Up	0.153846	0.384615	0.153846	0.0769231	0	0.0769231	0	0.0769231
Downward Ramp	0.157895	0.473684	0.210526	0	0	0.105263	0.0526316	0
Inverted-U	0.130435	0.478261	0.130435	0.0434783	0.0434783	0.108696	0.0434783	0.0217391
Upward Ramp	0.0625	0.5625	0.0625	0	0	0.125	0	0
Split	0	0.4	0.2	0	0	0.4	0	0
Transition Count
Category	Trill	Complex Trill	Complex	Step Up	Downward Ramp	Inverted-U	Upward Ramp	Split
Trill	3	18	13	0	3	4	1	0
Complex Trill	23	123	25	6	11	20	4	1
Complex	5	28	12	2	3	9	2	1
Step Up	2	5	2	1	0	1	0	1
Downward Ramp	3	9	4	0	0	2	1	0
Inverted-U	6	22	6	2	2	5	2	1
Upward Ramp	1	9	1	0	0	2	0	0
Split	0	2	1	0	0	2	0	0
Total Count
Trill	45
Complex Trill	229
Complex	71
Step Up	13
Downward Ramp	19
Inverted-U	46
Upward Ramp	16
Split	5
