# Supplementary material for: Bazedoxifene reverses sexually dimorphic autistic-like abnormalities in biallelic MDGA1-mutant mice
Source: EMBO Mol Med. 2026 Mar 20;18(4):1358–98. doi: 10.1038/s44321-026-00402-y (PMC13084050; doi:10.1038/s44321-026-00402-y)
Supplement: Supplementary file 20 — Source data Fig. 7 [file 44321_2026_402_MOESM20_ESM.zip › Panel K/Batch2/Mdga1-KI_BZ_29.xlsx]

## Sheet: Sheet1
Conditional Probability
Category	Complex	Step Down	Complex Trill	Step Up	Upward Ramp	Inverted-U	Downward Ramp	Flat	Trill
Complex	0.201389	0.0208333	0.319444	0.0555556	0.0972222	0.104167	0.0555556	0.0486111	0.0555556
Step Down	0.1	0	0.5	0.1	0.1	0.2	0	0	0
Complex Trill	0.157556	0.0160772	0.44373	0.0353698	0.0900322	0.102894	0.0610932	0.0160772	0.0514469
Step Up	0.205128	0	0.307692	0.179487	0.0512821	0.0512821	0.102564	0	0.0769231
Upward Ramp	0.194805	0.012987	0.233766	0.0649351	0.0779221	0.12987	0.0649351	0.0519481	0.0519481
Inverted-U	0.170213	0.0106383	0.351064	0.0106383	0.0744681	0.180851	0.0425532	0.0106383	0.0851064
Downward Ramp	0.2	0	0.333333	0.0444444	0.0666667	0.177778	0.0444444	0	0.0888889
Flat	0.294118	0	0.352941	0	0.117647	0.0588235	0.117647	0	0.0588235
Trill	0.177778	0	0.533333	0.0222222	0.0666667	0.155556	0.0222222	0	0
Transition Count
Category	Complex	Step Down	Complex Trill	Step Up	Upward Ramp	Inverted-U	Downward Ramp	Flat	Trill
Complex	29	3	46	8	14	15	8	7	8
Step Down	1	0	5	1	1	2	0	0	0
Complex Trill	49	5	138	11	28	32	19	5	16
Step Up	8	0	12	7	2	2	4	0	3
Upward Ramp	15	1	18	5	6	10	5	4	4
Inverted-U	16	1	33	1	7	17	4	1	8
Downward Ramp	9	0	15	2	3	8	2	0	4
Flat	5	0	6	0	2	1	2	0	1
Trill	8	0	24	1	3	7	1	0	0
Total Count
Complex	145
Step Down	10
Complex Trill	311
Step Up	39
Upward Ramp	77
Inverted-U	94
Downward Ramp	45
Flat	17
Trill	45
