# Supplementary material for: Bazedoxifene reverses sexually dimorphic autistic-like abnormalities in biallelic MDGA1-mutant mice
Source: EMBO Mol Med. 2026 Mar 20;18(4):1358–98. doi: 10.1038/s44321-026-00402-y (PMC13084050; doi:10.1038/s44321-026-00402-y)
Supplement: Supplementary file 20 — Source data Fig. 7 [file 44321_2026_402_MOESM20_ESM.zip › Panel K/Batch2/Mdga1-KI_sham_26.xlsx]

## Sheet: Sheet1
Conditional Probability
Category	Inverted-U	Upward Ramp	Complex Trill	Downward Ramp	Complex	Trill	Step Down	Split	Step Up
Inverted-U	0.201923	0.115385	0.221154	0.0865385	0.182692	0.0769231	0.0192308	0.0192308	0.00961538
Upward Ramp	0.240741	0.185185	0.166667	0.037037	0.148148	0.0925926	0.037037	0.0185185	0
Complex Trill	0.151515	0.0833333	0.333333	0.0984848	0.136364	0.106061	0	0.00757576	0.0227273
Downward Ramp	0.292683	0.0731707	0.243902	0.170732	0.097561	0.0731707	0	0	0.0243902
Complex	0.163043	0.0869565	0.271739	0.0543478	0.152174	0.119565	0.0326087	0	0.0326087
Trill	0.185185	0.0555556	0.222222	0.0740741	0.296296	0.0740741	0	0.0185185	0
Step Down	0.25	0.125	0.125	0	0.125	0.375	0	0	0
Split	0	0	0.285714	0	0.428571	0	0.142857	0	0
Step Up	0.307692	0.0769231	0.153846	0.0769231	0.0769231	0.153846	0	0	0.0769231
Transition Count
Category	Inverted-U	Upward Ramp	Complex Trill	Downward Ramp	Complex	Trill	Step Down	Split	Step Up
Inverted-U	21	12	23	9	19	8	2	2	1
Upward Ramp	13	10	9	2	8	5	2	1	0
Complex Trill	20	11	44	13	18	14	0	1	3
Downward Ramp	12	3	10	7	4	3	0	0	1
Complex	15	8	25	5	14	11	3	0	3
Trill	10	3	12	4	16	4	0	1	0
Step Down	2	1	1	0	1	3	0	0	0
Split	0	0	2	0	3	0	1	0	0
Step Up	4	1	2	1	1	2	0	0	1
Total Count
Inverted-U	105
Upward Ramp	54
Complex Trill	132
Downward Ramp	41
Complex	92
Trill	54
Step Down	8
Split	7
Step Up	13
