# Supplementary material for: Bazedoxifene reverses sexually dimorphic autistic-like abnormalities in biallelic MDGA1-mutant mice
Source: EMBO Mol Med. 2026 Mar 20;18(4):1358–98. doi: 10.1038/s44321-026-00402-y (PMC13084050; doi:10.1038/s44321-026-00402-y)
Supplement: Supplementary file 20 — Source data Fig. 7 [file 44321_2026_402_MOESM20_ESM.zip › Panel K/Batch2/Mdga1-KI_sham_27.xlsx]

## Sheet: Sheet1
Conditional Probability
Category	Step Up	Complex Trill	Trill	Complex	Inverted-U	Upward Ramp	Flat	Downward Ramp	Step Down	Split
Step Up	0.0869565	0.0434783	0	0.173913	0.173913	0.391304	0	0	0	0
Complex Trill	0.0397351	0.218543	0.0860927	0.225166	0.15894	0.125828	0.00662252	0.0264901	0.0331126	0.013245
Trill	0.0377358	0.207547	0.0754717	0.169811	0.169811	0.245283	0	0.0377358	0.0188679	0
Complex	0.00724638	0.289855	0.0869565	0.217391	0.130435	0.137681	0.00724638	0.0362319	0.0217391	0.00724638
Inverted-U	0.0363636	0.227273	0.0818182	0.172727	0.181818	0.190909	0.0272727	0.00909091	0.0363636	0.0181818
Upward Ramp	0.0533333	0.146667	0.0533333	0.173333	0.113333	0.32	0.0266667	0.02	0.04	0.0133333
Flat	0	0.1	0.3	0.1	0.3	0.2	0	0	0	0
Downward Ramp	0	0.176471	0.0588235	0.176471	0.117647	0.294118	0	0.0588235	0.0588235	0
Step Down	0.0416667	0.166667	0.0833333	0.208333	0.166667	0.208333	0	0	0.125	0
Split	0	0.285714	0.142857	0.285714	0.142857	0.142857	0	0	0	0
Transition Count
Category	Step Up	Complex Trill	Trill	Complex	Inverted-U	Upward Ramp	Flat	Downward Ramp	Step Down	Split
Step Up	2	1	0	4	4	9	0	0	0	0
Complex Trill	6	33	13	34	24	19	1	4	5	2
Trill	2	11	4	9	9	13	0	2	1	0
Complex	1	40	12	30	18	19	1	5	3	1
Inverted-U	4	25	9	19	20	21	3	1	4	2
Upward Ramp	8	22	8	26	17	48	4	3	6	2
Flat	0	1	3	1	3	2	0	0	0	0
Downward Ramp	0	3	1	3	2	5	0	1	1	0
Step Down	1	4	2	5	4	5	0	0	3	0
Split	0	2	1	2	1	1	0	0	0	0
Total Count
Step Up	24
Complex Trill	151
Trill	53
Complex	138
Inverted-U	110
Upward Ramp	150
Flat	10
Downward Ramp	17
Step Down	24
Split	7
