# Supplementary material for: Bazedoxifene reverses sexually dimorphic autistic-like abnormalities in biallelic MDGA1-mutant mice
Source: EMBO Mol Med. 2026 Mar 20;18(4):1358–98. doi: 10.1038/s44321-026-00402-y (PMC13084050; doi:10.1038/s44321-026-00402-y)
Supplement: Supplementary file 20 — Source data Fig. 7 [file 44321_2026_402_MOESM20_ESM.zip › Panel K/Batch2/Mdga1-KI_sham_NT2.xlsx]

## Sheet: Sheet1
Conditional Probability
Category	Complex	Complex Trill	Upward Ramp	Trill	Step Up	Downward Ramp	Inverted-U	Step Down	Split	Flat
Complex	0.165	0.365	0.1	0.045	0.06	0.04	0.12	0.02	0.01	0.01
Complex Trill	0.179104	0.375622	0.0547264	0.0721393	0.0696517	0.0248756	0.119403	0.0174129	0.0174129	0.00497512
Upward Ramp	0.138298	0.308511	0.148936	0.0531915	0.0744681	0.0106383	0.12766	0.0425532	0.0212766	0.0425532
Trill	0.1625	0.4625	0.05	0.0875	0.0625	0.0125	0.1	0	0.0125	0
Step Up	0.182927	0.304878	0.0731707	0.097561	0.121951	0.0243902	0.097561	0.0243902	0.0121951	0.0243902
Downward Ramp	0.162162	0.297297	0.0810811	0.135135	0.027027	0.027027	0.189189	0	0.0540541	0.027027
Inverted-U	0.148649	0.310811	0.114865	0.0540541	0.0675676	0.0540541	0.175676	0.0337838	0.0135135	0.00675676
Step Down	0.307692	0.192308	0.0384615	0.115385	0	0	0.230769	0.115385	0	0
Split	0.277778	0.277778	0	0.166667	0.111111	0.0555556	0.111111	0	0	0
Flat	0.307692	0.230769	0	0	0	0.0769231	0.230769	0.0769231	0	0
Transition Count
Category	Complex	Complex Trill	Upward Ramp	Trill	Step Up	Downward Ramp	Inverted-U	Step Down	Split	Flat
Complex	33	73	20	9	12	8	24	4	2	2
Complex Trill	72	151	22	29	28	10	48	7	7	2
Upward Ramp	13	29	14	5	7	1	12	4	2	4
Trill	13	37	4	7	5	1	8	0	1	0
Step Up	15	25	6	8	10	2	8	2	1	2
Downward Ramp	6	11	3	5	1	1	7	0	2	1
Inverted-U	22	46	17	8	10	8	26	5	2	1
Step Down	8	5	1	3	0	0	6	3	0	0
Split	5	5	0	3	2	1	2	0	0	0
Flat	4	3	0	0	0	1	3	1	0	0
Total Count
Complex	201
Complex Trill	402
Upward Ramp	94
Trill	80
Step Up	82
Downward Ramp	37
Inverted-U	148
Step Down	26
Split	18
Flat	13
