# Supplementary material for: Bazedoxifene reverses sexually dimorphic autistic-like abnormalities in biallelic MDGA1-mutant mice
Source: EMBO Mol Med. 2026 Mar 20;18(4):1358–98. doi: 10.1038/s44321-026-00402-y (PMC13084050; doi:10.1038/s44321-026-00402-y)
Supplement: Supplementary file 20 — Source data Fig. 7 [file 44321_2026_402_MOESM20_ESM.zip › Panel K/Batch2/Mdga1-KI_sham_NT3.xlsx]

## Sheet: Sheet1
Conditional Probability
Category	Upward Ramp	Step Up	Complex	Inverted-U	Trill	Complex Trill	Step Down	Downward Ramp	Split
Upward Ramp	0.235294	0.0672269	0.201681	0.151261	0.0168067	0.235294	0.0336134	0.0336134	0.00840336
Step Up	0.162791	0.0465116	0.116279	0.139535	0	0.395349	0	0.0697674	0.0232558
Complex	0.104167	0.0677083	0.223958	0.197917	0.078125	0.265625	0.00520833	0.0104167	0.0260417
Inverted-U	0.135714	0.0285714	0.207143	0.2	0.0714286	0.264286	0.0285714	0.0357143	0
Trill	0	0.0222222	0.266667	0.177778	0.0666667	0.311111	0.0888889	0.0666667	0
Complex Trill	0.106529	0.0309278	0.237113	0.0927835	0.0446735	0.371134	0.0309278	0.0412371	0.0137457
Step Down	0.24	0.08	0.12	0.04	0	0.4	0.04	0	0.04
Downward Ramp	0.0322581	0.0322581	0.129032	0.290323	0.0322581	0.354839	0	0.0322581	0.0322581
Split	0	0	0	0.133333	0.0666667	0.533333	0.0666667	0.0666667	0.133333
Transition Count
Category	Upward Ramp	Step Up	Complex	Inverted-U	Trill	Complex Trill	Step Down	Downward Ramp	Split
Upward Ramp	28	8	24	18	2	28	4	4	1
Step Up	7	2	5	6	0	17	0	3	1
Complex	20	13	43	38	15	51	1	2	5
Inverted-U	19	4	29	28	10	37	4	5	0
Trill	0	1	12	8	3	14	4	3	0
Complex Trill	31	9	69	27	13	108	9	12	4
Step Down	6	2	3	1	0	10	1	0	1
Downward Ramp	1	1	4	9	1	11	0	1	1
Split	0	0	0	2	1	8	1	1	2
Total Count	902
Upward Ramp	120
Step Up	43
Complex	192
Inverted-U	140
Trill	45
Complex Trill	291
Step Down	25
Downward Ramp	31
Split	15
