# Supplementary material for: Bazedoxifene reverses sexually dimorphic autistic-like abnormalities in biallelic MDGA1-mutant mice
Source: EMBO Mol Med. 2026 Mar 20;18(4):1358–98. doi: 10.1038/s44321-026-00402-y (PMC13084050; doi:10.1038/s44321-026-00402-y)
Supplement: Supplementary file 20 — Source data Fig. 7 [file 44321_2026_402_MOESM20_ESM.zip › Panel K/Batch2/WT_BZ_42.xlsx]

## Sheet: Sheet1
Conditional Probability
Category	Inverted-U	Complex Trill	Complex	Upward Ramp	Step Up	Trill	Step Down	Downward Ramp
Inverted-U	0.216216	0.459459	0.027027	0	0.027027	0.0540541	0.0540541	0.162162
Complex Trill	0.139535	0.395349	0.127907	0.0348837	0.0232558	0.0813953	0	0.0813953
Complex	0.166667	0.4	0.166667	0.0333333	0.0333333	0.0666667	0.0333333	0.0333333
Upward Ramp	0	0.166667	0.25	0.166667	0	0.0833333	0	0.25
Step Up	0.25	0.375	0.125	0	0.25	0	0	0
Trill	0.142857	0.428571	0.142857	0.142857	0	0.0714286	0	0.0714286
Step Down	0	0.333333	0.333333	0	0.333333	0	0	0
Downward Ramp	0.25	0.4	0.2	0.05	0	0.05	0	0.05
Transition Count
Category	Inverted-U	Complex Trill	Complex	Upward Ramp	Step Up	Trill	Step Down	Downward Ramp
Inverted-U	8	17	1	0	1	2	2	6
Complex Trill	12	34	11	3	2	7	0	7
Complex	5	12	5	1	1	2	1	1
Upward Ramp	0	2	3	2	0	1	0	3
Step Up	2	3	1	0	2	0	0	0
Trill	2	6	2	2	0	1	0	1
Step Down	0	1	1	0	1	0	0	0
Downward Ramp	5	8	4	1	0	1	0	1
Total Count
Inverted-U	38
Complex Trill	86
Complex	30
Upward Ramp	12
Step Up	8
Trill	14
Step Down	3
Downward Ramp	20
