# Supplementary material for: Bazedoxifene reverses sexually dimorphic autistic-like abnormalities in biallelic MDGA1-mutant mice
Source: EMBO Mol Med. 2026 Mar 20;18(4):1358–98. doi: 10.1038/s44321-026-00402-y (PMC13084050; doi:10.1038/s44321-026-00402-y)
Supplement: Supplementary file 20 — Source data Fig. 7 [file 44321_2026_402_MOESM20_ESM.zip › Panel K/Batch2/WT_BZ_44.xlsx]

## Sheet: Sheet1
Conditional Probability
Category	Complex	Complex Trill	Trill	Downward Ramp	Inverted-U	Upward Ramp	Step Up	Flat	Step Down
Complex	0.149254	0.328358	0.164179	0.0149254	0.19403	0.0447761	0.0149254	0.0298507	0.0447761
Complex Trill	0.136792	0.466981	0.117925	0.0424528	0.0660377	0.0613208	0.0424528	0.00471698	0.00943396
Trill	0.0909091	0.509091	0.163636	0	0.109091	0.0545455	0	0	0.0363636
Downward Ramp	0.125	0.625	0.125	0	0.125	0	0	0	0
Inverted-U	0.12963	0.333333	0.0740741	0.0740741	0.166667	0.0185185	0.0555556	0.037037	0.0185185
Upward Ramp	0.137931	0.413793	0.0689655	0.0344828	0.0689655	0.137931	0.0344828	0.0344828	0.0344828
Step Up	0.2	0.35	0	0.05	0	0	0.15	0	0.1
Flat	0.166667	0.666667	0	0	0.166667	0	0	0	0
Step Down	0	0.363636	0.181818	0	0.272727	0.0909091	0.0909091	0	0
Transition Count
Category	Complex	Complex Trill	Trill	Downward Ramp	Inverted-U	Upward Ramp	Step Up	Flat	Step Down
Complex	10	22	11	1	13	3	1	2	3
Complex Trill	29	99	25	9	14	13	9	1	2
Trill	5	28	9	0	6	3	0	0	2
Downward Ramp	2	10	2	0	2	0	0	0	0
Inverted-U	7	18	4	4	9	1	3	2	1
Upward Ramp	4	12	2	1	2	4	1	1	1
Step Up	4	7	0	1	0	0	3	0	2
Flat	1	4	0	0	1	0	0	0	0
Step Down	0	4	2	0	3	1	1	0	0
Total Count
Complex	68
Complex Trill	212
Trill	55
Downward Ramp	16
Inverted-U	54
Upward Ramp	29
Step Up	20
Flat	6
Step Down	11
