# Supplementary material for: Bazedoxifene reverses sexually dimorphic autistic-like abnormalities in biallelic MDGA1-mutant mice
Source: EMBO Mol Med. 2026 Mar 20;18(4):1358–98. doi: 10.1038/s44321-026-00402-y (PMC13084050; doi:10.1038/s44321-026-00402-y)
Supplement: Supplementary file 20 — Source data Fig. 7 [file 44321_2026_402_MOESM20_ESM.zip › Panel K/Batch2/WT_BZ_45.xlsx]

## Sheet: Sheet1
Conditional Probability
Category	Complex	Step Up	Upward Ramp	Downward Ramp	Complex Trill	Inverted-U	Flat	Trill
Complex	0.155556	0.0222222	0.0666667	0.0222222	0.411111	0.222222	0.0111111	0.0444444
Step Up	0.166667	0.125	0.0416667	0.0416667	0.333333	0.25	0	0.0416667
Upward Ramp	0.25	0.1	0.125	0	0.2	0.125	0.025	0.05
Downward Ramp	0.0689655	0.0344828	0.0689655	0.172414	0.344828	0.241379	0.0344828	0.0344828
Complex Trill	0.123853	0.0321101	0.0642202	0.0550459	0.431193	0.146789	0.0137615	0.0825688
Inverted-U	0.224138	0.0258621	0.0517241	0.0689655	0.258621	0.267241	0	0.0775862
Flat	0.125	0	0	0	0.625	0.25	0	0
Trill	0.102564	0.025641	0.025641	0.025641	0.512821	0.153846	0.0512821	0.102564
Transition Count
Category	Complex	Step Up	Upward Ramp	Downward Ramp	Complex Trill	Inverted-U	Flat	Trill
Complex	14	2	6	2	37	20	1	4
Step Up	4	3	1	1	8	6	0	1
Upward Ramp	10	4	5	0	8	5	1	2
Downward Ramp	2	1	2	5	10	7	1	1
Complex Trill	27	7	14	12	94	32	3	18
Inverted-U	26	3	6	8	30	31	0	9
Flat	1	0	0	0	5	2	0	0
Trill	4	1	1	1	20	6	2	4
Total Count
Complex	91
Step Up	24
Upward Ramp	40
Downward Ramp	29
Complex Trill	218
Inverted-U	116
Flat	8
Trill	39
