# Supplementary material for: Bazedoxifene reverses sexually dimorphic autistic-like abnormalities in biallelic MDGA1-mutant mice
Source: EMBO Mol Med. 2026 Mar 20;18(4):1358–98. doi: 10.1038/s44321-026-00402-y (PMC13084050; doi:10.1038/s44321-026-00402-y)
Supplement: Supplementary file 20 — Source data Fig. 7 [file 44321_2026_402_MOESM20_ESM.zip › Panel K/Batch2/WT_sham_49.xlsx]

## Sheet: Sheet1
Conditional Probability
Category	Trill	Complex Trill	Downward Ramp	Complex	Step Up	Inverted-U	Upward Ramp	Flat
Trill	0.0925926	0.351852	0.0925926	0.203704	0.0555556	0.0925926	0.037037	0.0185185
Complex Trill	0.0779221	0.451299	0.0649351	0.181818	0.0422078	0.107143	0.025974	0.012987
Downward Ramp	0.0740741	0.388889	0.0555556	0.12963	0.0555556	0.166667	0.0925926	0.0185185
Complex	0.0833333	0.44697	0.0681818	0.143939	0.030303	0.121212	0.0378788	0.0151515
Step Up	0.0526316	0.421053	0.105263	0.131579	0.0263158	0.157895	0.0263158	0.0526316
Inverted-U	0.0326087	0.369565	0.0869565	0.217391	0.0869565	0.141304	0.0543478	0
Upward Ramp	0.0769231	0.282051	0.0512821	0.153846	0.0512821	0.153846	0.179487	0
Flat	0.0909091	0.0909091	0	0.181818	0.272727	0.181818	0.0909091	0
Transition Count
Category	Trill	Complex Trill	Downward Ramp	Complex	Step Up	Inverted-U	Upward Ramp	Flat
Trill	5	19	5	11	3	5	2	1
Complex Trill	24	139	20	56	13	33	8	4
Downward Ramp	4	21	3	7	3	9	5	1
Complex	11	59	9	19	4	16	5	2
Step Up	2	16	4	5	1	6	1	2
Inverted-U	3	34	8	20	8	13	5	0
Upward Ramp	3	11	2	6	2	6	7	0
Flat	1	1	0	2	3	2	1	0
Total Count
Trill	55
Complex Trill	308
Downward Ramp	54
Complex	132
Step Up	38
Inverted-U	92
Upward Ramp	39
Flat	11
