# Supplementary material for: Bazedoxifene reverses sexually dimorphic autistic-like abnormalities in biallelic MDGA1-mutant mice
Source: EMBO Mol Med. 2026 Mar 20;18(4):1358–98. doi: 10.1038/s44321-026-00402-y (PMC13084050; doi:10.1038/s44321-026-00402-y)
Supplement: Supplementary file 20 — Source data Fig. 7 [file 44321_2026_402_MOESM20_ESM.zip › Panel K/Batch2/WT_sham_53.xlsx]

## Sheet: Sheet1
Conditional Probability
Category	Complex Trill	Trill	Downward Ramp	Complex	Inverted-U	Step Up	Step Down	Upward Ramp	Flat
Complex Trill	0.400844	0.0253165	0.118143	0.147679	0.122363	0.0464135	0.021097	0.0295359	0.00843882
Trill	0.44	0.08	0.04	0.16	0.16	0	0	0.04	0
Downward Ramp	0.273684	0.0526316	0.242105	0.189474	0.0842105	0.0421053	0	0.0631579	0.0105263
Complex	0.351351	0.018018	0.117117	0.135135	0.162162	0.0540541	0.027027	0.00900901	0.027027
Inverted-U	0.354839	0.0752688	0.107527	0.139785	0.236559	0.0107527	0.0215054	0	0.0107527
Step Up	0.235294	0.0294118	0.117647	0.294118	0.0294118	0.0588235	0	0.117647	0
Step Down	0.307692	0.0769231	0.153846	0	0.153846	0.230769	0	0	0
Upward Ramp	0.259259	0	0.148148	0.222222	0.148148	0.0740741	0	0.148148	0
Flat	0.142857	0	0.142857	0.428571	0.285714	0	0	0	0
Transition Count
Category	Complex Trill	Trill	Downward Ramp	Complex	Inverted-U	Step Up	Step Down	Upward Ramp	Flat
Complex Trill	95	6	28	35	29	11	5	7	2
Trill	11	2	1	4	4	0	0	1	0
Downward Ramp	26	5	23	18	8	4	0	6	1
Complex	39	2	13	15	18	6	3	1	3
Inverted-U	33	7	10	13	22	1	2	0	1
Step Up	8	1	4	10	1	2	0	4	0
Step Down	4	1	2	0	2	3	0	0	0
Upward Ramp	7	0	4	6	4	2	0	4	0
Flat	1	0	1	3	2	0	0	0	0
Total Count
Complex Trill	238
Trill	25
Downward Ramp	95
Complex	111
Inverted-U	93
Step Up	34
Step Down	13
Upward Ramp	27
Flat	7
