# Supplementary material for: Bazedoxifene reverses sexually dimorphic autistic-like abnormalities in biallelic MDGA1-mutant mice
Source: EMBO Mol Med. 2026 Mar 20;18(4):1358–98. doi: 10.1038/s44321-026-00402-y (PMC13084050; doi:10.1038/s44321-026-00402-y)
Supplement: Supplementary file 20 — Source data Fig. 7 [file 44321_2026_402_MOESM20_ESM.zip › Panel K/Batch2/WT_sham_NT1.xlsx]

## Sheet: Sheet1
Conditional Probability
Category	Complex	Complex Trill	Upward Ramp	Downward Ramp	Step Up	Inverted-U	Split	Trill	Step Down
Complex	0.196721	0.360656	0.0819672	0.0491803	0.0655738	0.0983607	0.0655738	0.0491803	0.0163934
Complex Trill	0.133333	0.511111	0.04	0.0266667	0.0266667	0.111111	0.0355556	0.0488889	0.0177778
Upward Ramp	0.222222	0.37037	0.0740741	0.0740741	0.0740741	0.0740741	0	0.0740741	0.037037
Downward Ramp	0.0952381	0.428571	0.047619	0.142857	0	0.142857	0	0.0952381	0
Step Up	0	0.666667	0	0.166667	0	0	0	0	0
Inverted-U	0.0980392	0.372549	0.0980392	0.0784314	0.0392157	0.196078	0.0392157	0.0588235	0.0196078
Split	0	0.6875	0	0	0	0.125	0.125	0.0625	0
Trill	0.130435	0.608696	0.0869565	0	0.0434783	0.0869565	0	0	0
Step Down	0.125	0.25	0.125	0	0.25	0	0	0.125	0.125
Transition Count
Category	Complex	Complex Trill	Upward Ramp	Downward Ramp	Step Up	Inverted-U	Split	Trill	Step Down
Complex	12	22	5	3	4	6	4	3	1
Complex Trill	30	115	9	6	6	25	8	11	4
Upward Ramp	6	10	2	2	2	2	0	2	1
Downward Ramp	2	9	1	3	0	3	0	2	0
Step Up	0	12	0	3	0	0	0	0	0
Inverted-U	5	19	5	4	2	10	2	3	1
Split	0	11	0	0	0	2	2	1	0
Trill	3	14	2	0	1	2	0	0	0
Step Down	1	2	1	0	2	0	0	1	1
Total Count
Complex	62
Complex Trill	225
Upward Ramp	27
Downward Ramp	21
Step Up	18
Inverted-U	51
Split	16
Trill	23
Step Down	8
