# Supplementary material for: Bazedoxifene reverses sexually dimorphic autistic-like abnormalities in biallelic MDGA1-mutant mice
Source: EMBO Mol Med. 2026 Mar 20;18(4):1358–98. doi: 10.1038/s44321-026-00402-y (PMC13084050; doi:10.1038/s44321-026-00402-y)
Supplement: Supplementary file 20 — Source data Fig. 7 [file 44321_2026_402_MOESM20_ESM.zip › Panel K/Batch3/Mdga1-KI_BZ_915.xlsx]

## Sheet: Sheet1
Conditional Probability
Category	Complex Trill	Downward Ramp	Inverted-U	Trill	Step Up	Complex	Step Down	Upward Ramp
Complex Trill	0.429775	0.0730337	0.0758427	0.0870787	0.0449438	0.188202	0.0140449	0.0421348
Downward Ramp	0.320755	0.113208	0.132075	0.0754717	0.0188679	0.226415	0.0377358	0.0566038
Inverted-U	0.430108	0.0860215	0.107527	0.0752688	0.0322581	0.16129	0.0322581	0.0215054
Trill	0.493333	0.0266667	0.106667	0.213333	0	0.12	0.0133333	0
Step Up	0.422222	0.0666667	0.0666667	0.0888889	0.133333	0.133333	0	0.0666667
Complex	0.402516	0.0188679	0.157233	0.0440252	0.0440252	0.194969	0.00628931	0.0754717
Step Down	0.307692	0.0769231	0.153846	0.153846	0	0.153846	0	0.0769231
Upward Ramp	0.235294	0.0588235	0.156863	0.0588235	0.196078	0.156863	0.0196078	0.117647
Transition Count
Category	Complex Trill	Downward Ramp	Inverted-U	Trill	Step Up	Complex	Step Down	Upward Ramp
Complex Trill	153	26	27	31	16	67	5	15
Downward Ramp	17	6	7	4	1	12	2	3
Inverted-U	40	8	10	7	3	15	3	2
Trill	37	2	8	16	0	9	1	0
Step Up	19	3	3	4	6	6	0	3
Complex	64	3	25	7	7	31	1	12
Step Down	4	1	2	2	0	2	0	1
Upward Ramp	12	3	8	3	10	8	1	6
Total Count
Complex Trill	357
Downward Ramp	53
Inverted-U	93
Trill	75
Step Up	45
Complex	159
Step Down	13
Upward Ramp	51
