# Supplementary material for: Bazedoxifene reverses sexually dimorphic autistic-like abnormalities in biallelic MDGA1-mutant mice
Source: EMBO Mol Med. 2026 Mar 20;18(4):1358–98. doi: 10.1038/s44321-026-00402-y (PMC13084050; doi:10.1038/s44321-026-00402-y)
Supplement: Supplementary file 20 — Source data Fig. 7 [file 44321_2026_402_MOESM20_ESM.zip › Panel K/Batch3/Mdga1-KI_BZ_921.xlsx]

## Sheet: Sheet1
Conditional Probability
Category	Inverted-U	Complex Trill	Complex	Downward Ramp	Trill	Upward Ramp	Short	Step Up
Inverted-U	0.215686	0.27451	0.215686	0.0196078	0.0392157	0.176471	0	0.0196078
Complex Trill	0.112782	0.390977	0.0977444	0.0977444	0.0676692	0.157895	0	0.0300752
Complex	0.152174	0.347826	0.195652	0.0652174	0.108696	0.0652174	0.0217391	0.0217391
Downward Ramp	0.125	0.333333	0.125	0.125	0.0416667	0.166667	0	0.0416667
Trill	0.047619	0.47619	0.142857	0.047619	0.047619	0.0952381	0	0
Upward Ramp	0.190476	0.333333	0.0634921	0.031746	0.031746	0.222222	0	0.047619
Short	0.2	0	0	0	0	0	0	0
Step Up	0.0833333	0.333333	0.0833333	0.0833333	0.0833333	0.25	0	0
Transition Count
Category	Inverted-U	Complex Trill	Complex	Downward Ramp	Trill	Upward Ramp	Short	Step Up
Inverted-U	11	14	11	1	2	9	0	1
Complex Trill	15	52	13	13	9	21	0	4
Complex	7	16	9	3	5	3	1	1
Downward Ramp	3	8	3	3	1	4	0	1
Trill	1	10	3	1	1	2	0	0
Upward Ramp	12	21	4	2	2	14	0	3
Short	1	0	0	0	0	0	0	0
Step Up	1	4	1	1	1	3	0	0
Total Count
Inverted-U	52
Complex Trill	133
Complex	46
Downward Ramp	24
Trill	21
Upward Ramp	63
Short	5
Step Up	12
