# Supplementary material for: Bazedoxifene reverses sexually dimorphic autistic-like abnormalities in biallelic MDGA1-mutant mice
Source: EMBO Mol Med. 2026 Mar 20;18(4):1358–98. doi: 10.1038/s44321-026-00402-y (PMC13084050; doi:10.1038/s44321-026-00402-y)
Supplement: Supplementary file 20 — Source data Fig. 7 [file 44321_2026_402_MOESM20_ESM.zip › Panel K/Batch3/Mdga1-KI_BZ_924.xlsx]

## Sheet: Sheet1
Conditional Probability
Category	Complex Trill	Inverted-U	Trill	Upward Ramp	Complex	Step Up	Downward Ramp
Complex Trill	0.525333	0.101333	0.0426667	0.0293333	0.146667	0.0533333	0.0426667
Inverted-U	0.487179	0.141026	0.0897436	0.0384615	0.179487	0	0.0384615
Trill	0.459459	0.189189	0.108108	0.0540541	0.108108	0.027027	0.027027
Upward Ramp	0.52	0.04	0.12	0.04	0.12	0	0.16
Complex	0.557692	0.134615	0.0288462	0.0288462	0.144231	0.0288462	0.0384615
Step Up	0.466667	0.133333	0.0333333	0.0333333	0.0666667	0.0666667	0.0333333
Downward Ramp	0.580645	0.0645161	0.0322581	0.0967742	0.129032	0.0645161	0.0322581
Transition Count
Category	Complex Trill	Inverted-U	Trill	Upward Ramp	Complex	Step Up	Downward Ramp
Complex Trill	197	38	16	11	55	20	16
Inverted-U	38	11	7	3	14	0	3
Trill	17	7	4	2	4	1	1
Upward Ramp	13	1	3	1	3	0	4
Complex	58	14	3	3	15	3	4
Step Up	14	4	1	1	2	2	1
Downward Ramp	18	2	1	3	4	2	1
Total Count
Complex Trill	376
Inverted-U	78
Trill	37
Upward Ramp	25
Complex	104
Step Up	30
Downward Ramp	31
