# Supplementary material for: Bazedoxifene reverses sexually dimorphic autistic-like abnormalities in biallelic MDGA1-mutant mice
Source: EMBO Mol Med. 2026 Mar 20;18(4):1358–98. doi: 10.1038/s44321-026-00402-y (PMC13084050; doi:10.1038/s44321-026-00402-y)
Supplement: Supplementary file 20 — Source data Fig. 7 [file 44321_2026_402_MOESM20_ESM.zip › Panel K/Batch3/Mdga1-KI_BZ_NT.xlsx]

## Sheet: Sheet1
Conditional Probability
Category	Complex Trill	Downward Ramp	Inverted-U	Complex	Upward Ramp	Trill	Step Up
Complex Trill	0.504065	0.0487805	0.105691	0.0934959	0.0731707	0.0528455	0.0650407
Downward Ramp	0.363636	0.0909091	0.0909091	0.242424	0.0909091	0.030303	0
Inverted-U	0.5	0.0862069	0.103448	0.12069	0.0862069	0.0172414	0.0517241
Complex	0.47619	0.0793651	0.15873	0.15873	0.047619	0.015873	0.047619
Upward Ramp	0.342105	0.0789474	0.236842	0.184211	0.0526316	0	0.0789474
Trill	0.611111	0.0555556	0	0.0555556	0.111111	0.0555556	0
Step Up	0.566667	0.0666667	0.1	0.1	0.0333333	0.0333333	0.0333333
Transition Count
Category	Complex Trill	Downward Ramp	Inverted-U	Complex	Upward Ramp	Trill	Step Up
Complex Trill	124	12	26	23	18	13	16
Downward Ramp	12	3	3	8	3	1	0
Inverted-U	29	5	6	7	5	1	3
Complex	30	5	10	10	3	1	3
Upward Ramp	13	3	9	7	2	0	3
Trill	11	1	0	1	2	1	0
Step Up	17	2	3	3	1	1	1
Total Count
Complex Trill	247
Downward Ramp	33
Inverted-U	58
Complex	63
Upward Ramp	38
Trill	18
Step Up	30
