# Supplementary material for: Bazedoxifene reverses sexually dimorphic autistic-like abnormalities in biallelic MDGA1-mutant mice
Source: EMBO Mol Med. 2026 Mar 20;18(4):1358–98. doi: 10.1038/s44321-026-00402-y (PMC13084050; doi:10.1038/s44321-026-00402-y)
Supplement: Supplementary file 20 — Source data Fig. 7 [file 44321_2026_402_MOESM20_ESM.zip › Panel K/Batch3/Mdga1-KI_Sham_918.xlsx]

## Sheet: Sheet1
Conditional Probability
Category	Complex Trill	Downward Ramp	Upward Ramp	Inverted-U	Complex	Step Up	Short	Trill	Step Down
Complex Trill	0.388889	0.0833333	0.0555556	0.194444	0.166667	0	0	0.0277778	0.0277778
Downward Ramp	0.3	0.3	0	0.2	0.1	0	0	0	0
Upward Ramp	0.3125	0.125	0.25	0.125	0.0625	0	0	0	0
Inverted-U	0.4	0.133333	0.0666667	0.133333	0.0666667	0.0666667	0	0	0
Complex	0.181818	0	0.454545	0.0909091	0.0909091	0	0	0	0
Step Up	0	0	0	1	0	0	0	0	0
Short	0	0	0	0	0	0	0	0	0
Trill	0.5	0	0	0	0	0	0	0.5	0
Step Down	0	0	0	0	0	0	0	0	0
Transition Count
Category	Complex Trill	Downward Ramp	Upward Ramp	Inverted-U	Complex	Step Up	Short	Trill	Step Down
Complex Trill	14	3	2	7	6	0	0	1	1
Downward Ramp	3	3	0	2	1	0	0	0	0
Upward Ramp	5	2	4	2	1	0	0	0	0
Inverted-U	6	2	1	2	1	1	0	0	0
Complex	2	0	5	1	1	0	0	0	0
Step Up	0	0	0	1	0	0	0	0	0
Short	0	0	0	0	0	0	0	0	0
Trill	1	0	0	0	0	0	0	1	0
Step Down	0	0	0	0	0	0	0	0	0
Total Count
Complex Trill	37
Downward Ramp	10
Upward Ramp	16
Inverted-U	15
Complex	11
Step Up	1
Short	3
Trill	2
Step Down	1
