# Supplementary material for: Bazedoxifene reverses sexually dimorphic autistic-like abnormalities in biallelic MDGA1-mutant mice
Source: EMBO Mol Med. 2026 Mar 20;18(4):1358–98. doi: 10.1038/s44321-026-00402-y (PMC13084050; doi:10.1038/s44321-026-00402-y)
Supplement: Supplementary file 20 — Source data Fig. 7 [file 44321_2026_402_MOESM20_ESM.zip › Panel K/Batch3/Mdga1-KI_Sham_922.xlsx]

## Sheet: Sheet1
Conditional Probability
Category	Downward Ramp	Complex Trill	Step Up	Flat	Inverted-U	Complex	Step Down	Short	Trill	Upward Ramp
Downward Ramp	0.148148	0.388889	0.0740741	0.0185185	0.185185	0.0555556	0	0	0.0740741	0.037037
Complex Trill	0.0677966	0.440678	0.0745763	0.0101695	0.0847458	0.152542	0.0135593	0.00338983	0.0237288	0.0779661
Step Up	0.015873	0.412698	0.0634921	0.031746	0.111111	0.238095	0	0.015873	0.015873	0.0793651
Flat	0.133333	0.333333	0.0666667	0	0.0666667	0.133333	0	0	0	0.133333
Inverted-U	0.0958904	0.328767	0.164384	0.0136986	0.109589	0.0684932	0.0136986	0	0.0273973	0.123288
Complex	0.10084	0.369748	0.0504202	0.0252101	0.0672269	0.159664	0	0.0252101	0.0168067	0.0840336
Step Down	0.111111	0.222222	0.111111	0	0.111111	0.222222	0.111111	0	0	0.111111
Short	0	0.25	0	0	0	0.125	0.125	0	0	0.25
Trill	0	0.411765	0	0	0.0588235	0.176471	0.0588235	0	0.0588235	0.0588235
Upward Ramp	0.0357143	0.214286	0.107143	0.047619	0.0952381	0.178571	0.0119048	0.0238095	0	0.22619
Transition Count
Category	Downward Ramp	Complex Trill	Step Up	Flat	Inverted-U	Complex	Step Down	Short	Trill	Upward Ramp
Downward Ramp	8	21	4	1	10	3	0	0	4	2
Complex Trill	20	130	22	3	25	45	4	1	7	23
Step Up	1	26	4	2	7	15	0	1	1	5
Flat	2	5	1	0	1	2	0	0	0	2
Inverted-U	7	24	12	1	8	5	1	0	2	9
Complex	12	44	6	3	8	19	0	3	2	10
Step Down	1	2	1	0	1	2	1	0	0	1
Short	0	2	0	0	0	1	1	0	0	2
Trill	0	7	0	0	1	3	1	0	1	1
Upward Ramp	3	18	9	4	8	15	1	2	0	19
Total Count
Downward Ramp	55
Complex Trill	295
Step Up	63
Flat	15
Inverted-U	73
Complex	119
Step Down	9
Short	8
Trill	17
Upward Ramp	84
