# Supplementary material for: Bazedoxifene reverses sexually dimorphic autistic-like abnormalities in biallelic MDGA1-mutant mice
Source: EMBO Mol Med. 2026 Mar 20;18(4):1358–98. doi: 10.1038/s44321-026-00402-y (PMC13084050; doi:10.1038/s44321-026-00402-y)
Supplement: Supplementary file 20 — Source data Fig. 7 [file 44321_2026_402_MOESM20_ESM.zip › Panel K/Batch3/Mdga1-KI_sham_923.xlsx]

## Sheet: Sheet1
Conditional Probability
Category	Complex Trill	Complex	Inverted-U	Trill	Upward Ramp	Step Down	Downward Ramp	Step Up	Split	Flat
Complex Trill	0.34714	0.149901	0.187377	0.0591716	0.0631164	0.0394477	0.0552268	0.0236686	0.0216963	0.0118343
Complex	0.290456	0.19917	0.174274	0.0746888	0.0871369	0.033195	0.0622407	0.0207469	0.0207469	0.0124481
Inverted-U	0.305638	0.15727	0.255193	0.0504451	0.0860534	0.041543	0.0593472	0.0148368	0.00890208	0.0178042
Trill	0.404762	0.130952	0.25	0.047619	0.047619	0.0238095	0.0595238	0	0	0.0119048
Upward Ramp	0.202797	0.104895	0.188811	0.041958	0.202797	0.0909091	0.027972	0.0559441	0.00699301	0.0559441
Step Down	0.263889	0.0277778	0.222222	0.0277778	0.125	0.138889	0.0833333	0.0277778	0.0277778	0.0277778
Downward Ramp	0.269231	0.163462	0.211538	0.0480769	0.0384615	0.0192308	0.173077	0.00961538	0.00961538	0.0288462
Step Up	0.384615	0.179487	0.230769	0	0.0769231	0	0.025641	0.0512821	0.025641	0
Split	0.333333	0.037037	0.37037	0	0.0740741	0	0	0.037037	0.111111	0
Flat	0.322581	0.0967742	0.129032	0.0645161	0.0967742	0.0322581	0.16129	0.0645161	0	0.0322581
Transition Count
Category	Complex Trill	Complex	Inverted-U	Trill	Upward Ramp	Step Down	Downward Ramp	Step Up	Split	Flat
Complex Trill	176	76	95	30	32	20	28	12	11	6
Complex	70	48	42	18	21	8	15	5	5	3
Inverted-U	103	53	86	17	29	14	20	5	3	6
Trill	34	11	21	4	4	2	5	0	0	1
Upward Ramp	29	15	27	6	29	13	4	8	1	8
Step Down	19	2	16	2	9	10	6	2	2	2
Downward Ramp	28	17	22	5	4	2	18	1	1	3
Step Up	15	7	9	0	3	0	1	2	1	0
Split	9	1	10	0	2	0	0	1	3	0
Flat	10	3	4	2	3	1	5	2	0	1
Total Count
Complex Trill	508
Complex	241
Inverted-U	337
Trill	84
Upward Ramp	143
Step Down	72
Downward Ramp	104
Step Up	39
Split	27
Flat	31
