# Supplementary material for: Bazedoxifene reverses sexually dimorphic autistic-like abnormalities in biallelic MDGA1-mutant mice
Source: EMBO Mol Med. 2026 Mar 20;18(4):1358–98. doi: 10.1038/s44321-026-00402-y (PMC13084050; doi:10.1038/s44321-026-00402-y)
Supplement: Supplementary file 20 — Source data Fig. 7 [file 44321_2026_402_MOESM20_ESM.zip › Panel K/Batch3/Mdga1-KI_Sham_925.xlsx]

## Sheet: Sheet1
Conditional Probability
Category	Complex Trill	Inverted-U	Downward Ramp	Upward Ramp	Complex	Step Up	Trill	Step Down	Flat
Complex Trill	0.370787	0.168539	0.0449438	0.157303	0.101124	0.0674157	0.011236	0.0224719	0.011236
Inverted-U	0.235294	0.25	0.0588235	0.132353	0.205882	0.0294118	0	0.0441176	0.0147059
Downward Ramp	0.318182	0.181818	0.0909091	0.136364	0.0909091	0.0909091	0	0	0
Upward Ramp	0.138889	0.152778	0.0833333	0.25	0.180556	0.0277778	0.0138889	0.0833333	0.0138889
Complex	0.213115	0.131148	0.0491803	0.229508	0.213115	0.0491803	0.0163934	0.0327869	0.0163934
Step Up	0.117647	0.235294	0.0588235	0.117647	0.176471	0.0588235	0.0588235	0	0.0588235
Trill	0	0.333333	0	0.5	0.166667	0	0	0	0
Step Down	0.142857	0.285714	0	0.142857	0.214286	0.0714286	0.0714286	0	0
Flat	0	0.4	0	0.2	0	0	0.2	0	0
Transition Count
Category	Complex Trill	Inverted-U	Downward Ramp	Upward Ramp	Complex	Step Up	Trill	Step Down	Flat
Complex Trill	33	15	4	14	9	6	1	2	1
Inverted-U	16	17	4	9	14	2	0	3	1
Downward Ramp	7	4	2	3	2	2	0	0	0
Upward Ramp	10	11	6	18	13	2	1	6	1
Complex	13	8	3	14	13	3	1	2	1
Step Up	2	4	1	2	3	1	1	0	1
Trill	0	2	0	3	1	0	0	0	0
Step Down	2	4	0	2	3	1	1	0	0
Flat	0	2	0	1	0	0	1	0	0
Total Count
Complex Trill	90
Inverted-U	68
Downward Ramp	22
Upward Ramp	72
Complex	61
Step Up	17
Trill	6
Step Down	14
Flat	5
