# Supplementary material for: Bazedoxifene reverses sexually dimorphic autistic-like abnormalities in biallelic MDGA1-mutant mice
Source: EMBO Mol Med. 2026 Mar 20;18(4):1358–98. doi: 10.1038/s44321-026-00402-y (PMC13084050; doi:10.1038/s44321-026-00402-y)
Supplement: Supplementary file 20 — Source data Fig. 7 [file 44321_2026_402_MOESM20_ESM.zip › Panel K/Batch3/WT_BZ_52.xlsx]

## Sheet: Sheet1
Conditional Probability
Category	Complex	Inverted-U	Complex Trill	Downward Ramp	Step Up	Trill	Upward Ramp	Split
Complex	0.108108	0.162162	0.459459	0.0405405	0.027027	0.135135	0	0.0135135
Inverted-U	0.0882353	0.102941	0.632353	0.0441176	0	0.0735294	0.0294118	0.0147059
Complex Trill	0.141935	0.106452	0.519355	0.0322581	0.016129	0.0741935	0.016129	0.00967742
Downward Ramp	0.1	0.15	0.55	0.05	0	0	0	0
Step Up	0.4	0.1	0.4	0	0	0.1	0	0
Trill	0.142857	0.0892857	0.410714	0.0357143	0.0535714	0.178571	0.0535714	0
Upward Ramp	0	0.181818	0.545455	0	0	0.0909091	0.0909091	0.0909091
Split	0.142857	0.142857	0.428571	0	0	0.285714	0	0
Transition Count
Category	Complex	Inverted-U	Complex Trill	Downward Ramp	Step Up	Trill	Upward Ramp	Split
Complex	8	12	34	3	2	10	0	1
Inverted-U	6	7	43	3	0	5	2	1
Complex Trill	44	33	161	10	5	23	5	3
Downward Ramp	2	3	11	1	0	0	0	0
Step Up	4	1	4	0	0	1	0	0
Trill	8	5	23	2	3	10	3	0
Upward Ramp	0	2	6	0	0	1	1	1
Split	1	1	3	0	0	2	0	0
Total Count
Complex	75
Inverted-U	68
Complex Trill	310
Downward Ramp	20
Step Up	10
Trill	56
Upward Ramp	11
Split	7
