# Supplementary material for: Bazedoxifene reverses sexually dimorphic autistic-like abnormalities in biallelic MDGA1-mutant mice
Source: EMBO Mol Med. 2026 Mar 20;18(4):1358–98. doi: 10.1038/s44321-026-00402-y (PMC13084050; doi:10.1038/s44321-026-00402-y)
Supplement: Supplementary file 20 — Source data Fig. 7 [file 44321_2026_402_MOESM20_ESM.zip › Panel K/Batch3/WT_BZ_59.xlsx]

## Sheet: Sheet1
Conditional Probability
Category	Trill	Upward Ramp	Complex	Step Up	Short	Complex Trill	Flat	Downward Ramp	Inverted-U
Trill	0	0	0	0	0	0.5	0	0	0.5
Upward Ramp	0	0	0.142857	0	0	0.5	0.0714286	0	0.0714286
Complex	0	0.193548	0.129032	0.0322581	0	0.354839	0	0	0.0645161
Step Up	0	0.181818	0.0909091	0.0909091	0	0.181818	0	0	0.272727
Short	0	0	0	0.5	0	0	0	0	0
Complex Trill	0.0136986	0.0273973	0.150685	0.0547945	0.0136986	0.424658	0.0136986	0.0136986	0.191781
Flat	0	0	0	0	0	0	0	0	0
Downward Ramp	0	0	0	0	0	0.333333	0	0	0
Inverted-U	0	0.04	0.2	0.08	0	0.4	0	0.04	0.08
Transition Count
Category	Trill	Upward Ramp	Complex	Step Up	Short	Complex Trill	Flat	Downward Ramp	Inverted-U
Trill	0	0	0	0	0	1	0	0	1
Upward Ramp	0	0	2	0	0	7	1	0	1
Complex	0	6	4	1	0	11	0	0	2
Step Up	0	2	1	1	0	2	0	0	3
Short	0	0	0	1	0	0	0	0	0
Complex Trill	1	2	11	4	1	31	1	1	14
Flat	0	0	0	0	0	0	0	0	0
Downward Ramp	0	0	0	0	0	1	0	0	0
Inverted-U	0	1	5	2	0	10	0	1	2
Total Count
Trill	3
Upward Ramp	14
Complex	31
Step Up	11
Short	2
Complex Trill	73
Flat	2
Downward Ramp	3
Inverted-U	25
