# Supplementary material for: Bazedoxifene reverses sexually dimorphic autistic-like abnormalities in biallelic MDGA1-mutant mice
Source: EMBO Mol Med. 2026 Mar 20;18(4):1358–98. doi: 10.1038/s44321-026-00402-y (PMC13084050; doi:10.1038/s44321-026-00402-y)
Supplement: Supplementary file 20 — Source data Fig. 7 [file 44321_2026_402_MOESM20_ESM.zip › Panel K/Batch3/WT_BZ_60.xlsx]

## Sheet: Sheet1
Conditional Probability
Category	Complex Trill	Short	Upward Ramp	Complex	Downward Ramp	Inverted-U	Step Down	Step Up	Trill	Flat
Complex Trill	0.405556	0.0166667	0.0444444	0.116667	0.0777778	0.122222	0.0444444	0.0444444	0.0222222	0.0166667
Short	0.8	0	0	0	0	0	0	0	0	0
Upward Ramp	0.296296	0	0.185185	0.148148	0.0740741	0.148148	0.037037	0.037037	0.037037	0.037037
Complex	0.257576	0	0.0606061	0.212121	0.106061	0.166667	0.0151515	0.030303	0.0454545	0.0151515
Downward Ramp	0.416667	0	0.0277778	0.166667	0.0555556	0.194444	0	0.0833333	0.0277778	0
Inverted-U	0.430769	0	0.0307692	0.123077	0.0615385	0.169231	0	0.0923077	0.0615385	0.0153846
Step Down	0.272727	0	0	0.181818	0.181818	0.0909091	0	0	0.181818	0.0909091
Step Up	0.44	0	0.04	0.12	0.04	0.08	0.04	0.12	0.04	0
Trill	0.235294	0	0.117647	0.294118	0.0588235	0.176471	0	0.0588235	0.0588235	0
Flat	0.285714	0.142857	0.142857	0.142857	0	0.142857	0	0	0	0
Transition Count
Category	Complex Trill	Short	Upward Ramp	Complex	Downward Ramp	Inverted-U	Step Down	Step Up	Trill	Flat
Complex Trill	73	3	8	21	14	22	8	8	4	3
Short	4	0	0	0	0	0	0	0	0	0
Upward Ramp	8	0	5	4	2	4	1	1	1	1
Complex	17	0	4	14	7	11	1	2	3	1
Downward Ramp	15	0	1	6	2	7	0	3	1	0
Inverted-U	28	0	2	8	4	11	0	6	4	1
Step Down	3	0	0	2	2	1	0	0	2	1
Step Up	11	0	1	3	1	2	1	3	1	0
Trill	4	0	2	5	1	3	0	1	1	0
Flat	2	1	1	1	0	1	0	0	0	0
Total Count
Complex Trill	181
Short	5
Upward Ramp	27
Complex	66
Downward Ramp	36
Inverted-U	65
Step Down	11
Step Up	25
Trill	17
Flat	7
