# Supplementary material for: Bazedoxifene reverses sexually dimorphic autistic-like abnormalities in biallelic MDGA1-mutant mice
Source: EMBO Mol Med. 2026 Mar 20;18(4):1358–98. doi: 10.1038/s44321-026-00402-y (PMC13084050; doi:10.1038/s44321-026-00402-y)
Supplement: Supplementary file 20 — Source data Fig. 7 [file 44321_2026_402_MOESM20_ESM.zip › Panel K/Batch3/WT_sham.xlsx]

## Sheet: Sheet1
Conditional Probability
Category	Step Up	Complex	Inverted-U	Complex Trill	Trill	Short	Upward Ramp	Downward Ramp	Flat
Step Up	0.1	0.1	0.1	0.3	0	0.2	0.1	0	0
Complex	0.25	0	0	0	0.25	0	0	0.25	0
Inverted-U	0.25	0.25	0	0	0	0	0	0.25	0
Complex Trill	0.136364	0.0454545	0	0.181818	0	0.0454545	0	0.0454545	0
Trill	0	0	0	0.333333	0	0	0	0.333333	0
Short	0	0	0.25	0.5	0	0	0	0	0
Upward Ramp	0	0	0	0	0	0	0	0.333333	0
Downward Ramp	0	0	0	0.4	0.2	0	0	0	0.2
Flat	1	0	0	0	0	0	0	0	0
Transition Count
Category	Step Up	Complex	Inverted-U	Complex Trill	Trill	Short	Upward Ramp	Downward Ramp	Flat
Step Up	1	1	1	3	0	2	1	0	0
Complex	1	0	0	0	1	0	0	1	0
Inverted-U	1	1	0	0	0	0	0	1	0
Complex Trill	3	1	0	4	0	1	0	1	0
Trill	0	0	0	1	0	0	0	1	0
Short	0	0	1	2	0	0	0	0	0
Upward Ramp	0	0	0	0	0	0	0	1	0
Downward Ramp	0	0	0	2	1	0	0	0	1
Flat	1	0	0	0	0	0	0	0	0
Total Count
Step Up	11
Complex	4
Inverted-U	4
Complex Trill	22
Trill	3
Short	4
Upward Ramp	3
Downward Ramp	5
Flat	1
