# Supplementary material for: Bazedoxifene reverses sexually dimorphic autistic-like abnormalities in biallelic MDGA1-mutant mice
Source: EMBO Mol Med. 2026 Mar 20;18(4):1358–98. doi: 10.1038/s44321-026-00402-y (PMC13084050; doi:10.1038/s44321-026-00402-y)
Supplement: Supplementary file 20 — Source data Fig. 7 [file 44321_2026_402_MOESM20_ESM.zip › Panel K/Batch3/WT_sham_62.xlsx]

## Sheet: Sheet1
Conditional Probability
Category	Inverted-U	Upward Ramp	Complex Trill	Downward Ramp	Trill	Complex	Step Up
Inverted-U	0.147541	0.0163934	0.442623	0.0163934	0.0819672	0.131148	0.0655738
Upward Ramp	0.107143	0.178571	0.392857	0.0714286	0.0357143	0.142857	0
Complex Trill	0.110236	0.0393701	0.492126	0.0590551	0.0984252	0.141732	0.011811
Downward Ramp	0.0909091	0.0454545	0.5	0	0	0.272727	0.0454545
Trill	0.140351	0	0.508772	0.0175439	0.245614	0.0175439	0.0526316
Complex	0.121212	0.0757576	0.454545	0.0151515	0.151515	0.121212	0.030303
Step Up	0.214286	0.142857	0.428571	0.0714286	0	0	0
Transition Count
Category	Inverted-U	Upward Ramp	Complex Trill	Downward Ramp	Trill	Complex	Step Up
Inverted-U	9	1	27	1	5	8	4
Upward Ramp	3	5	11	2	1	4	0
Complex Trill	28	10	125	15	25	36	3
Downward Ramp	2	1	11	0	0	6	1
Trill	8	0	29	1	14	1	3
Complex	8	5	30	1	10	8	2
Step Up	3	2	6	1	0	0	0
Total Count
Inverted-U	62
Upward Ramp	28
Complex Trill	254
Downward Ramp	22
Trill	57
Complex	66
Step Up	14
