# Supplementary material for: Bazedoxifene reverses sexually dimorphic autistic-like abnormalities in biallelic MDGA1-mutant mice
Source: EMBO Mol Med. 2026 Mar 20;18(4):1358–98. doi: 10.1038/s44321-026-00402-y (PMC13084050; doi:10.1038/s44321-026-00402-y)
Supplement: Supplementary file 20 — Source data Fig. 7 [file 44321_2026_402_MOESM20_ESM.zip › Panel K/Batch3/WT_sham_64.xlsx]

## Sheet: Sheet1
Conditional Probability
Category	Step Up	Complex Trill	Complex	Trill	Inverted-U	Upward Ramp	Step Down	Downward Ramp
Step Up	0.139535	0.372093	0.186047	0.0232558	0.116279	0.0232558	0	0.0465116
Complex Trill	0.0880829	0.476684	0.119171	0.0621762	0.0777202	0.0621762	0.0362694	0.0362694
Complex	0.111111	0.361111	0.180556	0.0277778	0.0972222	0.0833333	0.0555556	0.0138889
Trill	0	0.391304	0.26087	0.217391	0.130435	0	0	0
Inverted-U	0.075	0.4	0.15	0.025	0.025	0.125	0.025	0.05
Upward Ramp	0.0606061	0.424242	0.212121	0	0.121212	0.121212	0.030303	0
Step Down	0.142857	0.5	0.214286	0	0.0714286	0.0714286	0	0
Downward Ramp	0.0666667	0.2	0.2	0.133333	0.0666667	0.0666667	0	0.2
Transition Count
Category	Step Up	Complex Trill	Complex	Trill	Inverted-U	Upward Ramp	Step Down	Downward Ramp
Step Up	6	16	8	1	5	1	0	2
Complex Trill	17	92	23	12	15	12	7	7
Complex	8	26	13	2	7	6	4	1
Trill	0	9	6	5	3	0	0	0
Inverted-U	3	16	6	1	1	5	1	2
Upward Ramp	2	14	7	0	4	4	1	0
Step Down	2	7	3	0	1	1	0	0
Downward Ramp	1	3	3	2	1	1	0	3
Total Count
Step Up	44
Complex Trill	193
Complex	72
Trill	23
Inverted-U	40
Upward Ramp	33
Step Down	14
Downward Ramp	15
