# Supplementary material for: Bazedoxifene reverses sexually dimorphic autistic-like abnormalities in biallelic MDGA1-mutant mice
Source: EMBO Mol Med. 2026 Mar 20;18(4):1358–98. doi: 10.1038/s44321-026-00402-y (PMC13084050; doi:10.1038/s44321-026-00402-y)
Supplement: Supplementary file 20 — Source data Fig. 7 [file 44321_2026_402_MOESM20_ESM.zip › Panel K/Batch3/WT_sham_66.xlsx]

## Sheet: Sheet1
Conditional Probability
Category	Step Up	Complex Trill	Upward Ramp	Downward Ramp	Inverted-U	Complex	Short	Flat
Step Up	0.169811	0.264151	0.0566038	0.113208	0.0188679	0.0943396	0.0377358	0
Complex Trill	0.186047	0.348837	0.0348837	0.0697674	0.0813953	0.0465116	0.0348837	0.0232558
Upward Ramp	0.153846	0.384615	0	0.230769	0	0.0769231	0	0
Downward Ramp	0.133333	0.233333	0.0666667	0.233333	0.2	0.0333333	0.0333333	0.0333333
Inverted-U	0.148148	0.259259	0.0740741	0.0740741	0.111111	0.148148	0.111111	0
Complex	0.0952381	0.333333	0	0.0952381	0.333333	0.047619	0.047619	0
Short	0.133333	0.133333	0.0666667	0	0.133333	0.2	0	0
Flat	0.333333	0	0.333333	0.333333	0	0	0	0
Transition Count
Category	Step Up	Complex Trill	Upward Ramp	Downward Ramp	Inverted-U	Complex	Short	Flat
Step Up	9	14	3	6	1	5	2	0
Complex Trill	16	30	3	6	7	4	3	2
Upward Ramp	2	5	0	3	0	1	0	0
Downward Ramp	4	7	2	7	6	1	1	1
Inverted-U	4	7	2	2	3	4	3	0
Complex	2	7	0	2	7	1	1	0
Short	2	2	1	0	2	3	0	0
Flat	1	0	1	1	0	0	0	0
Total Count
Step Up	54
Complex Trill	86
Upward Ramp	13
Downward Ramp	30
Inverted-U	27
Complex	21
Short	15
Flat	3
