# Supplementary material for: Bazedoxifene reverses sexually dimorphic autistic-like abnormalities in biallelic MDGA1-mutant mice
Source: EMBO Mol Med. 2026 Mar 20;18(4):1358–98. doi: 10.1038/s44321-026-00402-y (PMC13084050; doi:10.1038/s44321-026-00402-y)
Supplement: Supplementary file 20 — Source data Fig. 7 [file 44321_2026_402_MOESM20_ESM.zip › Panel K/Batch4/Mdga1-KI_BZ_285.xlsx]

## Sheet: Sheet1
Conditional Probability
Category	Complex Trill	Upward Ramp	Inverted-U	Complex	Step Down	Trill	Step Up	Downward Ramp
Complex Trill	0.319444	0.104167	0.208333	0.118056	0.0138889	0.0902778	0.0208333	0.0208333
Upward Ramp	0.223881	0.238806	0.223881	0.179104	0.0298507	0.0298507	0.0298507	0.0447761
Inverted-U	0.292929	0.0909091	0.282828	0.222222	0.030303	0.010101	0	0.040404
Complex	0.28	0.213333	0.2	0.16	0.0133333	0.0533333	0.04	0
Step Down	0.272727	0	0.454545	0.272727	0	0	0	0
Trill	0.541667	0	0.125	0.208333	0	0.0833333	0	0.0416667
Step Up	0.416667	0.333333	0	0	0.0833333	0.0833333	0	0
Downward Ramp	0.166667	0.25	0	0.166667	0.0833333	0.0833333	0.166667	0.0833333
Transition Count
Category	Complex Trill	Upward Ramp	Inverted-U	Complex	Step Down	Trill	Step Up	Downward Ramp
Complex Trill	46	15	30	17	2	13	3	3
Upward Ramp	15	16	15	12	2	2	2	3
Inverted-U	29	9	28	22	3	1	0	4
Complex	21	16	15	12	1	4	3	0
Step Down	3	0	5	3	0	0	0	0
Trill	13	0	3	5	0	2	0	1
Step Up	5	4	0	0	1	1	0	0
Downward Ramp	2	3	0	2	1	1	2	1
Total Count
Complex Trill	175
Upward Ramp	55
Inverted-U	81
Complex	75
Step Down	11
Trill	24
Step Up	12
Downward Ramp	12
