# Supplementary material for: Bazedoxifene reverses sexually dimorphic autistic-like abnormalities in biallelic MDGA1-mutant mice
Source: EMBO Mol Med. 2026 Mar 20;18(4):1358–98. doi: 10.1038/s44321-026-00402-y (PMC13084050; doi:10.1038/s44321-026-00402-y)
Supplement: Supplementary file 20 — Source data Fig. 7 [file 44321_2026_402_MOESM20_ESM.zip › Panel K/Batch4/Mdga1-KI_BZ_286.xlsx]

## Sheet: Sheet1
Conditional Probability
Category	Complex	Downward Ramp	Trill	Inverted-U	Step Up	Complex Trill	Step Down	Upward Ramp	Short
Complex	0.131579	0.0131579	0.0657895	0.0921053	0.0921053	0.302632	0	0.157895	0.0263158
Downward Ramp	0.375	0	0	0.125	0	0.375	0	0	0
Trill	0.333333	0.0416667	0.125	0	0.0416667	0.416667	0	0	0
Inverted-U	0.258065	0.0322581	0.129032	0.129032	0	0.387097	0.0322581	0.0322581	0
Step Up	0.107143	0.0357143	0.107143	0.107143	0.0357143	0.428571	0	0.142857	0
Complex Trill	0.201613	0.00806452	0.0564516	0.0806452	0.129032	0.298387	0.00806452	0.129032	0.00806452
Step Down	0.6	0	0	0.2	0	0	0.2	0	0
Upward Ramp	0.23913	0.0434783	0.0434783	0.0652174	0.0652174	0.282609	0.0217391	0.195652	0.0217391
Short	0.142857	0	0	0	0	0.285714	0.142857	0.142857	0
Transition Count
Category	Complex	Downward Ramp	Trill	Inverted-U	Step Up	Complex Trill	Step Down	Upward Ramp	Short
Complex	10	1	5	7	7	23	0	12	2
Downward Ramp	3	0	0	1	0	3	0	0	0
Trill	8	1	3	0	1	10	0	0	0
Inverted-U	8	1	4	4	0	12	1	1	0
Step Up	3	1	3	3	1	12	0	4	0
Complex Trill	25	1	7	10	16	37	1	16	1
Step Down	3	0	0	1	0	0	1	0	0
Upward Ramp	11	2	2	3	3	13	1	9	1
Short	1	0	0	0	0	2	1	1	0
Total Count
Complex	77
Downward Ramp	8
Trill	24
Inverted-U	31
Step Up	28
Complex Trill	124
Step Down	5
Upward Ramp	46
Short	7
