# Supplementary material for: Bazedoxifene reverses sexually dimorphic autistic-like abnormalities in biallelic MDGA1-mutant mice
Source: EMBO Mol Med. 2026 Mar 20;18(4):1358–98. doi: 10.1038/s44321-026-00402-y (PMC13084050; doi:10.1038/s44321-026-00402-y)
Supplement: Supplementary file 20 — Source data Fig. 7 [file 44321_2026_402_MOESM20_ESM.zip › Panel K/Batch4/Mdga1-KI_Sham_283.xlsx]

## Sheet: Sheet1
Conditional Probability
Category	Complex Trill	Complex	Trill	Inverted-U	Downward Ramp	Step Down	Upward Ramp	Step Up	Split	Flat
Complex Trill	0.358065	0.106452	0.0193548	0.16129	0.083871	0.0387097	0.109677	0.0516129	0.0225806	0
Complex	0.269841	0.166667	0.0396825	0.134921	0.111111	0.0238095	0.119048	0.0396825	0.0238095	0.031746
Trill	0.32	0.24	0.08	0.24	0	0	0.04	0.04	0	0
Inverted-U	0.344156	0.142857	0.0454545	0.142857	0.0519481	0.0519481	0.116883	0.0519481	0.012987	0.012987
Downward Ramp	0.315068	0.109589	0.0410959	0.178082	0.109589	0.0410959	0.0684932	0.0410959	0	0.0136986
Step Down	0.138889	0.138889	0	0.305556	0.0277778	0.111111	0.25	0.0277778	0	0
Upward Ramp	0.210526	0.0902256	0	0.165414	0.075188	0.037594	0.24812	0.105263	0.0300752	0.0150376
Step Up	0.409836	0.0983607	0.0163934	0.0491803	0.0327869	0	0.163934	0.180328	0.0163934	0
Split	0.227273	0.181818	0	0.181818	0	0.0454545	0.136364	0	0.227273	0
Flat	0	0.2	0.1	0.2	0.3	0	0.1	0	0	0
Transition Count
Category	Complex Trill	Complex	Trill	Inverted-U	Downward Ramp	Step Down	Upward Ramp	Step Up	Split	Flat
Complex Trill	111	33	6	50	26	12	34	16	7	0
Complex	34	21	5	17	14	3	15	5	3	4
Trill	8	6	2	6	0	0	1	1	0	0
Inverted-U	53	22	7	22	8	8	18	8	2	2
Downward Ramp	23	8	3	13	8	3	5	3	0	1
Step Down	5	5	0	11	1	4	9	1	0	0
Upward Ramp	28	12	0	22	10	5	33	14	4	2
Step Up	25	6	1	3	2	0	10	11	1	0
Split	5	4	0	4	0	1	3	0	5	0
Flat	0	2	1	2	3	0	1	0	0	0
Total Count
Complex Trill	311
Complex	126
Trill	25
Inverted-U	154
Downward Ramp	73
Step Down	36
Upward Ramp	133
Step Up	61
Split	22
Flat	10
