# Supplementary material for: Bazedoxifene reverses sexually dimorphic autistic-like abnormalities in biallelic MDGA1-mutant mice
Source: EMBO Mol Med. 2026 Mar 20;18(4):1358–98. doi: 10.1038/s44321-026-00402-y (PMC13084050; doi:10.1038/s44321-026-00402-y)
Supplement: Supplementary file 20 — Source data Fig. 7 [file 44321_2026_402_MOESM20_ESM.zip › Panel K/Batch4/Mdga1-KI_sham_284.xlsx]

## Sheet: Sheet1
Conditional Probability
Category	Upward Ramp	Complex	Complex Trill	Step Up	Split	Step Down	Inverted-U	Trill	Downward Ramp
Upward Ramp	0.311881	0.143564	0.287129	0.0594059	0.00990099	0.0148515	0.108911	0.029703	0.0247525
Complex	0.14375	0.1625	0.3625	0.0625	0.00625	0	0.14375	0.0375	0.03125
Complex Trill	0.14554	0.133803	0.424883	0.0492958	0.00704225	0.0234742	0.0868545	0.0469484	0.0211268
Step Up	0.220339	0.152542	0.372881	0.0338983	0.0338983	0	0.135593	0	0.0169492
Split	0.181818	0.0909091	0.545455	0	0.0909091	0	0	0	0.0909091
Step Down	0.222222	0.0555556	0.222222	0.0555556	0.0555556	0	0.222222	0.166667	0
Inverted-U	0.162602	0.154472	0.341463	0.0406504	0.00813008	0.0325203	0.121951	0.0406504	0.0487805
Trill	0.0851064	0.148936	0.340426	0.0638298	0	0.0212766	0.170213	0.0851064	0.0425532
Downward Ramp	0.16129	0.0967742	0.483871	0.0645161	0	0	0.0645161	0.0645161	0.0322581
Transition Count
Category	Upward Ramp	Complex	Complex Trill	Step Up	Split	Step Down	Inverted-U	Trill	Downward Ramp
Upward Ramp	63	29	58	12	2	3	22	6	5
Complex	23	26	58	10	1	0	23	6	5
Complex Trill	62	57	181	21	3	10	37	20	9
Step Up	13	9	22	2	2	0	8	0	1
Split	2	1	6	0	1	0	0	0	1
Step Down	4	1	4	1	1	0	4	3	0
Inverted-U	20	19	42	5	1	4	15	5	6
Trill	4	7	16	3	0	1	8	4	2
Downward Ramp	5	3	15	2	0	0	2	2	1
Total Count
Upward Ramp	203
Complex	160
Complex Trill	426
Step Up	59
Split	11
Step Down	18
Inverted-U	123
Trill	47
Downward Ramp	31
