# Supplementary material for: Bazedoxifene reverses sexually dimorphic autistic-like abnormalities in biallelic MDGA1-mutant mice
Source: EMBO Mol Med. 2026 Mar 20;18(4):1358–98. doi: 10.1038/s44321-026-00402-y (PMC13084050; doi:10.1038/s44321-026-00402-y)
Supplement: Supplementary file 20 — Source data Fig. 7 [file 44321_2026_402_MOESM20_ESM.zip › Panel K/Batch4/Mdga1-KI_sham_287.xlsx]

## Sheet: Sheet1
Conditional Probability
Category	Downward Ramp	Inverted-U	Complex	Upward Ramp	Trill	Complex Trill	Step Up	Step Down	Short
Downward Ramp	0.0909091	0.0909091	0.181818	0.121212	0.151515	0.363636	0	0	0
Inverted-U	0.0283688	0.156028	0.184397	0.0851064	0.12766	0.326241	0.0496454	0.0212766	0
Complex	0.0493827	0.131687	0.209877	0.0864198	0.164609	0.234568	0.0452675	0.0452675	0.00823045
Upward Ramp	0.027027	0.126126	0.18018	0.18018	0.0810811	0.27027	0.045045	0.0630631	0.027027
Trill	0.0175439	0.128655	0.222222	0.0760234	0.181287	0.327485	0.0292398	0.00584795	0
Complex Trill	0.0180879	0.0878553	0.170543	0.0749354	0.147287	0.354005	0.0516796	0.0258398	0.0103359
Step Up	0.0153846	0.0615385	0.246154	0.0769231	0.0769231	0.323077	0.107692	0.0461538	0.0307692
Step Down	0.027027	0.108108	0.27027	0.027027	0.135135	0.297297	0.0810811	0.0540541	0
Short	0	0.230769	0.230769	0.153846	0	0	0.0769231	0	0.0769231
Transition Count
Category	Downward Ramp	Inverted-U	Complex	Upward Ramp	Trill	Complex Trill	Step Up	Step Down	Short
Downward Ramp	3	3	6	4	5	12	0	0	0
Inverted-U	4	22	26	12	18	46	7	3	0
Complex	12	32	51	21	40	57	11	11	2
Upward Ramp	3	14	20	20	9	30	5	7	3
Trill	3	22	38	13	31	56	5	1	0
Complex Trill	7	34	66	29	57	137	20	10	4
Step Up	1	4	16	5	5	21	7	3	2
Step Down	1	4	10	1	5	11	3	2	0
Short	0	3	3	2	0	0	1	0	1
Total Count
Downward Ramp	34
Inverted-U	141
Complex	243
Upward Ramp	111
Trill	171
Complex Trill	387
Step Up	65
Step Down	37
Short	13
