# Supplementary material for: Bazedoxifene reverses sexually dimorphic autistic-like abnormalities in biallelic MDGA1-mutant mice
Source: EMBO Mol Med. 2026 Mar 20;18(4):1358–98. doi: 10.1038/s44321-026-00402-y (PMC13084050; doi:10.1038/s44321-026-00402-y)
Supplement: Supplementary file 20 — Source data Fig. 7 [file 44321_2026_402_MOESM20_ESM.zip › Panel K/Batch4/Mdga1-KI_sham_288.xlsx]

## Sheet: Sheet1
Conditional Probability
Category	Short	Inverted-U	Step Up	Upward Ramp	Complex	Downward Ramp	Complex Trill	Trill	Split	Step Down
Short	0	0.181818	0.181818	0.0909091	0.181818	0.0909091	0	0	0	0.0909091
Inverted-U	0.0441176	0.176471	0.0294118	0.191176	0.0588235	0.0735294	0.264706	0.0588235	0.0147059	0.0294118
Step Up	0	0.0833333	0.0555556	0.472222	0.0555556	0.0277778	0.166667	0.0277778	0	0.0555556
Upward Ramp	0	0.0961538	0.0705128	0.282051	0.205128	0.00641026	0.205128	0.0320513	0.0320513	0.0641026
Complex	0.0224719	0.134831	0.0561798	0.269663	0.146067	0.0337079	0.235955	0.0224719	0.0224719	0.0224719
Downward Ramp	0.05	0.1	0	0.1	0.2	0	0.55	0	0	0
Complex Trill	0.0217391	0.101449	0.0507246	0.231884	0.173913	0.0507246	0.224638	0.057971	0.0144928	0.0362319
Trill	0	0.08	0.08	0.2	0.16	0.04	0.28	0.08	0.04	0.04
Split	0	0.266667	0	0.333333	0	0	0.0666667	0.133333	0.133333	0.0666667
Step Down	0.0322581	0	0.0322581	0.322581	0.0967742	0.0322581	0.225806	0.0322581	0.0322581	0.193548
Transition Count
Category	Short	Inverted-U	Step Up	Upward Ramp	Complex	Downward Ramp	Complex Trill	Trill	Split	Step Down
Short	0	2	2	1	2	1	0	0	0	1
Inverted-U	3	12	2	13	4	5	18	4	1	2
Step Up	0	3	2	17	2	1	6	1	0	2
Upward Ramp	0	15	11	44	32	1	32	5	5	10
Complex	2	12	5	24	13	3	21	2	2	2
Downward Ramp	1	2	0	2	4	0	11	0	0	0
Complex Trill	3	14	7	32	24	7	31	8	2	5
Trill	0	2	2	5	4	1	7	2	1	1
Split	0	4	0	5	0	0	1	2	2	1
Step Down	1	0	1	10	3	1	7	1	1	6
Total Count
Short	12
Inverted-U	68
Step Up	36
Upward Ramp	156
Complex	89
Downward Ramp	20
Complex Trill	138
Trill	25
Split	15
Step Down	31
