# Supplementary material for: Bazedoxifene reverses sexually dimorphic autistic-like abnormalities in biallelic MDGA1-mutant mice
Source: EMBO Mol Med. 2026 Mar 20;18(4):1358–98. doi: 10.1038/s44321-026-00402-y (PMC13084050; doi:10.1038/s44321-026-00402-y)
Supplement: Supplementary file 20 — Source data Fig. 7 [file 44321_2026_402_MOESM20_ESM.zip › Panel K/Batch4/WT_BZ_259.xlsx]

## Sheet: Sheet1
Conditional Probability
Category	Complex Trill	Inverted-U	Complex	Trill	Upward Ramp	Downward Ramp	Step Up	Step Down
Complex Trill	0.494012	0.113772	0.107784	0.0299401	0.0748503	0.0748503	0.0449102	0.0149701
Inverted-U	0.477273	0.113636	0.0795455	0.0340909	0.0568182	0.113636	0.0454545	0.0340909
Complex	0.425	0.125	0.125	0.0125	0.0625	0.1125	0.075	0
Trill	0.4	0.16	0.24	0.04	0.04	0	0.04	0
Upward Ramp	0.333333	0.111111	0.0740741	0.12963	0.148148	0.0740741	0.0555556	0
Downward Ramp	0.455882	0.147059	0.102941	0	0.0294118	0.132353	0.102941	0
Step Up	0.47619	0.119048	0.0952381	0.047619	0.047619	0.0952381	0.047619	0.0238095
Step Down	0.222222	0.111111	0.111111	0.111111	0.111111	0.333333	0	0
Transition Count
Category	Complex Trill	Inverted-U	Complex	Trill	Upward Ramp	Downward Ramp	Step Up	Step Down
Complex Trill	165	38	36	10	25	25	15	5
Inverted-U	42	10	7	3	5	10	4	3
Complex	34	10	10	1	5	9	6	0
Trill	10	4	6	1	1	0	1	0
Upward Ramp	18	6	4	7	8	4	3	0
Downward Ramp	31	10	7	0	2	9	7	0
Step Up	20	5	4	2	2	4	2	1
Step Down	2	1	1	1	1	3	0	0
Total Count
Complex Trill	335
Inverted-U	88
Complex	80
Trill	25
Upward Ramp	54
Downward Ramp	68
Step Up	42
Step Down	9
