# Supplementary material for: Bazedoxifene reverses sexually dimorphic autistic-like abnormalities in biallelic MDGA1-mutant mice
Source: EMBO Mol Med. 2026 Mar 20;18(4):1358–98. doi: 10.1038/s44321-026-00402-y (PMC13084050; doi:10.1038/s44321-026-00402-y)
Supplement: Supplementary file 20 — Source data Fig. 7 [file 44321_2026_402_MOESM20_ESM.zip › Panel K/Batch4/WT_BZ_262.xlsx]

## Sheet: Sheet1
Conditional Probability
Category	Downward Ramp	Inverted-U	Step Down	Complex	Complex Trill	Upward Ramp	Trill	Short	Step Up
Downward Ramp	0.1125	0.1	0.0625	0.1875	0.3875	0.075	0.0125	0	0.05
Inverted-U	0.10084	0.201681	0.0336134	0.176471	0.285714	0.10084	0.0252101	0.00840336	0.0420168
Step Down	0.15625	0.125	0.0625	0.15625	0.34375	0.09375	0.03125	0	0.03125
Complex	0.0675676	0.148649	0.0337838	0.189189	0.337838	0.101351	0.0337838	0	0.0540541
Complex Trill	0.0892857	0.0952381	0.0267857	0.145833	0.383929	0.107143	0.0238095	0.014881	0.0684524
Upward Ramp	0.039604	0.118812	0.039604	0.138614	0.356436	0.158416	0.049505	0.00990099	0.0693069
Trill	0.08	0.32	0	0.08	0.32	0.12	0.08	0	0
Short	0.1	0.2	0	0.2	0.2	0	0	0	0
Step Up	0.114754	0.0655738	0.0163934	0.131148	0.377049	0.114754	0	0	0.114754
Transition Count
Category	Downward Ramp	Inverted-U	Step Down	Complex	Complex Trill	Upward Ramp	Trill	Short	Step Up
Downward Ramp	9	8	5	15	31	6	1	0	4
Inverted-U	12	24	4	21	34	12	3	1	5
Step Down	5	4	2	5	11	3	1	0	1
Complex	10	22	5	28	50	15	5	0	8
Complex Trill	30	32	9	49	129	36	8	5	23
Upward Ramp	4	12	4	14	36	16	5	1	7
Trill	2	8	0	2	8	3	2	0	0
Short	1	2	0	2	2	0	0	0	0
Step Up	7	4	1	8	23	7	0	0	7
Total Count
Downward Ramp	81
Inverted-U	119
Step Down	32
Complex	148
Complex Trill	336
Upward Ramp	101
Trill	25
Short	10
Step Up	61
