# Supplementary material for: Bazedoxifene reverses sexually dimorphic autistic-like abnormalities in biallelic MDGA1-mutant mice
Source: EMBO Mol Med. 2026 Mar 20;18(4):1358–98. doi: 10.1038/s44321-026-00402-y (PMC13084050; doi:10.1038/s44321-026-00402-y)
Supplement: Supplementary file 20 — Source data Fig. 7 [file 44321_2026_402_MOESM20_ESM.zip › Panel K/Batch4/WT_sham_251.xlsx]

## Sheet: Sheet1
Conditional Probability
Category	Complex	Upward Ramp	Complex Trill	Step Up	Downward Ramp	Inverted-U	Step Down	Flat	Trill	Short
Complex	0.171053	0.131579	0.394737	0.0657895	0.0657895	0.105263	0.0263158	0	0.0394737	0
Upward Ramp	0.147059	0.25	0.205882	0.0588235	0.0735294	0.102941	0.0441176	0.0441176	0.0294118	0.0147059
Complex Trill	0.126761	0.0938967	0.488263	0.0328638	0.0422535	0.0704225	0.0140845	0.0140845	0.0328638	0.0187793
Step Up	0.2	0.2	0.333333	0.133333	0.0666667	0.0333333	0.0333333	0	0	0
Downward Ramp	0.133333	0.0666667	0.366667	0.133333	0.0666667	0.0666667	0	0.1	0	0
Inverted-U	0.0888889	0.133333	0.422222	0.0666667	0.0444444	0.177778	0.0444444	0	0	0
Step Down	0.2	0.133333	0.466667	0	0.0666667	0	0.133333	0	0	0
Flat	0.2	0.1	0.3	0.1	0.1	0	0.1	0	0	0.1
Trill	0.166667	0.0833333	0.5	0	0.0833333	0.0833333	0	0.0833333	0	0
Short	0.5	0	0.333333	0	0	0.166667	0	0	0	0
Transition Count
Category	Complex	Upward Ramp	Complex Trill	Step Up	Downward Ramp	Inverted-U	Step Down	Flat	Trill	Short
Complex	13	10	30	5	5	8	2	0	3	0
Upward Ramp	10	17	14	4	5	7	3	3	2	1
Complex Trill	27	20	104	7	9	15	3	3	7	4
Step Up	6	6	10	4	2	1	1	0	0	0
Downward Ramp	4	2	11	4	2	2	0	3	0	0
Inverted-U	4	6	19	3	2	8	2	0	0	0
Step Down	3	2	7	0	1	0	2	0	0	0
Flat	2	1	3	1	1	0	1	0	0	1
Trill	2	1	6	0	1	1	0	1	0	0
Short	3	0	2	0	0	1	0	0	0	0
Total Count
Complex	77
Upward Ramp	68
Complex Trill	213
Step Up	30
Downward Ramp	30
Inverted-U	45
Step Down	15
Flat	10
Trill	12
Short	6
