# Supplementary material for: Bazedoxifene reverses sexually dimorphic autistic-like abnormalities in biallelic MDGA1-mutant mice
Source: EMBO Mol Med. 2026 Mar 20;18(4):1358–98. doi: 10.1038/s44321-026-00402-y (PMC13084050; doi:10.1038/s44321-026-00402-y)
Supplement: Supplementary file 20 — Source data Fig. 7 [file 44321_2026_402_MOESM20_ESM.zip › Panel K/Batch4/WT_sham_260.xlsx]

## Sheet: Sheet1
Conditional Probability
Category	Step Up	Upward Ramp	Complex Trill	Inverted-U	Trill	Complex	Flat	Downward Ramp	Step Down	Short
Step Up	0.152174	0.0543478	0.402174	0.108696	0.0108696	0.0978261	0.0326087	0.0434783	0	0.0434783
Upward Ramp	0.0943396	0.132075	0.471698	0.0377358	0	0.0754717	0.0188679	0.0754717	0.0188679	0.0188679
Complex Trill	0.139241	0.0632911	0.414557	0.0981013	0.0158228	0.0981013	0.0126582	0.0822785	0.00632911	0.00949367
Inverted-U	0.0821918	0.0410959	0.39726	0.150685	0.0136986	0.164384	0.0273973	0.0547945	0.0273973	0.0136986
Trill	0	0.111111	0.555556	0.222222	0	0.111111	0	0	0	0
Complex	0.12987	0.0779221	0.454545	0.103896	0.012987	0.0649351	0.025974	0.0779221	0.025974	0.012987
Flat	0	0.117647	0.647059	0.117647	0	0	0	0.117647	0	0
Downward Ramp	0.152542	0.0338983	0.389831	0.101695	0.0169492	0.0847458	0.0169492	0.101695	0	0
Step Down	0	0	0.25	0.125	0	0.25	0.125	0.125	0	0
Short	0.230769	0.153846	0.384615	0	0	0.153846	0	0	0	0
Transition Count
Category	Step Up	Upward Ramp	Complex Trill	Inverted-U	Trill	Complex	Flat	Downward Ramp	Step Down	Short
Step Up	14	5	37	10	1	9	3	4	0	4
Upward Ramp	5	7	25	2	0	4	1	4	1	1
Complex Trill	44	20	131	31	5	31	4	26	2	3
Inverted-U	6	3	29	11	1	12	2	4	2	1
Trill	0	1	5	2	0	1	0	0	0	0
Complex	10	6	35	8	1	5	2	6	2	1
Flat	0	2	11	2	0	0	0	2	0	0
Downward Ramp	9	2	23	6	1	5	1	6	0	0
Step Down	0	0	2	1	0	2	1	1	0	0
Short	3	2	5	0	0	2	0	0	0	0
Total Count
Step Up	93
Upward Ramp	53
Complex Trill	316
Inverted-U	73
Trill	9
Complex	77
Flat	17
Downward Ramp	59
Step Down	8
Short	13
