# Supplementary material for: Bazedoxifene reverses sexually dimorphic autistic-like abnormalities in biallelic MDGA1-mutant mice
Source: EMBO Mol Med. 2026 Mar 20;18(4):1358–98. doi: 10.1038/s44321-026-00402-y (PMC13084050; doi:10.1038/s44321-026-00402-y)
Supplement: Supplementary file 20 — Source data Fig. 7 [file 44321_2026_402_MOESM20_ESM.zip › Panel K/readme.txt]

This folder contains the source data for Panel K of Main Figure 7.

- Batch1 and Batch2 correspond to behavioral testing sessions conducted on different dates.
- Each mouse has an individual Excel file named as 'Genotype_Mouse ID.xlsx'.
- Raw variables recorded: 
  Among the three sections in Sheet1 — Conditional Probability, Transition Count, and Total Count — the count information 
  for each vocalization type is located in the Total Count section.
  The data were generated by calculating the percentage of each vocalization type based on the total count from the raw file.
