# Supplementary material for: Bazedoxifene reverses sexually dimorphic autistic-like abnormalities in biallelic MDGA1-mutant mice
Source: EMBO Mol Med. 2026 Mar 20;18(4):1358–98. doi: 10.1038/s44321-026-00402-y (PMC13084050; doi:10.1038/s44321-026-00402-y)
Supplement: Supplementary file 20 — Source data Fig. 7 [file 44321_2026_402_MOESM20_ESM.zip › Figure 7 (Numerical value).xlsx]

## Sheet: Figure 7
Figure	Expression level								Figure	Expression level												Figure	Acoustic startle response											Figure	Prepulse inhibition				Figure	Ultrasonic vocalization
7C	Nlgn2				GABAARr2				7E	SynI				SynIIa				SynIIb					Ctrl (Sham)											7G	Ctrl (Sham)				7I	Number of calls				7J	Call Length (s)				7K
	Ctrl(sham)	Ctrl(BZD)	KI(sham)	KI(BZD)	Ctrl(sham)	Ctrl(BZD)	KI(sham)	KI(BZD)		Ctrl(sham)	Ctrl(BZD)	KI(sham)	KI(BZD)	Ctrl(sham)	Ctrl(BZD)	KI(sham)	KI(BZD)	Ctrl(sham)	Ctrl(BZD)	KI(sham)	KI(BZD)	7F	Nostim	ASR1	ASR2	ASR3	ASR4	ASR5	ASR6	ASR7	ASR8	ASR9	ASR10		73	76	79	82		Ctrl(sham)	Ctrl(BZD)	KI(sham)	KI(BZD)		Ctrl(sham)	Ctrl(BZD)	KI(sham)	KI(BZD)
	0.930213	1.29337	1.64886	1.16203	0.608173	0.379384	2.34396	1.38214		1.00063	1.02566	1.1007	1.05464	1.05731	0.822692	0.448059	0.844191	1.03005	1.02202	0.808236	1.27115		78	81	99.5	78.25	86	574.25	422	1170	871.75	1249.75	1017.5		48.8332	65.6027	69.5196	57.5167		448	121	632	903		0.0163165	0.01397	0.014945	0.0188423
	1.20885	1.16579	2.36887	1.452	0.857847	0.745108	1.63381	1.06022		0.984454	0.988894	0.930727	1.01318	0.972837	0.845701	0.471271	0.93208	0.80931	0.750261	0.37964	0.950753		17	24.25	61.75	102.75	80	104.75	154.5	1020	1280.25	1438.75	2467.5		35.8845	17.0201	36.8997	58.4568		761	240	962	478		0.0187088	0.023027	0.020773	0.0155841
	1.11454	0.995096	1.3083	0.987555	0.952712	1.4264	3.04553	1.7362		1.01492	1.02114	1.03341	0.996997	0.949945	1.00628	0.648501	0.97607	0.913843	0.836964	0.60613	1.04008		185	59.25	76.75	164.75	109.75	251.5	362.25	625	496.25	1312.5	1528.25		25.6892	51.1845	47.2604	50.9037		216	215	913	112		0.0194565	0.025512	0.014061	0.0267589
	0.815973	0.793498	1.19391	0.655984	0.851977	0.960727	1.83156	0.667553						1.01991	0.902476	0.787691	1.13276	1.24679	1.33047	0.924696	1.3529		12	48.75	202.5	73.25	308	123	627.25	667.5	1075.75	1487	1825.5		36.7208	52.878	71.2013	63.4902		649	475	1103	449		0.0176237	0.019288	0.015925	0.0177933
	0.665034	0.682836	1.6685	0.831588	2.03461	2.09015	3.27763	2.18185															20	32.25	28.5	93.25	313.25	962.75	1006.75	1560.75	2152.75	2284.75	2481		14.0224	24.5051	27.6229	38.4547		736	573	688	786		0.0169245	0.018077	0.017854	0.016372
	1.26539	1.34713	1.52226	1.34275	0.694684	0.967877	3.31579	2.53023															110	46.75	89	213.25	465	243	584.5	1085.5	897.75	1803	2256.25		49.1559	72.8957	65.0184	72.6805		455	444	508	700		0.0192725	0.018132	0.018649	0.0198337
Average	1	1.04629	1.61845	1.07199	1	1.09494	2.57471	1.59303	Average	1	1.0119	1.02161	1.02161	1	0.894286	0.58888	0.971276	1	0.984929	0.679675	1.15372		47	90.5	75.75	131.75	159	130.5	305.5	378.75	1028.25	1014	1192		28.5367	38.5638	40.9776	50.1731		444	165	739	361		0.0167901	0.025457	0.015799	0.0278779
SD	0.235842	0.269984	0.412853	0.304568	0.521826	0.594788	0.742399	0.697197	SD	0.0152416	0.0200516	0.0856004	0.0297332	0.0480417	0.0818435	0.159941	0.120813	0.187612	0.256736	0.239439	0.189361		29	197	219.5	479	93.75	391.25	826.25	1059	821.5	1026	1429		26.5073	42.0792	53.0073	63.6053		511	566	1589	3		0.018007	0.02512	0.019965	0.04
SEM	0.0962822	0.11022	0.168547	0.124339	0.213035	0.242821	0.303083	0.28463	SEM	0.00879973	0.0115768	0.0494214	0.0171664	0.0240208	0.0409218	0.0799703	0.0604066	0.0938062	0.128368	0.11972	0.0946803		14	40	76	227	57.5	46.75	225	823.5	1456.5	2008	2440		27.3845	42.3104	47.7687	61.664		56	2	360	500		0.0177053	0.0656	0.020716	0.0256436
P-value	control:Sham vs. KI:Sham; P-value = 0.0220				control:Sham vs. KI:Sham; P-value = 0.0021				P-value	N.S				control:Sham vs. KI:Sham; P-value = 0.0010				KI:Sham vs. KI:Bazedoxifene; P-value = 0.0441					35	140.5	79.25	53.25	77	99.75	191	874.5	1570	2419.75	2127.25		36.3626	45.2205	50.8854	61.6773		250	714	96	864		0.0143488	0.021346	0.023565	0.0222174
	KI:Sham vs. KI:Bazedoxifene; P-value = 0.0313				KI:Sham vs. KI:Bazedoxifene; P-value = 0.0495									KI:Sham vs. KI:Bazedoxifene; P-value = 0.0019									17	48.75	59.25	73.5	139.5	374.25	1016	730.25	1671	874.25	1076.5		4.35679	18.3724	46.753	50.7595		723	922	1218	453		0.0227	0.02072	0.017975	0.016413
7C	VGAT				Gephyrin				Figure	Expression level													24	55.25	56	91.75	51.25	30.5	324.5	495.75	714.25	907.25	1112.25		16.5516	34.5854	40.9737	55.8849		509		591	352		0.027662		0.019801	0.014453
	Ctrl(sham)	Ctrl(BZD)	KI(sham)	KI(BZD)	Ctrl(sham)	Ctrl(BZD)	KI(sham)	KI(BZD)	7E	SynI		SynIIa		SynIIb									34	17.5	31.25	64.75	91.5	230.75	1411	657.75	1380	1435.5	1197.25		17.3441	20.7014	30.605	39.4204				957					0.018752
	0.647626	1.36617	2.88362	1.75141	1.12279	1.59372	1.06291	0.62723		Ctrl	KI	Ctrl	KI	Ctrl	KI								81	41.75	132.75	190	378.75	466.5	1228.75	1568.25	2347	2504.25	2590.25		30.3509	36.3121	28.5399	34.7073				1093					0.02036
	0.621803	0.549707	1.03752	0.466299	0.811927	0.71709	0.530256	0.58454		1.0783	0.92747	1.11309	1.00336	1.10225	1.10961								70	71.5	135	568.75	926	1093	1237	1686.5	2621.5	2670.75	3310		15.1581	22.2143	20.5478	39.4253
	1.29849	1.40896	2.16568	0.7549	0.911185	0.990796	0.705114	0.838015		1.141	1.08013	0.945501	1.13762	1.09681	1.02903								16	83.5	87.75	177.5	185.25	371.5	880.25	1463.75	2268.75	2466.75	2904.25
	0.488672	1.72285	3.01661	2.12655	0.352908	0.389567	0.437878	0.37074		0.817971	1.01174	0.981176	0.908881	0.90208	0.858454							Average	49.3125	67.4062	94.4062	173.922	220.094	343.375	675.156	991.672	1415.83	1681.39	1934.67	Average	27.5239	38.963	45.1721	53.2546
	1.33943	1.35333	2.75099	0.496532	0.451025	0.288522	0.297863	0.297013		0.962727	1.1851	0.96023	0.961515	0.898858	0.882835							SD	46.5786	45.8015	54.0915	148.243	226.422	310.41	415.922	407.503	644.092	627.622	731.292	SD	12.7167	16.9432	15.3032	11.1803
	1.60398	2.10788	2.70308	2.21746	2.35017	2.60367	2.59196	2.15985														SEM	11.6446	11.4504	13.5229	37.0607	56.6055	77.6025	103.981	101.876	161.023	156.905	182.823	SEM	3.28345	4.37472	3.95128	2.88675
Average	1	1.41815	2.42625	1.30219	1	1.09723	0.937663	0.812898															Ctrl (BZD)											7G	Ctrl (BZD)
SD	0.468564	0.515703	0.739765	0.82054	0.721303	0.874814	0.85224	0.687483	Average	1	1.05111	1	1.00285	1	0.969983							7F	Nostim	ASR1	ASR2	ASR3	ASR4	ASR5	ASR6	ASR7	ASR8	ASR9	ASR10		73	76	79	82
SEM	0.19129	0.210535	0.302008	0.334984	0.294471	0.357141	0.347926	0.280664	SD	0.142052	0.108984	0.0768031	0.0978142	0.114957	0.119745								83	60.5	177	148.75	178	264.5	437.5	837.25	934.5	1238.5	1009.25		21.8157	58.9375	64.8303	69.1755	Average	479.833	403.364	817.786	496.75	Average	0.018793	0.0251135	0.01851	0.0218158	Average
P-value	control:Sham vs. KI:Sham; P-value = 0.0059				N.S				SEM	0.0710258	0.0544921	0.0384016	0.0489071	0.0574787	0.0598723								53	38.25	36.25	43	72.5	70.5	89.75	251.25	421.5	462.5	1029		35.8679	57.547	48.5268	56.9275	SD	221.406	280.588	381.977	279.715	SD	0.00345301	0.0139056	0.00263228	0.00730805	SD
	KI:Sham vs. KI:Bazedoxifene; P-value = 0.0343								P-value	N.S		N.S		N.S									73	56	53.5	184.5	79.5	303.25	150.5	415.75	540.25	590.5	734		47.3747	55.8865	58.3	67.569	SEM	63.9143	84.6005	102.088	80.7468	SEM	0.000996798	0.00419269	0.000703507	0.00210965	SEM
																							31	43.25	80.5	105	130.75	264.5	481	569	570.5	703.75	2641.5		66.8181	64.6225	72.9262	72.9787	Adjusted P Value	Control:Sham vs. KO:Sham; P-value = 0.0323				Adjusted P Value	N.S				Adjusted P Value
																							279	76.75	77	304.5	941.5	908.5	1680	1810.75	2202	2744	2866.75		69.6108	68.2748	83.0319	82.6407		KO:Sham vs. KO:Bazedoxifene; P-value = 0.0456
																							16	121	59.25	83.5	262.75	188.5	591.25	706.25	1484	1786.25	1171.5		20.7096	39.8799	37.0397	48.1333											7K
																							18	47	49	106.75	106.25	169	157	333	902.25	458	1213		53.611	66.586	76.7065	81.1443
																							63	153.25	223	266.5	228.25	501.75	293.5	881.75	1156	1403.75	2165		7.31723	4.44458	27.739	42.1405
																							75	18	34.75	77	184.5	85	106.5	510.25	876.5	1696.25	2922		29.1882	51.0085	51.3889	71.2692
																							12	21.25	53	43	110	69.5	115.75	875.75	1402.75	2340	2615		32.2592	62.6068	64.6153	72.8674
																							45	49.25	80.75	74	74.75	63	118	103.75	132.5	223.25	204.5		6.16013	20.0319	15.4624	36.1124
																							11	176.25	108.75	192.5	306.75	278.75	562.25	1094.5	1512.25	2283.5	3012.25		25.2718	33.823	45.7985	44.9781
																							102	21.25	73.75	105.5	262.5	211.5	179	615.5	646.75	1067.25	2006		18.7933	23.9261	30.8723	34.8868
																							59	72.75	111	137.25	176.5	175	493.75	810.25	1393.75	1978	1792		42.4466	67.9265	70.635	68.142
																							76	62.75	74.25	180.5	200.5	346.25	535.5	935.25	1708.75	2514.5	2412.75		17.9818	47.2672	50.6528	69.5486
																							43	27.5	77.5	54.25	77	266.25	272.75	571.25	892.75	1280	1704.25		29.3082	46.0399	60.2668	62.1849
																							128	154.25	62.5	108.25	174.75	199.75	593	482.5	876.75	1721.5	2866.5
																							187	60.5	72	58	63	118.75	226	363.75	387	774.5	953.5
																						Average	75.2222	69.9861	83.5417	126.264	201.653	249.125	393.5	675.986	1002.26	1403.67	1851.04	Average	32.7834	48.0506	53.6745	61.2937
																						SD	67.4341	48.7173	47.6893	74.7814	199.082	199.233	371.292	386.458	532.733	775.367	882.759	SD	18.9457	19.0707	18.9596	15.4786
																						SEM	15.8944	11.4828	11.2405	17.6261	46.9241	46.9597	87.5143	91.0889	125.566	182.756	208.068	SEM	4.73643	4.76767	4.73989	3.86965
																						7F	M1-KI (Sham)											7G	M1-KI (Sham)
																							Nostim	ASR1	ASR2	ASR3	ASR4	ASR5	ASR6	ASR7	ASR8	ASR9	ASR10		73	76	79	82
																							31	31.75	119.75	68.5	73.5	122.25	351.25	475.25	459.25	406.25	1063.25		37.0773	56.4666	62.9162	57.153
																							11	69.75	55.75	110.5	61	64.5	86.25	266.5	390.5	763.25	502.75		36.3125	56.1527	68.3755	73.0728
																							15	35.75	62.25	110.5	110	318	136	441	769.75	515.25	937.25		69.9222	72.3363	80.4193	81.4926											Average
																							21	47.75	50.75	146.25	230	448.75	237.25	1102.25	1407.5	1302.25	2218		61.4292	68.3505	81.999	81.5095											SD
																							35	18.75	20.5	68.75	62.5	52	56	259.75	313	1289.75	1561		22.902	28.8199	29.0434	41.898											SEM
																							34	74.75	131.25	414.25	618.25	866	1157.5	827.25	1696	1867	1185		51.6527	57.1746	77.5961	76.2956											Adjusted P Value
																							11	32.25	29.75	67	57.25	43	92	342.25	528.5	1084.75	1274		80.1085	75.3521	83.4254	86.5668
																							55	35.5	59	121.25	88.25	60.75	190.5	432	476.5	774.5	1149.25		35.5118	40.5323	53.5951	57.6747
																							11	22.25	57.5	32.25	94.25	98	325	857.75	1199	1436.25	1427		41.1746	61.6229	53.6176	64.0425
																							9	57.25	71.25	151	62	197	559.75	1161.5	667.5	1034	1326.25		28.9398	33.0059	49.0658	61.2652
																							29	42.75	100	73.75	52.5	48	104.25	293.75	1345.75	1526.5	1040.5		59.6342	72.5756	73.0517	82.7567
																							100	55.25	71.25	105	80.5	90.75	103.5	783	459.25	630.5	667.25		45.0893	38.8788	55.7068	50.433
																							16	30.5	57.75	54.75	75	306.25	579.25	605.75	690.75	836.75	1310.75		16.4287	12.6626	26.5461	28.8378
																							80	29.25	62.25	89	272.5	205.5	215.25	877.75	549	887.5	1148		44.8979	66.4651	80.6872	87.5054
																							17	49.25	155	230.5	209	265.5	498.5	555.25	960	730	956.25		30.5994	33.9701	43.3747	50.3586
																							54	93.5	76	204	456.25	911.75	931.75	900.5	1876.5	2302.75	2128		17.1383	26.8115	34.6764	33.0594
																							103	43.5	39.25	106.25	66.75	98.5	116	224	432	506	833.5		33.4338	40.2476	47.492	50.7351
																																			52.4857	48.472	65.2228	67.1942
																						Average	37.1765	45.2794	71.7206	126.676	157.029	246.853	337.647	612.088	836.515	1052.54	1219.29	Average	42.4854	49.4387	59.2673	62.8806
																						SD	30.9157	19.8675	35.7748	90.3062	160.133	268.135	316.988	304.524	489.578	514.798	446.452	SD	17.5687	18.4017	18.5111	18.101
																						SEM	7.49815	4.81858	8.67666	21.9025	38.8381	65.0322	76.881	73.858	118.74	124.857	108.281	SEM	4.14098	4.33733	4.3631	4.26644
																						7F	M1-KI (BZD)											7G	M1-KI (BZD)
																							Nostim	ASR1	ASR2	ASR3	ASR4	ASR5	ASR6	ASR7	ASR8	ASR9	ASR10		73	76	79	82
																							16	35.25	76	111.25	61.25	63.25	110.25	354	1755.5	1793.5	2009		68.3275	71.5989	71.4967	77.285
																							31	40	60.75	134.5	88.25	110	158.25	211.25	461.25	559.25	1379.75		84.9784	90.0131	90.9555	90.5663
																							140	89.5	129.75	298.25	155	483.25	1966	1598.25	1748.75	1557.5	2029		31.7353	45.7602	56.6942	60.8807
																							15	52.75	69.25	75	147	77	160	324.5	478.5	502.5	630.25		59.7441	75.1448	81.6325	79.2163
																							18	57.25	85.75	87.25	64	46.75	308.5	841.75	1706.5	2518.75	2898.25		70.495	79.5504	81.1779	80.7124
																							14	42.75	64.25	65.75	107.75	103.5	164	328.25	1278.5	1793.5	2302.5		51.9319	66.4275	70.6196	63.6396
																							25	38.25	75	114.5	38.25	204.5	251.75	584	1605.5	1793	1966		45.728	70.2699	66.1718	71.2321
																							55	56	95	78.5	103.75	104.25	571.5	2115.25	2720	2484.75	2857.25		54.1999	62.0646	71.3363	78.2789
																							62	50.75	47.25	250.5	120	87.25	460.25	575.25	580.25	981.25	955.75		22.8855	28.4724	50.3265	44.7393
																							17	59.25	94.75	149	333.25	559.25	665.5	612.75	1410	869.75	2534.75		50.9233	64.9957	61.8664	72.245
																							13	116	85.5	96	150	156.5	432	530.5	554.25	1105.5	1027		59.6353	61.7451	58.3913	57.471
																							23	68	97.25	320	156.5	152.5	358.25	421.25	1750.5	1649.5	2191.75		24.5386	35.393	49.5483	27.6869
																							11	60.75	104	64	77.5	65	110.5	253	272.75	783.75	898		38.5628	55.5781	67.6606	74.9727
																							31	20.5	195	195	568.5	1050	1057.75	1897.25	1784.75	2505.5	2313		24.9711	52.6613	32.9237	63.0228
																							29	16.75	62.75	100.5	61.5	69.5	206	687	1719.5	2497.75	2840		42.4604	59.4477	78.3517	66.5032
																							81	45.25	109.25	271.25	87	54.25	107.25	386	608.75	1214.5	2069.75		33.0957	38.5404	44.4363	55.2091
																																			17.8594	29.8058	32.9691	37.8654
																						Average	36.3125	53.0625	90.7188	150.703	144.969	211.672	442.984	732.516	1277.2	1538.14	1931.38	Average	46.0043	58.0864	62.7387	64.7957
																						SD	34.0876	24.351	34.8732	87.649	132.124	269.182	479.925	595.863	697.023	710.452	739.533	SD	19.0168	17.6987	16.7333	16.4631
																						SEM	8.52189	6.08775	8.7183	21.9122	33.0309	67.2956	119.981	148.966	174.256	177.613	184.883	SEM	4.61225	4.29256	4.05842	3.99289
																						P-value	ASR9; Control:sham vs. KI:sham; P-vale = 0.0444											P-value	73db; control:sham vs. KI:sham; P-value = 0.0195
																							ASR10; Control:Sham vs. KI:Sham; P-vale = 0.0281												76dB; control:sham vs. KI:sham; P-value = 0.0205
																							ASR10; KI:Sham vs. KI:BZ; P-vale = 0.0344												79dB; control:sham vs. KI:sham; P-value = 0.0429
[truncated: 59 more columns]
