# Supplementary material for: Bazedoxifene reverses sexually dimorphic autistic-like abnormalities in biallelic MDGA1-mutant mice
Source: EMBO Mol Med. 2026 Mar 20;18(4):1358–98. doi: 10.1038/s44321-026-00402-y (PMC13084050; doi:10.1038/s44321-026-00402-y)
Supplement: Supplementary file 20 — Source data Fig. 7 [file 44321_2026_402_MOESM20_ESM.zip › Panel C/Quantification_data_.xlsx]

## Sheet: Sheet2
	NL2								GABARr2								VGAT								Gephyrin
	Batch	Lane	Genotype	Background Intensity	Band Intensity (Raw)	Adjusted Band Intensity	Normalized to control		Batch	Lane	Genotype	Background Intensity	Band Intensity (Raw)	Adjusted Band Intensity	Normalized to control		Batch	Lane	Genotype	Background Intensity	Band Intensity (Raw)	Adjusted Band Intensity	Normalized to control		Batch	Lane	Genotype	Background Intensity	Band Intensity (Raw)	Adjusted Band Intensity	Normalized to control
	1st	1	Ctrl+sham	156.084	124.629	31.455	0.930213		1st	1	Ctrl+sham	157.506	141.344	16.162	0.608173		1st	1	Ctrl+sham	157.152	138.944	18.208	0.647626		1st	1	Ctrl+sham	166.321	127.974	38.347	1.12279
		2	Ctrl+BZ	155.152	111.417	43.735	1.29337			2	Ctrl+BZ	157.629	147.547	10.082	0.379384			2	Ctrl+BZ	157.514	119.104	38.41	1.36617			2	Ctrl+BZ	165.38	110.949	54.431	1.59372
		3	KI+sham	154.648	98.892	55.756	1.64886			3	KI+sham	157.693	95.403	62.29	2.34396			3	KI+sham	155.79	74.717	81.073	2.88362			3	KI+sham	165.272	128.97	36.302	1.06291
		4	KI+BZ	156.503	117.209	39.294	1.16203			4	KI+BZ	157.794	121.064	36.73	1.38214			4	KI+BZ	157.072	107.831	49.241	1.75141			4	KI+BZ	165.917	144.495	21.422	0.62723
	2nd	1	Ctrl+sham	162.97	122.093	40.877	1.20885		2nd	1	Ctrl+sham	154.279	131.482	22.797	0.857847		2nd	1	Ctrl+sham	164.562	147.08	17.482	0.621803		2nd	1	Ctrl+sham	160.073	132.343	27.73	0.811927
		2	Ctrl+BZ	163.222	123.801	39.421	1.16579			2	Ctrl+BZ	154.412	134.611	19.801	0.745108			2	Ctrl+BZ	164.22	148.765	15.455	0.549707			2	Ctrl+BZ	160.516	136.025	24.491	0.71709
		3	KI+sham	163.614	83.511	80.103	2.36887			3	KI+sham	154.138	110.72	43.418	1.63381			3	KI+sham	163.768	134.598	29.17	1.03752			3	KI+sham	161.955	143.845	18.11	0.530256
		4	KI+BZ	153.818	104.719	49.099	1.452			4	KI+BZ	154.308	126.133	28.175	1.06022			4	KI+BZ	164.088	150.978	13.11	0.466299			4	KI+BZ	162.89	142.926	19.964	0.58454
	3rd	1	Ctrl+sham	161.249	123.561	37.688	1.11454		3rd	1	Ctrl+sham	157.704	132.386	25.318	0.952712		3rd	1	Ctrl+sham	140.82	104.313	36.507	1.29849		3rd	1	Ctrl+sham	160.667	129.547	31.12	0.911185
		2	Ctrl+BZ	159.276	125.627	33.649	0.995096			2	Ctrl+BZ	157.719	119.813	37.906	1.4264			2	Ctrl+BZ	140.812	101.199	39.613	1.40896			2	Ctrl+BZ	159.554	125.715	33.839	0.990796
		3	KI+sham	157.377	113.137	44.24	1.3083			3	KI+sham	157.69	76.756	80.934	3.04553			3	KI+sham	140.82	79.932	60.888	2.16568			3	KI+sham	160.905	136.823	24.082	0.705114
		4	KI+BZ	154.118	120.724	33.394	0.987555			4	KI+BZ	158.072	121.933	36.139	1.3599			4	KI+BZ	140.827	119.603	21.224	0.7549			4	KI+BZ	160.394	131.773	28.621	0.838015
	4th	1	Ctrl+sham	158.793	131.201	27.592	0.815973		4th	1	Ctrl+sham	160.424	137.783	22.641	0.851977		4th	1	Ctrl+sham	163.876	150.137	13.739	0.488672		4th	1	Ctrl+sham	164.664	152.611	12.053	0.352908
		2	Ctrl+BZ	158.305	131.473	26.832	0.793498			2	Ctrl+BZ	160.778	135.247	25.531	0.960727			2	Ctrl+BZ	163.912	115.474	48.438	1.72285			2	Ctrl+BZ	161.969	148.664	13.305	0.389567
		3	KI+sham	158.708	118.336	40.372	1.19391			3	KI+sham	160.424	111.751	48.673	1.83156			3	KI+sham	163.912	79.1	84.812	3.01661			3	KI+sham	162.2	147.245	14.955	0.437878
		4	KI+BZ	161.314	139.132	22.182	0.655984			4	KI+BZ	160.72	142.98	17.74	0.667553			4	KI+BZ	163.912	104.124	59.788	2.12655			4	KI+BZ	162.225	149.563	12.662	0.37074
	5th	1	Ctrl+sham	162.515	140.027	22.488	0.665034		5th	1	Ctrl+sham	158.951	104.882	54.069	2.03461		5th	1	Ctrl+sham	159.98	122.322	37.658	1.33943		5th	1	Ctrl+sham	163.299	147.895	15.404	0.451025
		2	Ctrl+BZ	162.087	138.997	23.09	0.682836			2	Ctrl+BZ	158.951	103.406	55.545	2.09015			2	Ctrl+BZ	160.102	122.053	38.049	1.35333			2	Ctrl+BZ	163.218	153.364	9.854	0.288522
		3	KI+sham	161.649	105.229	56.42	1.6685			3	KI+sham	158.951	71.849	87.102	3.27763			3	KI+sham	160.08	82.736	77.344	2.75099			3	KI+sham	163.33	153.157	10.173	0.297863
		4	KI+BZ	161.548	133.428	28.12	0.831588			4	KI+BZ	158.951	100.969	57.982	2.18185			4	KI+BZ	160.301	146.341	13.96	0.496532			4	KI+BZ	163.411	153.267	10.144	0.297013
	6th	1	Ctrl+sham	162.552	119.763	42.789	1.26539		6th	1	Ctrl+sham	160.596	142.135	18.461	0.694684		6th	1	Ctrl+sham	139.651	94.555	45.096	1.60398		6th	1	Ctrl+sham	165.568	85.302	80.266	2.35017
		2	Ctrl+BZ	164.105	118.552	45.553	1.34713			2	Ctrl+BZ	160.596	134.875	25.721	0.967877			2	Ctrl+BZ	139.651	80.388	59.263	2.10788			2	Ctrl+BZ	163.748	74.824	88.924	2.60367
		3	KI+sham	163.518	112.043	51.475	1.52226			3	KI+sham	160.596	72.48	88.116	3.31579			3	KI+sham	139.651	63.654	75.997	2.70308			3	KI+sham	164.119	75.595	88.524	2.59196
		4	KI+BZ	164.636	119.231	45.405	1.34275			4	KI+BZ	160.596	93.356	67.24	2.53023			4	KI+BZ	139.651	77.307	62.344	2.21746			4	KI+BZ	164.78	91.014	73.766	2.15985
