# Supplementary material for: Bazedoxifene reverses sexually dimorphic autistic-like abnormalities in biallelic MDGA1-mutant mice
Source: EMBO Mol Med. 2026 Mar 20;18(4):1358–98. doi: 10.1038/s44321-026-00402-y (PMC13084050; doi:10.1038/s44321-026-00402-y)
Supplement: Supplementary file 20 — Source data Fig. 7 [file 44321_2026_402_MOESM20_ESM.zip › Panel E/Quantification_data.xlsx]

## Sheet: Syn1(female)
				Input			IP
	Batch	Lane	Genotype	Background Intensity	Band Intensity (Raw)	Adjusted Band Intensity	Background Intensity	Band Intensity (Raw)	Adjusted Band Intensity	IP/Input	Normalized to control
	1st	1	Ctrl	169.529	138.474	31.055	164.6	108.784	55.816	1.79733	1.0783
		2	Mdga1-KI	170.249	136.504	33.745	164.939	112.772	52.167	1.54592	0.92747
	2nd	1	Ctrl	169.669	137.5	32.169	165.051	103.871	61.18	1.90183	1.141
		2	Mdga1-KI	169.581	139.094	30.487	163.778	108.89	54.888	1.80037	1.08013
	3rd	1	Ctrl	170.907	139.314	31.593	164.258	121.184	43.074	1.3634	0.817971
		2	Mdga1-KI	169.547	139.565	29.982	163.698	113.137	50.561	1.68638	1.01174
	4th	1	Ctrl	170.721	139.384	31.337	163.311	113.025	50.286	1.60468	0.962727
		2	Mdga1-KI	170.679	139.698	30.981	162.609	101.411	61.198	1.97534	1.1851

## Sheet: Syn2(female)
				Syn2a
				Input			IP
	Batch	Lane	Genotype	Background Intensity	Band Intensity (Raw)	Adjusted Band Intensity	Background Intensity	Band Intensity (Raw)	Adjusted Band Intensity	IP/Input	Normalized to control
	1st	1	Ctrl	176.196	162.933	13.263	151.457	134.193	17.264	1.30167	1.11309
		2	Mdga1-KI	176.706	162.711	13.995	151.147	134.726	16.421	1.17335	1.00336
	2nd	1	Ctrl	176.478	162.786	13.692	151.038	135.899	15.139	1.10568	0.945501
		2	Mdga1-KI	176.128	163.938	12.19	151.73	135.513	16.217	1.33035	1.13762
	3rd	1	Ctrl	178.083	164.311	13.772	150.658	134.856	15.802	1.1474	0.981176
		2	Mdga1-KI	177.192	163.59	13.602	152.443	137.986	14.457	1.06286	0.908881
	4th	1	Ctrl	175.301	162.169	13.132	151.362	136.616	14.746	1.12291	0.96023
		2	Mdga1-KI	176.233	163.75	12.483	151.561	137.525	14.036	1.12441	0.961515
				Syn2b
				Input			IP
	Batch	Lane	Genotype	Background Intensity	Band Intensity (Raw)	Adjusted Band Intensity	Background Intensity	Band Intensity (Raw)	Adjusted Band Intensity	IP/Input	Normalized to control
	1st	1	Ctrl	175.997	168.46	7.537	149.476	131.145	18.331	2.43213	1.10225
		2	Mdga1-KI	175.315	167.926	7.389	150.604	132.513	18.091	2.44837	1.10961
	2nd	1	Ctrl	175.514	168.209	7.305	150.657	132.978	17.679	2.42012	1.09681
		2	Mdga1-KI	176.519	168.95	7.569	150.149	132.963	17.186	2.27058	1.02903
	3rd	1	Ctrl	176.007	168.048	7.959	150.663	134.821	15.842	1.99045	0.90208
		2	Mdga1-KI	176.108	167.829	8.279	150.566	134.884	15.682	1.89419	0.858454
	4th	1	Ctrl	176.512	169.008	7.504	150.343	135.46	14.883	1.98334	0.898858
		2	Mdga1-KI	175.575	168.077	7.498	150.507	135.901	14.606	1.94799	0.882835

## Sheet: Syn1(male)
				Input			IP
	Batch	Lane	Genotype	Background Intensity	Band Intensity (Raw)	Adjusted Band Intensity	Background Intensity	Band Intensity (Raw)	Adjusted Band Intensity	IP/Input	Normalized to control
	1st	1	Ctrl+sham	171.052	157.559	13.493	163.217	137.781	25.436	1.88513	1.00063
		2	Ctrl+BZ	171.433	157.757	13.676	164.408	137.982	26.426	1.93229	1.02566
		3	KI+sham	170.868	157.944	12.924	164.267	137.467	26.8	2.07366	1.1007
		4	KI+BZ	171.754	157.95	13.804	164.518	137.091	27.427	1.98689	1.05464
	2nd	1	Ctrl+sham	170.676	157.184	13.492	163.181	138.158	25.023	1.85465	0.984454
		2	Ctrl+BZ	170.367	157.095	13.272	163.638	138.912	24.726	1.86302	0.988894
		3	KI+sham	170.44	156.03	14.41	164.233	138.966	25.267	1.75344	0.930727
		4	KI+BZ	170.728	157.366	13.362	164.406	138.901	25.505	1.90877	1.01318
	3rd	1	Ctrl+sham	170.876	159.188	11.688	163.65	141.302	22.348	1.91205	1.01492
		2	Ctrl+BZ	170.122	158.682	11.44	163.692	141.684	22.008	1.92378	1.02114
		3	KI+sham	170.523	158.548	11.975	164.39	141.076	23.314	1.94689	1.03341
		4	KI+BZ	170.719	158.387	12.332	164.559	141.396	23.163	1.87828	0.996997

## Sheet: Syn2(male)
				Syn2a
				Input			IP
	Batch	Lane	Genotype	Background Intensity	Band Intensity (Raw)	Adjusted Band Intensity	Background Intensity	Band Intensity (Raw)	Adjusted Band Intensity	IP/Input	Normalized to control
	1st	1	Ctrl+sham	155.396	146.551	8.845	157.143	136.524	20.619	2.33115	1.05731
		2	Ctrl+BZ	155.963	146.314	9.649	157.29	139.788	17.502	1.81387	0.822692
		3	KI+sham	155.238	146.824	8.414	156.828	148.516	8.312	0.987877	0.448059
		4	KI+BZ	155.362	145.84	9.522	156.507	138.784	17.723	1.86127	0.844191
	2nd	1	Ctrl+sham	155.901	145.998	9.903	159.277	138.036	21.241	2.14491	0.972837
		2	Ctrl+BZ	155.256	145.042	10.214	157.812	138.767	19.045	1.8646	0.845701
		3	KI+sham	155.881	145.895	9.986	159.024	148.648	10.376	1.03905	0.471271
		4	KI+BZ	155.95	145.958	9.992	158.843	138.309	20.534	2.05504	0.93208
	3rd	1	Ctrl+sham	155.465	144.346	11.119	157.221	133.933	23.288	2.09443	0.949945
		2	Ctrl+BZ	155.579	144.684	10.895	157.975	133.803	24.172	2.21863	1.00628
		3	KI+sham	155.081	144.025	11.056	157.854	142.046	15.808	1.42981	0.648501
		4	KI+BZ	155.543	144.085	11.458	157.837	133.179	24.658	2.15203	0.97607
	4th	1	Ctrl+sham	152.743	142.807	9.936	157.095	134.752	22.343	2.24869	1.01991
		2	Ctrl+BZ	152.406	142.529	9.877	156.551	136.898	19.653	1.98977	0.902476
		3	KI+sham	152.687	142.972	9.715	156.418	139.546	16.872	1.7367	0.787691
		4	KI+BZ	152.218	141.989	10.229	157.103	131.556	25.547	2.49751	1.13276
				Syn2b
				Input			IP
	Batch	Lane	Genotype	Background Intensity	Band Intensity (Raw)	Adjusted Band Intensity	Background Intensity	Band Intensity (Raw)	Adjusted Band Intensity	IP/Input	Normalized to control
	1st	1	Ctrl+sham	156.801	146.903	9.898	158.432	132.222	26.21	2.64801	1.03005
		2	Ctrl+BZ	156.86	146.483	10.377	159.226	131.962	27.264	2.62735	1.02202
		3	KI+sham	155.958	146.79	9.168	158.382	139.333	19.049	2.07777	0.808236
		4	KI+BZ	156.465	146.01	10.455	158.414	124.249	34.165	3.26781	1.27115
	2nd	1	Ctrl+sham	156.153	143.152	13.001	159.412	132.363	27.049	2.08053	0.80931
		2	Ctrl+BZ	156.969	143.19	13.779	158.714	132.138	26.576	1.92873	0.750261
		3	KI+sham	156.452	144.889	11.563	159.398	148.113	11.285	0.975958	0.37964
		4	KI+BZ	155.642	144.103	11.539	159.294	131.091	28.203	2.44415	0.950753
	3rd	1	Ctrl+sham	156.526	143.676	12.85	157.913	127.725	30.188	2.34926	0.913843
		2	Ctrl+BZ	156.007	143.509	12.498	158.133	131.242	26.891	2.15162	0.836964
		3	KI+sham	156.054	143.65	12.404	157.271	137.943	19.328	1.55821	0.60613
		4	KI+BZ	156.225	143.448	12.777	156.985	122.822	34.163	2.67379	1.04008
	4th	1	Ctrl+sham	152.657	142.749	9.908	157.371	125.614	31.757	3.20519	1.24679
		2	Ctrl+BZ	152.074	143.233	8.841	158.194	127.955	30.239	3.42031	1.33047
		3	KI+sham	152.345	143.553	8.792	159.454	138.554	20.9	2.37716	0.924696
		4	KI+BZ	152.816	142.288	10.528	159.401	122.785	36.616	3.47796	1.3529
