# Supplementary material for: Bazedoxifene reverses sexually dimorphic autistic-like abnormalities in biallelic MDGA1-mutant mice
Source: EMBO Mol Med. 2026 Mar 20;18(4):1358–98. doi: 10.1038/s44321-026-00402-y (PMC13084050; doi:10.1038/s44321-026-00402-y)
Supplement: Supplementary file 20 — Source data Fig. 7 [file 44321_2026_402_MOESM20_ESM.zip › Panel F/Batch1/ASR_Session1.xlsx]

## Sheet: SR_LAB Data
Chamber_ID	Channel_ID	Trial_ID	mV_Max	mV_Avg
1	1	No stim	78	29
2	2	No stim	83	27
3	3	No stim	17	5
4	4	No stim	53	11
1	1	ASR1	126	43
2	2	ASR1	12	3
3	3	ASR1	25	9
4	4	ASR1	50	11
1	1	ASR2	75	28
2	2	ASR2	338	122
3	3	ASR2	41	8
4	4	ASR2	56	22
1	1	ASR3	53	16
2	2	ASR3	290	95
3	3	ASR3	80	20
4	4	ASR3	23	6
1	1	ASR4	41	9
2	2	ASR4	73	19
3	3	ASR4	28	11
4	4	ASR4	53	14
1	1	ASR5	1515	245
2	2	ASR5	315	87
3	3	ASR5	164	33
4	4	ASR5	46	10
1	1	ASR6	199	79
2	2	ASR6	638	147
3	3	ASR6	91	33
4	4	ASR6	93	27
1	1	ASR7	1297	258
2	2	ASR7	429	94
3	3	ASR7	305	80
4	4	ASR7	229	39
1	1	ASR8	216	66
2	2	ASR8	1735	327
3	3	ASR8	493	125
4	4	ASR8	615	113
1	1	ASR9	1488	317
2	2	ASR9	1585	341
3	3	ASR9	86	24
4	4	ASR9	1156	209
1	1	ASR10	2027	404
2	2	ASR10	256	82
3	3	ASR10	2828	622
4	4	ASR10	2031	376
1	1	ASR6	900	180
2	2	ASR6	394	71
3	3	ASR6	81	29
4	4	ASR6	95	19
1	1	ASR9	2692	541
2	2	ASR9	1053	190
3	3	ASR9	3243	774
4	4	ASR9	456	87
1	1	ASR4	214	56
2	2	ASR4	265	62
3	3	ASR4	114	28
4	4	ASR4	30	10
1	1	ASR10	1800	376
2	2	ASR10	1134	270
3	3	ASR10	3040	725
4	4	ASR10	220	48
1	1	ASR8	1735	295
2	2	ASR8	1571	334
3	3	ASR8	1503	394
4	4	ASR8	216	55
1	1	ASR1	35	9
2	2	ASR1	59	31
3	3	ASR1	39	11
4	4	ASR1	19	3
1	1	ASR7	1663	328
2	2	ASR7	1122	241
3	3	ASR7	2105	516
4	4	ASR7	176	55
1	1	ASR2	117	44
2	2	ASR2	76	10
3	3	ASR2	34	9
4	4	ASR2	32	8
1	1	ASR3	74	25
2	2	ASR3	157	36
3	3	ASR3	85	23
4	4	ASR3	82	19
1	1	ASR5	398	79
2	2	ASR5	109	45
3	3	ASR5	71	28
4	4	ASR5	158	30
1	1	ASR7	1230	254
2	2	ASR7	661	161
3	3	ASR7	638	177
4	4	ASR7	527	108
1	1	ASR1	60	12
2	2	ASR1	91	27
3	3	ASR1	14	5
4	4	ASR1	67	23
1	1	ASR6	479	100
2	2	ASR6	597	128
3	3	ASR6	114	30
4	4	ASR6	94	24
1	1	ASR2	171	53
2	2	ASR2	222	95
3	3	ASR2	88	30
4	4	ASR2	38	13
1	1	ASR8	1474	274
2	2	ASR8	180	62
3	3	ASR8	1106	277
4	4	ASR8	740	167
1	1	ASR5	123	38
2	2	ASR5	478	94
3	3	ASR5	127	36
4	4	ASR5	62	28
1	1	ASR3	149	48
2	2	ASR3	112	33
3	3	ASR3	212	76
4	4	ASR3	38	13
1	1	ASR10	181	60
2	2	ASR10	807	206
3	3	ASR10	2412	566
4	4	ASR10	1167	204
1	1	ASR4	63	20
2	2	ASR4	52	17
3	3	ASR4	112	31
4	4	ASR4	142	38
1	1	ASR9	142	40
2	2	ASR9	1284	272
3	3	ASR9	348	103
4	4	ASR9	145	48
1	1	ASR3	37	12
2	2	ASR3	36	16
3	3	ASR3	34	8
4	4	ASR3	29	8
1	1	ASR8	62	21
2	2	ASR8	252	57
3	3	ASR8	2019	465
4	4	ASR8	115	32
1	1	ASR1	103	46
2	2	ASR1	80	35
3	3	ASR1	19	6
4	4	ASR1	17	5
1	1	ASR2	35	9
2	2	ASR2	72	26
3	3	ASR2	84	27
4	4	ASR2	19	6
1	1	ASR10	62	17
2	2	ASR10	1840	331
3	3	ASR10	1590	343
4	4	ASR10	698	123
1	1	ASR4	26	8
2	2	ASR4	322	65
3	3	ASR4	66	15
4	4	ASR4	65	19
1	1	ASR7	490	137
2	2	ASR7	1137	222
3	3	ASR7	1032	263
4	4	ASR7	73	18
1	1	ASR9	677	175
2	2	ASR9	1032	267
3	3	ASR9	2078	492
4	4	ASR9	93	22
1	1	ASR5	261	70
2	2	ASR5	156	40
3	3	ASR5	57	15
4	4	ASR5	16	5
1	1	ASR6	110	28
2	2	ASR6	121	42
3	3	ASR6	332	114
4	4	ASR6	77	24

## Sheet: Sheet1
	Mouse ID	389			Mouse ID	528			Mouse ID	NT			Mouse ID	529
	Genotype	WT-sham			Genotype	WT-BZ			Genotype	WT-sham			Genotype	WT-BZ
389				528				NT				529
Chamber_ID	Trial_ID	mV_Max		Chamber_ID	Trial_ID	mV_Max		Chamber_ID	Trial_ID	mV_Max		Chamber_ID	Trial_ID	mV_Max
1	No stim	78	78	2	No stim	83	83	3	No stim	17	17	4	No stim	53	53
1	ASR1	126		2	ASR1	12		3	ASR1	25		4	ASR1	50
1	ASR1	35		2	ASR1	59		3	ASR1	39		4	ASR1	19
1	ASR1	60		2	ASR1	91		3	ASR1	14		4	ASR1	67
1	ASR1	103	81	2	ASR1	80	60.5	3	ASR1	19	24.25	4	ASR1	17	38.25
1	ASR2	75		2	ASR2	338		3	ASR2	41		4	ASR2	56
1	ASR2	117		2	ASR2	76		3	ASR2	34		4	ASR2	32
1	ASR2	171		2	ASR2	222		3	ASR2	88		4	ASR2	38
1	ASR2	35	99.5	2	ASR2	72	177	3	ASR2	84	61.75	4	ASR2	19	36.25
1	ASR3	53		2	ASR3	290		3	ASR3	80		4	ASR3	23
1	ASR3	74		2	ASR3	157		3	ASR3	85		4	ASR3	82
1	ASR3	149		2	ASR3	112		3	ASR3	212		4	ASR3	38
1	ASR3	37	78.25	2	ASR3	36	148.75	3	ASR3	34	102.75	4	ASR3	29	43
1	ASR4	41		2	ASR4	73		3	ASR4	28		4	ASR4	53
1	ASR4	214		2	ASR4	265		3	ASR4	114		4	ASR4	30
1	ASR4	63		2	ASR4	52		3	ASR4	112		4	ASR4	142
1	ASR4	26	86	2	ASR4	322	178	3	ASR4	66	80	4	ASR4	65	72.5
1	ASR5	1515		2	ASR5	315		3	ASR5	164		4	ASR5	46
1	ASR5	398		2	ASR5	109		3	ASR5	71		4	ASR5	158
1	ASR5	123		2	ASR5	478		3	ASR5	127		4	ASR5	62
1	ASR5	261	574.25	2	ASR5	156	264.5	3	ASR5	57	104.75	4	ASR5	16	70.5
1	ASR6	199		2	ASR6	638		3	ASR6	91		4	ASR6	93
1	ASR6	900		2	ASR6	394		3	ASR6	81		4	ASR6	95
1	ASR6	479		2	ASR6	597		3	ASR6	114		4	ASR6	94
1	ASR6	110	422	2	ASR6	121	437.5	3	ASR6	332	154.5	4	ASR6	77	89.75
1	ASR7	1297		2	ASR7	429		3	ASR7	305		4	ASR7	229
1	ASR7	1663		2	ASR7	1122		3	ASR7	2105		4	ASR7	176
1	ASR7	1230		2	ASR7	661		3	ASR7	638		4	ASR7	527
1	ASR7	490	1170	2	ASR7	1137	837.25	3	ASR7	1032	1020	4	ASR7	73	251.25
1	ASR8	216		2	ASR8	1735		3	ASR8	493		4	ASR8	615
1	ASR8	1735		2	ASR8	1571		3	ASR8	1503		4	ASR8	216
1	ASR8	1474		2	ASR8	180		3	ASR8	1106		4	ASR8	740
1	ASR8	62	871.75	2	ASR8	252	934.5	3	ASR8	2019	1280.25	4	ASR8	115	421.5
1	ASR9	1488		2	ASR9	1585		3	ASR9	86		4	ASR9	1156
1	ASR9	2692		2	ASR9	1053		3	ASR9	3243		4	ASR9	456
1	ASR9	142		2	ASR9	1284		3	ASR9	348		4	ASR9	145
1	ASR9	677	1249.75	2	ASR9	1032	1238.5	3	ASR9	2078	1438.75	4	ASR9	93	462.5
1	ASR10	2027		2	ASR10	256		3	ASR10	2828		4	ASR10	2031
1	ASR10	1800		2	ASR10	1134		3	ASR10	3040		4	ASR10	220
1	ASR10	181		2	ASR10	807		3	ASR10	2412		4	ASR10	1167
1	ASR10	62	1017.5	2	ASR10	1840	1009.25	3	ASR10	1590	2467.5	4	ASR10	698	1029
