# Supplementary material for: Bazedoxifene reverses sexually dimorphic autistic-like abnormalities in biallelic MDGA1-mutant mice
Source: EMBO Mol Med. 2026 Mar 20;18(4):1358–98. doi: 10.1038/s44321-026-00402-y (PMC13084050; doi:10.1038/s44321-026-00402-y)
Supplement: Supplementary file 20 — Source data Fig. 7 [file 44321_2026_402_MOESM20_ESM.zip › Panel F/Batch1/ASR_Session2.xlsx]

## Sheet: SR_LAB Data
Channel_ID	Trial_ID	mV_Max
1	No stim	31
2	No stim	16
3	No stim	11
1	ASR1	54
2	ASR1	59
3	ASR1	30
1	ASR2	299
2	ASR2	56
3	ASR2	36
1	ASR3	127
2	ASR3	84
3	ASR3	149
1	ASR4	146
2	ASR4	62
3	ASR4	73
1	ASR5	139
2	ASR5	46
3	ASR5	30
1	ASR6	509
2	ASR6	121
3	ASR6	67
1	ASR7	693
2	ASR7	843
3	ASR7	158
1	ASR8	902
2	ASR8	1978
3	ASR8	581
1	ASR9	667
2	ASR9	1029
3	ASR9	2317
1	ASR10	977
2	ASR10	1554
3	ASR10	510
1	ASR6	274
2	ASR6	71
3	ASR6	101
1	ASR9	454
2	ASR9	2068
3	ASR9	280
1	ASR4	75
2	ASR4	48
3	ASR4	47
1	ASR10	1808
2	ASR10	2227
3	ASR10	683
1	ASR8	276
2	ASR8	1269
3	ASR8	284
1	ASR1	27
2	ASR1	13
3	ASR1	36
1	ASR7	447
2	ASR7	43
3	ASR7	588
1	ASR2	54
2	ASR2	138
3	ASR2	35
1	ASR3	49
2	ASR3	71
3	ASR3	196
1	ASR5	161
2	ASR5	47
3	ASR5	107
1	ASR7	644
2	ASR7	130
3	ASR7	241
1	ASR1	31
2	ASR1	30
3	ASR1	179
1	ASR6	347
2	ASR6	87
3	ASR6	50
1	ASR2	48
2	ASR2	54
3	ASR2	97
1	ASR8	512
2	ASR8	2003
3	ASR8	624
1	ASR5	45
2	ASR5	68
3	ASR5	84
1	ASR3	42
2	ASR3	212
3	ASR3	46
1	ASR10	200
2	ASR10	2443
3	ASR10	568
1	ASR4	35
2	ASR4	61
3	ASR4	53
1	ASR9	322
2	ASR9	2362
3	ASR9	210
1	ASR3	56
2	ASR3	78
3	ASR3	51
1	ASR8	147
2	ASR8	1772
3	ASR8	73
1	ASR1	15
2	ASR1	39
3	ASR1	34
1	ASR2	78
2	ASR2	56
3	ASR2	55
1	ASR10	1268
2	ASR10	1812
3	ASR10	250
1	ASR4	38
2	ASR4	74
3	ASR4	71
1	ASR7	117
2	ASR7	400
3	ASR7	79
1	ASR9	182
2	ASR9	1715
3	ASR9	246
1	ASR5	144
2	ASR5	92
3	ASR5	37
1	ASR6	275
2	ASR6	162
3	ASR6	127

## Sheet: Sheet1
	Mouse ID	378			Mouse ID	377			Mouse ID	388
	Genotype	KI-sham			Genotype	KI-BZ			Genotype	KI-sham
378				377				388
Channel_ID	Trial_ID	mV_Max		Channel_ID	Trial_ID	mV_Max		Channel_ID	Trial_ID	mV_Max
1	No stim	31	31	2	No stim	16	16	3	No stim	11	11
1	ASR1	54		2	ASR1	59		3	ASR1	30
1	ASR1	27		2	ASR1	13		3	ASR1	36
1	ASR1	31		2	ASR1	30		3	ASR1	179
1	ASR1	15	31.75	2	ASR1	39	35.25	3	ASR1	34	69.75
1	ASR2	299		2	ASR2	56		3	ASR2	36
1	ASR2	54		2	ASR2	138		3	ASR2	35
1	ASR2	48		2	ASR2	54		3	ASR2	97
1	ASR2	78	119.75	2	ASR2	56	76	3	ASR2	55	55.75
1	ASR3	127		2	ASR3	84		3	ASR3	149
1	ASR3	49		2	ASR3	71		3	ASR3	196
1	ASR3	42		2	ASR3	212		3	ASR3	46
1	ASR3	56	68.5	2	ASR3	78	111.25	3	ASR3	51	110.5
1	ASR4	146		2	ASR4	62		3	ASR4	73
1	ASR4	75		2	ASR4	48		3	ASR4	47
1	ASR4	35		2	ASR4	61		3	ASR4	53
1	ASR4	38	73.5	2	ASR4	74	61.25	3	ASR4	71	61
1	ASR5	139		2	ASR5	46		3	ASR5	30
1	ASR5	161		2	ASR5	47		3	ASR5	107
1	ASR5	45		2	ASR5	68		3	ASR5	84
1	ASR5	144	122.25	2	ASR5	92	63.25	3	ASR5	37	64.5
1	ASR6	509		2	ASR6	121		3	ASR6	67
1	ASR6	274		2	ASR6	71		3	ASR6	101
1	ASR6	347		2	ASR6	87		3	ASR6	50
1	ASR6	275	351.25	2	ASR6	162	110.25	3	ASR6	127	86.25
1	ASR7	693		2	ASR7	843		3	ASR7	158
1	ASR7	447		2	ASR7	43		3	ASR7	588
1	ASR7	644		2	ASR7	130		3	ASR7	241
1	ASR7	117	475.25	2	ASR7	400	354	3	ASR7	79	266.5
1	ASR8	902		2	ASR8	1978		3	ASR8	581
1	ASR8	276		2	ASR8	1269		3	ASR8	284
1	ASR8	512		2	ASR8	2003		3	ASR8	624
1	ASR8	147	459.25	2	ASR8	1772	1755.5	3	ASR8	73	390.5
1	ASR9	667		2	ASR9	1029		3	ASR9	2317
1	ASR9	454		2	ASR9	2068		3	ASR9	280
1	ASR9	322		2	ASR9	2362		3	ASR9	210
1	ASR9	182	406.25	2	ASR9	1715	1793.5	3	ASR9	246	763.25
1	ASR10	977		2	ASR10	1554		3	ASR10	510
1	ASR10	1808		2	ASR10	2227		3	ASR10	683
1	ASR10	200		2	ASR10	2443		3	ASR10	568
1	ASR10	1268	1063.25	2	ASR10	1812	2009	3	ASR10	250	502.75
