# Supplementary material for: Bazedoxifene reverses sexually dimorphic autistic-like abnormalities in biallelic MDGA1-mutant mice
Source: EMBO Mol Med. 2026 Mar 20;18(4):1358–98. doi: 10.1038/s44321-026-00402-y (PMC13084050; doi:10.1038/s44321-026-00402-y)
Supplement: Supplementary file 20 — Source data Fig. 7 [file 44321_2026_402_MOESM20_ESM.zip › Panel F/Batch1/ASR_Session3.xlsx]

## Sheet: SR_LAB Data
Channel_ID	Trial_ID	mV_Max
1	No stim	15
2	No stim	31
3	No stim	21
4	No stim	140
1	ASR1	23
2	ASR1	42
3	ASR1	97
4	ASR1	119
1	ASR2	32
2	ASR2	51
3	ASR2	44
4	ASR2	35
1	ASR3	110
2	ASR3	241
3	ASR3	89
4	ASR3	193
1	ASR4	95
2	ASR4	102
3	ASR4	98
4	ASR4	253
1	ASR5	528
2	ASR5	73
3	ASR5	104
4	ASR5	134
1	ASR6	141
2	ASR6	120
3	ASR6	327
4	ASR6	3049
1	ASR7	204
2	ASR7	107
3	ASR7	825
4	ASR7	1650
1	ASR8	494
2	ASR8	256
3	ASR8	1701
4	ASR8	2499
1	ASR9	1066
2	ASR9	1012
3	ASR9	1566
4	ASR9	2404
1	ASR10	925
2	ASR10	1320
3	ASR10	1629
4	ASR10	3007
1	ASR6	182
2	ASR6	206
3	ASR6	205
4	ASR6	3152
1	ASR9	418
2	ASR9	339
3	ASR9	1921
4	ASR9	1299
1	ASR4	39
2	ASR4	113
3	ASR4	247
4	ASR4	180
1	ASR10	1231
2	ASR10	1869
3	ASR10	1741
4	ASR10	2531
1	ASR8	1232
2	ASR8	961
3	ASR8	386
4	ASR8	2826
1	ASR1	44
2	ASR1	28
3	ASR1	23
4	ASR1	127
1	ASR7	583
2	ASR7	361
3	ASR7	1319
4	ASR7	1622
1	ASR2	71
2	ASR2	90
3	ASR2	58
4	ASR2	118
1	ASR3	36
2	ASR3	121
3	ASR3	153
4	ASR3	574
1	ASR5	433
2	ASR5	143
3	ASR5	846
4	ASR5	1060
1	ASR7	443
2	ASR7	260
3	ASR7	1158
4	ASR7	1212
1	ASR1	15
2	ASR1	77
3	ASR1	29
4	ASR1	71
1	ASR6	157
2	ASR6	263
3	ASR6	212
4	ASR6	1057
1	ASR2	70
2	ASR2	84
3	ASR2	58
4	ASR2	162
1	ASR8	411
2	ASR8	551
3	ASR8	2838
4	ASR8	1129
1	ASR5	125
2	ASR5	186
3	ASR5	361
4	ASR5	435
1	ASR3	112
2	ASR3	159
3	ASR3	229
4	ASR3	240
1	ASR10	832
2	ASR10	1867
3	ASR10	2785
4	ASR10	1089
1	ASR4	167
2	ASR4	106
3	ASR4	265
4	ASR4	79
1	ASR9	377
2	ASR9	266
3	ASR9	382
4	ASR9	276
1	ASR3	184
2	ASR3	17
3	ASR3	114
4	ASR3	186
1	ASR8	942
2	ASR8	77
3	ASR8	705
4	ASR8	541
1	ASR1	61
2	ASR1	13
3	ASR1	42
4	ASR1	41
1	ASR2	76
2	ASR2	18
3	ASR2	43
4	ASR2	204
1	ASR10	761
2	ASR10	463
3	ASR10	2717
4	ASR10	1489
1	ASR4	139
2	ASR4	32
3	ASR4	310
4	ASR4	108
1	ASR7	534
2	ASR7	117
3	ASR7	1107
4	ASR7	1909
1	ASR9	200
2	ASR9	620
3	ASR9	1340
4	ASR9	2251
1	ASR5	186
2	ASR5	38
3	ASR5	484
4	ASR5	304
1	ASR6	64
2	ASR6	44
3	ASR6	205
4	ASR6	606

## Sheet: Sheet1
	Mouse ID	546			Mouse ID	548			Mouse ID	549			Mouse ID	547
	Genotype	KI-sham			Genotype	KI-BZ			Genotype	KI-sham			Genotype	KI-BZ
546				548				549				547
Channel_ID	Trial_ID	mV_Max		Channel_ID	Trial_ID	mV_Max		Channel_ID	Trial_ID	mV_Max		Channel_ID	Trial_ID	mV_Max
1	No stim	15	15	2	No stim	31	31	3	No stim	21	21	4	No stim	140	140
1	ASR1	23		2	ASR1	42		3	ASR1	97		4	ASR1	119
1	ASR1	44		2	ASR1	28		3	ASR1	23		4	ASR1	127
1	ASR1	15		2	ASR1	77		3	ASR1	29		4	ASR1	71
1	ASR1	61	35.75	2	ASR1	13	40	3	ASR1	42	47.75	4	ASR1	41	89.5
1	ASR2	32		2	ASR2	51		3	ASR2	44		4	ASR2	35
1	ASR2	71		2	ASR2	90		3	ASR2	58		4	ASR2	118
1	ASR2	70		2	ASR2	84		3	ASR2	58		4	ASR2	162
1	ASR2	76	62.25	2	ASR2	18	60.75	3	ASR2	43	50.75	4	ASR2	204	129.75
1	ASR3	110		2	ASR3	241		3	ASR3	89		4	ASR3	193
1	ASR3	36		2	ASR3	121		3	ASR3	153		4	ASR3	574
1	ASR3	112		2	ASR3	159		3	ASR3	229		4	ASR3	240
1	ASR3	184	110.5	2	ASR3	17	134.5	3	ASR3	114	146.25	4	ASR3	186	298.25
1	ASR4	95		2	ASR4	102		3	ASR4	98		4	ASR4	253
1	ASR4	39		2	ASR4	113		3	ASR4	247		4	ASR4	180
1	ASR4	167		2	ASR4	106		3	ASR4	265		4	ASR4	79
1	ASR4	139	110	2	ASR4	32	88.25	3	ASR4	310	230	4	ASR4	108	155
1	ASR5	528		2	ASR5	73		3	ASR5	104		4	ASR5	134
1	ASR5	433		2	ASR5	143		3	ASR5	846		4	ASR5	1060
1	ASR5	125		2	ASR5	186		3	ASR5	361		4	ASR5	435
1	ASR5	186	318	2	ASR5	38	110	3	ASR5	484	448.75	4	ASR5	304	483.25
1	ASR6	141		2	ASR6	120		3	ASR6	327		4	ASR6	3049
1	ASR6	182		2	ASR6	206		3	ASR6	205		4	ASR6	3152
1	ASR6	157		2	ASR6	263		3	ASR6	212		4	ASR6	1057
1	ASR6	64	136	2	ASR6	44	158.25	3	ASR6	205	237.25	4	ASR6	606	1966
1	ASR7	204		2	ASR7	107		3	ASR7	825		4	ASR7	1650
1	ASR7	583		2	ASR7	361		3	ASR7	1319		4	ASR7	1622
1	ASR7	443		2	ASR7	260		3	ASR7	1158		4	ASR7	1212
1	ASR7	534	441	2	ASR7	117	211.25	3	ASR7	1107	1102.25	4	ASR7	1909	1598.25
1	ASR8	494		2	ASR8	256		3	ASR8	1701		4	ASR8	2499
1	ASR8	1232		2	ASR8	961		3	ASR8	386		4	ASR8	2826
1	ASR8	411		2	ASR8	551		3	ASR8	2838		4	ASR8	1129
1	ASR8	942	769.75	2	ASR8	77	461.25	3	ASR8	705	1407.5	4	ASR8	541	1748.75
1	ASR9	1066		2	ASR9	1012		3	ASR9	1566		4	ASR9	2404
1	ASR9	418		2	ASR9	339		3	ASR9	1921		4	ASR9	1299
1	ASR9	377		2	ASR9	266		3	ASR9	382		4	ASR9	276
1	ASR9	200	515.25	2	ASR9	620	559.25	3	ASR9	1340	1302.25	4	ASR9	2251	1557.5
1	ASR10	925		2	ASR10	1320		3	ASR10	1629		4	ASR10	3007
1	ASR10	1231		2	ASR10	1869		3	ASR10	1741		4	ASR10	2531
1	ASR10	832		2	ASR10	1867		3	ASR10	2785		4	ASR10	1089
1	ASR10	761	937.25	2	ASR10	463	1379.75	3	ASR10	2717	2218	4	ASR10	1489	2029
