# Supplementary material for: Bazedoxifene reverses sexually dimorphic autistic-like abnormalities in biallelic MDGA1-mutant mice
Source: EMBO Mol Med. 2026 Mar 20;18(4):1358–98. doi: 10.1038/s44321-026-00402-y (PMC13084050; doi:10.1038/s44321-026-00402-y)
Supplement: Supplementary file 20 — Source data Fig. 7 [file 44321_2026_402_MOESM20_ESM.zip › Panel F/Batch1/ASR_Session4.xlsx]

## Sheet: SR_LAB Data
Chamber_ID	Trial_ID	mV_Max
1	No stim	185
2	No stim	12
3	No stim	73
4	No stim	31
1	ASR1	19
2	ASR1	57
3	ASR1	61
4	ASR1	66
1	ASR2	73
2	ASR2	79
3	ASR2	89
4	ASR2	71
1	ASR3	70
2	ASR3	53
3	ASR3	77
4	ASR3	17
1	ASR4	226
2	ASR4	242
3	ASR4	62
4	ASR4	61
1	ASR5	213
2	ASR5	190
3	ASR5	667
4	ASR5	80
1	ASR6	161
2	ASR6	285
3	ASR6	216
4	ASR6	156
1	ASR7	1184
2	ASR7	507
3	ASR7	181
4	ASR7	275
1	ASR8	280
2	ASR8	1506
3	ASR8	573
4	ASR8	159
1	ASR9	1739
2	ASR9	1666
3	ASR9	674
4	ASR9	926
1	ASR10	714
2	ASR10	1695
3	ASR10	327
4	ASR10	4256
1	ASR6	165
2	ASR6	573
3	ASR6	45
4	ASR6	733
1	ASR9	1428
2	ASR9	272
3	ASR9	1136
4	ASR9	1682
1	ASR4	43
2	ASR4	93
3	ASR4	84
4	ASR4	266
1	ASR10	2465
2	ASR10	374
3	ASR10	1757
4	ASR10	2782
1	ASR8	50
2	ASR8	521
3	ASR8	1207
4	ASR8	764
1	ASR1	118
2	ASR1	63
3	ASR1	15
4	ASR1	36
1	ASR7	1034
2	ASR7	66
3	ASR7	1183
4	ASR7	670
1	ASR2	76
2	ASR2	262
3	ASR2	30
4	ASR2	98
1	ASR3	469
2	ASR3	102
3	ASR3	489
4	ASR3	183
1	ASR5	359
2	ASR5	97
3	ASR5	408
4	ASR5	397
1	ASR7	52
2	ASR7	1385
3	ASR7	138
4	ASR7	1231
1	ASR1	45
2	ASR1	19
3	ASR1	128
4	ASR1	47
1	ASR6	809
2	ASR6	1508
3	ASR6	243
4	ASR6	999
1	ASR2	110
2	ASR2	118
3	ASR2	34
4	ASR2	111
1	ASR8	923
2	ASR8	1757
3	ASR8	319
4	ASR8	1317
1	ASR5	123
2	ASR5	188
3	ASR5	82
4	ASR5	501
1	ASR3	103
2	ASR3	26
3	ASR3	58
4	ASR3	170
1	ASR10	1526
2	ASR10	4073
3	ASR10	85
4	ASR10	1071
1	ASR4	75
2	ASR4	843
3	ASR4	50
4	ASR4	85
1	ASR9	1389
2	ASR9	3124
3	ASR9	184
4	ASR9	166
1	ASR3	17
2	ASR3	112
3	ASR3	114
4	ASR3	50
1	ASR8	732
2	ASR8	519
3	ASR8	62
4	ASR8	42
1	ASR1	55
2	ASR1	56
3	ASR1	20
4	ASR1	24
1	ASR2	48
2	ASR2	351
3	ASR2	61
4	ASR2	42
1	ASR10	1408
2	ASR10	1160
3	ASR10	767
4	ASR10	2457
1	ASR4	95
2	ASR4	54
3	ASR4	122
4	ASR4	111
1	ASR7	230
2	ASR7	712
3	ASR7	161
4	ASR7	100
1	ASR9	694
2	ASR9	886
3	ASR9	368
4	ASR9	41
1	ASR5	311
2	ASR5	17
3	ASR5	56
4	ASR5	80
1	ASR6	314
2	ASR6	143
3	ASR6	98
4	ASR6	36

## Sheet: Sheet1
	Mouse ID	531			Mouse ID	388			Mouse ID	529			Mouse ID	530
	Genotype	WT-sham			Genotype	WT-sham			Genotype	WT-BZ			Genotype	WT-BZ
531				388				529				530
Chamber_ID	Trial_ID	mV_Max		Chamber_ID	Trial_ID	mV_Max		Chamber_ID	Trial_ID	mV_Max		Chamber_ID	Trial_ID	mV_Max
1	No stim	185	185	2	No stim	12	12	3	No stim	73	73	4	No stim	31	31
1	ASR1	19		2	ASR1	57		3	ASR1	61		4	ASR1	66
1	ASR1	118		2	ASR1	63		3	ASR1	15		4	ASR1	36
1	ASR1	45		2	ASR1	19		3	ASR1	128		4	ASR1	47
1	ASR1	55	59.25	2	ASR1	56	48.75	3	ASR1	20	56	4	ASR1	24	43.25
1	ASR2	73		2	ASR2	79		3	ASR2	89		4	ASR2	71
1	ASR2	76		2	ASR2	262		3	ASR2	30		4	ASR2	98
1	ASR2	110		2	ASR2	118		3	ASR2	34		4	ASR2	111
1	ASR2	48	76.75	2	ASR2	351	202.5	3	ASR2	61	53.5	4	ASR2	42	80.5
1	ASR3	70		2	ASR3	53		3	ASR3	77		4	ASR3	17
1	ASR3	469		2	ASR3	102		3	ASR3	489		4	ASR3	183
1	ASR3	103		2	ASR3	26		3	ASR3	58		4	ASR3	170
1	ASR3	17	164.75	2	ASR3	112	73.25	3	ASR3	114	184.5	4	ASR3	50	105
1	ASR4	226		2	ASR4	242		3	ASR4	62		4	ASR4	61
1	ASR4	43		2	ASR4	93		3	ASR4	84		4	ASR4	266
1	ASR4	75		2	ASR4	843		3	ASR4	50		4	ASR4	85
1	ASR4	95	109.75	2	ASR4	54	308	3	ASR4	122	79.5	4	ASR4	111	130.75
1	ASR5	213		2	ASR5	190		3	ASR5	667		4	ASR5	80
1	ASR5	359		2	ASR5	97		3	ASR5	408		4	ASR5	397
1	ASR5	123		2	ASR5	188		3	ASR5	82		4	ASR5	501
1	ASR5	311	251.5	2	ASR5	17	123	3	ASR5	56	303.25	4	ASR5	80	264.5
1	ASR6	161		2	ASR6	285		3	ASR6	216		4	ASR6	156
1	ASR6	165		2	ASR6	573		3	ASR6	45		4	ASR6	733
1	ASR6	809		2	ASR6	1508		3	ASR6	243		4	ASR6	999
1	ASR6	314	362.25	2	ASR6	143	627.25	3	ASR6	98	150.5	4	ASR6	36	481
1	ASR7	1184		2	ASR7	507		3	ASR7	181		4	ASR7	275
1	ASR7	1034		2	ASR7	66		3	ASR7	1183		4	ASR7	670
1	ASR7	52		2	ASR7	1385		3	ASR7	138		4	ASR7	1231
1	ASR7	230	625	2	ASR7	712	667.5	3	ASR7	161	415.75	4	ASR7	100	569
1	ASR8	280		2	ASR8	1506		3	ASR8	573		4	ASR8	159
1	ASR8	50		2	ASR8	521		3	ASR8	1207		4	ASR8	764
1	ASR8	923		2	ASR8	1757		3	ASR8	319		4	ASR8	1317
1	ASR8	732	496.25	2	ASR8	519	1075.75	3	ASR8	62	540.25	4	ASR8	42	570.5
1	ASR9	1739		2	ASR9	1666		3	ASR9	674		4	ASR9	926
1	ASR9	1428		2	ASR9	272		3	ASR9	1136		4	ASR9	1682
1	ASR9	1389		2	ASR9	3124		3	ASR9	184		4	ASR9	166
1	ASR9	694	1312.5	2	ASR9	886	1487	3	ASR9	368	590.5	4	ASR9	41	703.75
1	ASR10	714		2	ASR10	1695		3	ASR10	327		4	ASR10	4256
1	ASR10	2465		2	ASR10	374		3	ASR10	1757		4	ASR10	2782
1	ASR10	1526		2	ASR10	4073		3	ASR10	85		4	ASR10	1071
1	ASR10	1408	1528.25	2	ASR10	1160	1825.5	3	ASR10	767	734	4	ASR10	2457	2641.5
