# Supplementary material for: Bazedoxifene reverses sexually dimorphic autistic-like abnormalities in biallelic MDGA1-mutant mice
Source: EMBO Mol Med. 2026 Mar 20;18(4):1358–98. doi: 10.1038/s44321-026-00402-y (PMC13084050; doi:10.1038/s44321-026-00402-y)
Supplement: Supplementary file 20 — Source data Fig. 7 [file 44321_2026_402_MOESM20_ESM.zip › Panel F/Batch2/ASR_Session1.xlsx]

## Sheet: SR_LAB Data
Chamber_ID	Session_ID	Trial_ID	mV_Max
1	ASR1	No stim	35
2	ASR1	No stim	15
3	ASR1	No stim	34
4	ASR1	No stim	18
1	ASR1	ASR1	16
2	ASR1	ASR1	29
3	ASR1	ASR1	27
4	ASR1	ASR1	62
1	ASR1	ASR2	16
2	ASR1	ASR2	62
3	ASR1	ASR2	253
4	ASR1	ASR2	35
1	ASR1	ASR3	80
2	ASR1	ASR3	69
3	ASR1	ASR3	885
4	ASR1	ASR3	45
1	ASR1	ASR4	78
2	ASR1	ASR4	80
3	ASR1	ASR4	1123
4	ASR1	ASR4	78
1	ASR1	ASR5	55
2	ASR1	ASR5	118
3	ASR1	ASR5	602
4	ASR1	ASR5	21
1	ASR1	ASR6	30
2	ASR1	ASR6	109
3	ASR1	ASR6	1998
4	ASR1	ASR6	45
1	ASR1	ASR7	31
2	ASR1	ASR7	259
3	ASR1	ASR7	532
4	ASR1	ASR7	1120
1	ASR1	ASR8	228
2	ASR1	ASR8	184
3	ASR1	ASR8	1447
4	ASR1	ASR8	1449
1	ASR1	ASR9	1263
2	ASR1	ASR9	370
3	ASR1	ASR9	1682
4	ASR1	ASR9	3270
1	ASR1	ASR10	1917
2	ASR1	ASR10	976
3	ASR1	ASR10	959
4	ASR1	ASR10	3118
1	ASR1	ASR6	90
2	ASR1	ASR6	138
3	ASR1	ASR6	981
4	ASR1	ASR6	42
1	ASR1	ASR9	781
2	ASR1	ASR9	325
3	ASR1	ASR9	1830
4	ASR1	ASR9	2054
1	ASR1	ASR4	86
2	ASR1	ASR4	273
3	ASR1	ASR4	830
4	ASR1	ASR4	33
1	ASR1	ASR10	1404
2	ASR1	ASR10	591
3	ASR1	ASR10	1238
4	ASR1	ASR10	2922
1	ASR1	ASR8	310
2	ASR1	ASR8	640
3	ASR1	ASR8	1529
4	ASR1	ASR8	2345
1	ASR1	ASR1	31
2	ASR1	ASR1	91
3	ASR1	ASR1	188
4	ASR1	ASR1	29
1	ASR1	ASR7	547
2	ASR1	ASR7	133
3	ASR1	ASR7	1665
4	ASR1	ASR7	150
1	ASR1	ASR2	17
2	ASR1	ASR2	85
3	ASR1	ASR2	148
4	ASR1	ASR2	66
1	ASR1	ASR3	87
2	ASR1	ASR3	62
3	ASR1	ASR3	325
4	ASR1	ASR3	76
1	ASR1	ASR5	49
2	ASR1	ASR5	75
3	ASR1	ASR5	930
4	ASR1	ASR5	61
1	ASR1	ASR7	97
2	ASR1	ASR7	254
3	ASR1	ASR7	905
4	ASR1	ASR7	1426
1	ASR1	ASR1	11
2	ASR1	ASR1	60
3	ASR1	ASR1	49
4	ASR1	ASR1	40
1	ASR1	ASR6	25
2	ASR1	ASR6	214
3	ASR1	ASR6	222
4	ASR1	ASR6	180
1	ASR1	ASR2	27
2	ASR1	ASR2	61
3	ASR1	ASR2	44
4	ASR1	ASR2	186
1	ASR1	ASR8	212
2	ASR1	ASR8	283
3	ASR1	ASR8	1427
4	ASR1	ASR8	1920
1	ASR1	ASR5	75
2	ASR1	ASR5	100
3	ASR1	ASR5	543
4	ASR1	ASR5	72
1	ASR1	ASR3	99
2	ASR1	ASR3	98
3	ASR1	ASR3	162
4	ASR1	ASR3	152
1	ASR1	ASR10	681
2	ASR1	ASR10	78
3	ASR1	ASR10	1473
4	ASR1	ASR10	3045
1	ASR1	ASR4	66
2	ASR1	ASR4	121
3	ASR1	ASR4	388
4	ASR1	ASR4	104
1	ASR1	ASR9	363
2	ASR1	ASR9	327
3	ASR1	ASR9	2412
4	ASR1	ASR9	2870
1	ASR1	ASR3	9
2	ASR1	ASR3	71
3	ASR1	ASR3	285
4	ASR1	ASR3	76
1	ASR1	ASR8	502
2	ASR1	ASR8	807
3	ASR1	ASR8	2381
4	ASR1	ASR8	1112
1	ASR1	ASR1	17
2	ASR1	ASR1	31
3	ASR1	ASR1	35
4	ASR1	ASR1	98
1	ASR1	ASR2	22
2	ASR1	ASR2	69
3	ASR1	ASR2	80
4	ASR1	ASR2	56
1	ASR1	ASR10	2242
2	ASR1	ASR10	876
3	ASR1	ASR10	1070
4	ASR1	ASR10	2508
1	ASR1	ASR4	20
2	ASR1	ASR4	114
3	ASR1	ASR4	132
4	ASR1	ASR4	41
1	ASR1	ASR7	364
2	ASR1	ASR7	652
3	ASR1	ASR7	207
4	ASR1	ASR7	671
1	ASR1	ASR9	2752
2	ASR1	ASR9	988
3	ASR1	ASR9	1544
4	ASR1	ASR9	1881
1	ASR1	ASR5	29
2	ASR1	ASR5	15
3	ASR1	ASR5	1389
4	ASR1	ASR5	33
1	ASR1	ASR6	79
2	ASR1	ASR6	179
3	ASR1	ASR6	1429
4	ASR1	ASR6	967

## Sheet: Sheet1
		Mouse ID	544			Mouse ID	376			Mouse ID	394			Mouse ID	379
		Genotype	KI-sham			Genotype	KI-BZ			Genotype	KI-sham			Genotype	KI-BZ
			544				376				394				379
Chamber_ID	Trial_ID	mV_Max		Chamber_ID	Trial_ID	mV_Max		Chamber_ID	Trial_ID	mV_Max		Chamber_ID	Trial_ID	mV_Max
1	No stim	35	35	2	No stim	15	15	3	No stim	34	34	4	No stim	18	18
1	ASR1	16		2	ASR1	29		3	ASR1	27		4	ASR1	62
1	ASR1	31		2	ASR1	91		3	ASR1	188		4	ASR1	29
1	ASR1	11		2	ASR1	60		3	ASR1	49		4	ASR1	40
1	ASR1	17	18.75	2	ASR1	31	52.75	3	ASR1	35	74.75	4	ASR1	98	57.25
1	ASR2	16		2	ASR2	62		3	ASR2	253		4	ASR2	35
1	ASR2	17		2	ASR2	85		3	ASR2	148		4	ASR2	66
1	ASR2	27		2	ASR2	61		3	ASR2	44		4	ASR2	186
1	ASR2	22	20.5	2	ASR2	69	69.25	3	ASR2	80	131.25	4	ASR2	56	85.75
1	ASR3	80		2	ASR3	69		3	ASR3	885		4	ASR3	45
1	ASR3	87		2	ASR3	62		3	ASR3	325		4	ASR3	76
1	ASR3	99		2	ASR3	98		3	ASR3	162		4	ASR3	152
1	ASR3	9	68.75	2	ASR3	71	75	3	ASR3	285	414.25	4	ASR3	76	87.25
1	ASR4	78		2	ASR4	80		3	ASR4	1123		4	ASR4	78
1	ASR4	86		2	ASR4	273		3	ASR4	830		4	ASR4	33
1	ASR4	66		2	ASR4	121		3	ASR4	388		4	ASR4	104
1	ASR4	20	62.5	2	ASR4	114	147	3	ASR4	132	618.25	4	ASR4	41	64
1	ASR5	55		2	ASR5	118		3	ASR5	602		4	ASR5	21
1	ASR5	49		2	ASR5	75		3	ASR5	930		4	ASR5	61
1	ASR5	75		2	ASR5	100		3	ASR5	543		4	ASR5	72
1	ASR5	29	52	2	ASR5	15	77	3	ASR5	1389	866	4	ASR5	33	46.75
1	ASR6	30		2	ASR6	109		3	ASR6	1998		4	ASR6	45
1	ASR6	90		2	ASR6	138		3	ASR6	981		4	ASR6	42
1	ASR6	25		2	ASR6	214		3	ASR6	222		4	ASR6	180
1	ASR6	79	56	2	ASR6	179	160	3	ASR6	1429	1157.5	4	ASR6	967	308.5
1	ASR7	31		2	ASR7	259		3	ASR7	532		4	ASR7	1120
1	ASR7	547		2	ASR7	133		3	ASR7	1665		4	ASR7	150
1	ASR7	97		2	ASR7	254		3	ASR7	905		4	ASR7	1426
1	ASR7	364	259.75	2	ASR7	652	324.5	3	ASR7	207	827.25	4	ASR7	671	841.75
1	ASR8	228		2	ASR8	184		3	ASR8	1447		4	ASR8	1449
1	ASR8	310		2	ASR8	640		3	ASR8	1529		4	ASR8	2345
1	ASR8	212		2	ASR8	283		3	ASR8	1427		4	ASR8	1920
1	ASR8	502	313	2	ASR8	807	478.5	3	ASR8	2381	1696	4	ASR8	1112	1706.5
1	ASR9	1263		2	ASR9	370		3	ASR9	1682		4	ASR9	3270
1	ASR9	781		2	ASR9	325		3	ASR9	1830		4	ASR9	2054
1	ASR9	363		2	ASR9	327		3	ASR9	2412		4	ASR9	2870
1	ASR9	2752	1289.75	2	ASR9	988	502.5	3	ASR9	1544	1867	4	ASR9	1881	2518.75
1	ASR10	1917		2	ASR10	976		3	ASR10	959		4	ASR10	3118
1	ASR10	1404		2	ASR10	591		3	ASR10	1238		4	ASR10	2922
1	ASR10	681		2	ASR10	78		3	ASR10	1473		4	ASR10	3045
1	ASR10	2242	1561	2	ASR10	876	630.25	3	ASR10	1070	1185	4	ASR10	2508	2898.25
