# Supplementary material for: Bazedoxifene reverses sexually dimorphic autistic-like abnormalities in biallelic MDGA1-mutant mice
Source: EMBO Mol Med. 2026 Mar 20;18(4):1358–98. doi: 10.1038/s44321-026-00402-y (PMC13084050; doi:10.1038/s44321-026-00402-y)
Supplement: Supplementary file 20 — Source data Fig. 7 [file 44321_2026_402_MOESM20_ESM.zip › Panel F/Batch2/ASR_Session2.xlsx]

## Sheet: SR_LAB Data
Chamber_ID	Trial_ID	mV_Max	열1
1	No stim	11
2	No stim	55
3	ASR1	30
1	ASR1	34
2	ASR1	36
3	ASR1	55
1	ASR2	30
2	ASR2	34
3	ASR1	71
1	ASR3	38
2	ASR3	48
3	ASR1	15
1	ASR4	43
2	ASR4	153
3	ASR10	1834
1	ASR5	28
2	ASR5	69
3	ASR10	2572
1	ASR6	49
2	ASR6	179
3	ASR10	2043
1	ASR7	994
2	ASR7	223
3	ASR10	2761
1	ASR8	709
2	ASR8	576
3	ASR2	21
1	ASR9	1100
2	ASR9	1142
3	ASR2	55
1	ASR10	2245
2	ASR10	1155
3	ASR2	132
1	ASR6	119
2	ASR6	271
3	ASR2	49
1	ASR9	1860
2	ASR9	696
3	ASR3	52
1	ASR4	48
2	ASR4	40
3	ASR3	76
1	ASR10	1950
2	ASR10	853
3	ASR3	85
1	ASR8	956
2	ASR8	322
3	ASR3	50
1	ASR1	31
2	ASR1	53
3	ASR4	84
1	ASR7	208
2	ASR7	418
3	ASR4	99
1	ASR2	22
2	ASR2	51
3	ASR4	134
1	ASR3	124
2	ASR3	130
3	ASR4	114
1	ASR5	46
2	ASR5	49
3	ASR5	132
1	ASR7	114
2	ASR7	803
3	ASR5	96
1	ASR1	34
2	ASR1	25
3	ASR5	62
1	ASR6	86
2	ASR6	236
3	ASR5	124
1	ASR2	40
2	ASR2	44
3	ASR6	134
1	ASR8	59
2	ASR8	551
3	ASR6	175
1	ASR5	69
2	ASR5	50
3	ASR6	153
1	ASR3	30
2	ASR3	145
3	ASR6	194
1	ASR10	218
2	ASR10	1532
3	ASR7	103
1	ASR4	63
2	ASR4	64
3	ASR7	422
1	ASR9	880
2	ASR9	170
3	ASR7	320
1	ASR3	76
2	ASR3	162
3	ASR7	468
1	ASR8	390
2	ASR8	457
3	ASR8	1037
1	ASR1	30
2	ASR1	28
3	ASR8	1385
1	ASR2	27
2	ASR2	107
3	ASR8	1256
1	ASR10	683
2	ASR10	1057
3	ASR8	1436
1	ASR4	75
2	ASR4	96
3	ASR9	1670
1	ASR7	53
2	ASR7	284
3	ASR9	2119
1	ASR9	499
2	ASR9	1090
3	ASR9	1819
1	ASR5	29
2	ASR5	75
3	ASR9	1566
1	ASR6	114
2	ASR6	76
3	No stim	14

## Sheet: Sheet1
			542				545				543
			KI-sham				KI-sham				KI-BZ
			542				545				543
Chamber_ID	Trial_ID	mV_Max		Chamber_ID	Trial_ID	mV_Max		Chamber_ID	Trial_ID	mV_Max
1	No stim	11	11	2	No stim	55	55	3	No stim	14	14
1	ASR1	34		2	ASR1	36		3	ASR1	30
1	ASR1	31		2	ASR1	53		3	ASR1	55
1	ASR1	34		2	ASR1	25		3	ASR1	71
1	ASR1	30	32.25	2	ASR1	28	35.5	3	ASR1	15	42.75
1	ASR2	30		2	ASR2	34		3	ASR2	21
1	ASR2	22		2	ASR2	51		3	ASR2	55
1	ASR2	40		2	ASR2	44		3	ASR2	132
1	ASR2	27	29.75	2	ASR2	107	59	3	ASR2	49	64.25
1	ASR3	38		2	ASR3	48		3	ASR3	52
1	ASR3	124		2	ASR3	130		3	ASR3	76
1	ASR3	30		2	ASR3	145		3	ASR3	85
1	ASR3	76	67	2	ASR3	162	121.25	3	ASR3	50	65.75
1	ASR4	43		2	ASR4	153		3	ASR4	84
1	ASR4	48		2	ASR4	40		3	ASR4	99
1	ASR4	63		2	ASR4	64		3	ASR4	134
1	ASR4	75	57.25	2	ASR4	96	88.25	3	ASR4	114	107.75
1	ASR5	28		2	ASR5	69		3	ASR5	132
1	ASR5	46		2	ASR5	49		3	ASR5	96
1	ASR5	69		2	ASR5	50		3	ASR5	62
1	ASR5	29	43	2	ASR5	75	60.75	3	ASR5	124	103.5
1	ASR6	49		2	ASR6	179		3	ASR6	134
1	ASR6	119		2	ASR6	271		3	ASR6	175
1	ASR6	86		2	ASR6	236		3	ASR6	153
1	ASR6	114	92	2	ASR6	76	190.5	3	ASR6	194	164
1	ASR7	994		2	ASR7	223		3	ASR7	103
1	ASR7	208		2	ASR7	418		3	ASR7	422
1	ASR7	114		2	ASR7	803		3	ASR7	320
1	ASR7	53	342.25	2	ASR7	284	432	3	ASR7	468	328.25
1	ASR8	709		2	ASR8	576		3	ASR8	1037
1	ASR8	956		2	ASR8	322		3	ASR8	1385
1	ASR8	59		2	ASR8	551		3	ASR8	1256
1	ASR8	390	528.5	2	ASR8	457	476.5	3	ASR8	1436	1278.5
1	ASR9	1100		2	ASR9	1142		3	ASR9	1670
1	ASR9	1860		2	ASR9	696		3	ASR9	2119
1	ASR9	880		2	ASR9	170		3	ASR9	1819
1	ASR9	499	1084.75	2	ASR9	1090	774.5	3	ASR9	1566	1793.5
1	ASR10	2245		2	ASR10	1155		3	ASR10	1834
1	ASR10	1950		2	ASR10	853		3	ASR10	2572
1	ASR10	218		2	ASR10	1532		3	ASR10	2043
1	ASR10	683	1274	2	ASR10	1057	1149.25	3	ASR10	2761	2302.5
