# Supplementary material for: Bazedoxifene reverses sexually dimorphic autistic-like abnormalities in biallelic MDGA1-mutant mice
Source: EMBO Mol Med. 2026 Mar 20;18(4):1358–98. doi: 10.1038/s44321-026-00402-y (PMC13084050; doi:10.1038/s44321-026-00402-y)
Supplement: Supplementary file 20 — Source data Fig. 7 [file 44321_2026_402_MOESM20_ESM.zip › Panel F/Batch2/ASR_Session3.xlsx]

## Sheet: SR_LAB Data
Chamber_ID	Trial_ID	mV_Max
1	No stim	20
2	No stim	279
3	No stim	110
4	No stim	16
1	ASR1	56
2	ASR1	139
3	ASR1	70
4	ASR1	25
1	ASR2	28
2	ASR2	46
3	ASR2	137
4	ASR2	19
1	ASR3	172
2	ASR3	129
3	ASR3	188
4	ASR3	92
1	ASR4	577
2	ASR4	1507
3	ASR4	1154
4	ASR4	84
1	ASR5	1788
2	ASR5	2126
3	ASR5	390
4	ASR5	530
1	ASR6	1452
2	ASR6	1943
3	ASR6	1029
4	ASR6	1003
1	ASR7	2654
2	ASR7	2386
3	ASR7	1333
4	ASR7	1613
1	ASR8	2659
2	ASR8	2726
3	ASR8	1358
4	ASR8	678
1	ASR9	2323
2	ASR9	2773
3	ASR9	1960
4	ASR9	1413
1	ASR10	2980
2	ASR10	2243
3	ASR10	2589
4	ASR10	1620
1	ASR6	1317
2	ASR6	2598
3	ASR6	795
4	ASR6	1050
1	ASR9	2192
2	ASR9	3141
3	ASR9	2264
4	ASR9	1674
1	ASR4	140
2	ASR4	851
3	ASR4	294
4	ASR4	165
1	ASR10	2768
2	ASR10	2835
3	ASR10	2455
4	ASR10	660
1	ASR8	1276
2	ASR8	1861
3	ASR8	1175
4	ASR8	1051
1	ASR1	17
2	ASR1	81
3	ASR1	34
4	ASR1	382
1	ASR7	1954
2	ASR7	2444
3	ASR7	1130
4	ASR7	834
1	ASR2	42
2	ASR2	38
3	ASR2	66
4	ASR2	32
1	ASR3	46
2	ASR3	653
3	ASR3	453
4	ASR3	107
1	ASR5	1048
2	ASR5	797
3	ASR5	311
4	ASR5	135
1	ASR7	561
2	ASR7	798
3	ASR7	1116
4	ASR7	84
1	ASR1	36
2	ASR1	34
3	ASR1	40
4	ASR1	38
1	ASR6	756
2	ASR6	1662
3	ASR6	412
4	ASR6	121
1	ASR2	22
2	ASR2	49
3	ASR2	63
4	ASR2	76
1	ASR8	2247
2	ASR8	1248
3	ASR8	856
4	ASR8	2423
1	ASR5	667
2	ASR5	614
3	ASR5	162
4	ASR5	20
1	ASR3	59
2	ASR3	43
3	ASR3	80
4	ASR3	80
1	ASR10	2617
2	ASR10	3528
3	ASR10	2125
4	ASR10	1030
1	ASR4	192
2	ASR4	976
3	ASR4	387
4	ASR4	746
1	ASR9	2716
2	ASR9	2858
3	ASR9	1260
4	ASR9	2404
1	ASR3	96
2	ASR3	393
3	ASR3	132
4	ASR3	55
1	ASR8	2429
2	ASR8	2973
3	ASR8	202
4	ASR8	1784
1	ASR1	20
2	ASR1	53
3	ASR1	43
4	ASR1	39
1	ASR2	22
2	ASR2	175
3	ASR2	90
4	ASR2	110
1	ASR10	1559
2	ASR10	5861
3	ASR10	1856
4	ASR10	1376
1	ASR4	344
2	ASR4	432
3	ASR4	25
4	ASR4	56
1	ASR7	1074
2	ASR7	1615
3	ASR7	763
4	ASR7	294
1	ASR9	1908
2	ASR9	2204
3	ASR9	1728
4	ASR9	1654
1	ASR5	348
2	ASR5	97
3	ASR5	109
4	ASR5	69
1	ASR6	502
2	ASR6	517
3	ASR6	102
4	ASR6	191

## Sheet: Sheet1
		Mouse ID	NT			Mouse ID	335			Mouse ID	398			Mouse ID	336
		Genotype	WT-sham			Genotype	WT-BZ			Genotype	WT-sham			Genotype	WT-BZ
			NT				335				398				336
Chamber_ID	Trial_ID	mV_Max		Chamber_ID	Trial_ID	mV_Max		Chamber_ID	Trial_ID	mV_Max		Chamber_ID	Trial_ID	mV_Max
1	No stim	20	20	2	No stim	279	279	3	No stim	110	110	4	No stim	16	16
1	ASR1	56		2	ASR1	139		3	ASR1	70		4	ASR1	25
1	ASR1	17		2	ASR1	81		3	ASR1	34		4	ASR1	382
1	ASR1	36		2	ASR1	34		3	ASR1	40		4	ASR1	38
1	ASR1	20	32.25	2	ASR1	53	76.75	3	ASR1	43	46.75	4	ASR1	39	121
1	ASR2	28		2	ASR2	46		3	ASR2	137		4	ASR2	19
1	ASR2	42		2	ASR2	38		3	ASR2	66		4	ASR2	32
1	ASR2	22		2	ASR2	49		3	ASR2	63		4	ASR2	76
1	ASR2	22	28.5	2	ASR2	175	77	3	ASR2	90	89	4	ASR2	110	59.25
1	ASR3	172		2	ASR3	129		3	ASR3	188		4	ASR3	92
1	ASR3	46		2	ASR3	653		3	ASR3	453		4	ASR3	107
1	ASR3	59		2	ASR3	43		3	ASR3	80		4	ASR3	80
1	ASR3	96	93.25	2	ASR3	393	304.5	3	ASR3	132	213.25	4	ASR3	55	83.5
1	ASR4	577		2	ASR4	1507		3	ASR4	1154		4	ASR4	84
1	ASR4	140		2	ASR4	851		3	ASR4	294		4	ASR4	165
1	ASR4	192		2	ASR4	976		3	ASR4	387		4	ASR4	746
1	ASR4	344	313.25	2	ASR4	432	941.5	3	ASR4	25	465	4	ASR4	56	262.75
1	ASR5	1788		2	ASR5	2126		3	ASR5	390		4	ASR5	530
1	ASR5	1048		2	ASR5	797		3	ASR5	311		4	ASR5	135
1	ASR5	667		2	ASR5	614		3	ASR5	162		4	ASR5	20
1	ASR5	348	962.75	2	ASR5	97	908.5	3	ASR5	109	243	4	ASR5	69	188.5
1	ASR6	1452		2	ASR6	1943		3	ASR6	1029		4	ASR6	1003
1	ASR6	1317		2	ASR6	2598		3	ASR6	795		4	ASR6	1050
1	ASR6	756		2	ASR6	1662		3	ASR6	412		4	ASR6	121
1	ASR6	502	1006.75	2	ASR6	517	1680	3	ASR6	102	584.5	4	ASR6	191	591.25
1	ASR7	2654		2	ASR7	2386		3	ASR7	1333		4	ASR7	1613
1	ASR7	1954		2	ASR7	2444		3	ASR7	1130		4	ASR7	834
1	ASR7	561		2	ASR7	798		3	ASR7	1116		4	ASR7	84
1	ASR7	1074	1560.75	2	ASR7	1615	1810.75	3	ASR7	763	1085.5	4	ASR7	294	706.25
1	ASR8	2659		2	ASR8	2726		3	ASR8	1358		4	ASR8	678
1	ASR8	1276		2	ASR8	1861		3	ASR8	1175		4	ASR8	1051
1	ASR8	2247		2	ASR8	1248		3	ASR8	856		4	ASR8	2423
1	ASR8	2429	2152.75	2	ASR8	2973	2202	3	ASR8	202	897.75	4	ASR8	1784	1484
1	ASR9	2323		2	ASR9	2773		3	ASR9	1960		4	ASR9	1413
1	ASR9	2192		2	ASR9	3141		3	ASR9	2264		4	ASR9	1674
1	ASR9	2716		2	ASR9	2858		3	ASR9	1260		4	ASR9	2404
1	ASR9	1908	2284.75	2	ASR9	2204	2744	3	ASR9	1728	1803	4	ASR9	1654	1786.25
1	ASR10	2980		2	ASR10	2243		3	ASR10	2589		4	ASR10	1620
1	ASR10	2768		2	ASR10	2835		3	ASR10	2455		4	ASR10	660
1	ASR10	2617		2	ASR10	3528		3	ASR10	2125		4	ASR10	1030
1	ASR10	1559	2481	2	ASR10	2861	2866.75	3	ASR10	1856	2256.25	4	ASR10	1376	1171.5
