# Supplementary material for: Bazedoxifene reverses sexually dimorphic autistic-like abnormalities in biallelic MDGA1-mutant mice
Source: EMBO Mol Med. 2026 Mar 20;18(4):1358–98. doi: 10.1038/s44321-026-00402-y (PMC13084050; doi:10.1038/s44321-026-00402-y)
Supplement: Supplementary file 20 — Source data Fig. 7 [file 44321_2026_402_MOESM20_ESM.zip › Panel F/Batch2/ASR_Session4.xlsx]

## Sheet: SR_LAB Data
Chamber_ID	Trial_ID	mV_Max
1	No stim	47
2	No stim	18
3	No stim	29
4	No stim	63
1	ASR1	26
2	ASR1	43
3	ASR1	13
4	ASR1	64
1	ASR2	36
2	ASR2	59
3	ASR2	93
4	ASR2	211
1	ASR3	29
2	ASR3	59
3	ASR3	567
4	ASR3	94
1	ASR4	16
2	ASR4	85
3	ASR4	146
4	ASR4	80
1	ASR5	17
2	ASR5	63
3	ASR5	281
4	ASR5	1258
1	ASR6	108
2	ASR6	179
3	ASR6	540
4	ASR6	110
1	ASR7	821
2	ASR7	205
3	ASR7	710
4	ASR7	116
1	ASR8	834
2	ASR8	94
3	ASR8	1029
4	ASR8	141
1	ASR9	839
2	ASR9	40
3	ASR9	2249
4	ASR9	647
1	ASR10	1966
2	ASR10	157
3	ASR10	2884
4	ASR10	2543
1	ASR6	776
2	ASR6	40
3	ASR6	1542
4	ASR6	872
1	ASR9	1483
2	ASR9	476
3	ASR9	269
4	ASR9	426
1	ASR4	71
2	ASR4	32
3	ASR4	60
4	ASR4	346
1	ASR10	945
2	ASR10	1535
3	ASR10	1284
4	ASR10	1495
1	ASR8	1133
2	ASR8	1001
3	ASR8	292
4	ASR8	1131
1	ASR1	42
2	ASR1	33
3	ASR1	613
4	ASR1	61
1	ASR7	275
2	ASR7	306
3	ASR7	2402
4	ASR7	1395
1	ASR2	72
2	ASR2	24
3	ASR2	236
4	ASR2	194
1	ASR3	128
2	ASR3	277
3	ASR3	813
4	ASR3	34
1	ASR5	157
2	ASR5	130
3	ASR5	1019
4	ASR5	588
1	ASR7	285
2	ASR7	669
3	ASR7	661
4	ASR7	1131
1	ASR1	35
2	ASR1	67
3	ASR1	61
4	ASR1	360
1	ASR6	111
2	ASR6	236
3	ASR6	1010
4	ASR6	142
1	ASR2	81
2	ASR2	27
3	ASR2	295
4	ASR2	121
1	ASR8	843
2	ASR8	1059
3	ASR8	501
4	ASR8	1239
1	ASR5	182
2	ASR5	328
3	ASR5	249
4	ASR5	144
1	ASR3	212
2	ASR3	55
3	ASR3	79
4	ASR3	375
1	ASR10	523
2	ASR10	2048
3	ASR10	1371
4	ASR10	2288
1	ASR4	422
2	ASR4	114
3	ASR4	107
4	ASR4	289
1	ASR9	671
2	ASR9	849
3	ASR9	1499
4	ASR9	1481
1	ASR3	158
2	ASR3	36
3	ASR3	457
4	ASR3	563
1	ASR8	1303
2	ASR8	1455
3	ASR8	1464
4	ASR8	2113
1	ASR1	259
2	ASR1	45
3	ASR1	101
4	ASR1	128
1	ASR2	114
2	ASR2	86
3	ASR2	254
4	ASR2	366
1	ASR10	1334
2	ASR10	1112
3	ASR10	177
4	ASR10	2334
1	ASR4	127
2	ASR4	194
3	ASR4	62
4	ASR4	198
1	ASR7	134
2	ASR7	152
3	ASR7	463
4	ASR7	885
1	ASR9	1063
2	ASR9	467
3	ASR9	87
4	ASR9	3061
1	ASR5	166
2	ASR5	155
3	ASR5	16
4	ASR5	17
1	ASR6	227
2	ASR6	173
3	ASR6	213
4	ASR6	50

## Sheet: Sheet1
		Mouse ID	520			Mouse ID	341			Mouse ID	344			Mouse ID	346
		Genotype	WT-sham			Genotype	WT-BZ			Genotype	WT-sham			Genotype	WT-BZ
			520				341				344				346
Chamber_ID	Trial_ID	mV_Max		Chamber_ID	Trial_ID	mV_Max		Chamber_ID	Trial_ID	mV_Max		Chamber_ID	Trial_ID	mV_Max
1	No stim	47	47	2	No stim	18	18	3	No stim	29	29	4	No stim	63	63
1	ASR1	26		2	ASR1	43		3	ASR1	13		4	ASR1	64
1	ASR1	42		2	ASR1	33		3	ASR1	613		4	ASR1	61
1	ASR1	35		2	ASR1	67		3	ASR1	61		4	ASR1	360
1	ASR1	259	90.5	2	ASR1	45	47	3	ASR1	101	197	4	ASR1	128	153.25
1	ASR2	36		2	ASR2	59		3	ASR2	93		4	ASR2	211
1	ASR2	72		2	ASR2	24		3	ASR2	236		4	ASR2	194
1	ASR2	81		2	ASR2	27		3	ASR2	295		4	ASR2	121
1	ASR2	114	75.75	2	ASR2	86	49	3	ASR2	254	219.5	4	ASR2	366	223
1	ASR3	29		2	ASR3	59		3	ASR3	567		4	ASR3	94
1	ASR3	128		2	ASR3	277		3	ASR3	813		4	ASR3	34
1	ASR3	212		2	ASR3	55		3	ASR3	79		4	ASR3	375
1	ASR3	158	131.75	2	ASR3	36	106.75	3	ASR3	457	479	4	ASR3	563	266.5
1	ASR4	16		2	ASR4	85		3	ASR4	146		4	ASR4	80
1	ASR4	71		2	ASR4	32		3	ASR4	60		4	ASR4	346
1	ASR4	422		2	ASR4	114		3	ASR4	107		4	ASR4	289
1	ASR4	127	159	2	ASR4	194	106.25	3	ASR4	62	93.75	4	ASR4	198	228.25
1	ASR5	17		2	ASR5	63		3	ASR5	281		4	ASR5	1258
1	ASR5	157		2	ASR5	130		3	ASR5	1019		4	ASR5	588
1	ASR5	182		2	ASR5	328		3	ASR5	249		4	ASR5	144
1	ASR5	166	130.5	2	ASR5	155	169	3	ASR5	16	391.25	4	ASR5	17	501.75
1	ASR6	108		2	ASR6	179		3	ASR6	540		4	ASR6	110
1	ASR6	776		2	ASR6	40		3	ASR6	1542		4	ASR6	872
1	ASR6	111		2	ASR6	236		3	ASR6	1010		4	ASR6	142
1	ASR6	227	305.5	2	ASR6	173	157	3	ASR6	213	826.25	4	ASR6	50	293.5
1	ASR7	821		2	ASR7	205		3	ASR7	710		4	ASR7	116
1	ASR7	275		2	ASR7	306		3	ASR7	2402		4	ASR7	1395
1	ASR7	285		2	ASR7	669		3	ASR7	661		4	ASR7	1131
1	ASR7	134	378.75	2	ASR7	152	333	3	ASR7	463	1059	4	ASR7	885	881.75
1	ASR8	834		2	ASR8	94		3	ASR8	1029		4	ASR8	141
1	ASR8	1133		2	ASR8	1001		3	ASR8	292		4	ASR8	1131
1	ASR8	843		2	ASR8	1059		3	ASR8	501		4	ASR8	1239
1	ASR8	1303	1028.25	2	ASR8	1455	902.25	3	ASR8	1464	821.5	4	ASR8	2113	1156
1	ASR9	839		2	ASR9	40		3	ASR9	2249		4	ASR9	647
1	ASR9	1483		2	ASR9	476		3	ASR9	269		4	ASR9	426
1	ASR9	671		2	ASR9	849		3	ASR9	1499		4	ASR9	1481
1	ASR9	1063	1014	2	ASR9	467	458	3	ASR9	87	1026	4	ASR9	3061	1403.75
1	ASR10	1966		2	ASR10	157		3	ASR10	2884		4	ASR10	2543
1	ASR10	945		2	ASR10	1535		3	ASR10	1284		4	ASR10	1495
1	ASR10	523		2	ASR10	2048		3	ASR10	1371		4	ASR10	2288
1	ASR10	1334	1192	2	ASR10	1112	1213	3	ASR10	177	1429	4	ASR10	2334	2165
