# Supplementary material for: Bazedoxifene reverses sexually dimorphic autistic-like abnormalities in biallelic MDGA1-mutant mice
Source: EMBO Mol Med. 2026 Mar 20;18(4):1358–98. doi: 10.1038/s44321-026-00402-y (PMC13084050; doi:10.1038/s44321-026-00402-y)
Supplement: Supplementary file 20 — Source data Fig. 7 [file 44321_2026_402_MOESM20_ESM.zip › Panel F/Batch3/ASR_Session1.xlsx]

## Sheet: SR_LAB Data
Chamber_ID	Trial_ID	mV_Max
1	No stim	75
2	No stim	11
3	No stim	12
4	No stim	9
1	ASR1	20
2	ASR1	14
3	ASR1	21
4	ASR1	29
1	ASR2	51
2	ASR2	24
3	ASR2	72
4	ASR2	37
1	ASR3	103
2	ASR3	32
3	ASR3	17
4	ASR3	58
1	ASR4	372
2	ASR4	44
3	ASR4	209
4	ASR4	71
1	ASR5	174
2	ASR5	78
3	ASR5	58
4	ASR5	47
1	ASR6	81
2	ASR6	524
3	ASR6	160
4	ASR6	140
1	ASR7	916
2	ASR7	538
3	ASR7	151
4	ASR7	26
1	ASR8	1837
2	ASR8	1381
3	ASR8	1449
4	ASR8	1116
1	ASR9	2572
2	ASR9	1596
3	ASR9	2421
4	ASR9	1183
1	ASR10	2797
2	ASR10	1905
3	ASR10	2118
4	ASR10	564
1	ASR6	186
2	ASR6	335
3	ASR6	49
4	ASR6	17
1	ASR9	1995
2	ASR9	1172
3	ASR9	2229
4	ASR9	63
1	ASR4	69
2	ASR4	87
3	ASR4	74
4	ASR4	32
1	ASR10	3424
2	ASR10	793
3	ASR10	2528
4	ASR10	2049
1	ASR8	688
2	ASR8	976
3	ASR8	1477
4	ASR8	55
1	ASR1	17
2	ASR1	30
3	ASR1	28
4	ASR1	128
1	ASR7	780
2	ASR7	1694
3	ASR7	927
4	ASR7	2099
1	ASR2	30
2	ASR2	22
3	ASR2	21
4	ASR2	90
1	ASR3	63
2	ASR3	18
3	ASR3	49
4	ASR3	418
1	ASR5	34
2	ASR5	194
3	ASR5	58
4	ASR5	43
1	ASR7	128
2	ASR7	994
3	ASR7	1039
4	ASR7	1328
1	ASR1	22
2	ASR1	13
3	ASR1	26
4	ASR1	22
1	ASR6	114
2	ASR6	175
3	ASR6	136
4	ASR6	1053
1	ASR2	31
2	ASR2	39
3	ASR2	68
4	ASR2	64
1	ASR8	391
2	ASR8	1301
3	ASR8	1751
4	ASR8	482
1	ASR5	60
2	ASR5	69
3	ASR5	62
4	ASR5	68
1	ASR3	49
2	ASR3	54
3	ASR3	51
4	ASR3	79
1	ASR10	2878
2	ASR10	1584
3	ASR10	2933
4	ASR10	2283
1	ASR4	184
2	ASR4	71
3	ASR4	114
4	ASR4	86
1	ASR9	1859
2	ASR9	890
3	ASR9	2231
4	ASR9	291
1	ASR3	93
2	ASR3	25
3	ASR3	55
4	ASR3	49
1	ASR8	590
2	ASR8	1138
3	ASR8	934
4	ASR8	1017
1	ASR1	13
2	ASR1	32
3	ASR1	10
4	ASR1	50
1	ASR2	27
2	ASR2	145
3	ASR2	51
4	ASR2	94
1	ASR10	2589
2	ASR10	1426
3	ASR10	2881
4	ASR10	409
1	ASR4	113
2	ASR4	175
3	ASR4	43
4	ASR4	59
1	ASR7	217
2	ASR7	205
3	ASR7	1386
4	ASR7	1193
1	ASR9	359
2	ASR9	2087
3	ASR9	2479
4	ASR9	2599
1	ASR5	72
2	ASR5	51
3	ASR5	100
4	ASR5	630
1	ASR6	45
2	ASR6	266
3	ASR6	118
4	ASR6	1029

## Sheet: Sheet1
		Mouse ID	311			Mouse ID	680			Mouse ID	312			Mouse ID	676
		Genotype	WT-BZ			Genotype	KI-sham			Genotype	WT-BZ			Genotype	KI-sham
Chamber_ID	Trial_ID	mV_Max		Chamber_ID	Trial_ID	mV_Max		Chamber_ID	Trial_ID	mV_Max		Chamber_ID	Trial_ID	mV_Max
1	No stim	75	75	2	No stim	11	11	3	No stim	12	12	4	No stim	9	9
1	ASR1	20		2	ASR1	14		3	ASR1	21		4	ASR1	29
1	ASR1	17		2	ASR1	30		3	ASR1	28		4	ASR1	128
1	ASR1	22		2	ASR1	13		3	ASR1	26		4	ASR1	22
1	ASR1	13	18	2	ASR1	32	22.25	3	ASR1	10	21.25	4	ASR1	50	57.25
1	ASR2	51		2	ASR2	24		3	ASR2	72		4	ASR2	37
1	ASR2	30		2	ASR2	22		3	ASR2	21		4	ASR2	90
1	ASR2	31		2	ASR2	39		3	ASR2	68		4	ASR2	64
1	ASR2	27	34.75	2	ASR2	145	57.5	3	ASR2	51	53	4	ASR2	94	71.25
1	ASR3	103		2	ASR3	32		3	ASR3	17		4	ASR3	58
1	ASR3	63		2	ASR3	18		3	ASR3	49		4	ASR3	418
1	ASR3	49		2	ASR3	54		3	ASR3	51		4	ASR3	79
1	ASR3	93	77	2	ASR3	25	32.25	3	ASR3	55	43	4	ASR3	49	151
1	ASR4	372		2	ASR4	44		3	ASR4	209		4	ASR4	71
1	ASR4	69		2	ASR4	87		3	ASR4	74		4	ASR4	32
1	ASR4	184		2	ASR4	71		3	ASR4	114		4	ASR4	86
1	ASR4	113	184.5	2	ASR4	175	94.25	3	ASR4	43	110	4	ASR4	59	62
1	ASR5	174		2	ASR5	78		3	ASR5	58		4	ASR5	47
1	ASR5	34		2	ASR5	194		3	ASR5	58		4	ASR5	43
1	ASR5	60		2	ASR5	69		3	ASR5	62		4	ASR5	68
1	ASR5	72	85	2	ASR5	51	98	3	ASR5	100	69.5	4	ASR5	630	197
1	ASR6	81		2	ASR6	524		3	ASR6	160		4	ASR6	140
1	ASR6	186		2	ASR6	335		3	ASR6	49		4	ASR6	17
1	ASR6	114		2	ASR6	175		3	ASR6	136		4	ASR6	1053
1	ASR6	45	106.5	2	ASR6	266	325	3	ASR6	118	115.75	4	ASR6	1029	559.75
1	ASR7	916		2	ASR7	538		3	ASR7	151		4	ASR7	26
1	ASR7	780		2	ASR7	1694		3	ASR7	927		4	ASR7	2099
1	ASR7	128		2	ASR7	994		3	ASR7	1039		4	ASR7	1328
1	ASR7	217	510.25	2	ASR7	205	857.75	3	ASR7	1386	875.75	4	ASR7	1193	1161.5
1	ASR8	1837		2	ASR8	1381		3	ASR8	1449		4	ASR8	1116
1	ASR8	688		2	ASR8	976		3	ASR8	1477		4	ASR8	55
1	ASR8	391		2	ASR8	1301		3	ASR8	1751		4	ASR8	482
1	ASR8	590	876.5	2	ASR8	1138	1199	3	ASR8	934	1402.75	4	ASR8	1017	667.5
1	ASR9	2572		2	ASR9	1596		3	ASR9	2421		4	ASR9	1183
1	ASR9	1995		2	ASR9	1172		3	ASR9	2229		4	ASR9	63
1	ASR9	1859		2	ASR9	890		3	ASR9	2231		4	ASR9	291
1	ASR9	359	1696.25	2	ASR9	2087	1436.25	3	ASR9	2479	2340	4	ASR9	2599	1034
1	ASR10	2797		2	ASR10	1905		3	ASR10	2118		4	ASR10	564
1	ASR10	3424		2	ASR10	793		3	ASR10	2528		4	ASR10	2049
1	ASR10	2878		2	ASR10	1584		3	ASR10	2933		4	ASR10	2283
1	ASR10	2589	2922	2	ASR10	1426	1427	3	ASR10	2881	2615	4	ASR10	409	1326.25
