# Supplementary material for: Bazedoxifene reverses sexually dimorphic autistic-like abnormalities in biallelic MDGA1-mutant mice
Source: EMBO Mol Med. 2026 Mar 20;18(4):1358–98. doi: 10.1038/s44321-026-00402-y (PMC13084050; doi:10.1038/s44321-026-00402-y)
Supplement: Supplementary file 20 — Source data Fig. 7 [file 44321_2026_402_MOESM20_ESM.zip › Panel F/Batch3/ASR_Session2.xlsx]

## Sheet: SR_LAB Data
Chamber_ID	Trial_ID	mV_Max
1	No stim	14
2	No stim	35
3	No stim	25
4	No stim	55
1	ASR1	84
2	ASR1	77
3	ASR1	53
4	ASR1	36
1	ASR2	149
2	ASR2	49
3	ASR2	130
4	ASR2	164
1	ASR3	686
2	ASR3	34
3	ASR3	94
4	ASR3	188
1	ASR4	117
2	ASR4	50
3	ASR4	53
4	ASR4	74
1	ASR5	41
2	ASR5	175
3	ASR5	232
4	ASR5	122
1	ASR6	184
2	ASR6	402
3	ASR6	299
4	ASR6	255
1	ASR7	1074
2	ASR7	1011
3	ASR7	481
4	ASR7	2798
1	ASR8	2126
2	ASR8	1937
3	ASR8	1855
4	ASR8	3527
1	ASR9	2678
2	ASR9	2003
3	ASR9	1320
4	ASR9	2944
1	ASR10	2842
2	ASR10	2457
3	ASR10	537
4	ASR10	3178
1	ASR6	231
2	ASR6	188
3	ASR6	343
4	ASR6	842
1	ASR9	2600
2	ASR9	2391
3	ASR9	2049
4	ASR9	2189
1	ASR4	49
2	ASR4	50
3	ASR4	27
4	ASR4	119
1	ASR10	2317
2	ASR10	2665
3	ASR10	2000
4	ASR10	2812
1	ASR8	168
2	ASR8	1691
3	ASR8	1646
4	ASR8	2426
1	ASR1	46
2	ASR1	63
3	ASR1	41
4	ASR1	52
1	ASR7	531
2	ASR7	1011
3	ASR7	819
4	ASR7	1541
1	ASR2	56
2	ASR2	123
3	ASR2	34
4	ASR2	45
1	ASR3	128
2	ASR3	124
3	ASR3	252
4	ASR3	67
1	ASR5	41
2	ASR5	84
3	ASR5	345
4	ASR5	127
1	ASR7	1242
2	ASR7	747
3	ASR7	544
4	ASR7	1654
1	ASR1	12
2	ASR1	194
3	ASR1	37
4	ASR1	55
1	ASR6	44
2	ASR6	78
3	ASR6	215
4	ASR6	583
1	ASR2	73
2	ASR2	23
3	ASR2	37
4	ASR2	86
1	ASR8	2100
2	ASR8	726
3	ASR8	1458
4	ASR8	2655
1	ASR5	50
2	ASR5	26
3	ASR5	124
4	ASR5	85
1	ASR3	42
2	ASR3	17
3	ASR3	62
4	ASR3	31
1	ASR10	2603
2	ASR10	653
3	ASR10	2448
4	ASR10	3118
1	ASR4	40
2	ASR4	116
3	ASR4	33
4	ASR4	80
1	ASR9	2287
2	ASR9	2557
3	ASR9	690
4	ASR9	3235
1	ASR3	52
2	ASR3	38
3	ASR3	50
4	ASR3	28
1	ASR8	1432
2	ASR8	1926
3	ASR8	1463
4	ASR8	2272
1	ASR1	18
2	ASR1	228
3	ASR1	22
4	ASR1	81
1	ASR2	26
2	ASR2	122
3	ASR2	99
4	ASR2	85
1	ASR10	1998
2	ASR10	2734
3	ASR10	2879
4	ASR10	2321
1	ASR4	24
2	ASR4	92
3	ASR4	40
4	ASR4	142
1	ASR7	447
2	ASR7	729
3	ASR7	492
4	ASR7	2468
1	ASR9	467
2	ASR9	2728
3	ASR9	3113
4	ASR9	1571
1	ASR5	55
2	ASR5	114
3	ASR5	117
4	ASR5	83
1	ASR6	441
2	ASR6	96
3	ASR6	150
4	ASR6	606

## Sheet: Sheet1
		Mouse ID	306			Mouse ID	308			Mouse ID	648			Mouse ID	646
		Genotype	WT-sham			Genotype	WT-sham			Genotype	KI-BZ			Genotype	KI-BZ
Chamber_ID	Trial_ID	mV_Max		Chamber_ID	Trial_ID	mV_Max		Chamber_ID	Trial_ID	mV_Max		Chamber_ID	Trial_ID	mV_Max
1	No stim	14	14	2	No stim	35	35	3	No stim	25	25	4	No stim	55	55
1	ASR1	84		2	ASR1	77		3	ASR1	53		4	ASR1	36
1	ASR1	46		2	ASR1	63		3	ASR1	41		4	ASR1	52
1	ASR1	12		2	ASR1	194		3	ASR1	37		4	ASR1	55
1	ASR1	18	40	2	ASR1	228	140.5	3	ASR1	22	38.25	4	ASR1	81	56
1	ASR2	149		2	ASR2	49		3	ASR2	130		4	ASR2	164
1	ASR2	56		2	ASR2	123		3	ASR2	34		4	ASR2	45
1	ASR2	73		2	ASR2	23		3	ASR2	37		4	ASR2	86
1	ASR2	26	76	2	ASR2	122	79.25	3	ASR2	99	75	4	ASR2	85	95
1	ASR3	686		2	ASR3	34		3	ASR3	94		4	ASR3	188
1	ASR3	128		2	ASR3	124		3	ASR3	252		4	ASR3	67
1	ASR3	42		2	ASR3	17		3	ASR3	62		4	ASR3	31
1	ASR3	52	227	2	ASR3	38	53.25	3	ASR3	50	114.5	4	ASR3	28	78.5
1	ASR4	117		2	ASR4	50		3	ASR4	53		4	ASR4	74
1	ASR4	49		2	ASR4	50		3	ASR4	27		4	ASR4	119
1	ASR4	40		2	ASR4	116		3	ASR4	33		4	ASR4	80
1	ASR4	24	57.5	2	ASR4	92	77	3	ASR4	40	38.25	4	ASR4	142	103.75
1	ASR5	41		2	ASR5	175		3	ASR5	232		4	ASR5	122
1	ASR5	41		2	ASR5	84		3	ASR5	345		4	ASR5	127
1	ASR5	50		2	ASR5	26		3	ASR5	124		4	ASR5	85
1	ASR5	55	46.75	2	ASR5	114	99.75	3	ASR5	117	204.5	4	ASR5	83	104.25
1	ASR6	184		2	ASR6	402		3	ASR6	299		4	ASR6	255
1	ASR6	231		2	ASR6	188		3	ASR6	343		4	ASR6	842
1	ASR6	44		2	ASR6	78		3	ASR6	215		4	ASR6	583
1	ASR6	441	225	2	ASR6	96	191	3	ASR6	150	251.75	4	ASR6	606	571.5
1	ASR7	1074		2	ASR7	1011		3	ASR7	481		4	ASR7	2798
1	ASR7	531		2	ASR7	1011		3	ASR7	819		4	ASR7	1541
1	ASR7	1242		2	ASR7	747		3	ASR7	544		4	ASR7	1654
1	ASR7	447	823.5	2	ASR7	729	874.5	3	ASR7	492	584	4	ASR7	2468	2115.25
1	ASR8	2126		2	ASR8	1937		3	ASR8	1855		4	ASR8	3527
1	ASR8	168		2	ASR8	1691		3	ASR8	1646		4	ASR8	2426
1	ASR8	2100		2	ASR8	726		3	ASR8	1458		4	ASR8	2655
1	ASR8	1432	1456.5	2	ASR8	1926	1570	3	ASR8	1463	1605.5	4	ASR8	2272	2720
1	ASR9	2678		2	ASR9	2003		3	ASR9	1320		4	ASR9	2944
1	ASR9	2600		2	ASR9	2391		3	ASR9	2049		4	ASR9	2189
1	ASR9	2287		2	ASR9	2557		3	ASR9	690		4	ASR9	3235
1	ASR9	467	2008	2	ASR9	2728	2419.75	3	ASR9	3113	1793	4	ASR9	1571	2484.75
1	ASR10	2842		2	ASR10	2457		3	ASR10	537		4	ASR10	3178
1	ASR10	2317		2	ASR10	2665		3	ASR10	2000		4	ASR10	2812
1	ASR10	2603		2	ASR10	653		3	ASR10	2448		4	ASR10	3118
1	ASR10	1998	2440	2	ASR10	2734	2127.25	3	ASR10	2879	1966	4	ASR10	2321	2857.25
