# Supplementary material for: Bazedoxifene reverses sexually dimorphic autistic-like abnormalities in biallelic MDGA1-mutant mice
Source: EMBO Mol Med. 2026 Mar 20;18(4):1358–98. doi: 10.1038/s44321-026-00402-y (PMC13084050; doi:10.1038/s44321-026-00402-y)
Supplement: Supplementary file 20 — Source data Fig. 7 [file 44321_2026_402_MOESM20_ESM.zip › Panel F/Batch3/ASR_Session3.xlsx]

## Sheet: SR_LAB Data
Chamber_ID	Trial_ID	mV_Max
1	ASR1	43
2	No stim	62
3	No stim	17
4	ASR1	83
1	ASR1	59
2	ASR1	37
3	ASR1	11
4	ASR1	62
1	ASR1	80
2	ASR2	38
3	ASR2	58
4	ASR1	14
1	ASR1	39
2	ASR3	86
3	ASR3	210
4	ASR1	12
1	ASR10	624
2	ASR4	76
3	ASR4	586
4	ASR10	853
1	ASR10	696
2	ASR5	85
3	ASR5	1462
4	ASR10	1701
1	ASR10	684
2	ASR6	203
3	ASR6	325
4	ASR10	359
1	ASR10	665
2	ASR7	1328
3	ASR7	196
4	ASR10	1249
1	ASR2	21
2	ASR8	689
3	ASR8	1064
4	ASR2	140
1	ASR2	120
2	ASR9	854
3	ASR9	1165
4	ASR2	179
1	ASR2	106
2	ASR10	916
3	ASR10	2057
4	ASR2	39
1	ASR2	38
2	ASR6	940
3	ASR6	1298
4	ASR2	42
1	ASR3	135
2	ASR9	1249
3	ASR9	1078
4	ASR3	41
1	ASR3	70
2	ASR4	76
3	ASR4	422
4	ASR3	38
1	ASR3	72
2	ASR10	1309
3	ASR10	2808
4	ASR3	188
1	ASR3	143
2	ASR8	1143
3	ASR8	894
4	ASR3	28
1	ASR4	43
2	ASR1	46
3	ASR1	19
4	ASR4	54
1	ASR4	78
2	ASR7	386
3	ASR7	1335
4	ASR4	23
1	ASR4	117
2	ASR2	35
3	ASR2	59
4	ASR4	80
1	ASR4	84
2	ASR3	146
3	ASR3	115
4	ASR4	53
1	ASR5	99
2	ASR5	62
3	ASR5	322
4	ASR5	32
1	ASR5	75
2	ASR7	213
3	ASR7	812
4	ASR5	54
1	ASR5	122
2	ASR1	31
3	ASR1	163
4	ASR5	25
1	ASR5	67
2	ASR6	144
3	ASR6	960
4	ASR5	81
1	ASR6	65
2	ASR2	19
3	ASR2	122
4	ASR6	194
1	ASR6	128
2	ASR8	220
3	ASR8	3047
4	ASR6	68
1	ASR6	154
2	ASR5	117
3	ASR5	402
4	ASR6	59
1	ASR6	67
2	ASR3	54
3	ASR3	219
4	ASR6	96
1	ASR7	744
2	ASR10	1457
3	ASR10	3984
4	ASR7	161
1	ASR7	570
2	ASR4	258
3	ASR4	96
4	ASR7	134
1	ASR7	826
2	ASR9	1181
3	ASR9	292
4	ASR7	143
1	ASR7	992
2	ASR3	716
3	ASR3	52
4	ASR7	737
1	ASR8	565
2	ASR8	269
3	ASR8	635
4	ASR8	942
1	ASR8	363
2	ASR1	89
3	ASR1	44
4	ASR8	2392
1	ASR8	590
2	ASR2	97
3	ASR2	140
4	ASR8	104
1	ASR8	319
2	ASR10	141
3	ASR10	1290
4	ASR8	1945
1	ASR9	665
2	ASR4	70
3	ASR4	229
4	ASR9	1439
1	ASR9	524
2	ASR7	374
3	ASR7	108
4	ASR9	1430
1	ASR9	453
2	ASR9	641
3	ASR9	944
4	ASR9	1542
1	ASR9	880
2	ASR5	85
3	ASR5	51
4	ASR9	1695
1	No stim	100
2	ASR6	554
3	ASR6	79
4	No stim	29

## Sheet: Sheet1
		Mouse ID	677			Mouse ID	645			Mouse ID	644			Mouse ID	325
		Genotype	KI-sham			Genotype	KI-BZ			Genotype	KI-BZ			Genotype	KI-sham
Chamber_ID	Trial_ID	mV_Max		Chamber_ID	Trial_ID	mV_Max		Chamber_ID	Trial_ID	mV_Max		Chamber_ID	Trial_ID	mV_Max
1	No stim	100	100	2	No stim	62	62	3	No stim	17	17	4	No stim	29	29
1	ASR1	43		2	ASR1	37		3	ASR1	11		4	ASR1	83
1	ASR1	59		2	ASR1	46		3	ASR1	19		4	ASR1	62
1	ASR1	80		2	ASR1	31		3	ASR1	163		4	ASR1	14
1	ASR1	39	55.25	2	ASR1	89	50.75	3	ASR1	44	59.25	4	ASR1	12	42.75
1	ASR2	21		2	ASR2	38		3	ASR2	58		4	ASR2	140
1	ASR2	120		2	ASR2	35		3	ASR2	59		4	ASR2	179
1	ASR2	106		2	ASR2	19		3	ASR2	122		4	ASR2	39
1	ASR2	38	71.25	2	ASR2	97	47.25	3	ASR2	140	94.75	4	ASR2	42	100
1	ASR3	135		2	ASR3	86		3	ASR3	210		4	ASR3	41
1	ASR3	70		2	ASR3	146		3	ASR3	115		4	ASR3	38
1	ASR3	72		2	ASR3	54		3	ASR3	219		4	ASR3	188
1	ASR3	143	105	2	ASR3	716	250.5	3	ASR3	52	149	4	ASR3	28	73.75
1	ASR4	43		2	ASR4	76		3	ASR4	586		4	ASR4	54
1	ASR4	78		2	ASR4	76		3	ASR4	422		4	ASR4	23
1	ASR4	117		2	ASR4	258		3	ASR4	96		4	ASR4	80
1	ASR4	84	80.5	2	ASR4	70	120	3	ASR4	229	333.25	4	ASR4	53	52.5
1	ASR5	99		2	ASR5	85		3	ASR5	1462		4	ASR5	32
1	ASR5	75		2	ASR5	62		3	ASR5	322		4	ASR5	54
1	ASR5	122		2	ASR5	117		3	ASR5	402		4	ASR5	25
1	ASR5	67	90.75	2	ASR5	85	87.25	3	ASR5	51	559.25	4	ASR5	81	48
1	ASR6	65		2	ASR6	203		3	ASR6	325		4	ASR6	194
1	ASR6	128		2	ASR6	940		3	ASR6	1298		4	ASR6	68
1	ASR6	154		2	ASR6	144		3	ASR6	960		4	ASR6	59
1	ASR6	67	103.5	2	ASR6	554	460.25	3	ASR6	79	665.5	4	ASR6	96	104.25
1	ASR7	744		2	ASR7	1328		3	ASR7	196		4	ASR7	161
1	ASR7	570		2	ASR7	386		3	ASR7	1335		4	ASR7	134
1	ASR7	826		2	ASR7	213		3	ASR7	812		4	ASR7	143
1	ASR7	992	783	2	ASR7	374	575.25	3	ASR7	108	612.75	4	ASR7	737	293.75
1	ASR8	565		2	ASR8	689		3	ASR8	1064		4	ASR8	942
1	ASR8	363		2	ASR8	1143		3	ASR8	894		4	ASR8	2392
1	ASR8	590		2	ASR8	220		3	ASR8	3047		4	ASR8	104
1	ASR8	319	459.25	2	ASR8	269	580.25	3	ASR8	635	1410	4	ASR8	1945	1345.75
1	ASR9	665		2	ASR9	854		3	ASR9	1165		4	ASR9	1439
1	ASR9	524		2	ASR9	1249		3	ASR9	1078		4	ASR9	1430
1	ASR9	453		2	ASR9	1181		3	ASR9	292		4	ASR9	1542
1	ASR9	880	630.5	2	ASR9	641	981.25	3	ASR9	944	869.75	4	ASR9	1695	1526.5
1	ASR10	624		2	ASR10	916		3	ASR10	2057		4	ASR10	853
1	ASR10	696		2	ASR10	1309		3	ASR10	2808		4	ASR10	1701
1	ASR10	684		2	ASR10	1457		3	ASR10	3984		4	ASR10	359
1	ASR10	665	667.25	2	ASR10	141	955.75	3	ASR10	1290	2534.75	4	ASR10	1249	1040.5
