# Supplementary material for: Bazedoxifene reverses sexually dimorphic autistic-like abnormalities in biallelic MDGA1-mutant mice
Source: EMBO Mol Med. 2026 Mar 20;18(4):1358–98. doi: 10.1038/s44321-026-00402-y (PMC13084050; doi:10.1038/s44321-026-00402-y)
Supplement: Supplementary file 20 — Source data Fig. 7 [file 44321_2026_402_MOESM20_ESM.zip › Panel F/Batch3/ASR_Session4.xlsx]

## Sheet: SR_LAB Data
Chamber_ID	Trial_ID	mV_Max
1	No stim	45
2	No stim	17
1	ASR1	21
2	ASR1	25
1	ASR2	34
2	ASR2	67
1	ASR3	29
2	ASR3	35
1	ASR4	35
2	ASR4	67
1	ASR5	56
2	ASR5	210
1	ASR6	77
2	ASR6	850
1	ASR7	70
2	ASR7	911
1	ASR8	69
2	ASR8	1601
1	ASR9	285
2	ASR9	965
1	ASR10	225
2	ASR10	1445
1	ASR6	227
2	ASR6	1544
1	ASR9	293
2	ASR9	1657
1	ASR4	135
2	ASR4	124
1	ASR10	242
2	ASR10	1357
1	ASR8	81
2	ASR8	2263
1	ASR1	54
2	ASR1	90
1	ASR7	109
2	ASR7	766
1	ASR2	49
2	ASR2	49
1	ASR3	57
2	ASR3	60
1	ASR5	63
2	ASR5	216
1	ASR7	78
2	ASR7	1083
1	ASR1	21
2	ASR1	20
1	ASR6	135
2	ASR6	793
1	ASR2	167
2	ASR2	58
1	ASR8	200
2	ASR8	647
1	ASR5	60
2	ASR5	149
1	ASR3	63
2	ASR3	146
1	ASR10	203
2	ASR10	1190
1	ASR4	78
2	ASR4	332
1	ASR9	179
2	ASR9	254
1	ASR3	147
2	ASR3	53
1	ASR8	180
2	ASR8	2173
1	ASR1	101
2	ASR1	60
1	ASR2	73
2	ASR2	63
1	ASR10	148
2	ASR10	314
1	ASR4	51
2	ASR4	35
1	ASR7	158
2	ASR7	161
1	ASR9	136
2	ASR9	621
1	ASR5	73
2	ASR5	922
1	ASR6	33
2	ASR6	877

## Sheet: Sheet1
		Mouse ID	310			Mouse ID	NT
		Genotype	WT-BZ			Genotype	WT-sham
Chamber_ID	Trial_ID	mV_Max		Chamber_ID	Trial_ID	mV_Max
1	No stim	45	45	2	No stim	17	17
1	ASR1	21		2	ASR1	25
1	ASR1	54		2	ASR1	90
1	ASR1	21		2	ASR1	20
1	ASR1	101	49.25	2	ASR1	60	48.75
1	ASR2	34		2	ASR2	67
1	ASR2	49		2	ASR2	49
1	ASR2	167		2	ASR2	58
1	ASR2	73	80.75	2	ASR2	63	59.25
1	ASR3	29		2	ASR3	35
1	ASR3	57		2	ASR3	60
1	ASR3	63		2	ASR3	146
1	ASR3	147	74	2	ASR3	53	73.5
1	ASR4	35		2	ASR4	67
1	ASR4	135		2	ASR4	124
1	ASR4	78		2	ASR4	332
1	ASR4	51	74.75	2	ASR4	35	139.5
1	ASR5	56		2	ASR5	210
1	ASR5	63		2	ASR5	216
1	ASR5	60		2	ASR5	149
1	ASR5	73	63	2	ASR5	922	374.25
1	ASR6	77		2	ASR6	850
1	ASR6	227		2	ASR6	1544
1	ASR6	135		2	ASR6	793
1	ASR6	33	118	2	ASR6	877	1016
1	ASR7	70		2	ASR7	911
1	ASR7	109		2	ASR7	766
1	ASR7	78		2	ASR7	1083
1	ASR7	158	103.75	2	ASR7	161	730.25
1	ASR8	69		2	ASR8	1601
1	ASR8	81		2	ASR8	2263
1	ASR8	200		2	ASR8	647
1	ASR8	180	132.5	2	ASR8	2173	1671
1	ASR9	285		2	ASR9	965
1	ASR9	293		2	ASR9	1657
1	ASR9	179		2	ASR9	254
1	ASR9	136	223.25	2	ASR9	621	874.25
1	ASR10	225		2	ASR10	1445
1	ASR10	242		2	ASR10	1357
1	ASR10	203		2	ASR10	1190
1	ASR10	148	204.5	2	ASR10	314	1076.5
