# Supplementary material for: Bazedoxifene reverses sexually dimorphic autistic-like abnormalities in biallelic MDGA1-mutant mice
Source: EMBO Mol Med. 2026 Mar 20;18(4):1358–98. doi: 10.1038/s44321-026-00402-y (PMC13084050; doi:10.1038/s44321-026-00402-y)
Supplement: Supplementary file 20 — Source data Fig. 7 [file 44321_2026_402_MOESM20_ESM.zip › Panel F/Batch4/ASR_Session1.xlsx]

## Sheet: SR_LAB Data
Chamber_ID	Trial_ID	mV_Max	mV_Avg
1	No stim	11	4
2	No stim	102	37
3	No stim	13	4
4	No stim	23	5
1	ASR1	540	117
2	ASR1	25	9
3	ASR1	252	78
4	ASR1	24	6
1	ASR2	81	17
2	ASR2	114	40
3	ASR2	32	8
4	ASR2	90	15
1	ASR3	189	38
2	ASR3	163	53
3	ASR3	121	32
4	ASR3	280	59
1	ASR4	559	107
2	ASR4	853	193
3	ASR4	244	63
4	ASR4	27	6
1	ASR5	538	115
2	ASR5	536	140
3	ASR5	93	31
4	ASR5	152	43
1	ASR6	597	131
2	ASR6	322	87
3	ASR6	89	21
4	ASR6	580	135
1	ASR7	1109	210
2	ASR7	1042	219
3	ASR7	511	138
4	ASR7	352	70
1	ASR8	2152	384
2	ASR8	1553	326
3	ASR8	446	97
4	ASR8	1797	347
1	ASR9	2489	449
2	ASR9	2051	429
3	ASR9	1125	227
4	ASR9	1441	277
1	ASR10	3180	630
2	ASR10	2068	393
3	ASR10	1181	271
4	ASR10	2834	503
1	ASR6	1466	306
2	ASR6	55	18
3	ASR6	383	76
4	ASR6	130	27
1	ASR9	2780	586
2	ASR9	161	53
3	ASR9	154	37
4	ASR9	2402	438
1	ASR4	181	52
2	ASR4	70	25
3	ASR4	127	41
4	ASR4	104	37
1	ASR10	3044	661
2	ASR10	965	149
3	ASR10	1425	256
4	ASR10	2416	291
1	ASR8	2370	562
2	ASR8	437	112
3	ASR8	1359	395
4	ASR8	1212	315
1	ASR1	60	17
2	ASR1	16	6
3	ASR1	148	46
4	ASR1	174	41
1	ASR7	2246	486
2	ASR7	360	76
3	ASR7	314	70
4	ASR7	773	135
1	ASR2	217	63
2	ASR2	68	19
3	ASR2	17	5
4	ASR2	226	66
1	ASR3	55	17
2	ASR3	142	52
3	ASR3	21	7
4	ASR3	414	97
1	ASR5	408	107
2	ASR5	55	23
3	ASR5	156	40
4	ASR5	50	12
1	ASR7	674	146
2	ASR7	976	225
3	ASR7	359	115
4	ASR7	300	83
1	ASR1	73	24
2	ASR1	15	5
3	ASR1	41	11
4	ASR1	29	10
1	ASR6	74	32
2	ASR6	225	57
3	ASR6	422	111
4	ASR6	122	52
1	ASR2	117	32
2	ASR2	41	12
3	ASR2	215	50
4	ASR2	43	16
1	ASR8	799	130
2	ASR8	292	98
3	ASR8	89	16
4	ASR8	2484	470
1	ASR5	91	23
2	ASR5	154	46
3	ASR5	256	97
4	ASR5	168	39
1	ASR3	119	44
2	ASR3	77	20
3	ASR3	83	28
4	ASR3	370	72
1	ASR10	2256	442
2	ASR10	2911	593
3	ASR10	989	192
4	ASR10	2757	489
1	ASR4	99	21
2	ASR4	80	30
3	ASR4	114	22
4	ASR4	394	72
1	ASR9	737	128
2	ASR9	325	122
3	ASR9	939	234
4	ASR9	2515	460
1	ASR3	407	88
2	ASR3	40	13
3	ASR3	159	58
4	ASR3	216	57
1	ASR8	728	134
2	ASR8	305	114
3	ASR8	323	75
4	ASR8	1509	286
1	ASR1	32	14
2	ASR1	29	9
3	ASR1	23	6
4	ASR1	45	14
1	ASR2	20	7
2	ASR2	72	27
3	ASR2	78	17
4	ASR2	30	7
1	ASR10	3569	491
2	ASR10	2080	431
3	ASR10	513	137
4	ASR10	760	198
1	ASR4	388	71
2	ASR4	47	14
3	ASR4	115	31
4	ASR4	101	28
1	ASR7	349	109
2	ASR7	84	32
3	ASR7	938	190
4	ASR7	260	67
1	ASR9	3128	700
2	ASR9	1732	354
3	ASR9	2204	487
4	ASR9	240	51
1	ASR5	78	31
2	ASR5	101	33
3	ASR5	121	24
4	ASR5	240	58
1	ASR6	112	25
2	ASR6	114	42
3	ASR6	834	170
4	ASR6	601	115

## Sheet: Sheet1
		Mouse ID	36			Mouse ID	37			Mouse ID	909			Mouse ID	910
		Genotype	WT-BZ			Genotype	WT-BZ			Genotype	KI-BZ			Genotype	KI-BZ
WT-BZ 36				WT-BZ 37				KI-BZ 909				KI-BZ 910
Chamber_ID	Trial_ID	mV_Max		Chamber_ID	Trial_ID	mV_Max		Chamber_ID	Trial_ID	mV_Max		Chamber_ID	Trial_ID	mV_Max
1	No stim	11	11	2	No stim	102	102	3	No stim	13	13	4	No stim	23	23
1	ASR1	540		2	ASR1	25		3	ASR1	252		4	ASR1	24
1	ASR1	60		2	ASR1	16		3	ASR1	148		4	ASR1	174
1	ASR1	73		2	ASR1	15		3	ASR1	41		4	ASR1	29
1	ASR1	32	176.25	2	ASR1	29	21.25	3	ASR1	23	116	4	ASR1	45	68
1	ASR2	81		2	ASR2	114		3	ASR2	32		4	ASR2	90
1	ASR2	217		2	ASR2	68		3	ASR2	17		4	ASR2	226
1	ASR2	117		2	ASR2	41		3	ASR2	215		4	ASR2	43
1	ASR2	20	108.75	2	ASR2	72	73.75	3	ASR2	78	85.5	4	ASR2	30	97.25
1	ASR3	189		2	ASR3	163		3	ASR3	121		4	ASR3	280
1	ASR3	55		2	ASR3	142		3	ASR3	21		4	ASR3	414
1	ASR3	119		2	ASR3	77		3	ASR3	83		4	ASR3	370
1	ASR3	407	192.5	2	ASR3	40	105.5	3	ASR3	159	96	4	ASR3	216	320
1	ASR4	559		2	ASR4	853		3	ASR4	244		4	ASR4	27
1	ASR4	181		2	ASR4	70		3	ASR4	127		4	ASR4	104
1	ASR4	99		2	ASR4	80		3	ASR4	114		4	ASR4	394
1	ASR4	388	306.75	2	ASR4	47	262.5	3	ASR4	115	150	4	ASR4	101	156.5
1	ASR5	538		2	ASR5	536		3	ASR5	93		4	ASR5	152
1	ASR5	408		2	ASR5	55		3	ASR5	156		4	ASR5	50
1	ASR5	91		2	ASR5	154		3	ASR5	256		4	ASR5	168
1	ASR5	78	278.75	2	ASR5	101	211.5	3	ASR5	121	156.5	4	ASR5	240	152.5
1	ASR6	597		2	ASR6	322		3	ASR6	89		4	ASR6	580
1	ASR6	1466		2	ASR6	55		3	ASR6	383		4	ASR6	130
1	ASR6	74		2	ASR6	225		3	ASR6	422		4	ASR6	122
1	ASR6	112	562.25	2	ASR6	114	179	3	ASR6	834	432	4	ASR6	601	358.25
1	ASR7	1109		2	ASR7	1042		3	ASR7	511		4	ASR7	352
1	ASR7	2246		2	ASR7	360		3	ASR7	314		4	ASR7	773
1	ASR7	674		2	ASR7	976		3	ASR7	359		4	ASR7	300
1	ASR7	349	1094.5	2	ASR7	84	615.5	3	ASR7	938	530.5	4	ASR7	260	421.25
1	ASR8	2152		2	ASR8	1553		3	ASR8	446		4	ASR8	1797
1	ASR8	2370		2	ASR8	437		3	ASR8	1359		4	ASR8	1212
1	ASR8	799		2	ASR8	292		3	ASR8	89		4	ASR8	2484
1	ASR8	728	1512.25	2	ASR8	305	646.75	3	ASR8	323	554.25	4	ASR8	1509	1750.5
1	ASR9	2489		2	ASR9	2051		3	ASR9	1125		4	ASR9	1441
1	ASR9	2780		2	ASR9	161		3	ASR9	154		4	ASR9	2402
1	ASR9	737		2	ASR9	325		3	ASR9	939		4	ASR9	2515
1	ASR9	3128	2283.5	2	ASR9	1732	1067.25	3	ASR9	2204	1105.5	4	ASR9	240	1649.5
1	ASR10	3180		2	ASR10	2068		3	ASR10	1181		4	ASR10	2834
1	ASR10	3044		2	ASR10	965		3	ASR10	1425		4	ASR10	2416
1	ASR10	2256		2	ASR10	2911		3	ASR10	989		4	ASR10	2757
1	ASR10	3569	3012.25	2	ASR10	2080	2006	3	ASR10	513	1027	4	ASR10	760	2191.75
