# Supplementary material for: Bazedoxifene reverses sexually dimorphic autistic-like abnormalities in biallelic MDGA1-mutant mice
Source: EMBO Mol Med. 2026 Mar 20;18(4):1358–98. doi: 10.1038/s44321-026-00402-y (PMC13084050; doi:10.1038/s44321-026-00402-y)
Supplement: Supplementary file 20 — Source data Fig. 7 [file 44321_2026_402_MOESM20_ESM.zip › Panel F/Batch4/ASR_Session2.xlsx]

## Sheet: SR_LAB Data
Chamber_ID	Trial_ID	mV_Max
1	No stim	11
2	No stim	31
3	No stim	59
4	No stim	76
1	ASR1	33
2	ASR1	29
3	ASR1	76
4	ASR1	20
1	ASR2	98
2	ASR2	396
3	ASR2	142
4	ASR2	14
1	ASR3	113
2	ASR3	1005
3	ASR3	239
4	ASR3	146
1	ASR4	63
2	ASR4	795
3	ASR4	333
4	ASR4	112
1	ASR5	43
2	ASR5	1343
3	ASR5	123
4	ASR5	198
1	ASR6	167
2	ASR6	1993
3	ASR6	146
4	ASR6	554
1	ASR7	499
2	ASR7	2278
3	ASR7	499
4	ASR7	1179
1	ASR8	106
2	ASR8	2502
3	ASR8	1669
4	ASR8	2285
1	ASR9	595
2	ASR9	2726
3	ASR9	2068
4	ASR9	2424
1	ASR10	1878
2	ASR10	2645
3	ASR10	587
4	ASR10	2846
1	ASR6	27
2	ASR6	2069
3	ASR6	801
4	ASR6	1077
1	ASR9	774
2	ASR9	2568
3	ASR9	2232
4	ASR9	3032
1	ASR4	60
2	ASR4	1612
3	ASR4	76
4	ASR4	81
1	ASR10	779
2	ASR10	2400
3	ASR10	2437
4	ASR10	2911
1	ASR8	133
2	ASR8	2873
3	ASR8	1500
4	ASR8	1078
1	ASR1	15
2	ASR1	12
3	ASR1	80
4	ASR1	11
1	ASR7	93
2	ASR7	2169
3	ASR7	1578
4	ASR7	1736
1	ASR2	44
2	ASR2	238
3	ASR2	72
4	ASR2	78
1	ASR3	49
2	ASR3	520
3	ASR3	132
4	ASR3	205
1	ASR5	87
2	ASR5	1638
3	ASR5	295
4	ASR5	522
1	ASR7	239
2	ASR7	2296
3	ASR7	549
4	ASR7	238
1	ASR1	35
2	ASR1	9
3	ASR1	40
4	ASR1	25
1	ASR6	92
2	ASR6	1748
3	ASR6	356
4	ASR6	165
1	ASR2	85
2	ASR2	52
3	ASR2	56
4	ASR2	58
1	ASR8	813
2	ASR8	2534
3	ASR8	1721
4	ASR8	1829
1	ASR5	53
2	ASR5	547
3	ASR5	147
4	ASR5	597
1	ASR3	45
2	ASR3	279
3	ASR3	109
4	ASR3	210
1	ASR10	844
2	ASR10	2594
3	ASR10	2786
4	ASR10	2625
1	ASR4	42
2	ASR4	758
3	ASR4	181
4	ASR4	100
1	ASR9	1599
2	ASR9	2534
3	ASR9	1684
4	ASR9	2883
1	ASR3	49
2	ASR3	470
3	ASR3	69
4	ASR3	161
1	ASR8	39
2	ASR8	2113
3	ASR8	685
4	ASR8	1643
1	ASR1	160
2	ASR1	32
3	ASR1	95
4	ASR1	195
1	ASR2	189
2	ASR2	94
3	ASR2	174
4	ASR2	147
1	ASR10	91
2	ASR10	2213
3	ASR10	1358
4	ASR10	1269
1	ASR4	145
2	ASR4	1035
3	ASR4	116
4	ASR4	509
1	ASR7	181
2	ASR7	396
3	ASR7	615
4	ASR7	588
1	ASR9	167
2	ASR9	1424
3	ASR9	1928
4	ASR9	1719
1	ASR5	77
2	ASR5	703
3	ASR5	135
4	ASR5	68
1	ASR6	156
2	ASR6	1779
3	ASR6	672
4	ASR6	346

## Sheet: Sheet1
		Mouse ID	28			Mouse ID	912			Mouse ID	42			Mouse ID	44
		Genotype	KI-BZ			Genotype	KI-BZ			Genotype	WT-BZ			Genotype	WT-BZ
Chamber_ID	Trial_ID	mV_Max		Chamber_ID	Trial_ID	mV_Max		Chamber_ID	Trial_ID	mV_Max		Chamber_ID	Trial_ID	mV_Max
1	No stim	11	11	2	No stim	31	31	3	No stim	59	59	4	No stim	76	76
1	ASR1	33		2	ASR1	29		3	ASR1	76		4	ASR1	20
1	ASR1	15		2	ASR1	12		3	ASR1	80		4	ASR1	11
1	ASR1	35		2	ASR1	9		3	ASR1	40		4	ASR1	25
1	ASR1	160	60.75	2	ASR1	32	20.5	3	ASR1	95	72.75	4	ASR1	195	62.75
1	ASR2	98		2	ASR2	396		3	ASR2	142		4	ASR2	14
1	ASR2	44		2	ASR2	238		3	ASR2	72		4	ASR2	78
1	ASR2	85		2	ASR2	52		3	ASR2	56		4	ASR2	58
1	ASR2	189	104	2	ASR2	94	195	3	ASR2	174	111	4	ASR2	147	74.25
1	ASR3	113		2	ASR3	1005		3	ASR3	239		4	ASR3	146
1	ASR3	49		2	ASR3	520		3	ASR3	132		4	ASR3	205
1	ASR3	45		2	ASR3	279		3	ASR3	109		4	ASR3	210
1	ASR3	49	64	2	ASR3	470	195	3	ASR3	69	137.25	4	ASR3	161	180.5
1	ASR4	63		2	ASR4	795		3	ASR4	333		4	ASR4	112
1	ASR4	60		2	ASR4	1612		3	ASR4	76		4	ASR4	81
1	ASR4	42		2	ASR4	758		3	ASR4	181		4	ASR4	100
1	ASR4	145	77.5	2	ASR4	1035	568.5	3	ASR4	116	176.5	4	ASR4	509	200.5
1	ASR5	43		2	ASR5	1343		3	ASR5	123		4	ASR5	198
1	ASR5	87		2	ASR5	1638		3	ASR5	295		4	ASR5	522
1	ASR5	53		2	ASR5	547		3	ASR5	147		4	ASR5	597
1	ASR5	77	65	2	ASR5	703	1050	3	ASR5	135	175	4	ASR5	68	346.25
1	ASR6	167		2	ASR6	1993		3	ASR6	146		4	ASR6	554
1	ASR6	27		2	ASR6	2069		3	ASR6	801		4	ASR6	1077
1	ASR6	92		2	ASR6	1748		3	ASR6	356		4	ASR6	165
1	ASR6	156	110.5	2	ASR6	1779	1057.75	3	ASR6	672	493.75	4	ASR6	346	535.5
1	ASR7	499		2	ASR7	2278		3	ASR7	499		4	ASR7	1179
1	ASR7	93		2	ASR7	2169		3	ASR7	1578		4	ASR7	1736
1	ASR7	239		2	ASR7	2296		3	ASR7	549		4	ASR7	238
1	ASR7	181	253	2	ASR7	396	1897.25	3	ASR7	615	810.25	4	ASR7	588	935.25
1	ASR8	106		2	ASR8	2502		3	ASR8	1669		4	ASR8	2285
1	ASR8	133		2	ASR8	2873		3	ASR8	1500		4	ASR8	1078
1	ASR8	813		2	ASR8	2534		3	ASR8	1721		4	ASR8	1829
1	ASR8	39	272.75	2	ASR8	2113	1784.75	3	ASR8	685	1393.75	4	ASR8	1643	1708.75
1	ASR9	595		2	ASR9	2726		3	ASR9	2068		4	ASR9	2424
1	ASR9	774		2	ASR9	2568		3	ASR9	2232		4	ASR9	3032
1	ASR9	1599		2	ASR9	2534		3	ASR9	1684		4	ASR9	2883
1	ASR9	167	783.75	2	ASR9	1424	2505.5	3	ASR9	1928	1978	4	ASR9	1719	2514.5
1	ASR10	1878		2	ASR10	2645		3	ASR10	587		4	ASR10	2846
1	ASR10	779		2	ASR10	2400		3	ASR10	2437		4	ASR10	2911
1	ASR10	844		2	ASR10	2594		3	ASR10	2786		4	ASR10	2625
1	ASR10	91	898	2	ASR10	2213	2313	3	ASR10	1358	1792	4	ASR10	1269	2412.75
