# Supplementary material for: Bazedoxifene reverses sexually dimorphic autistic-like abnormalities in biallelic MDGA1-mutant mice
Source: EMBO Mol Med. 2026 Mar 20;18(4):1358–98. doi: 10.1038/s44321-026-00402-y (PMC13084050; doi:10.1038/s44321-026-00402-y)
Supplement: Supplementary file 20 — Source data Fig. 7 [file 44321_2026_402_MOESM20_ESM.zip › Panel F/Batch4/ASR_Session3.xlsx]

## Sheet: SR_LAB Data
Chamber_ID	Trial_ID	mV_Max
1	No stim	29
2	No stim	81
3	No stim	43
1	ASR1	14
2	ASR1	105
3	ASR1	15
1	ASR2	68
2	ASR2	233
3	ASR2	41
1	ASR3	117
2	ASR3	618
3	ASR3	46
1	ASR4	79
2	ASR4	150
3	ASR4	55
1	ASR5	85
2	ASR5	42
3	ASR5	76
1	ASR6	161
2	ASR6	288
3	ASR6	250
1	ASR7	610
2	ASR7	446
3	ASR7	701
1	ASR8	2035
2	ASR8	1401
3	ASR8	619
1	ASR9	2158
2	ASR9	2303
3	ASR9	1754
1	ASR10	3316
2	ASR10	1980
3	ASR10	2385
1	ASR6	33
2	ASR6	13
3	ASR6	271
1	ASR9	2464
2	ASR9	1385
3	ASR9	1629
1	ASR4	49
2	ASR4	20
3	ASR4	91
1	ASR10	2469
2	ASR10	2748
3	ASR10	2202
1	ASR8	1650
2	ASR8	317
3	ASR8	1467
1	ASR1	22
2	ASR1	28
3	ASR1	15
1	ASR7	761
2	ASR7	273
3	ASR7	623
1	ASR2	25
2	ASR2	52
3	ASR2	95
1	ASR3	117
2	ASR3	77
3	ASR3	106
1	ASR5	101
2	ASR5	56
3	ASR5	513
1	ASR7	503
2	ASR7	676
3	ASR7	213
1	ASR1	17
2	ASR1	22
3	ASR1	44
1	ASR6	201
2	ASR6	65
3	ASR6	115
1	ASR2	121
2	ASR2	59
3	ASR2	66
1	ASR8	1445
2	ASR8	244
3	ASR8	1200
1	ASR5	48
2	ASR5	39
3	ASR5	69
1	ASR3	125
2	ASR3	325
3	ASR3	34
1	ASR10	2672
2	ASR10	1909
3	ASR10	1195
1	ASR4	92
2	ASR4	107
3	ASR4	61
1	ASR9	2770
2	ASR9	383
3	ASR9	1196
1	ASR3	43
2	ASR3	65
3	ASR3	31
1	ASR8	1748
2	ASR8	473
3	ASR8	285
1	ASR1	14
2	ASR1	26
3	ASR1	36
1	ASR2	37
2	ASR2	93
3	ASR2	108
1	ASR10	2903
2	ASR10	1642
3	ASR10	1035
1	ASR4	26
2	ASR4	71
3	ASR4	101
1	ASR7	874
2	ASR7	149
3	ASR7	748
1	ASR9	2599
2	ASR9	787
3	ASR9	541
1	ASR5	44
2	ASR5	80
3	ASR5	407
1	ASR6	429
2	ASR6	63
3	ASR6	455

## Sheet: Sheet1
		Mouse ID	27			Mouse ID	29			Mouse ID	38
		Genotype	KI-BZ			Genotype	KI-BZ			Genotype	WT-BZ
Chamber_ID	Trial_ID	mV_Max		Chamber_ID	Trial_ID	mV_Max		Chamber_ID	Trial_ID	mV_Max
1	No stim	29	29	2	No stim	81	81	3	No stim	43	43
1	ASR1	14		2	ASR1	105		3	ASR1	15
1	ASR1	22		2	ASR1	28		3	ASR1	15
1	ASR1	17		2	ASR1	22		3	ASR1	44
1	ASR1	14	16.75	2	ASR1	26	45.25	3	ASR1	36	27.5
1	ASR2	68		2	ASR2	233		3	ASR2	41
1	ASR2	25		2	ASR2	52		3	ASR2	95
1	ASR2	121		2	ASR2	59		3	ASR2	66
1	ASR2	37	62.75	2	ASR2	93	109.25	3	ASR2	108	77.5
1	ASR3	117		2	ASR3	618		3	ASR3	46
1	ASR3	117		2	ASR3	77		3	ASR3	106
1	ASR3	125		2	ASR3	325		3	ASR3	34
1	ASR3	43	100.5	2	ASR3	65	271.25	3	ASR3	31	54.25
1	ASR4	79		2	ASR4	150		3	ASR4	55
1	ASR4	49		2	ASR4	20		3	ASR4	91
1	ASR4	92		2	ASR4	107		3	ASR4	61
1	ASR4	26	61.5	2	ASR4	71	87	3	ASR4	101	77
1	ASR5	85		2	ASR5	42		3	ASR5	76
1	ASR5	101		2	ASR5	56		3	ASR5	513
1	ASR5	48		2	ASR5	39		3	ASR5	69
1	ASR5	44	69.5	2	ASR5	80	54.25	3	ASR5	407	266.25
1	ASR6	161		2	ASR6	288		3	ASR6	250
1	ASR6	33		2	ASR6	13		3	ASR6	271
1	ASR6	201		2	ASR6	65		3	ASR6	115
1	ASR6	429	206	2	ASR6	63	107.25	3	ASR6	455	272.75
1	ASR7	610		2	ASR7	446		3	ASR7	701
1	ASR7	761		2	ASR7	273		3	ASR7	623
1	ASR7	503		2	ASR7	676		3	ASR7	213
1	ASR7	874	687	2	ASR7	149	386	3	ASR7	748	571.25
1	ASR8	2035		2	ASR8	1401		3	ASR8	619
1	ASR8	1650		2	ASR8	317		3	ASR8	1467
1	ASR8	1445		2	ASR8	244		3	ASR8	1200
1	ASR8	1748	1719.5	2	ASR8	473	608.75	3	ASR8	285	892.75
1	ASR9	2158		2	ASR9	2303		3	ASR9	1754
1	ASR9	2464		2	ASR9	1385		3	ASR9	1629
1	ASR9	2770		2	ASR9	383		3	ASR9	1196
1	ASR9	2599	2497.75	2	ASR9	787	1214.5	3	ASR9	541	1280
1	ASR10	3316		2	ASR10	1980		3	ASR10	2385
1	ASR10	2469		2	ASR10	2748		3	ASR10	2202
1	ASR10	2672		2	ASR10	1909		3	ASR10	1195
1	ASR10	2903	2840	2	ASR10	1642	2069.75	3	ASR10	1035	1704.25
