# Supplementary material for: Bazedoxifene reverses sexually dimorphic autistic-like abnormalities in biallelic MDGA1-mutant mice
Source: EMBO Mol Med. 2026 Mar 20;18(4):1358–98. doi: 10.1038/s44321-026-00402-y (PMC13084050; doi:10.1038/s44321-026-00402-y)
Supplement: Supplementary file 20 — Source data Fig. 7 [file 44321_2026_402_MOESM20_ESM.zip › Panel F/Batch4/ASR_Session4.xlsx]

## Sheet: SR_LAB Data
Chamber_ID	Trial_ID	mV_Max
1	No stim	103
2	No stim	24
3	No stim	128
4	No stim	187
1	ASR1	42
2	ASR1	67
3	ASR1	21
4	ASR1	125
1	ASR2	53
2	ASR2	26
3	ASR2	52
4	ASR2	145
1	ASR3	221
2	ASR3	17
3	ASR3	31
4	ASR3	56
1	ASR4	32
2	ASR4	31
3	ASR4	137
4	ASR4	46
1	ASR5	127
2	ASR5	45
3	ASR5	446
4	ASR5	164
1	ASR6	52
2	ASR6	785
3	ASR6	854
4	ASR6	243
1	ASR7	462
2	ASR7	582
3	ASR7	686
4	ASR7	144
1	ASR8	324
2	ASR8	1544
3	ASR8	1849
4	ASR8	162
1	ASR9	876
2	ASR9	1213
3	ASR9	1566
4	ASR9	696
1	ASR10	1628
2	ASR10	1696
3	ASR10	2120
4	ASR10	232
1	ASR6	81
2	ASR6	158
3	ASR6	595
4	ASR6	140
1	ASR9	155
2	ASR9	992
3	ASR9	1621
4	ASR9	756
1	ASR4	53
2	ASR4	44
3	ASR4	160
4	ASR4	125
1	ASR10	161
2	ASR10	460
3	ASR10	492
4	ASR10	1781
1	ASR8	243
2	ASR8	150
3	ASR8	662
4	ASR8	212
1	ASR1	25
2	ASR1	46
3	ASR1	413
4	ASR1	59
1	ASR7	244
2	ASR7	289
3	ASR7	207
4	ASR7	117
1	ASR2	23
2	ASR2	80
3	ASR2	63
4	ASR2	34
1	ASR3	19
2	ASR3	198
3	ASR3	60
4	ASR3	53
1	ASR5	42
2	ASR5	32
3	ASR5	64
4	ASR5	150
1	ASR7	151
2	ASR7	417
3	ASR7	492
4	ASR7	239
1	ASR1	26
2	ASR1	12
3	ASR1	52
4	ASR1	30
1	ASR6	281
2	ASR6	97
3	ASR6	172
4	ASR6	154
1	ASR2	37
2	ASR2	69
3	ASR2	67
4	ASR2	62
1	ASR8	715
2	ASR8	960
3	ASR8	456
4	ASR8	437
1	ASR5	64
2	ASR5	35
3	ASR5	74
4	ASR5	17
1	ASR3	56
2	ASR3	100
3	ASR3	88
4	ASR3	76
1	ASR10	881
2	ASR10	1326
3	ASR10	5255
4	ASR10	112
1	ASR4	74
2	ASR4	106
3	ASR4	187
4	ASR4	26
1	ASR9	174
2	ASR9	166
3	ASR9	2061
4	ASR9	1011
1	ASR3	129
2	ASR3	52
3	ASR3	254
4	ASR3	47
1	ASR8	446
2	ASR8	203
3	ASR8	540
4	ASR8	737
1	ASR1	81
2	ASR1	96
3	ASR1	131
4	ASR1	28
1	ASR2	44
2	ASR2	49
3	ASR2	68
4	ASR2	47
1	ASR10	664
2	ASR10	967
3	ASR10	3599
4	ASR10	1689
1	ASR4	108
2	ASR4	24
3	ASR4	215
4	ASR4	55
1	ASR7	39
2	ASR7	695
3	ASR7	545
4	ASR7	955
1	ASR9	819
2	ASR9	1258
3	ASR9	1638
4	ASR9	635
1	ASR5	161
2	ASR5	10
3	ASR5	215
4	ASR5	144
1	ASR6	50
2	ASR6	258
3	ASR6	751
4	ASR6	367

## Sheet: Sheet1
		Mouse ID	33			Mouse ID	41			Mouse ID	45			Mouse ID	53
		Genotype	KI-sham			Genotype	WT-sham			Genotype	WT-BZ			Genotype	WT-BZ
KI-S 33				WT-S 41				WT-BZ 45					WT-B 53
Chamber_ID	Trial_ID	mV_Max		Chamber_ID	Trial_ID	mV_Max		Chamber_ID	Trial_ID	mV_Max		Chamber_ID	Trial_ID	mV_Max
1	No stim	103	103	2	No stim	24	24	3	No stim	128	128	4	No stim	187	187
1	ASR1	42		2	ASR1	67		3	ASR1	21		4	ASR1	125
1	ASR1	25		2	ASR1	46		3	ASR1	413		4	ASR1	59
1	ASR1	26		2	ASR1	12		3	ASR1	52		4	ASR1	30
1	ASR1	81	43.5	2	ASR1	96	55.25	3	ASR1	131	154.25	4	ASR1	28	60.5
1	ASR2	53		2	ASR2	26		3	ASR2	52		4	ASR2	145
1	ASR2	23		2	ASR2	80		3	ASR2	63		4	ASR2	34
1	ASR2	37		2	ASR2	69		3	ASR2	67		4	ASR2	62
1	ASR2	44	39.25	2	ASR2	49	56	3	ASR2	68	62.5	4	ASR2	47	72
1	ASR3	221		2	ASR3	17		3	ASR3	31		4	ASR3	56
1	ASR3	19		2	ASR3	198		3	ASR3	60		4	ASR3	53
1	ASR3	56		2	ASR3	100		3	ASR3	88		4	ASR3	76
1	ASR3	129	106.25	2	ASR3	52	91.75	3	ASR3	254	108.25	4	ASR3	47	58
1	ASR4	32		2	ASR4	31		3	ASR4	137		4	ASR4	46
1	ASR4	53		2	ASR4	44		3	ASR4	160		4	ASR4	125
1	ASR4	74		2	ASR4	106		3	ASR4	187		4	ASR4	26
1	ASR4	108	66.75	2	ASR4	24	51.25	3	ASR4	215	174.75	4	ASR4	55	63
1	ASR5	127		2	ASR5	45		3	ASR5	446		4	ASR5	164
1	ASR5	42		2	ASR5	32		3	ASR5	64		4	ASR5	150
1	ASR5	64		2	ASR5	35		3	ASR5	74		4	ASR5	17
1	ASR5	161	98.5	2	ASR5	10	30.5	3	ASR5	215	199.75	4	ASR5	144	118.75
1	ASR6	52		2	ASR6	785		3	ASR6	854		4	ASR6	243
1	ASR6	81		2	ASR6	158		3	ASR6	595		4	ASR6	140
1	ASR6	281		2	ASR6	97		3	ASR6	172		4	ASR6	154
1	ASR6	50	116	2	ASR6	258	324.5	3	ASR6	751	593	4	ASR6	367	226
1	ASR7	462		2	ASR7	582		3	ASR7	686		4	ASR7	144
1	ASR7	244		2	ASR7	289		3	ASR7	207		4	ASR7	117
1	ASR7	151		2	ASR7	417		3	ASR7	492		4	ASR7	239
1	ASR7	39	224	2	ASR7	695	495.75	3	ASR7	545	482.5	4	ASR7	955	363.75
1	ASR8	324		2	ASR8	1544		3	ASR8	1849		4	ASR8	162
1	ASR8	243		2	ASR8	150		3	ASR8	662		4	ASR8	212
1	ASR8	715		2	ASR8	960		3	ASR8	456		4	ASR8	437
1	ASR8	446	432	2	ASR8	203	714.25	3	ASR8	540	876.75	4	ASR8	737	387
1	ASR9	876		2	ASR9	1213		3	ASR9	1566		4	ASR9	696
1	ASR9	155		2	ASR9	992		3	ASR9	1621		4	ASR9	756
1	ASR9	174		2	ASR9	166		3	ASR9	2061		4	ASR9	1011
1	ASR9	819	506	2	ASR9	1258	907.25	3	ASR9	1638	1721.5	4	ASR9	635	774.5
1	ASR10	1628		2	ASR10	1696		3	ASR10	2120		4	ASR10	232
1	ASR10	161		2	ASR10	460		3	ASR10	492		4	ASR10	1781
1	ASR10	881		2	ASR10	1326		3	ASR10	5255		4	ASR10	112
1	ASR10	664	833.5	2	ASR10	967	1112.25	3	ASR10	3599	2866.5	4	ASR10	1689	953.5
