# Supplementary material for: Bazedoxifene reverses sexually dimorphic autistic-like abnormalities in biallelic MDGA1-mutant mice
Source: EMBO Mol Med. 2026 Mar 20;18(4):1358–98. doi: 10.1038/s44321-026-00402-y (PMC13084050; doi:10.1038/s44321-026-00402-y)
Supplement: Supplementary file 20 — Source data Fig. 7 [file 44321_2026_402_MOESM20_ESM.zip › Panel F/Batch4/ASR_Session5.xlsx]

## Sheet: SR_LAB Data
Chamber_ID	Trial_ID	mV_Max
1	No stim	34
2	No stim	16
1	ASR1	27
2	ASR1	56
1	ASR2	35
2	ASR2	75
1	ASR3	89
2	ASR3	31
1	ASR4	183
2	ASR4	50
1	ASR5	497
2	ASR5	897
1	ASR6	1438
2	ASR6	52
1	ASR7	1685
2	ASR7	362
1	ASR8	2268
2	ASR8	59
1	ASR9	2085
2	ASR9	122
1	ASR10	1803
2	ASR10	451
1	ASR6	1385
2	ASR6	1099
1	ASR9	1635
2	ASR9	1973
1	ASR4	80
2	ASR4	114
1	ASR10	644
2	ASR10	2317
1	ASR8	1634
2	ASR8	1544
1	ASR1	9
2	ASR1	25
1	ASR7	472
2	ASR7	985
1	ASR2	37
2	ASR2	75
1	ASR3	46
2	ASR3	113
1	ASR5	191
2	ASR5	106
1	ASR7	326
2	ASR7	946
1	ASR1	14
2	ASR1	21
1	ASR6	954
2	ASR6	700
1	ASR2	22
2	ASR2	43
1	ASR8	101
2	ASR8	892
1	ASR5	124
2	ASR5	160
1	ASR3	41
2	ASR3	34
1	ASR10	923
2	ASR10	1156
1	ASR4	12
2	ASR4	81
1	ASR9	1721
2	ASR9	455
1	ASR3	83
2	ASR3	41
1	ASR8	1517
2	ASR8	268
1	ASR1	20
2	ASR1	20
1	ASR2	31
2	ASR2	38
1	ASR10	1419
2	ASR10	1319
1	ASR4	91
2	ASR4	55
1	ASR7	148
2	ASR7	130
1	ASR9	301
2	ASR9	797
1	ASR5	111
2	ASR5	62
1	ASR6	1867
2	ASR6	466

## Sheet: Sheet1
		Mouse ID	54			Mouse ID	913
		Genotype	WT-sham			Genotype	KI-sham
Chamber_ID	Trial_ID	mV_Max		Chamber_ID	Trial_ID	mV_Max
1	No stim	34	34	2	No stim	16	16
1	ASR1	27		2	ASR1	56
1	ASR1	9		2	ASR1	25
1	ASR1	14		2	ASR1	21
1	ASR1	20	17.5	2	ASR1	20	30.5
1	ASR2	35		2	ASR2	75
1	ASR2	37		2	ASR2	75
1	ASR2	22		2	ASR2	43
1	ASR2	31	31.25	2	ASR2	38	57.75
1	ASR3	89		2	ASR3	31
1	ASR3	46		2	ASR3	113
1	ASR3	41		2	ASR3	34
1	ASR3	83	64.75	2	ASR3	41	54.75
1	ASR4	183		2	ASR4	50
1	ASR4	80		2	ASR4	114
1	ASR4	12		2	ASR4	81
1	ASR4	91	91.5	2	ASR4	55	75
1	ASR5	497		2	ASR5	897
1	ASR5	191		2	ASR5	106
1	ASR5	124		2	ASR5	160
1	ASR5	111	230.75	2	ASR5	62	306.25
1	ASR6	1438		2	ASR6	52
1	ASR6	1385		2	ASR6	1099
1	ASR6	954		2	ASR6	700
1	ASR6	1867	1411	2	ASR6	466	579.25
1	ASR7	1685		2	ASR7	362
1	ASR7	472		2	ASR7	985
1	ASR7	326		2	ASR7	946
1	ASR7	148	657.75	2	ASR7	130	605.75
1	ASR8	2268		2	ASR8	59
1	ASR8	1634		2	ASR8	1544
1	ASR8	101		2	ASR8	892
1	ASR8	1517	1380	2	ASR8	268	690.75
1	ASR9	2085		2	ASR9	122
1	ASR9	1635		2	ASR9	1973
1	ASR9	1721		2	ASR9	455
1	ASR9	301	1435.5	2	ASR9	797	836.75
1	ASR10	1803		2	ASR10	451
1	ASR10	644		2	ASR10	2317
1	ASR10	923		2	ASR10	1156
1	ASR10	1419	1197.25	2	ASR10	1319	1310.75
