# Supplementary material for: Bazedoxifene reverses sexually dimorphic autistic-like abnormalities in biallelic MDGA1-mutant mice
Source: EMBO Mol Med. 2026 Mar 20;18(4):1358–98. doi: 10.1038/s44321-026-00402-y (PMC13084050; doi:10.1038/s44321-026-00402-y)
Supplement: Supplementary file 20 — Source data Fig. 7 [file 44321_2026_402_MOESM20_ESM.zip › Panel F/Batch4/ASR_Session6.xlsx]

## Sheet: SR_LAB Data
Chamber_ID	Trial_ID	mV_Max
1	No stim	80
2	No stim	17
3	No stim	81
4	No stim	70
1	ASR1	23
2	ASR1	87
3	ASR1	79
4	ASR1	84
1	ASR2	69
2	ASR2	156
3	ASR2	165
4	ASR2	374
1	ASR3	28
2	ASR3	85
3	ASR3	72
4	ASR3	925
1	ASR4	424
2	ASR4	256
3	ASR4	72
4	ASR4	813
1	ASR5	124
2	ASR5	485
3	ASR5	132
4	ASR5	1298
1	ASR6	339
2	ASR6	122
3	ASR6	1250
4	ASR6	650
1	ASR7	558
2	ASR7	101
3	ASR7	843
4	ASR7	1982
1	ASR8	428
2	ASR8	1355
3	ASR8	2477
4	ASR8	2089
1	ASR9	287
2	ASR9	917
3	ASR9	2781
4	ASR9	3681
1	ASR10	1538
2	ASR10	356
3	ASR10	3566
4	ASR10	2710
1	ASR6	85
2	ASR6	888
3	ASR6	1468
4	ASR6	1671
1	ASR9	1809
2	ASR9	201
3	ASR9	3095
4	ASR9	2061
1	ASR4	152
2	ASR4	391
3	ASR4	523
4	ASR4	1269
1	ASR10	666
2	ASR10	428
3	ASR10	2334
4	ASR10	4053
1	ASR8	701
2	ASR8	813
3	ASR8	2884
4	ASR8	2966
1	ASR1	19
2	ASR1	31
3	ASR1	17
4	ASR1	113
1	ASR7	930
2	ASR7	1273
3	ASR7	2409
4	ASR7	1859
1	ASR2	26
2	ASR2	116
3	ASR2	166
4	ASR2	49
1	ASR3	164
2	ASR3	510
3	ASR3	410
4	ASR3	528
1	ASR5	285
2	ASR5	112
3	ASR5	746
4	ASR5	682
1	ASR7	1153
2	ASR7	587
3	ASR7	1291
4	ASR7	1623
1	ASR1	39
2	ASR1	45
3	ASR1	45
4	ASR1	54
1	ASR6	168
2	ASR6	845
3	ASR6	1178
4	ASR6	773
1	ASR2	33
2	ASR2	143
3	ASR2	149
4	ASR2	70
1	ASR8	151
2	ASR8	1571
3	ASR8	2546
4	ASR8	2766
1	ASR5	159
2	ASR5	297
3	ASR5	351
4	ASR5	1336
1	ASR3	120
2	ASR3	178
3	ASR3	124
4	ASR3	305
1	ASR10	1296
2	ASR10	1905
3	ASR10	3209
4	ASR10	2816
1	ASR4	194
2	ASR4	23
3	ASR4	202
4	ASR4	705
1	ASR9	200
2	ASR9	272
3	ASR9	2225
4	ASR9	3091
1	ASR3	44
2	ASR3	149
3	ASR3	154
4	ASR3	517
1	ASR8	916
2	ASR8	101
3	ASR8	1481
4	ASR8	2665
1	ASR1	36
2	ASR1	34
3	ASR1	26
4	ASR1	35
1	ASR2	121
2	ASR2	205
3	ASR2	51
4	ASR2	47
1	ASR10	1092
2	ASR10	1136
3	ASR10	1252
4	ASR10	3661
1	ASR4	320
2	ASR4	166
3	ASR4	718
4	ASR4	917
1	ASR7	870
2	ASR7	260
3	ASR7	1730
4	ASR7	1282
1	ASR9	1254
2	ASR9	1530
3	ASR9	1916
4	ASR9	1850
1	ASR5	254
2	ASR5	168
3	ASR5	637
4	ASR5	1056
1	ASR6	269
2	ASR6	139
3	ASR6	1019
4	ASR6	1854

## Sheet: Sheet1
			27				914				40				49
			KI-sham				KI-sham				WT-sham				WT-sham
Chamber_ID	Trial_ID	mV_Max		Chamber_ID	Trial_ID	mV_Max		Chamber_ID	Trial_ID	mV_Max		Chamber_ID	Trial_ID	mV_Max
1	No stim	80	80	2	No stim	17	17	3	No stim	81	81	4	No stim	70	70
1	ASR1	23		2	ASR1	87		3	ASR1	79		4	ASR1	84
1	ASR1	19		2	ASR1	31		3	ASR1	17		4	ASR1	113
1	ASR1	39		2	ASR1	45		3	ASR1	45		4	ASR1	54
1	ASR1	36	29.25	2	ASR1	34	49.25	3	ASR1	26	41.75	4	ASR1	35	71.5
1	ASR2	69		2	ASR2	156		3	ASR2	165		4	ASR2	374
1	ASR2	26		2	ASR2	116		3	ASR2	166		4	ASR2	49
1	ASR2	33		2	ASR2	143		3	ASR2	149		4	ASR2	70
1	ASR2	121	62.25	2	ASR2	205	155	3	ASR2	51	132.75	4	ASR2	47	135
1	ASR3	28		2	ASR3	85		3	ASR3	72		4	ASR3	925
1	ASR3	164		2	ASR3	510		3	ASR3	410		4	ASR3	528
1	ASR3	120		2	ASR3	178		3	ASR3	124		4	ASR3	305
1	ASR3	44	89	2	ASR3	149	230.5	3	ASR3	154	190	4	ASR3	517	568.75
1	ASR4	424		2	ASR4	256		3	ASR4	72		4	ASR4	813
1	ASR4	152		2	ASR4	391		3	ASR4	523		4	ASR4	1269
1	ASR4	194		2	ASR4	23		3	ASR4	202		4	ASR4	705
1	ASR4	320	272.5	2	ASR4	166	209	3	ASR4	718	378.75	4	ASR4	917	926
1	ASR5	124		2	ASR5	485		3	ASR5	132		4	ASR5	1298
1	ASR5	285		2	ASR5	112		3	ASR5	746		4	ASR5	682
1	ASR5	159		2	ASR5	297		3	ASR5	351		4	ASR5	1336
1	ASR5	254	205.5	2	ASR5	168	265.5	3	ASR5	637	466.5	4	ASR5	1056	1093
1	ASR6	339		2	ASR6	122		3	ASR6	1250		4	ASR6	650
1	ASR6	85		2	ASR6	888		3	ASR6	1468		4	ASR6	1671
1	ASR6	168		2	ASR6	845		3	ASR6	1178		4	ASR6	773
1	ASR6	269	215.25	2	ASR6	139	498.5	3	ASR6	1019	1228.75	4	ASR6	1854	1237
1	ASR7	558		2	ASR7	101		3	ASR7	843		4	ASR7	1982
1	ASR7	930		2	ASR7	1273		3	ASR7	2409		4	ASR7	1859
1	ASR7	1153		2	ASR7	587		3	ASR7	1291		4	ASR7	1623
1	ASR7	870	877.75	2	ASR7	260	555.25	3	ASR7	1730	1568.25	4	ASR7	1282	1686.5
1	ASR8	428		2	ASR8	1355		3	ASR8	2477		4	ASR8	2089
1	ASR8	701		2	ASR8	813		3	ASR8	2884		4	ASR8	2966
1	ASR8	151		2	ASR8	1571		3	ASR8	2546		4	ASR8	2766
1	ASR8	916	549	2	ASR8	101	960	3	ASR8	1481	2347	4	ASR8	2665	2621.5
1	ASR9	287		2	ASR9	917		3	ASR9	2781		4	ASR9	3681
1	ASR9	1809		2	ASR9	201		3	ASR9	3095		4	ASR9	2061
1	ASR9	200		2	ASR9	272		3	ASR9	2225		4	ASR9	3091
1	ASR9	1254	887.5	2	ASR9	1530	730	3	ASR9	1916	2504.25	4	ASR9	1850	2670.75
1	ASR10	1538		2	ASR10	356		3	ASR10	3566		4	ASR10	2710
1	ASR10	666		2	ASR10	428		3	ASR10	2334		4	ASR10	4053
1	ASR10	1296		2	ASR10	1905		3	ASR10	3209		4	ASR10	2816
1	ASR10	1092	1148	2	ASR10	1136	956.25	3	ASR10	1252	2590.25	4	ASR10	3661	3310
