# Supplementary material for: Bazedoxifene reverses sexually dimorphic autistic-like abnormalities in biallelic MDGA1-mutant mice
Source: EMBO Mol Med. 2026 Mar 20;18(4):1358–98. doi: 10.1038/s44321-026-00402-y (PMC13084050; doi:10.1038/s44321-026-00402-y)
Supplement: Supplementary file 20 — Source data Fig. 7 [file 44321_2026_402_MOESM20_ESM.zip › Panel F/Batch4/ASR_Session7.xlsx]

## Sheet: SR_LAB Data
Chamber_ID	Trial_ID	mV_Max
1	No stim	16
2	No stim	54
1	ASR1	23
2	ASR1	61
1	ASR2	110
2	ASR2	97
1	ASR3	94
2	ASR3	34
1	ASR4	107
2	ASR4	1075
1	ASR5	141
2	ASR5	954
1	ASR6	75
2	ASR6	1292
1	ASR7	193
2	ASR7	877
1	ASR8	1189
2	ASR8	2178
1	ASR9	1503
2	ASR9	2302
1	ASR10	2838
2	ASR10	1562
1	ASR6	1333
2	ASR6	1151
1	ASR9	2963
2	ASR9	2476
1	ASR4	276
2	ASR4	147
1	ASR10	2921
2	ASR10	2900
1	ASR8	2752
2	ASR8	1491
1	ASR1	204
2	ASR1	65
1	ASR7	1894
2	ASR7	1143
1	ASR2	117
2	ASR2	49
1	ASR3	276
2	ASR3	95
1	ASR5	447
2	ASR5	1242
1	ASR7	2499
2	ASR7	828
1	ASR1	44
2	ASR1	225
1	ASR6	1361
2	ASR6	986
1	ASR2	34
2	ASR2	62
1	ASR8	2513
2	ASR8	1536
1	ASR5	318
2	ASR5	1147
1	ASR3	258
2	ASR3	668
1	ASR10	2913
2	ASR10	2597
1	ASR4	89
2	ASR4	258
1	ASR9	2542
2	ASR9	2767
1	ASR3	82
2	ASR3	19
1	ASR8	2621
2	ASR8	2301
1	ASR1	63
2	ASR1	23
1	ASR2	90
2	ASR2	96
1	ASR10	2945
2	ASR10	1453
1	ASR4	269
2	ASR4	345
1	ASR7	1269
2	ASR7	754
1	ASR9	2859
2	ASR9	1666
1	ASR5	580
2	ASR5	304
1	ASR6	752
2	ASR6	298

## Sheet: Sheet1
		Mouse ID	46			Mouse ID	30
		Genotype	WT-sham			Genotype	KI-sham
Chamber_ID	Trial_ID	mV_Max		Chamber_ID	Trial_ID	mV_Max
1	No stim	16	16	2	No stim	54	54
1	ASR1	23		2	ASR1	61
1	ASR1	204		2	ASR1	65
1	ASR1	44		2	ASR1	225
1	ASR1	63	83.5	2	ASR1	23	93.5
1	ASR2	110		2	ASR2	97
1	ASR2	117		2	ASR2	49
1	ASR2	34		2	ASR2	62
1	ASR2	90	87.75	2	ASR2	96	76
1	ASR3	94		2	ASR3	34
1	ASR3	276		2	ASR3	95
1	ASR3	258		2	ASR3	668
1	ASR3	82	177.5	2	ASR3	19	204
1	ASR4	107		2	ASR4	1075
1	ASR4	276		2	ASR4	147
1	ASR4	89		2	ASR4	258
1	ASR4	269	185.25	2	ASR4	345	456.25
1	ASR5	141		2	ASR5	954
1	ASR5	447		2	ASR5	1242
1	ASR5	318		2	ASR5	1147
1	ASR5	580	371.5	2	ASR5	304	911.75
1	ASR6	75		2	ASR6	1292
1	ASR6	1333		2	ASR6	1151
1	ASR6	1361		2	ASR6	986
1	ASR6	752	880.25	2	ASR6	298	931.75
1	ASR7	193		2	ASR7	877
1	ASR7	1894		2	ASR7	1143
1	ASR7	2499		2	ASR7	828
1	ASR7	1269	1463.75	2	ASR7	754	900.5
1	ASR8	1189		2	ASR8	2178
1	ASR8	2752		2	ASR8	1491
1	ASR8	2513		2	ASR8	1536
1	ASR8	2621	2268.75	2	ASR8	2301	1876.5
1	ASR9	1503		2	ASR9	2302
1	ASR9	2963		2	ASR9	2476
1	ASR9	2542		2	ASR9	2767
1	ASR9	2859	2466.75	2	ASR9	1666	2302.75
1	ASR10	2838		2	ASR10	1562
1	ASR10	2921		2	ASR10	2900
1	ASR10	2913		2	ASR10	2597
1	ASR10	2945	2904.25	2	ASR10	1453	2128
