# Supplementary material for: Bazedoxifene reverses sexually dimorphic autistic-like abnormalities in biallelic MDGA1-mutant mice
Source: EMBO Mol Med. 2026 Mar 20;18(4):1358–98. doi: 10.1038/s44321-026-00402-y (PMC13084050; doi:10.1038/s44321-026-00402-y)
Supplement: Supplementary file 20 — Source data Fig. 7 [file 44321_2026_402_MOESM20_ESM.zip › Panel F/readme.txt]

This folder contains the source data for Panel F of Main Figure 7.

- Batch1,2,3a and 4 correspond to behavioral testing sessions conducted on different dates.
- The file names are labeled as ASR_SessionX, and each session includes data from 1 to a maximum of 4 mice.
- Raw variables recorded: 
  The original values can be found in the 'SR_LAB Data' sheet, which consists of Chamber 1–4, each undergoing
   a total of 4 cycles labeled ASR1 to ASR10.
  The 'Analysis' sheet contains the ID and genotype information for the mouse assigned to each chamber, along with 
  the calculated average mV_Max value for each ASR cycle.
