# Supplementary material for: Bazedoxifene reverses sexually dimorphic autistic-like abnormalities in biallelic MDGA1-mutant mice
Source: EMBO Mol Med. 2026 Mar 20;18(4):1358–98. doi: 10.1038/s44321-026-00402-y (PMC13084050; doi:10.1038/s44321-026-00402-y)
Supplement: Supplementary file 20 — Source data Fig. 7 [file 44321_2026_402_MOESM20_ESM.zip › Panel G/Batch1/PPI_Session1.xlsx]

## Sheet: SR_LAB Data
Chamber_ID	Session_ID	Trial_ID	mV_Max
1	PPI1	Pulse	230
2	PPI1	Pulse	157
3	PPI1	Pulse	2351
4	PPI1	Pulse	828
1	PPI1	PPI1	165
2	PPI1	PPI1	1005
3	PPI1	PPI1	1507
4	PPI1	PPI1	1360
1	PPI1	PPI2	193
2	PPI1	PPI2	516
3	PPI1	PPI2	1325
4	PPI1	PPI2	458
1	PPI1	PPI3	147
2	PPI1	PPI3	140
3	PPI1	PPI3	359
4	PPI1	PPI3	423
1	PPI1	PPI4	82
2	PPI1	PPI4	106
3	PPI1	PPI4	223
4	PPI1	PPI4	396
1	PPI1	PPI2	155
2	PPI1	PPI2	238
3	PPI1	PPI2	1025
4	PPI1	PPI2	585
1	PPI1	Pulse	1032
2	PPI1	Pulse	1270
3	PPI1	Pulse	1332
4	PPI1	Pulse	1240
1	PPI1	PPI1	217
2	PPI1	PPI1	1121
3	PPI1	PPI1	406
4	PPI1	PPI1	228
1	PPI1	PPI4	79
2	PPI1	PPI4	137
3	PPI1	PPI4	112
4	PPI1	PPI4	216
1	PPI1	PPI3	146
2	PPI1	PPI3	573
3	PPI1	PPI3	735
4	PPI1	PPI3	304
1	PPI1	Pulse	1299
2	PPI1	Pulse	1700
3	PPI1	Pulse	4032
4	PPI1	Pulse	2164
1	PPI1	PPI1	345
2	PPI1	PPI1	610
3	PPI1	PPI1	208
4	PPI1	PPI1	313
1	PPI1	PPI3	287
2	PPI1	PPI3	75
3	PPI1	PPI3	1704
4	PPI1	PPI3	302
1	PPI1	PPI4	96
2	PPI1	PPI4	62
3	PPI1	PPI4	983
4	PPI1	PPI4	334
1	PPI1	PPI2	174
2	PPI1	PPI2	348
3	PPI1	PPI2	1416
4	PPI1	PPI2	428
1	PPI1	PPI2	196
2	PPI1	PPI2	185
3	PPI1	PPI2	1362
4	PPI1	PPI2	333
1	PPI1	PPI1	412
2	PPI1	PPI1	654
3	PPI1	PPI1	758
4	PPI1	PPI1	760
1	PPI1	PPI3	110
2	PPI1	PPI3	103
3	PPI1	PPI3	1222
4	PPI1	PPI3	492
1	PPI1	PPI4	166
2	PPI1	PPI4	338
3	PPI1	PPI4	263
4	PPI1	PPI4	521
1	PPI1	Pulse	178
2	PPI1	Pulse	1853
3	PPI1	Pulse	1933
4	PPI1	Pulse	1954
1	PPI1	PPI3	60
2	PPI1	PPI3	121
3	PPI1	PPI3	1175
4	PPI1	PPI3	204
1	PPI1	PPI1	186
2	PPI1	PPI1	388
3	PPI1	PPI1	648
4	PPI1	PPI1	645
1	PPI1	Pulse	1222
2	PPI1	Pulse	1828
3	PPI1	Pulse	602
4	PPI1	Pulse	2018
1	PPI1	PPI4	109
2	PPI1	PPI4	154
3	PPI1	PPI4	542
4	PPI1	PPI4	487
1	PPI1	PPI2	88
2	PPI1	PPI2	155
3	PPI1	PPI2	758
4	PPI1	PPI2	58
1	PPI1	PPI4	89
2	PPI1	PPI4	518
3	PPI1	PPI4	336
4	PPI1	PPI4	114
1	PPI1	PPI1	94
2	PPI1	PPI1	588
3	PPI1	PPI1	565
4	PPI1	PPI1	115
1	PPI1	PPI2	109
2	PPI1	PPI2	193
3	PPI1	PPI2	1559
4	PPI1	PPI2	100
1	PPI1	Pulse	64
2	PPI1	Pulse	231
3	PPI1	Pulse	446
4	PPI1	Pulse	340
1	PPI1	PPI3	36
2	PPI1	PPI3	543
3	PPI1	PPI3	323
4	PPI1	PPI3	105
1	PPI1	PPI4	98
2	PPI1	PPI4	72
3	PPI1	PPI4	354
4	PPI1	PPI4	85
1	PPI1	PPI1	240
2	PPI1	PPI1	266
3	PPI1	PPI1	1306
4	PPI1	PPI1	205
1	PPI1	Pulse	46
2	PPI1	Pulse	272
3	PPI1	Pulse	2093
4	PPI1	Pulse	168
1	PPI1	PPI2	92
2	PPI1	PPI2	141
3	PPI1	PPI2	1179
4	PPI1	PPI2	112
1	PPI1	PPI3	52
2	PPI1	PPI3	101
3	PPI1	PPI3	590
4	PPI1	PPI3	218
1	PPI1	Pulse	248
2	PPI1	Pulse	429
3	PPI1	Pulse	308
4	PPI1	Pulse	1090
1	PPI1	PPI1	99
2	PPI1	PPI1	925
3	PPI1	PPI1	610
4	PPI1	PPI1	704
1	PPI1	PPI2	107
2	PPI1	PPI2	170
3	PPI1	PPI2	1579
4	PPI1	PPI2	500
1	PPI1	PPI4	70
2	PPI1	PPI4	138
3	PPI1	PPI4	224
4	PPI1	PPI4	445
1	PPI1	PPI3	125
2	PPI1	PPI3	205
3	PPI1	PPI3	776
4	PPI1	PPI3	790
1	PPI1	PPI3	48
2	PPI1	PPI3	78
3	PPI1	PPI3	195
4	PPI1	PPI3	564
1	PPI1	Pulse	1095
2	PPI1	Pulse	1043
3	PPI1	Pulse	2958
4	PPI1	Pulse	1421
1	PPI1	PPI1	260
2	PPI1	PPI1	731
3	PPI1	PPI1	627
4	PPI1	PPI1	50
1	PPI1	PPI4	74
2	PPI1	PPI4	105
3	PPI1	PPI4	333
4	PPI1	PPI4	115
1	PPI1	PPI2	85
2	PPI1	PPI2	242
3	PPI1	PPI2	1615
4	PPI1	PPI2	147
1	PPI1	PPI4	131
2	PPI1	PPI4	70
3	PPI1	PPI4	676
4	PPI1	PPI4	81
1	PPI1	PPI2	143
2	PPI1	PPI2	159
3	PPI1	PPI2	374
4	PPI1	PPI2	120
1	PPI1	PPI1	219
2	PPI1	PPI1	99
3	PPI1	PPI1	519
4	PPI1	PPI1	116
1	PPI1	Pulse	740
2	PPI1	Pulse	2131
3	PPI1	Pulse	1891
4	PPI1	Pulse	210
1	PPI1	PPI3	95
2	PPI1	PPI3	71
3	PPI1	PPI3	555
4	PPI1	PPI3	286
1	PPI1	PPI2	60
2	PPI1	PPI2	105
3	PPI1	PPI2	749
4	PPI1	PPI2	196
1	PPI1	PPI3	53
2	PPI1	PPI3	144
3	PPI1	PPI3	608
4	PPI1	PPI3	164
1	PPI1	PPI1	73
2	PPI1	PPI1	348
3	PPI1	PPI1	752
4	PPI1	PPI1	396
1	PPI1	PPI4	237
2	PPI1	PPI4	64
3	PPI1	PPI4	332
4	PPI1	PPI4	309
1	PPI1	Pulse	590
2	PPI1	Pulse	101
3	PPI1	Pulse	409
4	PPI1	Pulse	371
1	PPI1	Pulse	208
2	PPI1	Pulse	55
3	PPI1	Pulse	518
4	PPI1	Pulse	168
1	PPI1	PPI4	644
2	PPI1	PPI4	253
3	PPI1	PPI4	570
4	PPI1	PPI4	183
1	PPI1	PPI3	91
2	PPI1	PPI3	208
3	PPI1	PPI3	457
4	PPI1	PPI3	297
1	PPI1	PPI2	42
2	PPI1	PPI2	408
3	PPI1	PPI2	442
4	PPI1	PPI2	189
1	PPI1	PPI1	80
2	PPI1	PPI1	370
3	PPI1	PPI1	999
4	PPI1	PPI1	759

## Sheet: Sheet1
			Mouse ID	389				Mouse ID	528				Mouse ID	NT				Mouse ID	529
			Genotype	WT-sham				Genotype	WT-BZ				Genotype	WT-sham				Genotype	WT-BZ
Chamber_ID	Session_ID	Trial_ID	mV_Max		Chamber_ID	Session_ID	Trial_ID	mV_Max		Chamber_ID	Session_ID	Trial_ID	mV_Max		Chamber_ID	Session_ID	Trial_ID	mV_Max
1	PPI1	Pulse	230		2	PPI1	Pulse	157		3	PPI1	Pulse	2351		4	PPI1	Pulse	828
1	PPI1	Pulse	1032		2	PPI1	Pulse	1270		3	PPI1	Pulse	1332		4	PPI1	Pulse	1240
1	PPI1	Pulse	1299		2	PPI1	Pulse	1700		3	PPI1	Pulse	4032		4	PPI1	Pulse	2164
1	PPI1	Pulse	178		2	PPI1	Pulse	1853		3	PPI1	Pulse	1933		4	PPI1	Pulse	1954
1	PPI1	Pulse	1222		2	PPI1	Pulse	1828		3	PPI1	Pulse	602		4	PPI1	Pulse	2018
1	PPI1	Pulse	64		2	PPI1	Pulse	231		3	PPI1	Pulse	446		4	PPI1	Pulse	340
1	PPI1	Pulse	46		2	PPI1	Pulse	272		3	PPI1	Pulse	2093		4	PPI1	Pulse	168
1	PPI1	Pulse	248		2	PPI1	Pulse	429		3	PPI1	Pulse	308		4	PPI1	Pulse	1090
1	PPI1	Pulse	1095		2	PPI1	Pulse	1043		3	PPI1	Pulse	2958		4	PPI1	Pulse	1421
1	PPI1	Pulse	740		2	PPI1	Pulse	2131		3	PPI1	Pulse	1891		4	PPI1	Pulse	210
1	PPI1	Pulse	590		2	PPI1	Pulse	101		3	PPI1	Pulse	409		4	PPI1	Pulse	371
1	PPI1	Pulse	208	579.333	2	PPI1	Pulse	55	922.5	3	PPI1	Pulse	518	1572.75	4	PPI1	Pulse	168	997.667
1	PPI1	PPI1	165		2	PPI1	PPI1	1005		3	PPI1	PPI1	1507		4	PPI1	PPI1	1360
1	PPI1	PPI1	217		2	PPI1	PPI1	1121		3	PPI1	PPI1	406		4	PPI1	PPI1	228
1	PPI1	PPI1	345		2	PPI1	PPI1	610		3	PPI1	PPI1	208		4	PPI1	PPI1	313
1	PPI1	PPI1	412		2	PPI1	PPI1	654		3	PPI1	PPI1	758		4	PPI1	PPI1	760
1	PPI1	PPI1	186		2	PPI1	PPI1	388		3	PPI1	PPI1	648		4	PPI1	PPI1	645
1	PPI1	PPI1	94		2	PPI1	PPI1	588		3	PPI1	PPI1	565		4	PPI1	PPI1	115
1	PPI1	PPI1	240		2	PPI1	PPI1	266		3	PPI1	PPI1	1306		4	PPI1	PPI1	205
1	PPI1	PPI1	99		2	PPI1	PPI1	925		3	PPI1	PPI1	610		4	PPI1	PPI1	704
1	PPI1	PPI1	260		2	PPI1	PPI1	731		3	PPI1	PPI1	627		4	PPI1	PPI1	50
1	PPI1	PPI1	219		2	PPI1	PPI1	99		3	PPI1	PPI1	519		4	PPI1	PPI1	116
1	PPI1	PPI1	73		2	PPI1	PPI1	348		3	PPI1	PPI1	752		4	PPI1	PPI1	396
1	PPI1	PPI1	80	199.167	2	PPI1	PPI1	370	592.083	3	PPI1	PPI1	999	742.083	4	PPI1	PPI1	759	470.917
1	PPI1	PPI2	193		2	PPI1	PPI2	516		3	PPI1	PPI2	1325		4	PPI1	PPI2	458
1	PPI1	PPI2	155		2	PPI1	PPI2	238		3	PPI1	PPI2	1025		4	PPI1	PPI2	585
1	PPI1	PPI2	174		2	PPI1	PPI2	348		3	PPI1	PPI2	1416		4	PPI1	PPI2	428
1	PPI1	PPI2	196		2	PPI1	PPI2	185		3	PPI1	PPI2	1362		4	PPI1	PPI2	333
1	PPI1	PPI2	88		2	PPI1	PPI2	155		3	PPI1	PPI2	758		4	PPI1	PPI2	58
1	PPI1	PPI2	109		2	PPI1	PPI2	193		3	PPI1	PPI2	1559		4	PPI1	PPI2	100
1	PPI1	PPI2	92		2	PPI1	PPI2	141		3	PPI1	PPI2	1179		4	PPI1	PPI2	112
1	PPI1	PPI2	107		2	PPI1	PPI2	170		3	PPI1	PPI2	1579		4	PPI1	PPI2	500
1	PPI1	PPI2	85		2	PPI1	PPI2	242		3	PPI1	PPI2	1615		4	PPI1	PPI2	147
1	PPI1	PPI2	143		2	PPI1	PPI2	159		3	PPI1	PPI2	374		4	PPI1	PPI2	120
1	PPI1	PPI2	60		2	PPI1	PPI2	105		3	PPI1	PPI2	749		4	PPI1	PPI2	196
1	PPI1	PPI2	42	120.333	2	PPI1	PPI2	408	238.333	3	PPI1	PPI2	442	1115.25	4	PPI1	PPI2	189	268.833
1	PPI1	PPI3	147		2	PPI1	PPI3	140		3	PPI1	PPI3	359		4	PPI1	PPI3	423
1	PPI1	PPI3	146		2	PPI1	PPI3	573		3	PPI1	PPI3	735		4	PPI1	PPI3	304
1	PPI1	PPI3	287		2	PPI1	PPI3	75		3	PPI1	PPI3	1704		4	PPI1	PPI3	302
1	PPI1	PPI3	110		2	PPI1	PPI3	103		3	PPI1	PPI3	1222		4	PPI1	PPI3	492
1	PPI1	PPI3	60		2	PPI1	PPI3	121		3	PPI1	PPI3	1175		4	PPI1	PPI3	204
1	PPI1	PPI3	36		2	PPI1	PPI3	543		3	PPI1	PPI3	323		4	PPI1	PPI3	105
1	PPI1	PPI3	52		2	PPI1	PPI3	101		3	PPI1	PPI3	590		4	PPI1	PPI3	218
1	PPI1	PPI3	125		2	PPI1	PPI3	205		3	PPI1	PPI3	776		4	PPI1	PPI3	790
1	PPI1	PPI3	48		2	PPI1	PPI3	78		3	PPI1	PPI3	195		4	PPI1	PPI3	564
1	PPI1	PPI3	95		2	PPI1	PPI3	71		3	PPI1	PPI3	555		4	PPI1	PPI3	286
1	PPI1	PPI3	53		2	PPI1	PPI3	144		3	PPI1	PPI3	608		4	PPI1	PPI3	164
1	PPI1	PPI3	91	104.167	2	PPI1	PPI3	208	196.833	3	PPI1	PPI3	457	724.917	4	PPI1	PPI3	297	345.75
1	PPI1	PPI4	82		2	PPI1	PPI4	106		3	PPI1	PPI4	223		4	PPI1	PPI4	396
1	PPI1	PPI4	79		2	PPI1	PPI4	137		3	PPI1	PPI4	112		4	PPI1	PPI4	216
1	PPI1	PPI4	96		2	PPI1	PPI4	62		3	PPI1	PPI4	983		4	PPI1	PPI4	334
1	PPI1	PPI4	166		2	PPI1	PPI4	338		3	PPI1	PPI4	263		4	PPI1	PPI4	521
1	PPI1	PPI4	109		2	PPI1	PPI4	154		3	PPI1	PPI4	542		4	PPI1	PPI4	487
1	PPI1	PPI4	89		2	PPI1	PPI4	518		3	PPI1	PPI4	336		4	PPI1	PPI4	114
1	PPI1	PPI4	98		2	PPI1	PPI4	72		3	PPI1	PPI4	354		4	PPI1	PPI4	85
1	PPI1	PPI4	70		2	PPI1	PPI4	138		3	PPI1	PPI4	224		4	PPI1	PPI4	445
1	PPI1	PPI4	74		2	PPI1	PPI4	105		3	PPI1	PPI4	333		4	PPI1	PPI4	115
1	PPI1	PPI4	131		2	PPI1	PPI4	70		3	PPI1	PPI4	676		4	PPI1	PPI4	81
1	PPI1	PPI4	237		2	PPI1	PPI4	64		3	PPI1	PPI4	332		4	PPI1	PPI4	309
1	PPI1	PPI4	644	156.25	2	PPI1	PPI4	253	168.083	3	PPI1	PPI4	570	412.333	4	PPI1	PPI4	183	273.833
