# Supplementary material for: Bazedoxifene reverses sexually dimorphic autistic-like abnormalities in biallelic MDGA1-mutant mice
Source: EMBO Mol Med. 2026 Mar 20;18(4):1358–98. doi: 10.1038/s44321-026-00402-y (PMC13084050; doi:10.1038/s44321-026-00402-y)
Supplement: Supplementary file 20 — Source data Fig. 7 [file 44321_2026_402_MOESM20_ESM.zip › Panel G/Batch1/PPI_Session2.xlsx]

## Sheet: SR_LAB Data
Chamber_ID	Session_ID	Trial_ID	mV_Max
1	PPI2	Pulse	615
2	PPI2	Pulse	82
3	PPI2	PPI1	263
4	PPI2	Pulse	2030
1	PPI2	PPI1	121
2	PPI2	PPI1	87
3	PPI2	PPI1	130
4	PPI2	PPI1	122
1	PPI2	PPI2	140
2	PPI2	PPI2	43
3	PPI2	PPI1	122
4	PPI2	PPI2	103
1	PPI2	PPI3	128
2	PPI2	PPI3	48
3	PPI2	PPI1	366
4	PPI2	PPI3	75
1	PPI2	PPI4	261
2	PPI2	PPI4	92
3	PPI2	PPI1	167
4	PPI2	PPI4	81
1	PPI2	PPI2	100
2	PPI2	PPI2	54
3	PPI2	PPI1	155
4	PPI2	PPI2	88
1	PPI2	Pulse	135
2	PPI2	Pulse	1138
3	PPI2	PPI1	362
4	PPI2	Pulse	1174
1	PPI2	PPI1	224
2	PPI2	PPI1	137
3	PPI2	PPI1	183
4	PPI2	PPI1	174
1	PPI2	PPI4	215
2	PPI2	PPI4	109
3	PPI2	PPI1	260
4	PPI2	PPI4	73
1	PPI2	PPI3	141
2	PPI2	PPI3	62
3	PPI2	PPI1	564
4	PPI2	PPI3	27
1	PPI2	Pulse	254
2	PPI2	Pulse	185
3	PPI2	PPI1	282
4	PPI2	Pulse	1213
1	PPI2	PPI1	231
2	PPI2	PPI1	72
3	PPI2	PPI1	146
4	PPI2	PPI1	130
1	PPI2	PPI3	113
2	PPI2	PPI3	59
3	PPI2	PPI2	155
4	PPI2	PPI3	57
1	PPI2	PPI4	158
2	PPI2	PPI4	63
3	PPI2	PPI2	190
4	PPI2	PPI4	44
1	PPI2	PPI2	106
2	PPI2	PPI2	99
3	PPI2	PPI2	79
4	PPI2	PPI2	36
1	PPI2	PPI2	80
2	PPI2	PPI2	273
3	PPI2	PPI2	200
4	PPI2	PPI2	40
1	PPI2	PPI1	126
2	PPI2	PPI1	144
3	PPI2	PPI2	143
4	PPI2	PPI1	47
1	PPI2	PPI3	111
2	PPI2	PPI3	188
3	PPI2	PPI2	92
4	PPI2	PPI3	43
1	PPI2	PPI4	129
2	PPI2	PPI4	81
3	PPI2	PPI2	100
4	PPI2	PPI4	42
1	PPI2	Pulse	200
2	PPI2	Pulse	425
3	PPI2	PPI2	125
4	PPI2	Pulse	1050
1	PPI2	PPI3	107
2	PPI2	PPI3	57
3	PPI2	PPI2	297
4	PPI2	PPI3	34
1	PPI2	PPI1	147
2	PPI2	PPI1	100
3	PPI2	PPI2	221
4	PPI2	PPI1	92
1	PPI2	Pulse	181
2	PPI2	Pulse	913
3	PPI2	PPI2	42
4	PPI2	Pulse	1765
1	PPI2	PPI4	73
2	PPI2	PPI4	43
3	PPI2	PPI2	159
4	PPI2	PPI4	42
1	PPI2	PPI2	68
2	PPI2	PPI2	64
3	PPI2	PPI3	91
4	PPI2	PPI2	64
1	PPI2	PPI4	166
2	PPI2	PPI4	68
3	PPI2	PPI3	128
4	PPI2	PPI4	61
1	PPI2	PPI1	101
2	PPI2	PPI1	60
3	PPI2	PPI3	54
4	PPI2	PPI1	42
1	PPI2	PPI2	85
2	PPI2	PPI2	52
3	PPI2	PPI3	44
4	PPI2	PPI2	45
1	PPI2	Pulse	470
2	PPI2	Pulse	361
3	PPI2	PPI3	93
4	PPI2	Pulse	2076
1	PPI2	PPI3	95
2	PPI2	PPI3	60
3	PPI2	PPI3	90
4	PPI2	PPI3	72
1	PPI2	PPI4	101
2	PPI2	PPI4	60
3	PPI2	PPI3	59
4	PPI2	PPI4	49
1	PPI2	PPI1	124
2	PPI2	PPI1	114
3	PPI2	PPI3	142
4	PPI2	PPI1	85
1	PPI2	Pulse	854
2	PPI2	Pulse	200
3	PPI2	PPI3	139
4	PPI2	Pulse	170
1	PPI2	PPI2	67
2	PPI2	PPI2	255
3	PPI2	PPI3	152
4	PPI2	PPI2	31
1	PPI2	PPI3	84
2	PPI2	PPI3	65
3	PPI2	PPI3	65
4	PPI2	PPI3	46
1	PPI2	Pulse	1318
2	PPI2	Pulse	372
3	PPI2	PPI3	149
4	PPI2	Pulse	262
1	PPI2	PPI1	105
2	PPI2	PPI1	27
3	PPI2	PPI4	168
4	PPI2	PPI1	76
1	PPI2	PPI2	186
2	PPI2	PPI2	38
3	PPI2	PPI4	72
4	PPI2	PPI2	105
1	PPI2	PPI4	92
2	PPI2	PPI4	60
3	PPI2	PPI4	74
4	PPI2	PPI4	32
1	PPI2	PPI3	79
2	PPI2	PPI3	322
3	PPI2	PPI4	48
4	PPI2	PPI3	45
1	PPI2	PPI3	144
2	PPI2	PPI3	49
3	PPI2	PPI4	80
4	PPI2	PPI3	60
1	PPI2	Pulse	182
2	PPI2	Pulse	1119
3	PPI2	PPI4	135
4	PPI2	Pulse	1030
1	PPI2	PPI1	338
2	PPI2	PPI1	157
3	PPI2	PPI4	27
4	PPI2	PPI1	96
1	PPI2	PPI4	122
2	PPI2	PPI4	105
3	PPI2	PPI4	58
4	PPI2	PPI4	72
1	PPI2	PPI2	447
2	PPI2	PPI2	81
3	PPI2	PPI4	63
4	PPI2	PPI2	28
1	PPI2	PPI4	65
2	PPI2	PPI4	81
3	PPI2	PPI4	96
4	PPI2	PPI4	59
1	PPI2	PPI2	69
2	PPI2	PPI2	87
3	PPI2	PPI4	88
4	PPI2	PPI2	66
1	PPI2	PPI1	659
2	PPI2	PPI1	65
3	PPI2	PPI4	90
4	PPI2	PPI1	50
1	PPI2	Pulse	774
2	PPI2	Pulse	1018
3	PPI2	Pulse	142
4	PPI2	Pulse	114
1	PPI2	PPI3	87
2	PPI2	PPI3	94
3	PPI2	Pulse	237
4	PPI2	PPI3	66
1	PPI2	PPI2	62
2	PPI2	PPI2	95
3	PPI2	Pulse	2338
4	PPI2	PPI2	19
1	PPI2	PPI3	104
2	PPI2	PPI3	115
3	PPI2	Pulse	207
4	PPI2	PPI3	23
1	PPI2	PPI1	255
2	PPI2	PPI1	71
3	PPI2	Pulse	231
4	PPI2	PPI1	77
1	PPI2	PPI4	62
2	PPI2	PPI4	133
3	PPI2	Pulse	829
4	PPI2	PPI4	49
1	PPI2	Pulse	438
2	PPI2	Pulse	905
3	PPI2	Pulse	180
4	PPI2	Pulse	1041
1	PPI2	Pulse	132
2	PPI2	Pulse	478
3	PPI2	Pulse	1472
4	PPI2	Pulse	1165
1	PPI2	PPI4	70
2	PPI2	PPI4	27
3	PPI2	Pulse	215
4	PPI2	PPI4	44
1	PPI2	PPI3	71
2	PPI2	PPI3	77
3	PPI2	Pulse	155
4	PPI2	PPI3	72
1	PPI2	PPI2	135
2	PPI2	PPI2	50
3	PPI2	Pulse	118
4	PPI2	PPI2	63
1	PPI2	PPI1	118
2	PPI2	PPI1	320
3	PPI2	Pulse	297
4	PPI2	PPI1	72

## Sheet: Sheet1
			Mouse ID	378				Mouse ID	381				Mouse ID	388				Mouse ID	377
			Genotype	KI-sham				Genotype	KI-BZ				Genotype	KI-sham				Genotype	KI-BZ
Chamber_ID	Session_ID	Trial_ID	mV_Max		Chamber_ID	Session_ID	Trial_ID	mV_Max		Chamber_ID	Session_ID	Trial_ID	mV_Max		Chamber_ID	Session_ID	Trial_ID	mV_Max
1	PPI2	Pulse	615		2	PPI2	Pulse	82		3	PPI2	Pulse	142		4	PPI2	Pulse	2030
1	PPI2	Pulse	135		2	PPI2	Pulse	1138		3	PPI2	Pulse	237		4	PPI2	Pulse	1174
1	PPI2	Pulse	254		2	PPI2	Pulse	185		3	PPI2	Pulse	2338		4	PPI2	Pulse	1213
1	PPI2	Pulse	200		2	PPI2	Pulse	425		3	PPI2	Pulse	207		4	PPI2	Pulse	1050
1	PPI2	Pulse	181		2	PPI2	Pulse	913		3	PPI2	Pulse	231		4	PPI2	Pulse	1765
1	PPI2	Pulse	470		2	PPI2	Pulse	361		3	PPI2	Pulse	829		4	PPI2	Pulse	2076
1	PPI2	Pulse	854		2	PPI2	Pulse	200		3	PPI2	Pulse	180		4	PPI2	Pulse	170
1	PPI2	Pulse	1318		2	PPI2	Pulse	372		3	PPI2	Pulse	1472		4	PPI2	Pulse	262
1	PPI2	Pulse	182		2	PPI2	Pulse	1119		3	PPI2	Pulse	215		4	PPI2	Pulse	1030
1	PPI2	Pulse	774		2	PPI2	Pulse	1018		3	PPI2	Pulse	155		4	PPI2	Pulse	114
1	PPI2	Pulse	438		2	PPI2	Pulse	905		3	PPI2	Pulse	118		4	PPI2	Pulse	1041
1	PPI2	Pulse	132	462.75	2	PPI2	Pulse	478	599.667	3	PPI2	Pulse	297	535.083	4	PPI2	Pulse	1165	1090.83
1	PPI2	PPI1	121		2	PPI2	PPI1	87		3	PPI2	PPI1	263		4	PPI2	PPI1	122
1	PPI2	PPI1	224		2	PPI2	PPI1	137		3	PPI2	PPI1	130		4	PPI2	PPI1	174
1	PPI2	PPI1	231		2	PPI2	PPI1	72		3	PPI2	PPI1	122		4	PPI2	PPI1	130
1	PPI2	PPI1	126		2	PPI2	PPI1	144		3	PPI2	PPI1	366		4	PPI2	PPI1	47
1	PPI2	PPI1	147		2	PPI2	PPI1	100		3	PPI2	PPI1	167		4	PPI2	PPI1	92
1	PPI2	PPI1	101		2	PPI2	PPI1	60		3	PPI2	PPI1	155		4	PPI2	PPI1	42
1	PPI2	PPI1	124		2	PPI2	PPI1	114		3	PPI2	PPI1	362		4	PPI2	PPI1	85
1	PPI2	PPI1	105		2	PPI2	PPI1	27		3	PPI2	PPI1	183		4	PPI2	PPI1	76
1	PPI2	PPI1	338		2	PPI2	PPI1	157		3	PPI2	PPI1	260		4	PPI2	PPI1	96
1	PPI2	PPI1	659		2	PPI2	PPI1	65		3	PPI2	PPI1	564		4	PPI2	PPI1	50
1	PPI2	PPI1	255		2	PPI2	PPI1	71		3	PPI2	PPI1	282		4	PPI2	PPI1	77
1	PPI2	PPI1	118	212.417	2	PPI2	PPI1	320	112.833	3	PPI2	PPI1	146	250	4	PPI2	PPI1	72	88.5833
1	PPI2	PPI2	140		2	PPI2	PPI2	43		3	PPI2	PPI2	155		4	PPI2	PPI2	103
1	PPI2	PPI2	100		2	PPI2	PPI2	54		3	PPI2	PPI2	190		4	PPI2	PPI2	88
1	PPI2	PPI2	106		2	PPI2	PPI2	99		3	PPI2	PPI2	79		4	PPI2	PPI2	36
1	PPI2	PPI2	80		2	PPI2	PPI2	273		3	PPI2	PPI2	200		4	PPI2	PPI2	40
1	PPI2	PPI2	68		2	PPI2	PPI2	64		3	PPI2	PPI2	143		4	PPI2	PPI2	64
1	PPI2	PPI2	85		2	PPI2	PPI2	52		3	PPI2	PPI2	92		4	PPI2	PPI2	45
1	PPI2	PPI2	67		2	PPI2	PPI2	255		3	PPI2	PPI2	100		4	PPI2	PPI2	31
1	PPI2	PPI2	186		2	PPI2	PPI2	38		3	PPI2	PPI2	125		4	PPI2	PPI2	105
1	PPI2	PPI2	447		2	PPI2	PPI2	81		3	PPI2	PPI2	297		4	PPI2	PPI2	28
1	PPI2	PPI2	69		2	PPI2	PPI2	87		3	PPI2	PPI2	221		4	PPI2	PPI2	66
1	PPI2	PPI2	62		2	PPI2	PPI2	95		3	PPI2	PPI2	42		4	PPI2	PPI2	19
1	PPI2	PPI2	135	128.75	2	PPI2	PPI2	50	99.25	3	PPI2	PPI2	159	150.25	4	PPI2	PPI2	63	57.3333
1	PPI2	PPI3	128		2	PPI2	PPI3	48		3	PPI2	PPI3	91		4	PPI2	PPI3	75
1	PPI2	PPI3	141		2	PPI2	PPI3	62		3	PPI2	PPI3	128		4	PPI2	PPI3	27
1	PPI2	PPI3	113		2	PPI2	PPI3	59		3	PPI2	PPI3	54		4	PPI2	PPI3	57
1	PPI2	PPI3	111		2	PPI2	PPI3	188		3	PPI2	PPI3	44		4	PPI2	PPI3	43
1	PPI2	PPI3	107		2	PPI2	PPI3	57		3	PPI2	PPI3	93		4	PPI2	PPI3	34
1	PPI2	PPI3	95		2	PPI2	PPI3	60		3	PPI2	PPI3	90		4	PPI2	PPI3	72
1	PPI2	PPI3	84		2	PPI2	PPI3	65		3	PPI2	PPI3	59		4	PPI2	PPI3	46
1	PPI2	PPI3	79		2	PPI2	PPI3	322		3	PPI2	PPI3	142		4	PPI2	PPI3	45
1	PPI2	PPI3	144		2	PPI2	PPI3	49		3	PPI2	PPI3	139		4	PPI2	PPI3	60
1	PPI2	PPI3	87		2	PPI2	PPI3	94		3	PPI2	PPI3	152		4	PPI2	PPI3	66
1	PPI2	PPI3	104		2	PPI2	PPI3	115		3	PPI2	PPI3	65		4	PPI2	PPI3	23
1	PPI2	PPI3	71	105.333	2	PPI2	PPI3	77	99.6667	3	PPI2	PPI3	149	100.5	4	PPI2	PPI3	72	51.6667
1	PPI2	PPI4	261		2	PPI2	PPI4	92		3	PPI2	PPI4	168		4	PPI2	PPI4	81
1	PPI2	PPI4	215		2	PPI2	PPI4	109		3	PPI2	PPI4	72		4	PPI2	PPI4	73
1	PPI2	PPI4	158		2	PPI2	PPI4	63		3	PPI2	PPI4	74		4	PPI2	PPI4	44
1	PPI2	PPI4	129		2	PPI2	PPI4	81		3	PPI2	PPI4	48		4	PPI2	PPI4	42
1	PPI2	PPI4	73		2	PPI2	PPI4	43		3	PPI2	PPI4	80		4	PPI2	PPI4	42
1	PPI2	PPI4	166		2	PPI2	PPI4	68		3	PPI2	PPI4	135		4	PPI2	PPI4	61
1	PPI2	PPI4	101		2	PPI2	PPI4	60		3	PPI2	PPI4	27		4	PPI2	PPI4	49
1	PPI2	PPI4	92		2	PPI2	PPI4	60		3	PPI2	PPI4	58		4	PPI2	PPI4	32
1	PPI2	PPI4	122		2	PPI2	PPI4	105		3	PPI2	PPI4	63		4	PPI2	PPI4	72
1	PPI2	PPI4	65		2	PPI2	PPI4	81		3	PPI2	PPI4	96		4	PPI2	PPI4	59
1	PPI2	PPI4	62		2	PPI2	PPI4	133		3	PPI2	PPI4	88		4	PPI2	PPI4	49
1	PPI2	PPI4	70	126.167	2	PPI2	PPI4	27	76.8333	3	PPI2	PPI4	90	83.25	4	PPI2	PPI4	44	54
