# Supplementary material for: Bazedoxifene reverses sexually dimorphic autistic-like abnormalities in biallelic MDGA1-mutant mice
Source: EMBO Mol Med. 2026 Mar 20;18(4):1358–98. doi: 10.1038/s44321-026-00402-y (PMC13084050; doi:10.1038/s44321-026-00402-y)
Supplement: Supplementary file 20 — Source data Fig. 7 [file 44321_2026_402_MOESM20_ESM.zip › Panel G/Batch1/PPI_Session3.xlsx]

## Sheet: SR_LAB Data
Chamber_ID	Session_ID	Trial_ID	mV_Max
1	PPI3	Pulse	910
2	PPI3	Pulse	1030
3	PPI3	Pulse	927
4	PPI3	Pulse	424
1	PPI3	PPI1	185
2	PPI3	PPI1	629
3	PPI3	PPI1	460
4	PPI3	PPI1	809
1	PPI3	PPI2	154
2	PPI3	PPI2	1010
3	PPI3	PPI2	179
4	PPI3	PPI2	133
1	PPI3	PPI3	182
2	PPI3	PPI3	237
3	PPI3	PPI3	172
4	PPI3	PPI3	154
1	PPI3	PPI4	125
2	PPI3	PPI4	830
3	PPI3	PPI4	160
4	PPI3	PPI4	142
1	PPI3	PPI2	316
2	PPI3	PPI2	496
3	PPI3	PPI2	330
4	PPI3	PPI2	211
1	PPI3	Pulse	1467
2	PPI3	Pulse	3407
3	PPI3	Pulse	1054
4	PPI3	Pulse	1091
1	PPI3	PPI1	128
2	PPI3	PPI1	954
3	PPI3	PPI1	370
4	PPI3	PPI1	100
1	PPI3	PPI4	189
2	PPI3	PPI4	206
3	PPI3	PPI4	210
4	PPI3	PPI4	47
1	PPI3	PPI3	103
2	PPI3	PPI3	231
3	PPI3	PPI3	85
4	PPI3	PPI3	88
1	PPI3	Pulse	1815
2	PPI3	Pulse	383
3	PPI3	Pulse	2362
4	PPI3	Pulse	2333
1	PPI3	PPI1	181
2	PPI3	PPI1	841
3	PPI3	PPI1	264
4	PPI3	PPI1	250
1	PPI3	PPI3	167
2	PPI3	PPI3	1005
3	PPI3	PPI3	119
4	PPI3	PPI3	103
1	PPI3	PPI4	94
2	PPI3	PPI4	488
3	PPI3	PPI4	83
4	PPI3	PPI4	168
1	PPI3	PPI2	142
2	PPI3	PPI2	813
3	PPI3	PPI2	240
4	PPI3	PPI2	176
1	PPI3	PPI2	81
2	PPI3	PPI2	241
3	PPI3	PPI2	138
4	PPI3	PPI2	166
1	PPI3	PPI1	174
2	PPI3	PPI1	1415
3	PPI3	PPI1	211
4	PPI3	PPI1	72
1	PPI3	PPI3	79
2	PPI3	PPI3	306
3	PPI3	PPI3	51
4	PPI3	PPI3	161
1	PPI3	PPI4	102
2	PPI3	PPI4	1085
3	PPI3	PPI4	163
4	PPI3	PPI4	70
1	PPI3	Pulse	2022
2	PPI3	Pulse	1798
3	PPI3	Pulse	1056
4	PPI3	Pulse	198
1	PPI3	PPI3	145
2	PPI3	PPI3	844
3	PPI3	PPI3	134
4	PPI3	PPI3	99
1	PPI3	PPI1	682
2	PPI3	PPI1	1281
3	PPI3	PPI1	231
4	PPI3	PPI1	117
1	PPI3	Pulse	2430
2	PPI3	Pulse	2475
3	PPI3	Pulse	944
4	PPI3	Pulse	1693
1	PPI3	PPI4	181
2	PPI3	PPI4	245
3	PPI3	PPI4	93
4	PPI3	PPI4	93
1	PPI3	PPI2	305
2	PPI3	PPI2	960
3	PPI3	PPI2	133
4	PPI3	PPI2	175
1	PPI3	PPI4	113
2	PPI3	PPI4	253
3	PPI3	PPI4	352
4	PPI3	PPI4	99
1	PPI3	PPI1	109
2	PPI3	PPI1	109
3	PPI3	PPI1	292
4	PPI3	PPI1	116
1	PPI3	PPI2	516
2	PPI3	PPI2	165
3	PPI3	PPI2	796
4	PPI3	PPI2	52
1	PPI3	Pulse	764
2	PPI3	Pulse	1560
3	PPI3	Pulse	895
4	PPI3	Pulse	976
1	PPI3	PPI3	152
2	PPI3	PPI3	224
3	PPI3	PPI3	325
4	PPI3	PPI3	69
1	PPI3	PPI4	142
2	PPI3	PPI4	291
3	PPI3	PPI4	139
4	PPI3	PPI4	158
1	PPI3	PPI1	111
2	PPI3	PPI1	275
3	PPI3	PPI1	291
4	PPI3	PPI1	707
1	PPI3	Pulse	1219
2	PPI3	Pulse	716
3	PPI3	Pulse	2192
4	PPI3	Pulse	1611
1	PPI3	PPI2	122
2	PPI3	PPI2	786
3	PPI3	PPI2	305
4	PPI3	PPI2	100
1	PPI3	PPI3	204
2	PPI3	PPI3	112
3	PPI3	PPI3	83
4	PPI3	PPI3	71
1	PPI3	Pulse	2058
2	PPI3	Pulse	1025
3	PPI3	Pulse	1171
4	PPI3	Pulse	1717
1	PPI3	PPI1	437
2	PPI3	PPI1	812
3	PPI3	PPI1	364
4	PPI3	PPI1	244
1	PPI3	PPI2	274
2	PPI3	PPI2	1359
3	PPI3	PPI2	368
4	PPI3	PPI2	106
1	PPI3	PPI4	239
2	PPI3	PPI4	97
3	PPI3	PPI4	92
4	PPI3	PPI4	302
1	PPI3	PPI3	132
2	PPI3	PPI3	255
3	PPI3	PPI3	207
4	PPI3	PPI3	51
1	PPI3	PPI3	181
2	PPI3	PPI3	1159
3	PPI3	PPI3	160
4	PPI3	PPI3	129
1	PPI3	Pulse	1017
2	PPI3	Pulse	2768
3	PPI3	Pulse	1065
4	PPI3	Pulse	2303
1	PPI3	PPI1	123
2	PPI3	PPI1	793
3	PPI3	PPI1	874
4	PPI3	PPI1	83
1	PPI3	PPI4	161
2	PPI3	PPI4	359
3	PPI3	PPI4	89
4	PPI3	PPI4	178
1	PPI3	PPI2	168
2	PPI3	PPI2	214
3	PPI3	PPI2	94
4	PPI3	PPI2	95
1	PPI3	PPI4	70
2	PPI3	PPI4	409
3	PPI3	PPI4	129
4	PPI3	PPI4	81
1	PPI3	PPI2	118
2	PPI3	PPI2	138
3	PPI3	PPI2	223
4	PPI3	PPI2	406
1	PPI3	PPI1	171
2	PPI3	PPI1	153
3	PPI3	PPI1	146
4	PPI3	PPI1	644
1	PPI3	Pulse	1172
2	PPI3	Pulse	1417
3	PPI3	Pulse	2218
4	PPI3	Pulse	278
1	PPI3	PPI3	113
2	PPI3	PPI3	401
3	PPI3	PPI3	115
4	PPI3	PPI3	67
1	PPI3	PPI2	105
2	PPI3	PPI2	450
3	PPI3	PPI2	142
4	PPI3	PPI2	229
1	PPI3	PPI3	148
2	PPI3	PPI3	216
3	PPI3	PPI3	92
4	PPI3	PPI3	237
1	PPI3	PPI1	295
2	PPI3	PPI1	1434
3	PPI3	PPI1	204
4	PPI3	PPI1	233
1	PPI3	PPI4	80
2	PPI3	PPI4	239
3	PPI3	PPI4	88
4	PPI3	PPI4	133
1	PPI3	Pulse	265
2	PPI3	Pulse	2436
3	PPI3	Pulse	1398
4	PPI3	Pulse	435
1	PPI3	Pulse	267
2	PPI3	Pulse	495
3	PPI3	Pulse	915
4	PPI3	Pulse	548
1	PPI3	PPI4	75
2	PPI3	PPI4	242
3	PPI3	PPI4	52
4	PPI3	PPI4	107
1	PPI3	PPI3	66
2	PPI3	PPI3	402
3	PPI3	PPI3	59
4	PPI3	PPI3	147
1	PPI3	PPI2	172
2	PPI3	PPI2	628
3	PPI3	PPI2	97
4	PPI3	PPI2	82
1	PPI3	PPI1	131
2	PPI3	PPI1	1414
3	PPI3	PPI1	163
4	PPI3	PPI1	54

## Sheet: Sheet1
			Mouse ID	546				Mouse ID	548				Mouse ID	549				Mouse ID	547
			Genotype	KI-sham				Genotype	KI-BZ				Genotype	KI-sham				Genotype	KI-BZ
Chamber_ID	Session_ID	Trial_ID	mV_Max		Chamber_ID	Session_ID	Trial_ID	mV_Max		Chamber_ID	Session_ID	Trial_ID	mV_Max		Chamber_ID	Session_ID	Trial_ID	mV_Max
1	PPI3	Pulse	910		2	PPI3	Pulse	1030		3	PPI3	Pulse	927		4	PPI3	Pulse	424
1	PPI3	Pulse	1467		2	PPI3	Pulse	3407		3	PPI3	Pulse	1054		4	PPI3	Pulse	1091
1	PPI3	Pulse	1815		2	PPI3	Pulse	383		3	PPI3	Pulse	2362		4	PPI3	Pulse	2333
1	PPI3	Pulse	2022		2	PPI3	Pulse	1798		3	PPI3	Pulse	1056		4	PPI3	Pulse	198
1	PPI3	Pulse	2430		2	PPI3	Pulse	2475		3	PPI3	Pulse	944		4	PPI3	Pulse	1693
1	PPI3	Pulse	764		2	PPI3	Pulse	1560		3	PPI3	Pulse	895		4	PPI3	Pulse	976
1	PPI3	Pulse	1219		2	PPI3	Pulse	716		3	PPI3	Pulse	2192		4	PPI3	Pulse	1611
1	PPI3	Pulse	2058		2	PPI3	Pulse	1025		3	PPI3	Pulse	1171		4	PPI3	Pulse	1717
1	PPI3	Pulse	1017		2	PPI3	Pulse	2768		3	PPI3	Pulse	1065		4	PPI3	Pulse	2303
1	PPI3	Pulse	1172		2	PPI3	Pulse	1417		3	PPI3	Pulse	2218		4	PPI3	Pulse	278
1	PPI3	Pulse	265		2	PPI3	Pulse	2436		3	PPI3	Pulse	1398		4	PPI3	Pulse	435
1	PPI3	Pulse	267	1283.83	2	PPI3	Pulse	495	1625.83	3	PPI3	Pulse	915	1349.75	4	PPI3	Pulse	548	1133.92
1	PPI3	PPI1	185		2	PPI3	PPI1	629		3	PPI3	PPI1	460		4	PPI3	PPI1	809
1	PPI3	PPI1	128		2	PPI3	PPI1	954		3	PPI3	PPI1	370		4	PPI3	PPI1	100
1	PPI3	PPI1	181		2	PPI3	PPI1	841		3	PPI3	PPI1	264		4	PPI3	PPI1	250
1	PPI3	PPI1	174		2	PPI3	PPI1	1415		3	PPI3	PPI1	211		4	PPI3	PPI1	72
1	PPI3	PPI1	682		2	PPI3	PPI1	1281		3	PPI3	PPI1	231		4	PPI3	PPI1	117
1	PPI3	PPI1	109		2	PPI3	PPI1	109		3	PPI3	PPI1	292		4	PPI3	PPI1	116
1	PPI3	PPI1	111		2	PPI3	PPI1	275		3	PPI3	PPI1	291		4	PPI3	PPI1	707
1	PPI3	PPI1	437		2	PPI3	PPI1	812		3	PPI3	PPI1	364		4	PPI3	PPI1	244
1	PPI3	PPI1	123		2	PPI3	PPI1	793		3	PPI3	PPI1	874		4	PPI3	PPI1	83
1	PPI3	PPI1	171		2	PPI3	PPI1	153		3	PPI3	PPI1	146		4	PPI3	PPI1	644
1	PPI3	PPI1	295		2	PPI3	PPI1	1434		3	PPI3	PPI1	204		4	PPI3	PPI1	233
1	PPI3	PPI1	131	227.25	2	PPI3	PPI1	1414	842.5	3	PPI3	PPI1	163	322.5	4	PPI3	PPI1	54	285.75
1	PPI3	PPI2	154		2	PPI3	PPI2	1010		3	PPI3	PPI2	179		4	PPI3	PPI2	133
1	PPI3	PPI2	316		2	PPI3	PPI2	496		3	PPI3	PPI2	330		4	PPI3	PPI2	211
1	PPI3	PPI2	142		2	PPI3	PPI2	813		3	PPI3	PPI2	240		4	PPI3	PPI2	176
1	PPI3	PPI2	81		2	PPI3	PPI2	241		3	PPI3	PPI2	138		4	PPI3	PPI2	166
1	PPI3	PPI2	305		2	PPI3	PPI2	960		3	PPI3	PPI2	133		4	PPI3	PPI2	175
1	PPI3	PPI2	516		2	PPI3	PPI2	165		3	PPI3	PPI2	796		4	PPI3	PPI2	52
1	PPI3	PPI2	122		2	PPI3	PPI2	786		3	PPI3	PPI2	305		4	PPI3	PPI2	100
1	PPI3	PPI2	274		2	PPI3	PPI2	1359		3	PPI3	PPI2	368		4	PPI3	PPI2	106
1	PPI3	PPI2	168		2	PPI3	PPI2	214		3	PPI3	PPI2	94		4	PPI3	PPI2	95
1	PPI3	PPI2	118		2	PPI3	PPI2	138		3	PPI3	PPI2	223		4	PPI3	PPI2	406
1	PPI3	PPI2	105		2	PPI3	PPI2	450		3	PPI3	PPI2	142		4	PPI3	PPI2	229
1	PPI3	PPI2	172	206.083	2	PPI3	PPI2	628	605	3	PPI3	PPI2	97	253.75	4	PPI3	PPI2	82	160.917
1	PPI3	PPI3	182		2	PPI3	PPI3	237		3	PPI3	PPI3	172		4	PPI3	PPI3	154
1	PPI3	PPI3	103		2	PPI3	PPI3	231		3	PPI3	PPI3	85		4	PPI3	PPI3	88
1	PPI3	PPI3	167		2	PPI3	PPI3	1005		3	PPI3	PPI3	119		4	PPI3	PPI3	103
1	PPI3	PPI3	79		2	PPI3	PPI3	306		3	PPI3	PPI3	51		4	PPI3	PPI3	161
1	PPI3	PPI3	145		2	PPI3	PPI3	844		3	PPI3	PPI3	134		4	PPI3	PPI3	99
1	PPI3	PPI3	152		2	PPI3	PPI3	224		3	PPI3	PPI3	325		4	PPI3	PPI3	69
1	PPI3	PPI3	204		2	PPI3	PPI3	112		3	PPI3	PPI3	83		4	PPI3	PPI3	71
1	PPI3	PPI3	132		2	PPI3	PPI3	255		3	PPI3	PPI3	207		4	PPI3	PPI3	51
1	PPI3	PPI3	181		2	PPI3	PPI3	1159		3	PPI3	PPI3	160		4	PPI3	PPI3	129
1	PPI3	PPI3	113		2	PPI3	PPI3	401		3	PPI3	PPI3	115		4	PPI3	PPI3	67
1	PPI3	PPI3	148		2	PPI3	PPI3	216		3	PPI3	PPI3	92		4	PPI3	PPI3	237
1	PPI3	PPI3	66	139.333	2	PPI3	PPI3	402	449.333	3	PPI3	PPI3	59	133.5	4	PPI3	PPI3	147	114.667
1	PPI3	PPI4	125		2	PPI3	PPI4	830		3	PPI3	PPI4	160		4	PPI3	PPI4	142
1	PPI3	PPI4	189		2	PPI3	PPI4	206		3	PPI3	PPI4	210		4	PPI3	PPI4	47
1	PPI3	PPI4	94		2	PPI3	PPI4	488		3	PPI3	PPI4	83		4	PPI3	PPI4	168
1	PPI3	PPI4	102		2	PPI3	PPI4	1085		3	PPI3	PPI4	163		4	PPI3	PPI4	70
1	PPI3	PPI4	181		2	PPI3	PPI4	245		3	PPI3	PPI4	93		4	PPI3	PPI4	93
1	PPI3	PPI4	113		2	PPI3	PPI4	253		3	PPI3	PPI4	352		4	PPI3	PPI4	99
1	PPI3	PPI4	142		2	PPI3	PPI4	291		3	PPI3	PPI4	139		4	PPI3	PPI4	158
1	PPI3	PPI4	239		2	PPI3	PPI4	97		3	PPI3	PPI4	92		4	PPI3	PPI4	302
1	PPI3	PPI4	161		2	PPI3	PPI4	359		3	PPI3	PPI4	89		4	PPI3	PPI4	178
1	PPI3	PPI4	70		2	PPI3	PPI4	409		3	PPI3	PPI4	129		4	PPI3	PPI4	81
1	PPI3	PPI4	80		2	PPI3	PPI4	239		3	PPI3	PPI4	88		4	PPI3	PPI4	133
1	PPI3	PPI4	75	130.917	2	PPI3	PPI4	242	395.333	3	PPI3	PPI4	52	137.5	4	PPI3	PPI4	107	131.5
