# Supplementary material for: Bazedoxifene reverses sexually dimorphic autistic-like abnormalities in biallelic MDGA1-mutant mice
Source: EMBO Mol Med. 2026 Mar 20;18(4):1358–98. doi: 10.1038/s44321-026-00402-y (PMC13084050; doi:10.1038/s44321-026-00402-y)
Supplement: Supplementary file 20 — Source data Fig. 7 [file 44321_2026_402_MOESM20_ESM.zip › Panel G/Batch1/PPI_Session4.xlsx]

## Sheet: SR_LAB Data
Chamber_ID	Session_ID	Trial_ID	mV_Max
1	PPI4	Pulse	298
2	PPI4	Pulse	4239
3	PPI4	Pulse	271
4	PPI4	Pulse	78
1	PPI4	PPI1	269
2	PPI4	PPI1	286
3	PPI4	PPI1	241
4	PPI4	PPI1	82
1	PPI4	PPI2	783
2	PPI4	PPI2	700
3	PPI4	PPI2	80
4	PPI4	PPI2	136
1	PPI4	PPI3	429
2	PPI4	PPI3	778
3	PPI4	PPI3	70
4	PPI4	PPI3	79
1	PPI4	PPI4	586
2	PPI4	PPI4	479
3	PPI4	PPI4	100
4	PPI4	PPI4	75
1	PPI4	PPI2	743
2	PPI4	PPI2	1169
3	PPI4	PPI2	911
4	PPI4	PPI2	59
1	PPI4	Pulse	2734
2	PPI4	Pulse	1152
3	PPI4	Pulse	676
4	PPI4	Pulse	625
1	PPI4	PPI1	1745
2	PPI4	PPI1	953
3	PPI4	PPI1	648
4	PPI4	PPI1	99
1	PPI4	PPI4	666
2	PPI4	PPI4	597
3	PPI4	PPI4	165
4	PPI4	PPI4	67
1	PPI4	PPI3	661
2	PPI4	PPI3	532
3	PPI4	PPI3	119
4	PPI4	PPI3	71
1	PPI4	Pulse	2564
2	PPI4	Pulse	1547
3	PPI4	Pulse	1256
4	PPI4	Pulse	1421
1	PPI4	PPI1	1243
2	PPI4	PPI1	1563
3	PPI4	PPI1	353
4	PPI4	PPI1	132
1	PPI4	PPI3	1964
2	PPI4	PPI3	789
3	PPI4	PPI3	67
4	PPI4	PPI3	103
1	PPI4	PPI4	591
2	PPI4	PPI4	793
3	PPI4	PPI4	94
4	PPI4	PPI4	64
1	PPI4	PPI2	785
2	PPI4	PPI2	553
3	PPI4	PPI2	544
4	PPI4	PPI2	52
1	PPI4	PPI2	1056
2	PPI4	PPI2	524
3	PPI4	PPI2	211
4	PPI4	PPI2	73
1	PPI4	PPI1	1605
2	PPI4	PPI1	1340
3	PPI4	PPI1	332
4	PPI4	PPI1	152
1	PPI4	PPI3	464
2	PPI4	PPI3	935
3	PPI4	PPI3	104
4	PPI4	PPI3	63
1	PPI4	PPI4	425
2	PPI4	PPI4	717
3	PPI4	PPI4	167
4	PPI4	PPI4	127
1	PPI4	Pulse	2702
2	PPI4	Pulse	4424
3	PPI4	Pulse	380
4	PPI4	Pulse	223
1	PPI4	PPI3	668
2	PPI4	PPI3	931
3	PPI4	PPI3	59
4	PPI4	PPI3	78
1	PPI4	PPI1	1047
2	PPI4	PPI1	1094
3	PPI4	PPI1	398
4	PPI4	PPI1	75
1	PPI4	Pulse	2953
2	PPI4	Pulse	2526
3	PPI4	Pulse	193
4	PPI4	Pulse	131
1	PPI4	PPI4	1044
2	PPI4	PPI4	625
3	PPI4	PPI4	104
4	PPI4	PPI4	62
1	PPI4	PPI2	740
2	PPI4	PPI2	402
3	PPI4	PPI2	128
4	PPI4	PPI2	138
1	PPI4	PPI4	1503
2	PPI4	PPI4	711
3	PPI4	PPI4	135
4	PPI4	PPI4	58
1	PPI4	PPI1	1258
2	PPI4	PPI1	1425
3	PPI4	PPI1	152
4	PPI4	PPI1	139
1	PPI4	PPI2	173
2	PPI4	PPI2	695
3	PPI4	PPI2	153
4	PPI4	PPI2	139
1	PPI4	Pulse	590
2	PPI4	Pulse	2586
3	PPI4	Pulse	706
4	PPI4	Pulse	211
1	PPI4	PPI3	254
2	PPI4	PPI3	348
3	PPI4	PPI3	122
4	PPI4	PPI3	54
1	PPI4	PPI4	158
2	PPI4	PPI4	33
3	PPI4	PPI4	212
4	PPI4	PPI4	74
1	PPI4	PPI1	929
2	PPI4	PPI1	720
3	PPI4	PPI1	279
4	PPI4	PPI1	60
1	PPI4	Pulse	1829
2	PPI4	Pulse	2606
3	PPI4	Pulse	452
4	PPI4	Pulse	198
1	PPI4	PPI2	479
2	PPI4	PPI2	837
3	PPI4	PPI2	234
4	PPI4	PPI2	83
1	PPI4	PPI3	49
2	PPI4	PPI3	852
3	PPI4	PPI3	150
4	PPI4	PPI3	139
1	PPI4	Pulse	1638
2	PPI4	Pulse	2902
3	PPI4	Pulse	1650
4	PPI4	Pulse	132
1	PPI4	PPI1	546
2	PPI4	PPI1	448
3	PPI4	PPI1	228
4	PPI4	PPI1	67
1	PPI4	PPI2	763
2	PPI4	PPI2	779
3	PPI4	PPI2	110
4	PPI4	PPI2	41
1	PPI4	PPI4	316
2	PPI4	PPI4	566
3	PPI4	PPI4	585
4	PPI4	PPI4	103
1	PPI4	PPI3	494
2	PPI4	PPI3	645
3	PPI4	PPI3	200
4	PPI4	PPI3	103
1	PPI4	PPI3	499
2	PPI4	PPI3	1112
3	PPI4	PPI3	86
4	PPI4	PPI3	52
1	PPI4	Pulse	1219
2	PPI4	Pulse	3083
3	PPI4	Pulse	299
4	PPI4	Pulse	106
1	PPI4	PPI1	1775
2	PPI4	PPI1	899
3	PPI4	PPI1	207
4	PPI4	PPI1	127
1	PPI4	PPI4	722
2	PPI4	PPI4	401
3	PPI4	PPI4	183
4	PPI4	PPI4	60
1	PPI4	PPI2	497
2	PPI4	PPI2	757
3	PPI4	PPI2	199
4	PPI4	PPI2	77
1	PPI4	PPI4	165
2	PPI4	PPI4	330
3	PPI4	PPI4	91
4	PPI4	PPI4	74
1	PPI4	PPI2	158
2	PPI4	PPI2	907
3	PPI4	PPI2	73
4	PPI4	PPI2	69
1	PPI4	PPI1	589
2	PPI4	PPI1	739
3	PPI4	PPI1	468
4	PPI4	PPI1	103
1	PPI4	Pulse	1820
2	PPI4	Pulse	2967
3	PPI4	Pulse	537
4	PPI4	Pulse	252
1	PPI4	PPI3	1330
2	PPI4	PPI3	257
3	PPI4	PPI3	78
4	PPI4	PPI3	55
1	PPI4	PPI2	900
2	PPI4	PPI2	595
3	PPI4	PPI2	137
4	PPI4	PPI2	53
1	PPI4	PPI3	1015
2	PPI4	PPI3	175
3	PPI4	PPI3	98
4	PPI4	PPI3	60
1	PPI4	PPI1	1330
2	PPI4	PPI1	162
3	PPI4	PPI1	752
4	PPI4	PPI1	48
1	PPI4	PPI4	321
2	PPI4	PPI4	138
3	PPI4	PPI4	49
4	PPI4	PPI4	59
1	PPI4	Pulse	2121
2	PPI4	Pulse	305
3	PPI4	Pulse	2208
4	PPI4	Pulse	1216
1	PPI4	Pulse	2283
2	PPI4	Pulse	138
3	PPI4	Pulse	628
4	PPI4	Pulse	1098
1	PPI4	PPI4	905
2	PPI4	PPI4	121
3	PPI4	PPI4	182
4	PPI4	PPI4	66
1	PPI4	PPI3	321
2	PPI4	PPI3	147
3	PPI4	PPI3	404
4	PPI4	PPI3	34
1	PPI4	PPI2	269
2	PPI4	PPI2	140
3	PPI4	PPI2	73
4	PPI4	PPI2	303
1	PPI4	PPI1	1115
2	PPI4	PPI1	539
3	PPI4	PPI1	226
4	PPI4	PPI1	48

## Sheet: Sheet1
			Mouse ID	388				Mouse ID	531				Mouse ID	529				Mouse ID	530
			Genotype	WT-sham				Genotype	WT-sham				Genotype	WT-BZ				Genotype	WT-BZ
Chamber_ID	Session_ID	Trial_ID	mV_Max		Chamber_ID	Session_ID	Trial_ID	mV_Max		Chamber_ID	Session_ID	Trial_ID	mV_Max		Chamber_ID	Session_ID	Trial_ID	mV_Max
1	PPI4	Pulse	298		2	PPI4	Pulse	4239		3	PPI4	Pulse	271		4	PPI4	Pulse	78
1	PPI4	Pulse	2734		2	PPI4	Pulse	1152		3	PPI4	Pulse	676		4	PPI4	Pulse	625
1	PPI4	Pulse	2564		2	PPI4	Pulse	1547		3	PPI4	Pulse	1256		4	PPI4	Pulse	1421
1	PPI4	Pulse	2702		2	PPI4	Pulse	4424		3	PPI4	Pulse	380		4	PPI4	Pulse	223
1	PPI4	Pulse	2953		2	PPI4	Pulse	2526		3	PPI4	Pulse	193		4	PPI4	Pulse	131
1	PPI4	Pulse	590		2	PPI4	Pulse	2586		3	PPI4	Pulse	706		4	PPI4	Pulse	211
1	PPI4	Pulse	1829		2	PPI4	Pulse	2606		3	PPI4	Pulse	452		4	PPI4	Pulse	198
1	PPI4	Pulse	1638		2	PPI4	Pulse	2902		3	PPI4	Pulse	1650		4	PPI4	Pulse	132
1	PPI4	Pulse	1219		2	PPI4	Pulse	3083		3	PPI4	Pulse	299		4	PPI4	Pulse	106
1	PPI4	Pulse	1820		2	PPI4	Pulse	2967		3	PPI4	Pulse	537		4	PPI4	Pulse	252
1	PPI4	Pulse	2121		2	PPI4	Pulse	305		3	PPI4	Pulse	2208		4	PPI4	Pulse	1216
1	PPI4	Pulse	2283	1895.92	2	PPI4	Pulse	138	2372.92	3	PPI4	Pulse	628	771.333	4	PPI4	Pulse	1098	474.25
1	PPI4	PPI1	269		2	PPI4	PPI1	286		3	PPI4	PPI1	241		4	PPI4	PPI1	82
1	PPI4	PPI1	1745		2	PPI4	PPI1	953		3	PPI4	PPI1	648		4	PPI4	PPI1	99
1	PPI4	PPI1	1243		2	PPI4	PPI1	1563		3	PPI4	PPI1	353		4	PPI4	PPI1	132
1	PPI4	PPI1	1605		2	PPI4	PPI1	1340		3	PPI4	PPI1	332		4	PPI4	PPI1	152
1	PPI4	PPI1	1047		2	PPI4	PPI1	1094		3	PPI4	PPI1	398		4	PPI4	PPI1	75
1	PPI4	PPI1	1258		2	PPI4	PPI1	1425		3	PPI4	PPI1	152		4	PPI4	PPI1	139
1	PPI4	PPI1	929		2	PPI4	PPI1	720		3	PPI4	PPI1	279		4	PPI4	PPI1	60
1	PPI4	PPI1	546		2	PPI4	PPI1	448		3	PPI4	PPI1	228		4	PPI4	PPI1	67
1	PPI4	PPI1	1775		2	PPI4	PPI1	899		3	PPI4	PPI1	207		4	PPI4	PPI1	127
1	PPI4	PPI1	589		2	PPI4	PPI1	739		3	PPI4	PPI1	468		4	PPI4	PPI1	103
1	PPI4	PPI1	1330		2	PPI4	PPI1	162		3	PPI4	PPI1	752		4	PPI4	PPI1	48
1	PPI4	PPI1	1115	1120.92	2	PPI4	PPI1	539	847.333	3	PPI4	PPI1	226	357	4	PPI4	PPI1	48	94.3333
1	PPI4	PPI2	783		2	PPI4	PPI2	700		3	PPI4	PPI2	80		4	PPI4	PPI2	136
1	PPI4	PPI2	743		2	PPI4	PPI2	1169		3	PPI4	PPI2	911		4	PPI4	PPI2	59
1	PPI4	PPI2	785		2	PPI4	PPI2	553		3	PPI4	PPI2	544		4	PPI4	PPI2	52
1	PPI4	PPI2	1056		2	PPI4	PPI2	524		3	PPI4	PPI2	211		4	PPI4	PPI2	73
1	PPI4	PPI2	740		2	PPI4	PPI2	402		3	PPI4	PPI2	128		4	PPI4	PPI2	138
1	PPI4	PPI2	173		2	PPI4	PPI2	695		3	PPI4	PPI2	153		4	PPI4	PPI2	139
1	PPI4	PPI2	479		2	PPI4	PPI2	837		3	PPI4	PPI2	234		4	PPI4	PPI2	83
1	PPI4	PPI2	763		2	PPI4	PPI2	779		3	PPI4	PPI2	110		4	PPI4	PPI2	41
1	PPI4	PPI2	497		2	PPI4	PPI2	757		3	PPI4	PPI2	199		4	PPI4	PPI2	77
1	PPI4	PPI2	158		2	PPI4	PPI2	907		3	PPI4	PPI2	73		4	PPI4	PPI2	69
1	PPI4	PPI2	900		2	PPI4	PPI2	595		3	PPI4	PPI2	137		4	PPI4	PPI2	53
1	PPI4	PPI2	269	612.167	2	PPI4	PPI2	140	671.5	3	PPI4	PPI2	73	237.75	4	PPI4	PPI2	303	101.917
1	PPI4	PPI3	429		2	PPI4	PPI3	778		3	PPI4	PPI3	70		4	PPI4	PPI3	79
1	PPI4	PPI3	661		2	PPI4	PPI3	532		3	PPI4	PPI3	119		4	PPI4	PPI3	71
1	PPI4	PPI3	1964		2	PPI4	PPI3	789		3	PPI4	PPI3	67		4	PPI4	PPI3	103
1	PPI4	PPI3	464		2	PPI4	PPI3	935		3	PPI4	PPI3	104		4	PPI4	PPI3	63
1	PPI4	PPI3	668		2	PPI4	PPI3	931		3	PPI4	PPI3	59		4	PPI4	PPI3	78
1	PPI4	PPI3	254		2	PPI4	PPI3	348		3	PPI4	PPI3	122		4	PPI4	PPI3	54
1	PPI4	PPI3	49		2	PPI4	PPI3	852		3	PPI4	PPI3	150		4	PPI4	PPI3	139
1	PPI4	PPI3	494		2	PPI4	PPI3	645		3	PPI4	PPI3	200		4	PPI4	PPI3	103
1	PPI4	PPI3	499		2	PPI4	PPI3	1112		3	PPI4	PPI3	86		4	PPI4	PPI3	52
1	PPI4	PPI3	1330		2	PPI4	PPI3	257		3	PPI4	PPI3	78		4	PPI4	PPI3	55
1	PPI4	PPI3	1015		2	PPI4	PPI3	175		3	PPI4	PPI3	98		4	PPI4	PPI3	60
1	PPI4	PPI3	321	679	2	PPI4	PPI3	147	625.083	3	PPI4	PPI3	404	129.75	4	PPI4	PPI3	34	74.25
1	PPI4	PPI4	586		2	PPI4	PPI4	479		3	PPI4	PPI4	100		4	PPI4	PPI4	75
1	PPI4	PPI4	666		2	PPI4	PPI4	597		3	PPI4	PPI4	165		4	PPI4	PPI4	67
1	PPI4	PPI4	591		2	PPI4	PPI4	793		3	PPI4	PPI4	94		4	PPI4	PPI4	64
1	PPI4	PPI4	425		2	PPI4	PPI4	717		3	PPI4	PPI4	167		4	PPI4	PPI4	127
1	PPI4	PPI4	1044		2	PPI4	PPI4	625		3	PPI4	PPI4	104		4	PPI4	PPI4	62
1	PPI4	PPI4	1503		2	PPI4	PPI4	711		3	PPI4	PPI4	135		4	PPI4	PPI4	58
1	PPI4	PPI4	158		2	PPI4	PPI4	33		3	PPI4	PPI4	212		4	PPI4	PPI4	74
1	PPI4	PPI4	316		2	PPI4	PPI4	566		3	PPI4	PPI4	585		4	PPI4	PPI4	103
1	PPI4	PPI4	722		2	PPI4	PPI4	401		3	PPI4	PPI4	183		4	PPI4	PPI4	60
1	PPI4	PPI4	165		2	PPI4	PPI4	330		3	PPI4	PPI4	91		4	PPI4	PPI4	74
1	PPI4	PPI4	321		2	PPI4	PPI4	138		3	PPI4	PPI4	49		4	PPI4	PPI4	59
1	PPI4	PPI4	905	616.833	2	PPI4	PPI4	121	459.25	3	PPI4	PPI4	182	172.25	4	PPI4	PPI4	66	74.0833
