# Supplementary material for: Bazedoxifene reverses sexually dimorphic autistic-like abnormalities in biallelic MDGA1-mutant mice
Source: EMBO Mol Med. 2026 Mar 20;18(4):1358–98. doi: 10.1038/s44321-026-00402-y (PMC13084050; doi:10.1038/s44321-026-00402-y)
Supplement: Supplementary file 20 — Source data Fig. 7 [file 44321_2026_402_MOESM20_ESM.zip › Panel G/Batch2/PPI_Session1.xlsx]

## Sheet: SR_LAB Data
Chamber_ID	Session_ID	Trial_ID	mV_Max
1	PPI1	Pulse	2261
2	PPI1	Pulse	1971
3	PPI1	Pulse	1038
1	PPI1	PPI1	1538
2	PPI1	PPI1	1306
3	PPI1	PPI1	205
1	PPI1	PPI2	1093
2	PPI1	PPI2	1010
3	PPI1	PPI2	151
1	PPI1	PPI3	1081
2	PPI1	PPI3	248
3	PPI1	PPI3	109
1	PPI1	PPI4	908
2	PPI1	PPI4	241
3	PPI1	PPI4	493
1	PPI1	PPI2	720
2	PPI1	PPI2	574
3	PPI1	PPI2	363
1	PPI1	Pulse	2462
2	PPI1	Pulse	2499
3	PPI1	Pulse	2275
1	PPI1	PPI1	1112
2	PPI1	PPI1	946
3	PPI1	PPI1	207
1	PPI1	PPI4	270
2	PPI1	PPI4	233
3	PPI1	PPI4	287
1	PPI1	PPI3	1089
2	PPI1	PPI3	276
3	PPI1	PPI3	310
1	PPI1	Pulse	2319
2	PPI1	Pulse	2359
3	PPI1	Pulse	2112
1	PPI1	PPI1	637
2	PPI1	PPI1	996
3	PPI1	PPI1	467
1	PPI1	PPI3	988
2	PPI1	PPI3	182
3	PPI1	PPI3	252
1	PPI1	PPI4	838
2	PPI1	PPI4	141
3	PPI1	PPI4	146
1	PPI1	PPI2	750
2	PPI1	PPI2	872
3	PPI1	PPI2	150
1	PPI1	PPI2	951
2	PPI1	PPI2	392
3	PPI1	PPI2	173
1	PPI1	PPI1	694
2	PPI1	PPI1	454
3	PPI1	PPI1	220
1	PPI1	PPI3	702
2	PPI1	PPI3	363
3	PPI1	PPI3	164
1	PPI1	PPI4	399
2	PPI1	PPI4	96
3	PPI1	PPI4	92
1	PPI1	Pulse	1338
2	PPI1	Pulse	2227
3	PPI1	Pulse	2094
1	PPI1	PPI3	1019
2	PPI1	PPI3	164
3	PPI1	PPI3	157
1	PPI1	PPI1	888
2	PPI1	PPI1	274
3	PPI1	PPI1	145
1	PPI1	Pulse	1452
2	PPI1	Pulse	2064
3	PPI1	Pulse	1791
1	PPI1	PPI4	401
2	PPI1	PPI4	310
3	PPI1	PPI4	56
1	PPI1	PPI2	626
2	PPI1	PPI2	669
3	PPI1	PPI2	148
1	PPI1	PPI4	612
2	PPI1	PPI4	331
3	PPI1	PPI4	105
1	PPI1	PPI1	913
2	PPI1	PPI1	432
3	PPI1	PPI1	183
1	PPI1	PPI2	1396
2	PPI1	PPI2	269
3	PPI1	PPI2	75
1	PPI1	Pulse	1575
2	PPI1	Pulse	1776
3	PPI1	Pulse	1071
1	PPI1	PPI3	710
2	PPI1	PPI3	175
3	PPI1	PPI3	218
1	PPI1	PPI4	1185
2	PPI1	PPI4	182
3	PPI1	PPI4	56
1	PPI1	PPI1	560
2	PPI1	PPI1	474
3	PPI1	PPI1	426
1	PPI1	Pulse	1635
2	PPI1	Pulse	2066
3	PPI1	Pulse	604
1	PPI1	PPI2	759
2	PPI1	PPI2	221
3	PPI1	PPI2	185
1	PPI1	PPI3	973
2	PPI1	PPI3	235
3	PPI1	PPI3	121
1	PPI1	Pulse	1465
2	PPI1	Pulse	2255
3	PPI1	Pulse	2254
1	PPI1	PPI1	1491
2	PPI1	PPI1	1026
3	PPI1	PPI1	214
1	PPI1	PPI2	805
2	PPI1	PPI2	71
3	PPI1	PPI2	192
1	PPI1	PPI4	602
2	PPI1	PPI4	173
3	PPI1	PPI4	133
1	PPI1	PPI3	208
2	PPI1	PPI3	96
3	PPI1	PPI3	68
1	PPI1	PPI3	835
2	PPI1	PPI3	142
3	PPI1	PPI3	173
1	PPI1	Pulse	805
2	PPI1	Pulse	1042
3	PPI1	Pulse	781
1	PPI1	PPI1	962
2	PPI1	PPI1	203
3	PPI1	PPI1	429
1	PPI1	PPI4	409
2	PPI1	PPI4	216
3	PPI1	PPI4	111
1	PPI1	PPI2	562
2	PPI1	PPI2	630
3	PPI1	PPI2	228
1	PPI1	PPI4	635
2	PPI1	PPI4	425
3	PPI1	PPI4	181
1	PPI1	PPI2	349
2	PPI1	PPI2	349
3	PPI1	PPI2	244
1	PPI1	PPI1	1009
2	PPI1	PPI1	796
3	PPI1	PPI1	344
1	PPI1	Pulse	498
2	PPI1	Pulse	1909
3	PPI1	Pulse	1176
1	PPI1	PPI3	1105
2	PPI1	PPI3	392
3	PPI1	PPI3	109
1	PPI1	PPI2	1033
2	PPI1	PPI2	190
3	PPI1	PPI2	47
1	PPI1	PPI3	159
2	PPI1	PPI3	157
3	PPI1	PPI3	135
1	PPI1	PPI1	879
2	PPI1	PPI1	146
3	PPI1	PPI1	224
1	PPI1	PPI4	309
2	PPI1	PPI4	308
3	PPI1	PPI4	171
1	PPI1	Pulse	1143
2	PPI1	Pulse	1245
3	PPI1	Pulse	1588
1	PPI1	Pulse	1266
2	PPI1	Pulse	1940
3	PPI1	Pulse	1505
1	PPI1	PPI4	892
2	PPI1	PPI4	484
3	PPI1	PPI4	121
1	PPI1	PPI3	1149
2	PPI1	PPI3	516
3	PPI1	PPI3	84
1	PPI1	PPI2	1023
2	PPI1	PPI2	1116
3	PPI1	PPI2	127
1	PPI1	PPI1	746
2	PPI1	PPI1	392
3	PPI1	PPI1	101

## Sheet: Sheet1
			Mouse ID	544				Mouse ID	394				Mouse ID	543
			Genotype	KI-sham				Genotype	KI-sham				Genotype	KI-BZ
				544					394					543
Chamber_ID	Session_ID	Trial_ID	mV_Max		Chamber_ID	Session_ID	Trial_ID	mV_Max		Chamber_ID	Session_ID	Trial_ID	mV_Max
1	PPI1	Pulse	2261		2	PPI1	Pulse	1971		3	PPI1	Pulse	1038
1	PPI1	Pulse	2462		2	PPI1	Pulse	2499		3	PPI1	Pulse	2275
1	PPI1	Pulse	2319		2	PPI1	Pulse	2359		3	PPI1	Pulse	2112
1	PPI1	Pulse	1338		2	PPI1	Pulse	2227		3	PPI1	Pulse	2094
1	PPI1	Pulse	1452		2	PPI1	Pulse	2064		3	PPI1	Pulse	1791
1	PPI1	Pulse	1575		2	PPI1	Pulse	1776		3	PPI1	Pulse	1071
1	PPI1	Pulse	1635		2	PPI1	Pulse	2066		3	PPI1	Pulse	604
1	PPI1	Pulse	1465		2	PPI1	Pulse	2255		3	PPI1	Pulse	2254
1	PPI1	Pulse	805		2	PPI1	Pulse	1042		3	PPI1	Pulse	781
1	PPI1	Pulse	498		2	PPI1	Pulse	1909		3	PPI1	Pulse	1176
1	PPI1	Pulse	1143		2	PPI1	Pulse	1245		3	PPI1	Pulse	1588
1	PPI1	Pulse	1266	1518.25	2	PPI1	Pulse	1940	1946.08	3	PPI1	Pulse	1505	1524.08
1	PPI1	PPI1	1538		2	PPI1	PPI1	1306		3	PPI1	PPI1	205
1	PPI1	PPI1	1112		2	PPI1	PPI1	946		3	PPI1	PPI1	207
1	PPI1	PPI1	637		2	PPI1	PPI1	996		3	PPI1	PPI1	467
1	PPI1	PPI1	694		2	PPI1	PPI1	454		3	PPI1	PPI1	220
1	PPI1	PPI1	888		2	PPI1	PPI1	274		3	PPI1	PPI1	145
1	PPI1	PPI1	913		2	PPI1	PPI1	432		3	PPI1	PPI1	183
1	PPI1	PPI1	560		2	PPI1	PPI1	474		3	PPI1	PPI1	426
1	PPI1	PPI1	1491		2	PPI1	PPI1	1026		3	PPI1	PPI1	214
1	PPI1	PPI1	962		2	PPI1	PPI1	203		3	PPI1	PPI1	429
1	PPI1	PPI1	1009		2	PPI1	PPI1	796		3	PPI1	PPI1	344
1	PPI1	PPI1	879		2	PPI1	PPI1	146		3	PPI1	PPI1	224
1	PPI1	PPI1	746	952.417	2	PPI1	PPI1	392	620.417	3	PPI1	PPI1	101	263.75
1	PPI1	PPI2	1093		2	PPI1	PPI2	1010		3	PPI1	PPI2	151
1	PPI1	PPI2	720		2	PPI1	PPI2	574		3	PPI1	PPI2	363
1	PPI1	PPI2	750		2	PPI1	PPI2	872		3	PPI1	PPI2	150
1	PPI1	PPI2	951		2	PPI1	PPI2	392		3	PPI1	PPI2	173
1	PPI1	PPI2	626		2	PPI1	PPI2	669		3	PPI1	PPI2	148
1	PPI1	PPI2	1396		2	PPI1	PPI2	269		3	PPI1	PPI2	75
1	PPI1	PPI2	759		2	PPI1	PPI2	221		3	PPI1	PPI2	185
1	PPI1	PPI2	805		2	PPI1	PPI2	71		3	PPI1	PPI2	192
1	PPI1	PPI2	562		2	PPI1	PPI2	630		3	PPI1	PPI2	228
1	PPI1	PPI2	349		2	PPI1	PPI2	349		3	PPI1	PPI2	244
1	PPI1	PPI2	1033		2	PPI1	PPI2	190		3	PPI1	PPI2	47
1	PPI1	PPI2	1023	838.917	2	PPI1	PPI2	1116	530.25	3	PPI1	PPI2	127	173.583
1	PPI1	PPI3	1081		2	PPI1	PPI3	248		3	PPI1	PPI3	109
1	PPI1	PPI3	1089		2	PPI1	PPI3	276		3	PPI1	PPI3	310
1	PPI1	PPI3	988		2	PPI1	PPI3	182		3	PPI1	PPI3	252
1	PPI1	PPI3	702		2	PPI1	PPI3	363		3	PPI1	PPI3	164
1	PPI1	PPI3	1019		2	PPI1	PPI3	164		3	PPI1	PPI3	157
1	PPI1	PPI3	710		2	PPI1	PPI3	175		3	PPI1	PPI3	218
1	PPI1	PPI3	973		2	PPI1	PPI3	235		3	PPI1	PPI3	121
1	PPI1	PPI3	208		2	PPI1	PPI3	96		3	PPI1	PPI3	68
1	PPI1	PPI3	835		2	PPI1	PPI3	142		3	PPI1	PPI3	173
1	PPI1	PPI3	1105		2	PPI1	PPI3	392		3	PPI1	PPI3	109
1	PPI1	PPI3	159		2	PPI1	PPI3	157		3	PPI1	PPI3	135
1	PPI1	PPI3	1149	834.833	2	PPI1	PPI3	516	245.5	3	PPI1	PPI3	84	158.333
1	PPI1	PPI4	908		2	PPI1	PPI4	241		3	PPI1	PPI4	493
1	PPI1	PPI4	270		2	PPI1	PPI4	233		3	PPI1	PPI4	287
1	PPI1	PPI4	838		2	PPI1	PPI4	141		3	PPI1	PPI4	146
1	PPI1	PPI4	399		2	PPI1	PPI4	96		3	PPI1	PPI4	92
1	PPI1	PPI4	401		2	PPI1	PPI4	310		3	PPI1	PPI4	56
1	PPI1	PPI4	612		2	PPI1	PPI4	331		3	PPI1	PPI4	105
1	PPI1	PPI4	1185		2	PPI1	PPI4	182		3	PPI1	PPI4	56
1	PPI1	PPI4	602		2	PPI1	PPI4	173		3	PPI1	PPI4	133
1	PPI1	PPI4	409		2	PPI1	PPI4	216		3	PPI1	PPI4	111
1	PPI1	PPI4	635		2	PPI1	PPI4	425		3	PPI1	PPI4	181
1	PPI1	PPI4	309		2	PPI1	PPI4	308		3	PPI1	PPI4	171
1	PPI1	PPI4	892	621.667	2	PPI1	PPI4	484	261.667	3	PPI1	PPI4	121	162.667
