# Supplementary material for: Bazedoxifene reverses sexually dimorphic autistic-like abnormalities in biallelic MDGA1-mutant mice
Source: EMBO Mol Med. 2026 Mar 20;18(4):1358–98. doi: 10.1038/s44321-026-00402-y (PMC13084050; doi:10.1038/s44321-026-00402-y)
Supplement: Supplementary file 20 — Source data Fig. 7 [file 44321_2026_402_MOESM20_ESM.zip › Panel G/Batch2/PPI_Session2.xlsx]

## Sheet: SR_LAB Data
Chamber_ID	Trial_ID	mV_Max
1	Pulse	135
2	Pulse	393
3	Pulse	1272
4	Pulse	1341
1	PPI1	205
2	PPI1	216
3	PPI1	1813
4	PPI1	367
1	PPI2	86
2	PPI2	59
3	PPI2	1039
4	PPI2	393
1	PPI3	61
2	PPI3	119
3	PPI3	385
4	PPI3	508
1	PPI4	43
2	PPI4	61
3	PPI4	228
4	PPI4	198
1	PPI2	83
2	PPI2	50
3	PPI2	1840
4	PPI2	461
1	Pulse	749
2	Pulse	841
3	Pulse	2393
4	Pulse	2203
1	PPI1	49
2	PPI1	75
3	PPI1	2349
4	PPI1	1140
1	PPI4	92
2	PPI4	60
3	PPI4	572
4	PPI4	563
1	PPI3	26
2	PPI3	99
3	PPI3	327
4	PPI3	170
1	Pulse	1182
2	Pulse	247
3	Pulse	2458
4	Pulse	2213
1	PPI1	61
2	PPI1	44
3	PPI1	804
4	PPI1	1036
1	PPI3	63
2	PPI3	73
3	PPI3	443
4	PPI3	486
1	PPI4	113
2	PPI4	77
3	PPI4	1007
4	PPI4	646
1	PPI2	85
2	PPI2	85
3	PPI2	1016
4	PPI2	270
1	PPI2	51
2	PPI2	92
3	PPI2	1097
4	PPI2	703
1	PPI1	102
2	PPI1	120
3	PPI1	482
4	PPI1	336
1	PPI3	102
2	PPI3	41
3	PPI3	243
4	PPI3	163
1	PPI4	61
2	PPI4	55
3	PPI4	370
4	PPI4	293
1	Pulse	676
2	Pulse	486
3	Pulse	2433
4	Pulse	1853
1	PPI3	43
2	PPI3	110
3	PPI3	516
4	PPI3	300
1	PPI1	77
2	PPI1	159
3	PPI1	1107
4	PPI1	748
1	Pulse	1770
2	Pulse	759
3	Pulse	1418
4	Pulse	2962
1	PPI4	40
2	PPI4	28
3	PPI4	195
4	PPI4	111
1	PPI2	117
2	PPI2	82
3	PPI2	1194
4	PPI2	368
1	PPI4	105
2	PPI4	70
3	PPI4	896
4	PPI4	142
1	PPI1	113
2	PPI1	64
3	PPI1	543
4	PPI1	800
1	PPI2	195
2	PPI2	98
3	PPI2	582
4	PPI2	450
1	Pulse	171
2	Pulse	339
3	Pulse	2324
4	Pulse	2170
1	PPI3	79
2	PPI3	70
3	PPI3	473
4	PPI3	656
1	PPI4	84
2	PPI4	401
3	PPI4	303
4	PPI4	567
1	PPI1	120
2	PPI1	148
3	PPI1	832
4	PPI1	946
1	Pulse	988
2	Pulse	138
3	Pulse	2620
4	Pulse	2128
1	PPI2	37
2	PPI2	78
3	PPI2	393
4	PPI2	128
1	PPI3	38
2	PPI3	78
3	PPI3	1239
4	PPI3	474
1	Pulse	1137
2	Pulse	199
3	Pulse	2311
4	Pulse	2820
1	PPI1	157
2	PPI1	122
3	PPI1	661
4	PPI1	1048
1	PPI2	116
2	PPI2	20
3	PPI2	656
4	PPI2	151
1	PPI4	50
2	PPI4	40
3	PPI4	804
4	PPI4	122
1	PPI3	125
2	PPI3	45
3	PPI3	999
4	PPI3	742
1	PPI3	128
2	PPI3	63
3	PPI3	1127
4	PPI3	213
1	Pulse	720
2	Pulse	111
3	Pulse	3300
4	Pulse	2676
1	PPI1	61
2	PPI1	40
3	PPI1	980
4	PPI1	464
1	PPI4	29
2	PPI4	104
3	PPI4	586
4	PPI4	384
1	PPI2	326
2	PPI2	52
3	PPI2	789
4	PPI2	316
1	PPI4	60
2	PPI4	33
3	PPI4	1118
4	PPI4	223
1	PPI2	179
2	PPI2	54
3	PPI2	1846
4	PPI2	401
1	PPI1	63
2	PPI1	348
3	PPI1	1394
4	PPI1	1172
1	Pulse	291
2	Pulse	255
3	Pulse	2920
4	Pulse	2462
1	PPI3	139
2	PPI3	47
3	PPI3	977
4	PPI3	500
1	PPI2	49
2	PPI2	205
3	PPI2	320
4	PPI2	479
1	PPI3	99
2	PPI3	27
3	PPI3	952
4	PPI3	295
1	PPI1	45
2	PPI1	45
3	PPI1	720
4	PPI1	78
1	PPI4	44
2	PPI4	35
3	PPI4	171
4	PPI4	310
1	Pulse	1542
2	Pulse	112
3	Pulse	2011
4	Pulse	77
1	Pulse	1097
2	Pulse	760
3	Pulse	334
4	Pulse	880
1	PPI4	32
2	PPI4	67
3	PPI4	674
4	PPI4	437
1	PPI3	42
2	PPI3	27
3	PPI3	112
4	PPI3	335
1	PPI2	146
2	PPI2	61
3	PPI2	143
4	PPI2	33
1	PPI1	102
2	PPI1	87
3	PPI1	590
4	PPI1	723

## Sheet: Sheet1
		Mouse ID	545			Mouse ID	376			Mouse ID	542			Mouse ID	379
		Genotype	KI-sham			Genotype	KI-BZ			Genotype	KI-sham			Genotype	KI-BZ
			545				376				542				379
Chamber_ID	Trial_ID	mV_Max		Chamber_ID	Trial_ID	mV_Max		Chamber_ID	Trial_ID	mV_Max		Chamber_ID	Trial_ID	mV_Max
1	Pulse	135		2	Pulse	393		3	Pulse	1272		4	Pulse	1341
1	Pulse	749		2	Pulse	841		3	Pulse	2393		4	Pulse	2203
1	Pulse	1182		2	Pulse	247		3	Pulse	2458		4	Pulse	2213
1	Pulse	676		2	Pulse	486		3	Pulse	2433		4	Pulse	1853
1	Pulse	1770		2	Pulse	759		3	Pulse	1418		4	Pulse	2962
1	Pulse	171		2	Pulse	339		3	Pulse	2324		4	Pulse	2170
1	Pulse	988		2	Pulse	138		3	Pulse	2620		4	Pulse	2128
1	Pulse	1137		2	Pulse	199		3	Pulse	2311		4	Pulse	2820
1	Pulse	720		2	Pulse	111		3	Pulse	3300		4	Pulse	2676
1	Pulse	291		2	Pulse	255		3	Pulse	2920		4	Pulse	2462
1	Pulse	1542		2	Pulse	112		3	Pulse	2011		4	Pulse	77
1	Pulse	1097	871.5	2	Pulse	760	386.667	3	Pulse	334	2149.5	4	Pulse	880	1982.08
1	PPI1	205		2	PPI1	216		3	PPI1	1813		4	PPI1	367
1	PPI1	49		2	PPI1	75		3	PPI1	2349		4	PPI1	1140
1	PPI1	61		2	PPI1	44		3	PPI1	804		4	PPI1	1036
1	PPI1	102		2	PPI1	120		3	PPI1	482		4	PPI1	336
1	PPI1	77		2	PPI1	159		3	PPI1	1107		4	PPI1	748
1	PPI1	113		2	PPI1	64		3	PPI1	543		4	PPI1	800
1	PPI1	120		2	PPI1	148		3	PPI1	832		4	PPI1	946
1	PPI1	157		2	PPI1	122		3	PPI1	661		4	PPI1	1048
1	PPI1	61		2	PPI1	40		3	PPI1	980		4	PPI1	464
1	PPI1	63		2	PPI1	348		3	PPI1	1394		4	PPI1	1172
1	PPI1	45		2	PPI1	45		3	PPI1	720		4	PPI1	78
1	PPI1	102	96.25	2	PPI1	87	122.333	3	PPI1	590	1022.92	4	PPI1	723	738.167
1	PPI2	86		2	PPI2	59		3	PPI2	1039		4	PPI2	393
1	PPI2	83		2	PPI2	50		3	PPI2	1840		4	PPI2	461
1	PPI2	85		2	PPI2	85		3	PPI2	1016		4	PPI2	270
1	PPI2	51		2	PPI2	92		3	PPI2	1097		4	PPI2	703
1	PPI2	117		2	PPI2	82		3	PPI2	1194		4	PPI2	368
1	PPI2	195		2	PPI2	98		3	PPI2	582		4	PPI2	450
1	PPI2	37		2	PPI2	78		3	PPI2	393		4	PPI2	128
1	PPI2	116		2	PPI2	20		3	PPI2	656		4	PPI2	151
1	PPI2	326		2	PPI2	52		3	PPI2	789		4	PPI2	316
1	PPI2	179		2	PPI2	54		3	PPI2	1846		4	PPI2	401
1	PPI2	49		2	PPI2	205		3	PPI2	320		4	PPI2	479
1	PPI2	146	122.5	2	PPI2	61	78	3	PPI2	143	909.583	4	PPI2	33	346.083
1	PPI3	61		2	PPI3	119		3	PPI3	385		4	PPI3	508
1	PPI3	26		2	PPI3	99		3	PPI3	327		4	PPI3	170
1	PPI3	63		2	PPI3	73		3	PPI3	443		4	PPI3	486
1	PPI3	102		2	PPI3	41		3	PPI3	243		4	PPI3	163
1	PPI3	43		2	PPI3	110		3	PPI3	516		4	PPI3	300
1	PPI3	79		2	PPI3	70		3	PPI3	473		4	PPI3	656
1	PPI3	38		2	PPI3	78		3	PPI3	1239		4	PPI3	474
1	PPI3	125		2	PPI3	45		3	PPI3	999		4	PPI3	742
1	PPI3	128		2	PPI3	63		3	PPI3	1127		4	PPI3	213
1	PPI3	139		2	PPI3	47		3	PPI3	977		4	PPI3	500
1	PPI3	99		2	PPI3	27		3	PPI3	952		4	PPI3	295
1	PPI3	42	78.75	2	PPI3	27	66.5833	3	PPI3	112	649.417	4	PPI3	335	403.5
1	PPI4	43		2	PPI4	61		3	PPI4	228		4	PPI4	198
1	PPI4	92		2	PPI4	60		3	PPI4	572		4	PPI4	563
1	PPI4	113		2	PPI4	77		3	PPI4	1007		4	PPI4	646
1	PPI4	61		2	PPI4	55		3	PPI4	370		4	PPI4	293
1	PPI4	40		2	PPI4	28		3	PPI4	195		4	PPI4	111
1	PPI4	105		2	PPI4	70		3	PPI4	896		4	PPI4	142
1	PPI4	84		2	PPI4	401		3	PPI4	303		4	PPI4	567
1	PPI4	50		2	PPI4	40		3	PPI4	804		4	PPI4	122
1	PPI4	29		2	PPI4	104		3	PPI4	586		4	PPI4	384
1	PPI4	60		2	PPI4	33		3	PPI4	1118		4	PPI4	223
1	PPI4	44		2	PPI4	35		3	PPI4	171		4	PPI4	310
1	PPI4	32	62.75	2	PPI4	67	85.9167	3	PPI4	674	577	4	PPI4	437	333
