# Supplementary material for: Bazedoxifene reverses sexually dimorphic autistic-like abnormalities in biallelic MDGA1-mutant mice
Source: EMBO Mol Med. 2026 Mar 20;18(4):1358–98. doi: 10.1038/s44321-026-00402-y (PMC13084050; doi:10.1038/s44321-026-00402-y)
Supplement: Supplementary file 20 — Source data Fig. 7 [file 44321_2026_402_MOESM20_ESM.zip › Panel G/Batch2/PPI_Session3.xlsx]

## Sheet: SR_LAB Data
Chamber_ID	Trial_ID	mV_Max
1	Pulse	2525
2	Pulse	1842
3	Pulse	1946
4	Pulse	2028
1	PPI1	1979
2	PPI1	317
3	PPI1	752
4	PPI1	2759
1	PPI2	1272
2	PPI2	139
3	PPI2	645
4	PPI2	2175
1	PPI3	1583
2	PPI3	125
3	PPI3	424
4	PPI3	2332
1	PPI4	1169
2	PPI4	463
3	PPI4	421
4	PPI4	1169
1	PPI2	1841
2	PPI2	472
3	PPI2	614
4	PPI2	1731
1	Pulse	2868
2	Pulse	1802
3	Pulse	2564
4	Pulse	3154
1	PPI1	1734
2	PPI1	326
3	PPI1	693
4	PPI1	2127
1	PPI4	1518
2	PPI4	65
3	PPI4	146
4	PPI4	398
1	PPI3	999
2	PPI3	49
3	PPI3	471
4	PPI3	982
1	Pulse	3098
2	Pulse	2192
3	Pulse	2287
4	Pulse	3425
1	PPI1	2212
2	PPI1	297
3	PPI1	493
4	PPI1	1468
1	PPI3	1724
2	PPI3	140
3	PPI3	560
4	PPI3	714
1	PPI4	1404
2	PPI4	90
3	PPI4	77
4	PPI4	888
1	PPI2	1130
2	PPI2	118
3	PPI2	96
4	PPI2	1310
1	PPI2	1132
2	PPI2	146
3	PPI2	236
4	PPI2	1230
1	PPI1	1191
2	PPI1	79
3	PPI1	462
4	PPI1	1530
1	PPI3	1776
2	PPI3	220
3	PPI3	140
4	PPI3	141
1	PPI4	721
2	PPI4	124
3	PPI4	845
4	PPI4	723
1	Pulse	1782
2	Pulse	191
3	Pulse	821
4	Pulse	1812
1	PPI3	954
2	PPI3	125
3	PPI3	219
4	PPI3	1401
1	PPI1	1784
2	PPI1	503
3	PPI1	641
4	PPI1	1379
1	Pulse	2443
2	Pulse	861
3	Pulse	1231
4	Pulse	2294
1	PPI4	1445
2	PPI4	34
3	PPI4	462
4	PPI4	1438
1	PPI2	1395
2	PPI2	93
3	PPI2	123
4	PPI2	507
1	PPI4	870
2	PPI4	45
3	PPI4	230
4	PPI4	807
1	PPI1	1788
2	PPI1	117
3	PPI1	730
4	PPI1	1891
1	PPI2	1435
2	PPI2	89
3	PPI2	82
4	PPI2	1476
1	Pulse	2864
2	Pulse	287
3	Pulse	2173
4	Pulse	3136
1	PPI3	1604
2	PPI3	73
3	PPI3	94
4	PPI3	1828
1	PPI4	389
2	PPI4	83
3	PPI4	229
4	PPI4	987
1	PPI1	1779
2	PPI1	237
3	PPI1	826
4	PPI1	1564
1	Pulse	2276
2	Pulse	1505
3	Pulse	2305
4	Pulse	2170
1	PPI2	996
2	PPI2	290
3	PPI2	402
4	PPI2	621
1	PPI3	533
2	PPI3	81
3	PPI3	585
4	PPI3	1361
1	Pulse	164
2	Pulse	1817
3	Pulse	1393
4	Pulse	1178
1	PPI1	794
2	PPI1	178
3	PPI1	82
4	PPI1	1103
1	PPI2	1628
2	PPI2	112
3	PPI2	186
4	PPI2	565
1	PPI4	612
2	PPI4	98
3	PPI4	150
4	PPI4	701
1	PPI3	1349
2	PPI3	48
3	PPI3	265
4	PPI3	991
1	PPI3	1227
2	PPI3	36
3	PPI3	690
4	PPI3	1205
1	Pulse	2249
2	Pulse	856
3	Pulse	1108
4	Pulse	2830
1	PPI1	1801
2	PPI1	122
3	PPI1	91
4	PPI1	909
1	PPI4	841
2	PPI4	75
3	PPI4	279
4	PPI4	743
1	PPI2	1317
2	PPI2	300
3	PPI2	179
4	PPI2	784
1	PPI4	948
2	PPI4	86
3	PPI4	264
4	PPI4	396
1	PPI2	1450
2	PPI2	302
3	PPI2	430
4	PPI2	709
1	PPI1	1786
2	PPI1	56
3	PPI1	1310
4	PPI1	2000
1	Pulse	1505
2	Pulse	1137
3	Pulse	2269
4	Pulse	2215
1	PPI3	1328
2	PPI3	63
3	PPI3	122
4	PPI3	688
1	PPI2	1242
2	PPI2	742
3	PPI2	167
4	PPI2	851
1	PPI3	979
2	PPI3	369
3	PPI3	130
4	PPI3	584
1	PPI1	1438
2	PPI1	100
3	PPI1	187
4	PPI1	1395
1	PPI4	948
2	PPI4	166
3	PPI4	116
4	PPI4	1125
1	Pulse	2396
2	Pulse	1318
3	Pulse	1121
4	Pulse	2662
1	Pulse	2306
2	Pulse	1574
3	Pulse	1590
4	Pulse	2219
1	PPI4	904
2	PPI4	133
3	PPI4	73
4	PPI4	822
1	PPI3	959
2	PPI3	97
3	PPI3	711
4	PPI3	1153
1	PPI2	1216
2	PPI2	97
3	PPI2	102
4	PPI2	558
1	PPI1	1678
2	PPI1	424
3	PPI1	826
4	PPI1	1005

## Sheet: Sheet1
		Mouse ID	NT			Mouse ID	336			Mouse ID	398			Mouse ID	379
		Genotype	WT-sham			Genotype	WT-BZ			Genotype	WT-sham			Genotype	WT-BZ
			NT				336				398				379
Chamber_ID	Trial_ID	mV_Max		Chamber_ID	Trial_ID	mV_Max		Chamber_ID	Trial_ID	mV_Max		Chamber_ID	Trial_ID	mV_Max
1	Pulse	2525		2	Pulse	1842		3	Pulse	1946		4	Pulse	2028
1	Pulse	2868		2	Pulse	1802		3	Pulse	2564		4	Pulse	3154
1	Pulse	3098		2	Pulse	2192		3	Pulse	2287		4	Pulse	3425
1	Pulse	1782		2	Pulse	191		3	Pulse	821		4	Pulse	1812
1	Pulse	2443		2	Pulse	861		3	Pulse	1231		4	Pulse	2294
1	Pulse	2864		2	Pulse	287		3	Pulse	2173		4	Pulse	3136
1	Pulse	2276		2	Pulse	1505		3	Pulse	2305		4	Pulse	2170
1	Pulse	164		2	Pulse	1817		3	Pulse	1393		4	Pulse	1178
1	Pulse	2249		2	Pulse	856		3	Pulse	1108		4	Pulse	2830
1	Pulse	1505		2	Pulse	1137		3	Pulse	2269		4	Pulse	2215
1	Pulse	2396		2	Pulse	1318		3	Pulse	1121		4	Pulse	2662
1	Pulse	2306	2206.33	2	Pulse	1574	1281.83	3	Pulse	1590	1734	4	Pulse	2219	2426.92
1	PPI1	1979		2	PPI1	317		3	PPI1	752		4	PPI1	2759
1	PPI1	1734		2	PPI1	326		3	PPI1	693		4	PPI1	2127
1	PPI1	2212		2	PPI1	297		3	PPI1	493		4	PPI1	1468
1	PPI1	1191		2	PPI1	79		3	PPI1	462		4	PPI1	1530
1	PPI1	1784		2	PPI1	503		3	PPI1	641		4	PPI1	1379
1	PPI1	1788		2	PPI1	117		3	PPI1	730		4	PPI1	1891
1	PPI1	1779		2	PPI1	237		3	PPI1	826		4	PPI1	1564
1	PPI1	794		2	PPI1	178		3	PPI1	82		4	PPI1	1103
1	PPI1	1801		2	PPI1	122		3	PPI1	91		4	PPI1	909
1	PPI1	1786		2	PPI1	56		3	PPI1	1310		4	PPI1	2000
1	PPI1	1438		2	PPI1	100		3	PPI1	187		4	PPI1	1395
1	PPI1	1678	1663.67	2	PPI1	424	229.667	3	PPI1	826	591.083	4	PPI1	1005	1594.17
1	PPI2	1272		2	PPI2	139		3	PPI2	645		4	PPI2	2175
1	PPI2	1841		2	PPI2	472		3	PPI2	614		4	PPI2	1731
1	PPI2	1130		2	PPI2	118		3	PPI2	96		4	PPI2	1310
1	PPI2	1132		2	PPI2	146		3	PPI2	236		4	PPI2	1230
1	PPI2	1395		2	PPI2	93		3	PPI2	123		4	PPI2	507
1	PPI2	1435		2	PPI2	89		3	PPI2	82		4	PPI2	1476
1	PPI2	996		2	PPI2	290		3	PPI2	402		4	PPI2	621
1	PPI2	1628		2	PPI2	112		3	PPI2	186		4	PPI2	565
1	PPI2	1317		2	PPI2	300		3	PPI2	179		4	PPI2	784
1	PPI2	1450		2	PPI2	302		3	PPI2	430		4	PPI2	709
1	PPI2	1242		2	PPI2	742		3	PPI2	167		4	PPI2	851
1	PPI2	1216	1337.83	2	PPI2	97	241.667	3	PPI2	102	271.833	4	PPI2	558	1043.08
1	PPI3	1583		2	PPI3	125		3	PPI3	424		4	PPI3	2332
1	PPI3	999		2	PPI3	49		3	PPI3	471		4	PPI3	982
1	PPI3	1724		2	PPI3	140		3	PPI3	560		4	PPI3	714
1	PPI3	1776		2	PPI3	220		3	PPI3	140		4	PPI3	141
1	PPI3	954		2	PPI3	125		3	PPI3	219		4	PPI3	1401
1	PPI3	1604		2	PPI3	73		3	PPI3	94		4	PPI3	1828
1	PPI3	533		2	PPI3	81		3	PPI3	585		4	PPI3	1361
1	PPI3	1349		2	PPI3	48		3	PPI3	265		4	PPI3	991
1	PPI3	1227		2	PPI3	36		3	PPI3	690		4	PPI3	1205
1	PPI3	1328		2	PPI3	63		3	PPI3	122		4	PPI3	688
1	PPI3	979		2	PPI3	369		3	PPI3	130		4	PPI3	584
1	PPI3	959	1251.25	2	PPI3	97	118.833	3	PPI3	711	367.583	4	PPI3	1153	1115
1	PPI4	1169		2	PPI4	463		3	PPI4	421		4	PPI4	1169
1	PPI4	1518		2	PPI4	65		3	PPI4	146		4	PPI4	398
1	PPI4	1404		2	PPI4	90		3	PPI4	77		4	PPI4	888
1	PPI4	721		2	PPI4	124		3	PPI4	845		4	PPI4	723
1	PPI4	1445		2	PPI4	34		3	PPI4	462		4	PPI4	1438
1	PPI4	870		2	PPI4	45		3	PPI4	230		4	PPI4	807
1	PPI4	389		2	PPI4	83		3	PPI4	229		4	PPI4	987
1	PPI4	612		2	PPI4	98		3	PPI4	150		4	PPI4	701
1	PPI4	841		2	PPI4	75		3	PPI4	279		4	PPI4	743
1	PPI4	948		2	PPI4	86		3	PPI4	264		4	PPI4	396
1	PPI4	948		2	PPI4	166		3	PPI4	116		4	PPI4	1125
1	PPI4	904	980.75	2	PPI4	133	121.833	3	PPI4	73	274.333	4	PPI4	822	849.75
