# Supplementary material for: Bazedoxifene reverses sexually dimorphic autistic-like abnormalities in biallelic MDGA1-mutant mice
Source: EMBO Mol Med. 2026 Mar 20;18(4):1358–98. doi: 10.1038/s44321-026-00402-y (PMC13084050; doi:10.1038/s44321-026-00402-y)
Supplement: Supplementary file 20 — Source data Fig. 7 [file 44321_2026_402_MOESM20_ESM.zip › Panel G/Batch3/PPI_Session1.xlsx]

## Sheet: SR_LAB Data
Chamber_ID	Trial_ID	mV_Max
1	Pulse	2373
2	Pulse	344
3	Pulse	558
1	PPI1	1155
2	PPI1	74
3	PPI1	60
1	PPI2	1441
2	PPI2	173
3	PPI2	49
1	PPI3	1655
2	PPI3	62
3	PPI3	37
1	PPI4	423
2	PPI4	28
3	PPI4	44
1	PPI2	1266
2	PPI2	47
3	PPI2	218
1	Pulse	2661
2	Pulse	84
3	Pulse	195
1	PPI1	833
2	PPI1	237
3	PPI1	152
1	PPI4	357
2	PPI4	24
3	PPI4	195
1	PPI3	693
2	PPI3	53
3	PPI3	85
1	Pulse	938
2	Pulse	78
3	Pulse	635
1	PPI1	2492
2	PPI1	104
3	PPI1	79
1	PPI3	121
2	PPI3	205
3	PPI3	77
1	PPI4	104
2	PPI4	61
3	PPI4	204
1	PPI2	429
2	PPI2	98
3	PPI2	91
1	PPI2	804
2	PPI2	134
3	PPI2	219
1	PPI1	1146
2	PPI1	124
3	PPI1	134
1	PPI3	191
2	PPI3	47
3	PPI3	110
1	PPI4	530
2	PPI4	69
3	PPI4	67
1	Pulse	2160
2	Pulse	503
3	Pulse	963
1	PPI3	541
2	PPI3	128
3	PPI3	58
1	PPI1	1139
2	PPI1	165
3	PPI1	107
1	Pulse	2343
2	Pulse	343
3	Pulse	473
1	PPI4	228
2	PPI4	49
3	PPI4	71
1	PPI2	520
2	PPI2	146
3	PPI2	102
1	PPI4	262
2	PPI4	152
3	PPI4	187
1	PPI1	655
2	PPI1	191
3	PPI1	113
1	PPI2	188
2	PPI2	88
3	PPI2	101
1	Pulse	121
2	Pulse	1557
3	Pulse	161
1	PPI3	711
2	PPI3	102
3	PPI3	95
1	PPI4	210
2	PPI4	68
3	PPI4	323
1	PPI1	183
2	PPI1	196
3	PPI1	131
1	Pulse	1554
2	Pulse	370
3	Pulse	119
1	PPI2	272
2	PPI2	52
3	PPI2	89
1	PPI3	559
2	PPI3	125
3	PPI3	362
1	Pulse	2515
2	Pulse	72
3	Pulse	71
1	PPI1	329
2	PPI1	99
3	PPI1	85
1	PPI2	479
2	PPI2	78
3	PPI2	81
1	PPI4	166
2	PPI4	37
3	PPI4	41
1	PPI3	727
2	PPI3	28
3	PPI3	45
1	PPI3	339
2	PPI3	40
3	PPI3	229
1	Pulse	1880
2	Pulse	65
3	Pulse	742
1	PPI1	212
2	PPI1	48
3	PPI1	171
1	PPI4	185
2	PPI4	33
3	PPI4	88
1	PPI2	254
2	PPI2	30
3	PPI2	164
1	PPI4	549
2	PPI4	35
3	PPI4	64
1	PPI2	526
2	PPI2	26
3	PPI2	61
1	PPI1	1554
2	PPI1	67
3	PPI1	190
1	Pulse	1956
2	Pulse	121
3	Pulse	654
1	PPI3	417
2	PPI3	45
3	PPI3	206
1	PPI2	546
2	PPI2	29
3	PPI2	111
1	PPI3	514
2	PPI3	148
3	PPI3	88
1	PPI1	780
2	PPI1	87
3	PPI1	160
1	PPI4	153
2	PPI4	70
3	PPI4	62
1	Pulse	1132
2	Pulse	135
3	Pulse	341
1	Pulse	1404
2	Pulse	1150
3	Pulse	779
1	PPI4	362
2	PPI4	151
3	PPI4	191
1	PPI3	287
2	PPI3	153
3	PPI3	103
1	PPI2	100
2	PPI2	122
3	PPI2	60
1	PPI1	1053
2	PPI1	176
3	PPI1	57

## Sheet: Sheet1
		Mouse ID	311			Mouse ID	646			Mouse ID	645
		Genotype	WT-BZ			Genotype	KI-BZ			Genotype	KI-BZ
Chamber_ID	Trial_ID	mV_Max	311	Chamber_ID	Trial_ID	mV_Max	646	Chamber_ID	Trial_ID	mV_Max	645
1	Pulse	2373		2	Pulse	344		3	Pulse	558
1	Pulse	2661		2	Pulse	84		3	Pulse	195
1	Pulse	938		2	Pulse	78		3	Pulse	635
1	Pulse	2160		2	Pulse	503		3	Pulse	963
1	Pulse	2343		2	Pulse	343		3	Pulse	473
1	Pulse	121		2	Pulse	1557		3	Pulse	161
1	Pulse	1554		2	Pulse	370		3	Pulse	119
1	Pulse	2515		2	Pulse	72		3	Pulse	71
1	Pulse	1880		2	Pulse	65		3	Pulse	742
1	Pulse	1956		2	Pulse	121		3	Pulse	654
1	Pulse	1132		2	Pulse	135		3	Pulse	341
1	Pulse	1404	1753.08	2	Pulse	1150	401.833	3	Pulse	779	474.25
1	PPI1	1155		2	PPI1	74		3	PPI1	60
1	PPI1	833		2	PPI1	237		3	PPI1	152
1	PPI1	2492		2	PPI1	104		3	PPI1	79
1	PPI1	1146		2	PPI1	124		3	PPI1	134
1	PPI1	1139		2	PPI1	165		3	PPI1	107
1	PPI1	655		2	PPI1	191		3	PPI1	113
1	PPI1	183		2	PPI1	196		3	PPI1	131
1	PPI1	329		2	PPI1	99		3	PPI1	85
1	PPI1	212		2	PPI1	48		3	PPI1	171
1	PPI1	1554		2	PPI1	67		3	PPI1	190
1	PPI1	780		2	PPI1	87		3	PPI1	160
1	PPI1	1053	960.917	2	PPI1	176	130.667	3	PPI1	57	119.917
1	PPI2	1441		2	PPI2	173		3	PPI2	49
1	PPI2	1266		2	PPI2	47		3	PPI2	218
1	PPI2	429		2	PPI2	98		3	PPI2	91
1	PPI2	804		2	PPI2	134		3	PPI2	219
1	PPI2	520		2	PPI2	146		3	PPI2	102
1	PPI2	188		2	PPI2	88		3	PPI2	101
1	PPI2	272		2	PPI2	52		3	PPI2	89
1	PPI2	479		2	PPI2	78		3	PPI2	81
1	PPI2	254		2	PPI2	30		3	PPI2	164
1	PPI2	526		2	PPI2	26		3	PPI2	61
1	PPI2	546		2	PPI2	29		3	PPI2	111
1	PPI2	100	568.75	2	PPI2	122	85.25	3	PPI2	60	112.167
1	PPI3	1655		2	PPI3	62		3	PPI3	37
1	PPI3	693		2	PPI3	53		3	PPI3	85
1	PPI3	121		2	PPI3	205		3	PPI3	77
1	PPI3	191		2	PPI3	47		3	PPI3	110
1	PPI3	541		2	PPI3	128		3	PPI3	58
1	PPI3	711		2	PPI3	102		3	PPI3	95
1	PPI3	559		2	PPI3	125		3	PPI3	362
1	PPI3	727		2	PPI3	28		3	PPI3	45
1	PPI3	339		2	PPI3	40		3	PPI3	229
1	PPI3	417		2	PPI3	45		3	PPI3	206
1	PPI3	514		2	PPI3	148		3	PPI3	88
1	PPI3	287	562.917	2	PPI3	153	94.6667	3	PPI3	103	124.583
1	PPI4	423		2	PPI4	28		3	PPI4	44
1	PPI4	357		2	PPI4	24		3	PPI4	195
1	PPI4	104		2	PPI4	61		3	PPI4	204
1	PPI4	530		2	PPI4	69		3	PPI4	67
1	PPI4	228		2	PPI4	49		3	PPI4	71
1	PPI4	262		2	PPI4	152		3	PPI4	187
1	PPI4	210		2	PPI4	68		3	PPI4	323
1	PPI4	166		2	PPI4	37		3	PPI4	41
1	PPI4	185		2	PPI4	33		3	PPI4	88
1	PPI4	549		2	PPI4	35		3	PPI4	64
1	PPI4	153		2	PPI4	70		3	PPI4	62
1	PPI4	362	294.083	2	PPI4	151	64.75	3	PPI4	191	128.083
