# Supplementary material for: Bazedoxifene reverses sexually dimorphic autistic-like abnormalities in biallelic MDGA1-mutant mice
Source: EMBO Mol Med. 2026 Mar 20;18(4):1358–98. doi: 10.1038/s44321-026-00402-y (PMC13084050; doi:10.1038/s44321-026-00402-y)
Supplement: Supplementary file 20 — Source data Fig. 7 [file 44321_2026_402_MOESM20_ESM.zip › Panel G/Batch3/PPI_Session2.xlsx]

## Sheet: SR_LAB Data
Chamber_ID	Trial_ID	mV_Max
1	Pulse	1952
2	Pulse	791
3	Pulse	153
1	PPI1	727
2	PPI1	142
3	PPI1	182
1	PPI2	443
2	PPI2	70
3	PPI2	211
1	PPI3	471
2	PPI3	112
3	PPI3	176
1	PPI4	421
2	PPI4	51
3	PPI4	329
1	PPI2	607
2	PPI2	135
3	PPI2	112
1	Pulse	1157
2	Pulse	1271
3	Pulse	1257
1	PPI1	452
2	PPI1	148
3	PPI1	145
1	PPI4	204
2	PPI4	47
3	PPI4	112
1	PPI3	425
2	PPI3	104
3	PPI3	121
1	Pulse	1330
2	Pulse	1314
3	Pulse	285
1	PPI1	476
2	PPI1	163
3	PPI1	267
1	PPI3	380
2	PPI3	139
3	PPI3	150
1	PPI4	128
2	PPI4	100
3	PPI4	79
1	PPI2	167
2	PPI2	84
3	PPI2	67
1	PPI2	57
2	PPI2	106
3	PPI2	281
1	PPI1	230
2	PPI1	174
3	PPI1	448
1	PPI3	399
2	PPI3	81
3	PPI3	100
1	PPI4	105
2	PPI4	84
3	PPI4	92
1	Pulse	571
2	Pulse	1357
3	Pulse	655
1	PPI3	70
2	PPI3	150
3	PPI3	62
1	PPI1	389
2	PPI1	420
3	PPI1	258
1	Pulse	570
2	Pulse	107
3	Pulse	416
1	PPI4	167
2	PPI4	64
3	PPI4	233
1	PPI2	1161
2	PPI2	114
3	PPI2	88
1	PPI4	387
2	PPI4	80
3	PPI4	264
1	PPI1	768
2	PPI1	82
3	PPI1	346
1	PPI2	301
2	PPI2	49
3	PPI2	207
1	Pulse	836
2	Pulse	759
3	Pulse	154
1	PPI3	406
2	PPI3	468
3	PPI3	36
1	PPI4	139
2	PPI4	65
3	PPI4	79
1	PPI1	1292
2	PPI1	745
3	PPI1	155
1	Pulse	952
2	Pulse	139
3	Pulse	705
1	PPI2	162
2	PPI2	145
3	PPI2	150
1	PPI3	343
2	PPI3	27
3	PPI3	85
1	Pulse	1657
2	Pulse	2036
3	Pulse	99
1	PPI1	1003
2	PPI1	61
3	PPI1	141
1	PPI2	442
2	PPI2	55
3	PPI2	272
1	PPI4	258
2	PPI4	100
3	PPI4	281
1	PPI3	230
2	PPI3	42
3	PPI3	154
1	PPI3	287
2	PPI3	105
3	PPI3	461
1	Pulse	737
2	Pulse	303
3	Pulse	212
1	PPI1	148
2	PPI1	104
3	PPI1	277
1	PPI4	232
2	PPI4	48
3	PPI4	215
1	PPI2	757
2	PPI2	83
3	PPI2	412
1	PPI4	122
2	PPI4	38
3	PPI4	161
1	PPI2	92
2	PPI2	76
3	PPI2	228
1	PPI1	169
2	PPI1	120
3	PPI1	106
1	Pulse	686
2	Pulse	931
3	Pulse	93
1	PPI3	115
2	PPI3	177
3	PPI3	214
1	PPI2	281
2	PPI2	477
3	PPI2	853
1	PPI3	146
2	PPI3	81
3	PPI3	207
1	PPI1	479
2	PPI1	189
3	PPI1	160
1	PPI4	92
2	PPI4	192
3	PPI4	177
1	Pulse	171
2	Pulse	489
3	Pulse	1364
1	Pulse	573
2	Pulse	540
3	Pulse	1469
1	PPI4	399
2	PPI4	78
3	PPI4	239
1	PPI3	684
2	PPI3	77
3	PPI3	186
1	PPI2	67
2	PPI2	201
3	PPI2	139
1	PPI1	247
2	PPI1	190
3	PPI1	112

## Sheet: Sheet1
		Mouse ID	306			Mouse ID	680			Mouse ID	677
		Genotype	WT-sham			Genotype	BZ-sham			Genotype	BZ-sham
Chamber_ID	Trial_ID	mV_Max	306	Chamber_ID	Trial_ID	mV_Max	680	Chamber_ID	Trial_ID	mV_Max	677
1	Pulse	1952		2	Pulse	791		3	Pulse	153
1	Pulse	1157		2	Pulse	1271		3	Pulse	1257
1	Pulse	1330		2	Pulse	1314		3	Pulse	285
1	Pulse	571		2	Pulse	1357		3	Pulse	655
1	Pulse	570		2	Pulse	107		3	Pulse	416
1	Pulse	836		2	Pulse	759		3	Pulse	154
1	Pulse	952		2	Pulse	139		3	Pulse	705
1	Pulse	1657		2	Pulse	2036		3	Pulse	99
1	Pulse	737		2	Pulse	303		3	Pulse	212
1	Pulse	686		2	Pulse	931		3	Pulse	93
1	Pulse	171		2	Pulse	489		3	Pulse	1364
1	Pulse	573	932.667	2	Pulse	540	836.417	3	Pulse	1469	571.833
1	PPI1	727		2	PPI1	142		3	PPI1	182
1	PPI1	452		2	PPI1	148		3	PPI1	145
1	PPI1	476		2	PPI1	163		3	PPI1	267
1	PPI1	230		2	PPI1	174		3	PPI1	448
1	PPI1	389		2	PPI1	420		3	PPI1	258
1	PPI1	768		2	PPI1	82		3	PPI1	346
1	PPI1	1292		2	PPI1	745		3	PPI1	155
1	PPI1	1003		2	PPI1	61		3	PPI1	141
1	PPI1	148		2	PPI1	104		3	PPI1	277
1	PPI1	169		2	PPI1	120		3	PPI1	106
1	PPI1	479		2	PPI1	189		3	PPI1	160
1	PPI1	247	531.667	2	PPI1	190	211.5	3	PPI1	112	216.417
1	PPI2	443		2	PPI2	70		3	PPI2	211
1	PPI2	607		2	PPI2	135		3	PPI2	112
1	PPI2	167		2	PPI2	84		3	PPI2	67
1	PPI2	57		2	PPI2	106		3	PPI2	281
1	PPI2	1161		2	PPI2	114		3	PPI2	88
1	PPI2	301		2	PPI2	49		3	PPI2	207
1	PPI2	162		2	PPI2	145		3	PPI2	150
1	PPI2	442		2	PPI2	55		3	PPI2	272
1	PPI2	757		2	PPI2	83		3	PPI2	412
1	PPI2	92		2	PPI2	76		3	PPI2	228
1	PPI2	281		2	PPI2	477		3	PPI2	853
1	PPI2	67	378.083	2	PPI2	201	132.917	3	PPI2	139	251.667
1	PPI3	471		2	PPI3	112		3	PPI3	176
1	PPI3	425		2	PPI3	104		3	PPI3	121
1	PPI3	380		2	PPI3	139		3	PPI3	150
1	PPI3	399		2	PPI3	81		3	PPI3	100
1	PPI3	70		2	PPI3	150		3	PPI3	62
1	PPI3	406		2	PPI3	468		3	PPI3	36
1	PPI3	343		2	PPI3	27		3	PPI3	85
1	PPI3	230		2	PPI3	42		3	PPI3	154
1	PPI3	287		2	PPI3	105		3	PPI3	461
1	PPI3	115		2	PPI3	177		3	PPI3	214
1	PPI3	146		2	PPI3	81		3	PPI3	207
1	PPI3	684	329.667	2	PPI3	77	130.25	3	PPI3	186	162.667
1	PPI4	421		2	PPI4	51		3	PPI4	329
1	PPI4	204		2	PPI4	47		3	PPI4	112
1	PPI4	128		2	PPI4	100		3	PPI4	79
1	PPI4	105		2	PPI4	84		3	PPI4	92
1	PPI4	167		2	PPI4	64		3	PPI4	233
1	PPI4	387		2	PPI4	80		3	PPI4	264
1	PPI4	139		2	PPI4	65		3	PPI4	79
1	PPI4	258		2	PPI4	100		3	PPI4	281
1	PPI4	232		2	PPI4	48		3	PPI4	215
1	PPI4	122		2	PPI4	38		3	PPI4	161
1	PPI4	92		2	PPI4	192		3	PPI4	177
1	PPI4	399	221.167	2	PPI4	78	78.9167	3	PPI4	239	188.417
