# Supplementary material for: Bazedoxifene reverses sexually dimorphic autistic-like abnormalities in biallelic MDGA1-mutant mice
Source: EMBO Mol Med. 2026 Mar 20;18(4):1358–98. doi: 10.1038/s44321-026-00402-y (PMC13084050; doi:10.1038/s44321-026-00402-y)
Supplement: Supplementary file 20 — Source data Fig. 7 [file 44321_2026_402_MOESM20_ESM.zip › Panel G/Batch3/PPI_Session3.xlsx]

## Sheet: SR_LAB Data
Chamber_ID	Trial_ID	mV_Max
1	Pulse	1347
2	Pulse	1096
3	Pulse	2964
4	Pulse	490
1	PPI1	363
2	PPI1	248
3	PPI1	255
4	PPI1	3247
1	PPI2	633
2	PPI2	122
3	PPI2	734
4	PPI2	2301
1	PPI3	572
2	PPI3	157
3	PPI3	203
4	PPI3	1720
1	PPI4	150
2	PPI4	103
3	PPI4	73
4	PPI4	551
1	PPI2	146
2	PPI2	190
3	PPI2	165
4	PPI2	1285
1	Pulse	1551
2	Pulse	869
3	Pulse	234
4	Pulse	1075
1	PPI1	470
2	PPI1	199
3	PPI1	1651
4	PPI1	2341
1	PPI4	57
2	PPI4	60
3	PPI4	220
4	PPI4	618
1	PPI3	475
2	PPI3	98
3	PPI3	342
4	PPI3	496
1	Pulse	1994
2	Pulse	1664
3	Pulse	1586
4	Pulse	2670
1	PPI1	1048
2	PPI1	211
3	PPI1	870
4	PPI1	630
1	PPI3	100
2	PPI3	119
3	PPI3	602
4	PPI3	204
1	PPI4	82
2	PPI4	167
3	PPI4	2101
4	PPI4	121
1	PPI2	328
2	PPI2	49
3	PPI2	1139
4	PPI2	457
1	PPI2	296
2	PPI2	232
3	PPI2	1290
4	PPI2	177
1	PPI1	841
2	PPI1	243
3	PPI1	1129
4	PPI1	2156
1	PPI3	161
2	PPI3	197
3	PPI3	430
4	PPI3	420
1	PPI4	135
2	PPI4	51
3	PPI4	1487
4	PPI4	549
1	Pulse	751
2	Pulse	188
3	Pulse	2071
4	Pulse	1741
1	PPI3	321
2	PPI3	193
3	PPI3	777
4	PPI3	1404
1	PPI1	228
2	PPI1	303
3	PPI1	1172
4	PPI1	1494
1	Pulse	957
2	Pulse	165
3	Pulse	1645
4	Pulse	1260
1	PPI4	125
2	PPI4	46
3	PPI4	339
4	PPI4	272
1	PPI2	416
2	PPI2	214
3	PPI2	811
4	PPI2	1257
1	PPI4	509
2	PPI4	101
3	PPI4	697
4	PPI4	1211
1	PPI1	49
2	PPI1	493
3	PPI1	1071
4	PPI1	149
1	PPI2	319
2	PPI2	34
3	PPI2	1114
4	PPI2	1531
1	Pulse	1804
2	Pulse	851
3	Pulse	1472
4	Pulse	1574
1	PPI3	159
2	PPI3	51
3	PPI3	248
4	PPI3	1864
1	PPI4	206
2	PPI4	50
3	PPI4	140
4	PPI4	1266
1	PPI1	110
2	PPI1	182
3	PPI1	1544
4	PPI1	1264
1	Pulse	1651
2	Pulse	121
3	Pulse	1192
4	Pulse	321
1	PPI2	276
2	PPI2	27
3	PPI2	527
4	PPI2	3010
1	PPI3	115
2	PPI3	33
3	PPI3	435
4	PPI3	620
1	Pulse	1619
2	Pulse	983
3	Pulse	898
4	Pulse	1493
1	PPI1	616
2	PPI1	100
3	PPI1	1163
4	PPI1	664
1	PPI2	256
2	PPI2	67
3	PPI2	921
4	PPI2	1272
1	PPI4	135
2	PPI4	62
3	PPI4	289
4	PPI4	553
1	PPI3	73
2	PPI3	86
3	PPI3	794
4	PPI3	303
1	PPI3	89
2	PPI3	53
3	PPI3	677
4	PPI3	409
1	Pulse	792
2	Pulse	721
3	Pulse	1737
4	Pulse	2325
1	PPI1	204
2	PPI1	85
3	PPI1	112
4	PPI1	976
1	PPI4	50
2	PPI4	140
3	PPI4	390
4	PPI4	213
1	PPI2	222
2	PPI2	104
3	PPI2	768
4	PPI2	2220
1	PPI4	67
2	PPI4	47
3	PPI4	98
4	PPI4	834
1	PPI2	254
2	PPI2	570
3	PPI2	775
4	PPI2	1185
1	PPI1	114
2	PPI1	377
3	PPI1	150
4	PPI1	363
1	Pulse	1086
2	Pulse	959
3	Pulse	447
4	Pulse	238
1	PPI3	83
2	PPI3	91
3	PPI3	262
4	PPI3	432
1	PPI2	61
2	PPI2	75
3	PPI2	78
4	PPI2	297
1	PPI3	103
2	PPI3	61
3	PPI3	131
4	PPI3	973
1	PPI1	91
2	PPI1	156
3	PPI1	420
4	PPI1	298
1	PPI4	174
2	PPI4	59
3	PPI4	87
4	PPI4	139
1	Pulse	203
2	Pulse	623
3	Pulse	1298
4	Pulse	1397
1	Pulse	830
2	Pulse	704
3	Pulse	111
4	Pulse	2077
1	PPI4	87
2	PPI4	45
3	PPI4	56
4	PPI4	455
1	PPI3	189
2	PPI3	40
3	PPI3	272
4	PPI3	580
1	PPI2	207
2	PPI2	110
3	PPI2	394
4	PPI2	251
1	PPI1	198
2	PPI1	104
3	PPI1	287
4	PPI1	807

## Sheet: Sheet1
		Mouse ID	644			Mouse ID	312			Mouse ID	648			Mouse ID	310
		Genotype	KI-BZ			Genotype	WT-BZ			Genotype	KI-BZ			Genotype	WT-BZ
Chamber_ID	Trial_ID	mV_Max	644	Chamber_ID	Trial_ID	mV_Max	312	Chamber_ID	Trial_ID	mV_Max	648	Chamber_ID	Trial_ID	mV_Max	310
1	Pulse	1347		2	Pulse	1096		3	Pulse	2964		4	Pulse	490
1	Pulse	1551		2	Pulse	869		3	Pulse	234		4	Pulse	1075
1	Pulse	1994		2	Pulse	1664		3	Pulse	1586		4	Pulse	2670
1	Pulse	751		2	Pulse	188		3	Pulse	2071		4	Pulse	1741
1	Pulse	957		2	Pulse	165		3	Pulse	1645		4	Pulse	1260
1	Pulse	1804		2	Pulse	851		3	Pulse	1472		4	Pulse	1574
1	Pulse	1651		2	Pulse	121		3	Pulse	1192		4	Pulse	321
1	Pulse	1619		2	Pulse	983		3	Pulse	898		4	Pulse	1493
1	Pulse	792		2	Pulse	721		3	Pulse	1737		4	Pulse	2325
1	Pulse	1086		2	Pulse	959		3	Pulse	447		4	Pulse	238
1	Pulse	203		2	Pulse	623		3	Pulse	1298		4	Pulse	1397
1	Pulse	830	1215.42	2	Pulse	704	745.333	3	Pulse	111	1304.58	4	Pulse	2077	1388.42
1	PPI1	363		2	PPI1	248		3	PPI1	255		4	PPI1	3247
1	PPI1	470		2	PPI1	199		3	PPI1	1651		4	PPI1	2341
1	PPI1	1048		2	PPI1	211		3	PPI1	870		4	PPI1	630
1	PPI1	841		2	PPI1	243		3	PPI1	1129		4	PPI1	2156
1	PPI1	228		2	PPI1	303		3	PPI1	1172		4	PPI1	1494
1	PPI1	49		2	PPI1	493		3	PPI1	1071		4	PPI1	149
1	PPI1	110		2	PPI1	182		3	PPI1	1544		4	PPI1	1264
1	PPI1	616		2	PPI1	100		3	PPI1	1163		4	PPI1	664
1	PPI1	204		2	PPI1	85		3	PPI1	112		4	PPI1	976
1	PPI1	114		2	PPI1	377		3	PPI1	150		4	PPI1	363
1	PPI1	91		2	PPI1	156		3	PPI1	420		4	PPI1	298
1	PPI1	198	361	2	PPI1	104	225.083	3	PPI1	287	818.667	4	PPI1	807	1199.08
1	PPI2	633		2	PPI2	122		3	PPI2	734		4	PPI2	2301
1	PPI2	146		2	PPI2	190		3	PPI2	165		4	PPI2	1285
1	PPI2	328		2	PPI2	49		3	PPI2	1139		4	PPI2	457
1	PPI2	296		2	PPI2	232		3	PPI2	1290		4	PPI2	177
1	PPI2	416		2	PPI2	214		3	PPI2	811		4	PPI2	1257
1	PPI2	319		2	PPI2	34		3	PPI2	1114		4	PPI2	1531
1	PPI2	276		2	PPI2	27		3	PPI2	527		4	PPI2	3010
1	PPI2	256		2	PPI2	67		3	PPI2	921		4	PPI2	1272
1	PPI2	222		2	PPI2	104		3	PPI2	768		4	PPI2	2220
1	PPI2	254		2	PPI2	570		3	PPI2	775		4	PPI2	1185
1	PPI2	61		2	PPI2	75		3	PPI2	78		4	PPI2	297
1	PPI2	207	284.5	2	PPI2	110	149.5	3	PPI2	394	726.333	4	PPI2	251	1270.25
1	PPI3	572		2	PPI3	157		3	PPI3	203		4	PPI3	1720
1	PPI3	475		2	PPI3	98		3	PPI3	342		4	PPI3	496
1	PPI3	100		2	PPI3	119		3	PPI3	602		4	PPI3	204
1	PPI3	161		2	PPI3	197		3	PPI3	430		4	PPI3	420
1	PPI3	321		2	PPI3	193		3	PPI3	777		4	PPI3	1404
1	PPI3	159		2	PPI3	51		3	PPI3	248		4	PPI3	1864
1	PPI3	115		2	PPI3	33		3	PPI3	435		4	PPI3	620
1	PPI3	73		2	PPI3	86		3	PPI3	794		4	PPI3	303
1	PPI3	89		2	PPI3	53		3	PPI3	677		4	PPI3	409
1	PPI3	83		2	PPI3	91		3	PPI3	262		4	PPI3	432
1	PPI3	103		2	PPI3	61		3	PPI3	131		4	PPI3	973
1	PPI3	189	203.333	2	PPI3	40	98.25	3	PPI3	272	431.083	4	PPI3	580	785.417
1	PPI4	150		2	PPI4	103		3	PPI4	73		4	PPI4	551
1	PPI4	57		2	PPI4	60		3	PPI4	220		4	PPI4	618
1	PPI4	82		2	PPI4	167		3	PPI4	2101		4	PPI4	121
1	PPI4	135		2	PPI4	51		3	PPI4	1487		4	PPI4	549
1	PPI4	125		2	PPI4	46		3	PPI4	339		4	PPI4	272
1	PPI4	509		2	PPI4	101		3	PPI4	697		4	PPI4	1211
1	PPI4	206		2	PPI4	50		3	PPI4	140		4	PPI4	1266
1	PPI4	135		2	PPI4	62		3	PPI4	289		4	PPI4	553
1	PPI4	50		2	PPI4	140		3	PPI4	390		4	PPI4	213
1	PPI4	67		2	PPI4	47		3	PPI4	98		4	PPI4	834
1	PPI4	174		2	PPI4	59		3	PPI4	87		4	PPI4	139
1	PPI4	87	148.083	2	PPI4	45	77.5833	3	PPI4	56	498.083	4	PPI4	455	565.167
