# Supplementary material for: Bazedoxifene reverses sexually dimorphic autistic-like abnormalities in biallelic MDGA1-mutant mice
Source: EMBO Mol Med. 2026 Mar 20;18(4):1358–98. doi: 10.1038/s44321-026-00402-y (PMC13084050; doi:10.1038/s44321-026-00402-y)
Supplement: Supplementary file 20 — Source data Fig. 7 [file 44321_2026_402_MOESM20_ESM.zip › Panel G/Batch3/PPI_Session4.xlsx]

## Sheet: SR_LAB Data
Chamber_ID	Trial_ID	mV_Max
1	Pulse	2744
2	Pulse	1660
3	Pulse	1898
4	Pulse	2130
1	PPI1	433
2	PPI1	694
3	PPI1	1860
4	PPI1	1388
1	PPI2	701
2	PPI2	574
3	PPI2	1272
4	PPI2	630
1	PPI3	149
2	PPI3	645
3	PPI3	1049
4	PPI3	188
1	PPI4	90
2	PPI4	449
3	PPI4	742
4	PPI4	1004
1	PPI2	432
2	PPI2	705
3	PPI2	1444
4	PPI2	1232
1	Pulse	227
2	Pulse	571
3	Pulse	3797
4	Pulse	2577
1	PPI1	614
2	PPI1	1208
3	PPI1	1421
4	PPI1	1504
1	PPI4	183
2	PPI4	663
3	PPI4	824
4	PPI4	404
1	PPI3	166
2	PPI3	952
3	PPI3	583
4	PPI3	928
1	Pulse	1889
2	Pulse	1833
3	Pulse	3843
4	Pulse	2507
1	PPI1	1284
2	PPI1	1192
3	PPI1	1466
4	PPI1	1281
1	PPI3	168
2	PPI3	487
3	PPI3	649
4	PPI3	1243
1	PPI4	80
2	PPI4	211
3	PPI4	1247
4	PPI4	583
1	PPI2	235
2	PPI2	85
3	PPI2	2272
4	PPI2	702
1	PPI2	318
2	PPI2	207
3	PPI2	1414
4	PPI2	518
1	PPI1	406
2	PPI1	461
3	PPI1	1111
4	PPI1	1025
1	PPI3	180
2	PPI3	472
3	PPI3	577
4	PPI3	502
1	PPI4	334
2	PPI4	249
3	PPI4	329
4	PPI4	278
1	Pulse	1761
2	Pulse	276
3	Pulse	2110
4	Pulse	1613
1	PPI3	689
2	PPI3	487
3	PPI3	997
4	PPI3	1378
1	PPI1	176
2	PPI1	172
3	PPI1	2449
4	PPI1	1714
1	Pulse	1513
2	Pulse	1337
3	Pulse	1486
4	Pulse	675
1	PPI4	143
2	PPI4	94
3	PPI4	244
4	PPI4	225
1	PPI2	291
2	PPI2	417
3	PPI2	695
4	PPI2	1333
1	PPI4	214
2	PPI4	446
3	PPI4	299
4	PPI4	139
1	PPI1	376
2	PPI1	287
3	PPI1	222
4	PPI1	1861
1	PPI2	384
2	PPI2	219
3	PPI2	829
4	PPI2	1102
1	Pulse	2094
2	Pulse	560
3	Pulse	707
4	Pulse	2289
1	PPI3	233
2	PPI3	540
3	PPI3	368
4	PPI3	534
1	PPI4	101
2	PPI4	332
3	PPI4	775
4	PPI4	654
1	PPI1	354
2	PPI1	594
3	PPI1	165
4	PPI1	1098
1	Pulse	140
2	Pulse	381
3	Pulse	1267
4	Pulse	2298
1	PPI2	101
2	PPI2	602
3	PPI2	555
4	PPI2	1107
1	PPI3	64
2	PPI3	181
3	PPI3	352
4	PPI3	836
1	Pulse	183
2	Pulse	514
3	Pulse	2982
4	Pulse	1802
1	PPI1	456
2	PPI1	223
3	PPI1	1241
4	PPI1	345
1	PPI2	117
2	PPI2	726
3	PPI2	1449
4	PPI2	303
1	PPI4	929
2	PPI4	311
3	PPI4	368
4	PPI4	72
1	PPI3	627
2	PPI3	205
3	PPI3	469
4	PPI3	322
1	PPI3	667
2	PPI3	92
3	PPI3	718
4	PPI3	316
1	Pulse	2413
2	Pulse	1429
3	Pulse	517
4	Pulse	2406
1	PPI1	762
2	PPI1	63
3	PPI1	1218
4	PPI1	901
1	PPI4	255
2	PPI4	94
3	PPI4	163
4	PPI4	269
1	PPI2	573
2	PPI2	65
3	PPI2	1327
4	PPI2	778
1	PPI4	533
2	PPI4	436
3	PPI4	251
4	PPI4	340
1	PPI2	398
2	PPI2	117
3	PPI2	963
4	PPI2	1221
1	PPI1	1100
2	PPI1	506
3	PPI1	314
4	PPI1	682
1	Pulse	1361
2	Pulse	825
3	Pulse	898
4	Pulse	2281
1	PPI3	952
2	PPI3	177
3	PPI3	1186
4	PPI3	562
1	PPI2	319
2	PPI2	289
3	PPI2	306
4	PPI2	215
1	PPI3	643
2	PPI3	234
3	PPI3	993
4	PPI3	232
1	PPI1	488
2	PPI1	443
3	PPI1	1725
4	PPI1	691
1	PPI4	463
2	PPI4	108
3	PPI4	705
4	PPI4	224
1	Pulse	1505
2	Pulse	1169
3	Pulse	3737
4	Pulse	1913
1	Pulse	1538
2	Pulse	289
3	Pulse	2887
4	Pulse	1460
1	PPI4	482
2	PPI4	205
3	PPI4	329
4	PPI4	1136
1	PPI3	706
2	PPI3	68
3	PPI3	987
4	PPI3	315
1	PPI2	255
2	PPI2	802
3	PPI2	635
4	PPI2	623
1	PPI1	788
2	PPI1	186
3	PPI1	1208
4	PPI1	1424

## Sheet: Sheet1
		Mouse ID	325			Mouse ID	308			Mouse ID	676			Mouse ID	NT
		Genotype	KI-sham			Genotype	WT-sham			Genotype	KI-sham			Genotype	WT-sham
Chamber_ID	Trial_ID	mV_Max	325	Chamber_ID	Trial_ID	mV_Max	308	Chamber_ID	Trial_ID	mV_Max	676	Chamber_ID	Trial_ID	mV_Max	NT
1	Pulse	2744		2	Pulse	1660		3	Pulse	1898		4	Pulse	2130
1	Pulse	227		2	Pulse	571		3	Pulse	3797		4	Pulse	2577
1	Pulse	1889		2	Pulse	1833		3	Pulse	3843		4	Pulse	2507
1	Pulse	1761		2	Pulse	276		3	Pulse	2110		4	Pulse	1613
1	Pulse	1513		2	Pulse	1337		3	Pulse	1486		4	Pulse	675
1	Pulse	2094		2	Pulse	560		3	Pulse	707		4	Pulse	2289
1	Pulse	140		2	Pulse	381		3	Pulse	1267		4	Pulse	2298
1	Pulse	183		2	Pulse	514		3	Pulse	2982		4	Pulse	1802
1	Pulse	2413		2	Pulse	1429		3	Pulse	517		4	Pulse	2406
1	Pulse	1361		2	Pulse	825		3	Pulse	898		4	Pulse	2281
1	Pulse	1505		2	Pulse	1169		3	Pulse	3737		4	Pulse	1913
1	Pulse	1538	1447.33	2	Pulse	289	903.667	3	Pulse	2887	2177.42	4	Pulse	1460	1995.92
1	PPI1	433		2	PPI1	694		3	PPI1	1860		4	PPI1	1388
1	PPI1	614		2	PPI1	1208		3	PPI1	1421		4	PPI1	1504
1	PPI1	1284		2	PPI1	1192		3	PPI1	1466		4	PPI1	1281
1	PPI1	406		2	PPI1	461		3	PPI1	1111		4	PPI1	1025
1	PPI1	176		2	PPI1	172		3	PPI1	2449		4	PPI1	1714
1	PPI1	376		2	PPI1	287		3	PPI1	222		4	PPI1	1861
1	PPI1	354		2	PPI1	594		3	PPI1	165		4	PPI1	1098
1	PPI1	456		2	PPI1	223		3	PPI1	1241		4	PPI1	345
1	PPI1	762		2	PPI1	63		3	PPI1	1218		4	PPI1	901
1	PPI1	1100		2	PPI1	506		3	PPI1	314		4	PPI1	682
1	PPI1	488		2	PPI1	443		3	PPI1	1725		4	PPI1	691
1	PPI1	788	603.083	2	PPI1	186	502.417	3	PPI1	1208	1200	4	PPI1	1424	1159.5
1	PPI2	701		2	PPI2	574		3	PPI2	1272		4	PPI2	630
1	PPI2	432		2	PPI2	705		3	PPI2	1444		4	PPI2	1232
1	PPI2	235		2	PPI2	85		3	PPI2	2272		4	PPI2	702
1	PPI2	318		2	PPI2	207		3	PPI2	1414		4	PPI2	518
1	PPI2	291		2	PPI2	417		3	PPI2	695		4	PPI2	1333
1	PPI2	384		2	PPI2	219		3	PPI2	829		4	PPI2	1102
1	PPI2	101		2	PPI2	602		3	PPI2	555		4	PPI2	1107
1	PPI2	117		2	PPI2	726		3	PPI2	1449		4	PPI2	303
1	PPI2	573		2	PPI2	65		3	PPI2	1327		4	PPI2	778
1	PPI2	398		2	PPI2	117		3	PPI2	963		4	PPI2	1221
1	PPI2	319		2	PPI2	289		3	PPI2	306		4	PPI2	215
1	PPI2	255	343.667	2	PPI2	802	400.667	3	PPI2	635	1096.75	4	PPI2	623	813.667
1	PPI3	149		2	PPI3	645		3	PPI3	1049		4	PPI3	188
1	PPI3	166		2	PPI3	952		3	PPI3	583		4	PPI3	928
1	PPI3	168		2	PPI3	487		3	PPI3	649		4	PPI3	1243
1	PPI3	180		2	PPI3	472		3	PPI3	577		4	PPI3	502
1	PPI3	689		2	PPI3	487		3	PPI3	997		4	PPI3	1378
1	PPI3	233		2	PPI3	540		3	PPI3	368		4	PPI3	534
1	PPI3	64		2	PPI3	181		3	PPI3	352		4	PPI3	836
1	PPI3	627		2	PPI3	205		3	PPI3	469		4	PPI3	322
1	PPI3	667		2	PPI3	92		3	PPI3	718		4	PPI3	316
1	PPI3	952		2	PPI3	177		3	PPI3	1186		4	PPI3	562
1	PPI3	643		2	PPI3	234		3	PPI3	993		4	PPI3	232
1	PPI3	706	437	2	PPI3	68	378.333	3	PPI3	987	744	4	PPI3	315	613
1	PPI4	90		2	PPI4	449		3	PPI4	742		4	PPI4	1004
1	PPI4	183		2	PPI4	663		3	PPI4	824		4	PPI4	404
1	PPI4	80		2	PPI4	211		3	PPI4	1247		4	PPI4	583
1	PPI4	334		2	PPI4	249		3	PPI4	329		4	PPI4	278
1	PPI4	143		2	PPI4	94		3	PPI4	244		4	PPI4	225
1	PPI4	214		2	PPI4	446		3	PPI4	299		4	PPI4	139
1	PPI4	101		2	PPI4	332		3	PPI4	775		4	PPI4	654
1	PPI4	929		2	PPI4	311		3	PPI4	368		4	PPI4	72
1	PPI4	255		2	PPI4	94		3	PPI4	163		4	PPI4	269
1	PPI4	533		2	PPI4	436		3	PPI4	251		4	PPI4	340
1	PPI4	463		2	PPI4	108		3	PPI4	705		4	PPI4	224
1	PPI4	482	317.25	2	PPI4	205	299.833	3	PPI4	329	523	4	PPI4	1136	444
