# Supplementary material for: Bazedoxifene reverses sexually dimorphic autistic-like abnormalities in biallelic MDGA1-mutant mice
Source: EMBO Mol Med. 2026 Mar 20;18(4):1358–98. doi: 10.1038/s44321-026-00402-y (PMC13084050; doi:10.1038/s44321-026-00402-y)
Supplement: Supplementary file 20 — Source data Fig. 7 [file 44321_2026_402_MOESM20_ESM.zip › Panel G/Batch4/PPI_Session1.xlsx]

## Sheet: SR_LAB Data
Chamber_ID	Trial_ID	mV_Max
1	Pulse	1169
2	Pulse	2749
3	Pulse	1225
4	Pulse	936
1	PPI1	521
2	PPI1	1277
3	PPI1	639
4	PPI1	314
1	PPI2	833
2	PPI2	762
3	PPI2	161
4	PPI2	473
1	PPI3	837
2	PPI3	455
3	PPI3	186
4	PPI3	139
1	PPI4	412
2	PPI4	132
3	PPI4	98
4	PPI4	171
1	PPI2	1540
2	PPI2	486
3	PPI2	1071
4	PPI2	176
1	Pulse	642
2	Pulse	1901
3	Pulse	842
4	Pulse	1776
1	PPI1	614
2	PPI1	665
3	PPI1	368
4	PPI1	564
1	PPI4	288
2	PPI4	135
3	PPI4	288
4	PPI4	280
1	PPI3	732
2	PPI3	100
3	PPI3	536
4	PPI3	156
1	Pulse	346
2	Pulse	2000
3	Pulse	1761
4	Pulse	612
1	PPI1	501
2	PPI1	241
3	PPI1	82
4	PPI1	1007
1	PPI3	279
2	PPI3	151
3	PPI3	109
4	PPI3	984
1	PPI4	73
2	PPI4	137
3	PPI4	385
4	PPI4	216
1	PPI2	195
2	PPI2	250
3	PPI2	293
4	PPI2	263
1	PPI2	257
2	PPI2	69
3	PPI2	775
4	PPI2	662
1	PPI1	668
2	PPI1	484
3	PPI1	697
4	PPI1	1060
1	PPI3	727
2	PPI3	128
3	PPI3	797
4	PPI3	163
1	PPI4	986
2	PPI4	96
3	PPI4	96
4	PPI4	406
1	Pulse	317
2	Pulse	1672
3	Pulse	211
4	Pulse	644
1	PPI3	343
2	PPI3	314
3	PPI3	127
4	PPI3	191
1	PPI1	1133
2	PPI1	330
3	PPI1	967
4	PPI1	284
1	Pulse	1593
2	Pulse	828
3	Pulse	677
4	Pulse	284
1	PPI4	332
2	PPI4	63
3	PPI4	210
4	PPI4	289
1	PPI2	280
2	PPI2	64
3	PPI2	721
4	PPI2	229
1	PPI4	795
2	PPI4	99
3	PPI4	377
4	PPI4	213
1	PPI1	723
2	PPI1	172
3	PPI1	126
4	PPI1	595
1	PPI2	699
2	PPI2	314
3	PPI2	206
4	PPI2	297
1	Pulse	360
2	Pulse	1468
3	Pulse	167
4	Pulse	2122
1	PPI3	217
2	PPI3	220
3	PPI3	462
4	PPI3	115
1	PPI4	284
2	PPI4	45
3	PPI4	1911
4	PPI4	167
1	PPI1	135
2	PPI1	928
3	PPI1	760
4	PPI1	156
1	Pulse	379
2	Pulse	2177
3	Pulse	902
4	Pulse	2590
1	PPI2	281
2	PPI2	946
3	PPI2	182
4	PPI2	992
1	PPI3	123
2	PPI3	195
3	PPI3	48
4	PPI3	566
1	Pulse	179
2	Pulse	1242
3	Pulse	584
4	Pulse	1614
1	PPI1	58
2	PPI1	509
3	PPI1	503
4	PPI1	1356
1	PPI2	105
2	PPI2	382
3	PPI2	215
4	PPI2	368
1	PPI4	283
2	PPI4	181
3	PPI4	244
4	PPI4	251
1	PPI3	294
2	PPI3	100
3	PPI3	305
4	PPI3	162
1	PPI3	92
2	PPI3	133
3	PPI3	94
4	PPI3	157
1	Pulse	396
2	Pulse	2202
3	Pulse	125
4	Pulse	1648
1	PPI1	71
2	PPI1	919
3	PPI1	75
4	PPI1	880
1	PPI4	540
2	PPI4	66
3	PPI4	56
4	PPI4	93
1	PPI2	1280
2	PPI2	156
3	PPI2	104
4	PPI2	146
1	PPI4	169
2	PPI4	119
3	PPI4	120
4	PPI4	405
1	PPI2	476
2	PPI2	117
3	PPI2	257
4	PPI2	522
1	PPI1	789
2	PPI1	227
3	PPI1	307
4	PPI1	728
1	Pulse	860
2	Pulse	1216
3	Pulse	859
4	Pulse	2696
1	PPI3	551
2	PPI3	89
3	PPI3	73
4	PPI3	255
1	PPI2	141
2	PPI2	215
3	PPI2	94
4	PPI2	545
1	PPI3	368
2	PPI3	93
3	PPI3	89
4	PPI3	258
1	PPI1	305
2	PPI1	320
3	PPI1	279
4	PPI1	913
1	PPI4	68
2	PPI4	147
3	PPI4	67
4	PPI4	52
1	Pulse	1075
2	Pulse	1509
3	Pulse	484
4	Pulse	2256
1	Pulse	1043
2	Pulse	440
3	Pulse	1103
4	Pulse	1237
1	PPI4	387
2	PPI4	73
3	PPI4	1211
4	PPI4	91
1	PPI3	289
2	PPI3	96
3	PPI3	190
4	PPI3	406
1	PPI2	393
2	PPI2	148
3	PPI2	187
4	PPI2	585
1	PPI1	482
2	PPI1	1307
3	PPI1	614
4	PPI1	308

## Sheet: Sheet1
		Mouse ID	913			Mouse ID	911			Mouse ID	909			Mouse ID	910
		Geontype	KI-sham			Geontype	KI-sham			Geontype	KI-BZ			Geontype	KI-BZ
Ki-S 913				KI-S 911				KI-BZ 909				KI-BZ 910
Chamber_ID	Trial_ID	mV_Max		Chamber_ID	Trial_ID	mV_Max		Chamber_ID	Trial_ID	mV_Max		Chamber_ID	Trial_ID	mV_Max
1	Pulse	1169		2	Pulse	2749		3	Pulse	1225		4	Pulse	936
1	Pulse	642		2	Pulse	1901		3	Pulse	842		4	Pulse	1776
1	Pulse	346		2	Pulse	2000		3	Pulse	1761		4	Pulse	612
1	Pulse	317		2	Pulse	1672		3	Pulse	211		4	Pulse	644
1	Pulse	1593		2	Pulse	828		3	Pulse	677		4	Pulse	284
1	Pulse	360		2	Pulse	1468		3	Pulse	167		4	Pulse	2122
1	Pulse	379		2	Pulse	2177		3	Pulse	902		4	Pulse	2590
1	Pulse	179		2	Pulse	1242		3	Pulse	584		4	Pulse	1614
1	Pulse	396		2	Pulse	2202		3	Pulse	125		4	Pulse	1648
1	Pulse	860		2	Pulse	1216		3	Pulse	859		4	Pulse	2696
1	Pulse	1075		2	Pulse	1509		3	Pulse	484		4	Pulse	2256
1	Pulse	1043	696.583	2	Pulse	440	1617	3	Pulse	1103	745	4	Pulse	1237	1534.58
1	PPI1	521		2	PPI1	1277		3	PPI1	639		4	PPI1	314
1	PPI1	614		2	PPI1	665		3	PPI1	368		4	PPI1	564
1	PPI1	501		2	PPI1	241		3	PPI1	82		4	PPI1	1007
1	PPI1	668		2	PPI1	484		3	PPI1	697		4	PPI1	1060
1	PPI1	1133		2	PPI1	330		3	PPI1	967		4	PPI1	284
1	PPI1	723		2	PPI1	172		3	PPI1	126		4	PPI1	595
1	PPI1	135		2	PPI1	928		3	PPI1	760		4	PPI1	156
1	PPI1	58		2	PPI1	509		3	PPI1	503		4	PPI1	1356
1	PPI1	71		2	PPI1	919		3	PPI1	75		4	PPI1	880
1	PPI1	789		2	PPI1	227		3	PPI1	307		4	PPI1	728
1	PPI1	305		2	PPI1	320		3	PPI1	279		4	PPI1	913
1	PPI1	482	500	2	PPI1	1307	614.917	3	PPI1	614	451.417	4	PPI1	308	680.417
1	PPI2	833		2	PPI2	762		3	PPI2	161		4	PPI2	473
1	PPI2	1540		2	PPI2	486		3	PPI2	1071		4	PPI2	176
1	PPI2	195		2	PPI2	250		3	PPI2	293		4	PPI2	263
1	PPI2	257		2	PPI2	69		3	PPI2	775		4	PPI2	662
1	PPI2	280		2	PPI2	64		3	PPI2	721		4	PPI2	229
1	PPI2	699		2	PPI2	314		3	PPI2	206		4	PPI2	297
1	PPI2	281		2	PPI2	946		3	PPI2	182		4	PPI2	992
1	PPI2	105		2	PPI2	382		3	PPI2	215		4	PPI2	368
1	PPI2	1280		2	PPI2	156		3	PPI2	104		4	PPI2	146
1	PPI2	476		2	PPI2	117		3	PPI2	257		4	PPI2	522
1	PPI2	141		2	PPI2	215		3	PPI2	94		4	PPI2	545
1	PPI2	393	540	2	PPI2	148	325.75	3	PPI2	187	355.5	4	PPI2	585	438.167
1	PPI3	837		2	PPI3	455		3	PPI3	186		4	PPI3	139
1	PPI3	732		2	PPI3	100		3	PPI3	536		4	PPI3	156
1	PPI3	279		2	PPI3	151		3	PPI3	109		4	PPI3	984
1	PPI3	727		2	PPI3	128		3	PPI3	797		4	PPI3	163
1	PPI3	343		2	PPI3	314		3	PPI3	127		4	PPI3	191
1	PPI3	217		2	PPI3	220		3	PPI3	462		4	PPI3	115
1	PPI3	123		2	PPI3	195		3	PPI3	48		4	PPI3	566
1	PPI3	294		2	PPI3	100		3	PPI3	305		4	PPI3	162
1	PPI3	92		2	PPI3	133		3	PPI3	94		4	PPI3	157
1	PPI3	551		2	PPI3	89		3	PPI3	73		4	PPI3	255
1	PPI3	368		2	PPI3	93		3	PPI3	89		4	PPI3	258
1	PPI3	289	404.333	2	PPI3	96	172.833	3	PPI3	190	251.333	4	PPI3	406	296
1	PPI4	412		2	PPI4	132		3	PPI4	98		4	PPI4	171
1	PPI4	288		2	PPI4	135		3	PPI4	288		4	PPI4	280
1	PPI4	73		2	PPI4	137		3	PPI4	385		4	PPI4	216
1	PPI4	986		2	PPI4	96		3	PPI4	96		4	PPI4	406
1	PPI4	332		2	PPI4	63		3	PPI4	210		4	PPI4	289
1	PPI4	795		2	PPI4	99		3	PPI4	377		4	PPI4	213
1	PPI4	284		2	PPI4	45		3	PPI4	1911		4	PPI4	167
1	PPI4	283		2	PPI4	181		3	PPI4	244		4	PPI4	251
1	PPI4	540		2	PPI4	66		3	PPI4	56		4	PPI4	93
1	PPI4	169		2	PPI4	119		3	PPI4	120		4	PPI4	405
1	PPI4	68		2	PPI4	147		3	PPI4	67		4	PPI4	52
1	PPI4	387	384.75	2	PPI4	73	107.75	3	PPI4	1211	421.917	4	PPI4	91	219.5
