# Supplementary material for: Bazedoxifene reverses sexually dimorphic autistic-like abnormalities in biallelic MDGA1-mutant mice
Source: EMBO Mol Med. 2026 Mar 20;18(4):1358–98. doi: 10.1038/s44321-026-00402-y (PMC13084050; doi:10.1038/s44321-026-00402-y)
Supplement: Supplementary file 20 — Source data Fig. 7 [file 44321_2026_402_MOESM20_ESM.zip › Panel G/Batch4/PPI_Session2.xlsx]

## Sheet: SR_LAB Data
Chamber_ID	Trial_ID	mV_Max
1	Pulse	1095
2	Pulse	2667
3	Pulse	2028
4	Pulse	1540
1	PPI1	1425
2	PPI1	2186
3	PPI1	1652
4	PPI1	705
1	PPI2	1263
2	PPI2	1276
3	PPI2	785
4	PPI2	90
1	PPI3	1293
2	PPI3	948
3	PPI3	1458
4	PPI3	264
1	PPI4	823
2	PPI4	724
3	PPI4	495
4	PPI4	213
1	PPI2	1226
2	PPI2	781
3	PPI2	145
4	PPI2	414
1	Pulse	1415
2	Pulse	2161
3	Pulse	2423
4	Pulse	2098
1	PPI1	1505
2	PPI1	1254
3	PPI1	796
4	PPI1	299
1	PPI4	670
2	PPI4	1044
3	PPI4	116
4	PPI4	339
1	PPI3	1337
2	PPI3	724
3	PPI3	349
4	PPI3	127
1	Pulse	2094
2	Pulse	1821
3	Pulse	76
4	Pulse	2433
1	PPI1	742
2	PPI1	1734
3	PPI1	786
4	PPI1	426
1	PPI3	146
2	PPI3	742
3	PPI3	507
4	PPI3	204
1	PPI4	359
2	PPI4	1312
3	PPI4	265
4	PPI4	331
1	PPI2	275
2	PPI2	1494
3	PPI2	214
4	PPI2	269
1	PPI2	597
2	PPI2	1008
3	PPI2	540
4	PPI2	150
1	PPI1	838
2	PPI1	1202
3	PPI1	982
4	PPI1	1269
1	PPI3	872
2	PPI3	776
3	PPI3	398
4	PPI3	362
1	PPI4	1046
2	PPI4	1293
3	PPI4	244
4	PPI4	578
1	Pulse	1559
2	Pulse	2576
3	Pulse	2265
4	Pulse	354
1	PPI3	1336
2	PPI3	1341
3	PPI3	802
4	PPI3	79
1	PPI1	459
2	PPI1	1475
3	PPI1	364
4	PPI1	489
1	Pulse	1909
2	Pulse	652
3	Pulse	143
4	Pulse	946
1	PPI4	565
2	PPI4	1237
3	PPI4	74
4	PPI4	140
1	PPI2	1184
2	PPI2	1283
3	PPI2	100
4	PPI2	212
1	PPI4	496
2	PPI4	876
3	PPI4	287
4	PPI4	354
1	PPI1	943
2	PPI1	812
3	PPI1	408
4	PPI1	278
1	PPI2	697
2	PPI2	1026
3	PPI2	829
4	PPI2	75
1	Pulse	2154
2	Pulse	1942
3	Pulse	612
4	Pulse	1508
1	PPI3	81
2	PPI3	362
3	PPI3	515
4	PPI3	99
1	PPI4	452
2	PPI4	304
3	PPI4	630
4	PPI4	217
1	PPI1	1129
2	PPI1	2055
3	PPI1	843
4	PPI1	285
1	Pulse	1330
2	Pulse	3021
3	Pulse	2052
4	Pulse	878
1	PPI2	867
2	PPI2	739
3	PPI2	364
4	PPI2	1648
1	PPI3	84
2	PPI3	1753
3	PPI3	1260
4	PPI3	74
1	Pulse	1447
2	Pulse	3127
3	Pulse	1822
4	Pulse	1570
1	PPI1	801
2	PPI1	1581
3	PPI1	1126
4	PPI1	101
1	PPI2	761
2	PPI2	1444
3	PPI2	242
4	PPI2	175
1	PPI4	544
2	PPI4	285
3	PPI4	333
4	PPI4	214
1	PPI3	688
2	PPI3	748
3	PPI3	55
4	PPI3	196
1	PPI3	742
2	PPI3	1143
3	PPI3	648
4	PPI3	106
1	Pulse	1450
2	Pulse	103
3	Pulse	2507
4	Pulse	454
1	PPI1	511
2	PPI1	1262
3	PPI1	270
4	PPI1	749
1	PPI4	338
2	PPI4	1208
3	PPI4	150
4	PPI4	214
1	PPI2	881
2	PPI2	1502
3	PPI2	357
4	PPI2	96
1	PPI4	421
2	PPI4	1277
3	PPI4	241
4	PPI4	143
1	PPI2	233
2	PPI2	1115
3	PPI2	76
4	PPI2	280
1	PPI1	941
2	PPI1	1282
3	PPI1	102
4	PPI1	786
1	Pulse	2415
2	Pulse	670
3	Pulse	792
4	Pulse	1590
1	PPI3	461
2	PPI3	332
3	PPI3	142
4	PPI3	54
1	PPI2	638
2	PPI2	943
3	PPI2	380
4	PPI2	99
1	PPI3	329
2	PPI3	725
3	PPI3	1096
4	PPI3	90
1	PPI1	678
2	PPI1	232
3	PPI1	1363
4	PPI1	137
1	PPI4	167
2	PPI4	1242
3	PPI4	370
4	PPI4	85
1	Pulse	1996
2	Pulse	2514
3	Pulse	263
4	Pulse	531
1	Pulse	212
2	Pulse	1742
3	Pulse	161
4	Pulse	359
1	PPI4	417
2	PPI4	767
3	PPI4	230
4	PPI4	41
1	PPI3	165
2	PPI3	1560
3	PPI3	412
4	PPI3	76
1	PPI2	780
2	PPI2	661
3	PPI2	664
4	PPI2	119
1	PPI1	165
2	PPI1	1192
3	PPI1	400
4	PPI1	236

## Sheet: Sheet1
		Mouse ID	914			Mouse ID	27				912			Mouse ID	28
		Genotype	KI-sham			Genotype	KI-sham				KI-BZ			Genotype	KI-BZ
KI-S 914				KI-S 27				KI-BZ 912				KI-BZ 28
Chamber_ID	Trial_ID	mV_Max		Chamber_ID	Trial_ID	mV_Max		Chamber_ID	Trial_ID	mV_Max		Chamber_ID	Trial_ID	mV_Max
1	Pulse	1095		2	Pulse	2667		3	Pulse	2028		4	Pulse	1540
1	Pulse	1415		2	Pulse	2161		3	Pulse	2423		4	Pulse	2098
1	Pulse	2094		2	Pulse	1821		3	Pulse	76		4	Pulse	2433
1	Pulse	1559		2	Pulse	2576		3	Pulse	2265		4	Pulse	354
1	Pulse	1909		2	Pulse	652		3	Pulse	143		4	Pulse	946
1	Pulse	2154		2	Pulse	1942		3	Pulse	612		4	Pulse	1508
1	Pulse	1330		2	Pulse	3021		3	Pulse	2052		4	Pulse	878
1	Pulse	1447		2	Pulse	3127		3	Pulse	1822		4	Pulse	1570
1	Pulse	1450		2	Pulse	103		3	Pulse	2507		4	Pulse	454
1	Pulse	2415		2	Pulse	670		3	Pulse	792		4	Pulse	1590
1	Pulse	1996		2	Pulse	2514		3	Pulse	263		4	Pulse	531
1	Pulse	212	1589.67	2	Pulse	1742	1916.33	3	Pulse	161	1262	4	Pulse	359	1188.42
1	PPI1	1425		2	PPI1	2186		3	PPI1	1652		4	PPI1	705
1	PPI1	1505		2	PPI1	1254		3	PPI1	796		4	PPI1	299
1	PPI1	742		2	PPI1	1734		3	PPI1	786		4	PPI1	426
1	PPI1	838		2	PPI1	1202		3	PPI1	982		4	PPI1	1269
1	PPI1	459		2	PPI1	1475		3	PPI1	364		4	PPI1	489
1	PPI1	943		2	PPI1	812		3	PPI1	408		4	PPI1	278
1	PPI1	1129		2	PPI1	2055		3	PPI1	843		4	PPI1	285
1	PPI1	801		2	PPI1	1581		3	PPI1	1126		4	PPI1	101
1	PPI1	511		2	PPI1	1262		3	PPI1	270		4	PPI1	749
1	PPI1	941		2	PPI1	1282		3	PPI1	102		4	PPI1	786
1	PPI1	678		2	PPI1	232		3	PPI1	1363		4	PPI1	137
1	PPI1	165	844.75	2	PPI1	1192	1355.58	3	PPI1	400	757.667	4	PPI1	236	480
1	PPI2	1263		2	PPI2	1276		3	PPI2	785		4	PPI2	90
1	PPI2	1226		2	PPI2	781		3	PPI2	145		4	PPI2	414
1	PPI2	275		2	PPI2	1494		3	PPI2	214		4	PPI2	269
1	PPI2	597		2	PPI2	1008		3	PPI2	540		4	PPI2	150
1	PPI2	1184		2	PPI2	1283		3	PPI2	100		4	PPI2	212
1	PPI2	697		2	PPI2	1026		3	PPI2	829		4	PPI2	75
1	PPI2	867		2	PPI2	739		3	PPI2	364		4	PPI2	1648
1	PPI2	761		2	PPI2	1444		3	PPI2	242		4	PPI2	175
1	PPI2	881		2	PPI2	1502		3	PPI2	357		4	PPI2	96
1	PPI2	233		2	PPI2	1115		3	PPI2	76		4	PPI2	280
1	PPI2	638		2	PPI2	943		3	PPI2	380		4	PPI2	99
1	PPI2	780	783.5	2	PPI2	661	1106	3	PPI2	664	391.333	4	PPI2	119	302.25
1	PPI3	1293		2	PPI3	948		3	PPI3	1458		4	PPI3	264
1	PPI3	1337		2	PPI3	724		3	PPI3	349		4	PPI3	127
1	PPI3	146		2	PPI3	742		3	PPI3	507		4	PPI3	204
1	PPI3	872		2	PPI3	776		3	PPI3	398		4	PPI3	362
1	PPI3	1336		2	PPI3	1341		3	PPI3	802		4	PPI3	79
1	PPI3	81		2	PPI3	362		3	PPI3	515		4	PPI3	99
1	PPI3	84		2	PPI3	1753		3	PPI3	1260		4	PPI3	74
1	PPI3	688		2	PPI3	748		3	PPI3	55		4	PPI3	196
1	PPI3	742		2	PPI3	1143		3	PPI3	648		4	PPI3	106
1	PPI3	461		2	PPI3	332		3	PPI3	142		4	PPI3	54
1	PPI3	329		2	PPI3	725		3	PPI3	1096		4	PPI3	90
1	PPI3	165	627.833	2	PPI3	1560	929.5	3	PPI3	412	636.833	4	PPI3	76	144.25
1	PPI4	823		2	PPI4	724		3	PPI4	495		4	PPI4	213
1	PPI4	670		2	PPI4	1044		3	PPI4	116		4	PPI4	339
1	PPI4	359		2	PPI4	1312		3	PPI4	265		4	PPI4	331
1	PPI4	1046		2	PPI4	1293		3	PPI4	244		4	PPI4	578
1	PPI4	565		2	PPI4	1237		3	PPI4	74		4	PPI4	140
1	PPI4	496		2	PPI4	876		3	PPI4	287		4	PPI4	354
1	PPI4	452		2	PPI4	304		3	PPI4	630		4	PPI4	217
1	PPI4	544		2	PPI4	285		3	PPI4	333		4	PPI4	214
1	PPI4	338		2	PPI4	1208		3	PPI4	150		4	PPI4	214
1	PPI4	421		2	PPI4	1277		3	PPI4	241		4	PPI4	143
1	PPI4	167		2	PPI4	1242		3	PPI4	370		4	PPI4	85
1	PPI4	417	524.833	2	PPI4	767	964.083	3	PPI4	230	286.25	4	PPI4	41	239.083
