# Supplementary material for: Bazedoxifene reverses sexually dimorphic autistic-like abnormalities in biallelic MDGA1-mutant mice
Source: EMBO Mol Med. 2026 Mar 20;18(4):1358–98. doi: 10.1038/s44321-026-00402-y (PMC13084050; doi:10.1038/s44321-026-00402-y)
Supplement: Supplementary file 20 — Source data Fig. 7 [file 44321_2026_402_MOESM20_ESM.zip › Panel G/Batch4/PPI_Session3.xlsx]

## Sheet: SR_LAB Data
Chamber_ID	Trial_ID	mV_Max
1	Pulse	2698
2	Pulse	2035
3	Pulse	2957
1	PPI1	1189
2	PPI1	575
3	PPI1	2463
1	PPI2	948
2	PPI2	836
3	PPI2	2332
1	PPI3	610
2	PPI3	690
3	PPI3	1978
1	PPI4	603
2	PPI4	377
3	PPI4	1955
1	PPI2	469
2	PPI2	160
3	PPI2	1395
1	Pulse	1514
2	Pulse	1989
3	Pulse	3619
1	PPI1	335
2	PPI1	1146
3	PPI1	2520
1	PPI4	666
2	PPI4	168
3	PPI4	877
1	PPI3	437
2	PPI3	393
3	PPI3	1396
1	Pulse	1590
2	Pulse	2123
3	Pulse	3078
1	PPI1	423
2	PPI1	896
3	PPI1	2830
1	PPI3	793
2	PPI3	801
3	PPI3	1306
1	PPI4	238
2	PPI4	261
3	PPI4	2269
1	PPI2	396
2	PPI2	1111
3	PPI2	1397
1	PPI2	976
2	PPI2	601
3	PPI2	2032
1	PPI1	1390
2	PPI1	1341
3	PPI1	2041
1	PPI3	651
2	PPI3	138
3	PPI3	2316
1	PPI4	338
2	PPI4	840
3	PPI4	1896
1	Pulse	1444
2	Pulse	1804
3	Pulse	3757
1	PPI3	347
2	PPI3	130
3	PPI3	1293
1	PPI1	677
2	PPI1	241
3	PPI1	1758
1	Pulse	1896
2	Pulse	1427
3	Pulse	2878
1	PPI4	292
2	PPI4	740
3	PPI4	1353
1	PPI2	567
2	PPI2	949
3	PPI2	2094
1	PPI4	467
2	PPI4	196
3	PPI4	623
1	PPI1	1497
2	PPI1	318
3	PPI1	2350
1	PPI2	489
2	PPI2	385
3	PPI2	948
1	Pulse	932
2	Pulse	293
3	Pulse	2995
1	PPI3	218
2	PPI3	855
3	PPI3	1076
1	PPI4	317
2	PPI4	442
3	PPI4	1732
1	PPI1	289
2	PPI1	753
3	PPI1	1735
1	Pulse	1483
2	Pulse	1295
3	Pulse	2962
1	PPI2	609
2	PPI2	699
3	PPI2	1735
1	PPI3	810
2	PPI3	352
3	PPI3	1101
1	Pulse	496
2	Pulse	1366
3	Pulse	2882
1	PPI1	346
2	PPI1	418
3	PPI1	1859
1	PPI2	538
2	PPI2	963
3	PPI2	1925
1	PPI4	195
2	PPI4	297
3	PPI4	1580
1	PPI3	585
2	PPI3	488
3	PPI3	1510
1	PPI3	652
2	PPI3	772
3	PPI3	1797
1	Pulse	1487
2	Pulse	1750
3	Pulse	2791
1	PPI1	602
2	PPI1	336
3	PPI1	1511
1	PPI4	139
2	PPI4	517
3	PPI4	1475
1	PPI2	1017
2	PPI2	334
3	PPI2	1591
1	PPI4	181
2	PPI4	1003
3	PPI4	777
1	PPI2	172
2	PPI2	189
3	PPI2	1639
1	PPI1	69
2	PPI1	984
3	PPI1	2241
1	Pulse	775
2	Pulse	1829
3	Pulse	2744
1	PPI3	38
2	PPI3	468
3	PPI3	1280
1	PPI2	542
2	PPI2	328
3	PPI2	1652
1	PPI3	542
2	PPI3	72
3	PPI3	1705
1	PPI1	457
2	PPI1	460
3	PPI1	2303
1	PPI4	392
2	PPI4	103
3	PPI4	992
1	Pulse	203
2	Pulse	843
3	Pulse	2751
1	Pulse	1162
2	Pulse	521
3	Pulse	3090
1	PPI4	697
2	PPI4	702
3	PPI4	923
1	PPI3	349
2	PPI3	991
3	PPI3	1644
1	PPI2	233
2	PPI2	805
3	PPI2	1000
1	PPI1	608
2	PPI1	1150
3	PPI1	1830

## Sheet: Sheet1
		Mouse ID	29			Mouse ID	30			Mouse ID	27
		Genotype	KI-BZ			Genotype	KI-sham			Genotype	KI-BZ
KI-BZ 29				KI-S 30				KI-BZ 27
Chamber_ID	Trial_ID	mV_Max		Chamber_ID	Trial_ID	mV_Max		Chamber_ID	Trial_ID	mV_Max
1	Pulse	2698		2	Pulse	2035		3	Pulse	2957
1	Pulse	1514		2	Pulse	1989		3	Pulse	3619
1	Pulse	1590		2	Pulse	2123		3	Pulse	3078
1	Pulse	1444		2	Pulse	1804		3	Pulse	3757
1	Pulse	1896		2	Pulse	1427		3	Pulse	2878
1	Pulse	932		2	Pulse	293		3	Pulse	2995
1	Pulse	1483		2	Pulse	1295		3	Pulse	2962
1	Pulse	496		2	Pulse	1366		3	Pulse	2882
1	Pulse	1487		2	Pulse	1750		3	Pulse	2791
1	Pulse	775		2	Pulse	1829		3	Pulse	2744
1	Pulse	203		2	Pulse	843		3	Pulse	2751
1	Pulse	1162	1306.67	2	Pulse	521	1439.58	3	Pulse	3090	3042
1	PPI1	1189		2	PPI1	575		3	PPI1	2463
1	PPI1	335		2	PPI1	1146		3	PPI1	2520
1	PPI1	423		2	PPI1	896		3	PPI1	2830
1	PPI1	1390		2	PPI1	1341		3	PPI1	2041
1	PPI1	677		2	PPI1	241		3	PPI1	1758
1	PPI1	1497		2	PPI1	318		3	PPI1	2350
1	PPI1	289		2	PPI1	753		3	PPI1	1735
1	PPI1	346		2	PPI1	418		3	PPI1	1859
1	PPI1	602		2	PPI1	336		3	PPI1	1511
1	PPI1	69		2	PPI1	984		3	PPI1	2241
1	PPI1	457		2	PPI1	460		3	PPI1	2303
1	PPI1	608	656.833	2	PPI1	1150	718.167	3	PPI1	1830	2120.08
1	PPI2	948		2	PPI2	836		3	PPI2	2332
1	PPI2	469		2	PPI2	160		3	PPI2	1395
1	PPI2	396		2	PPI2	1111		3	PPI2	1397
1	PPI2	976		2	PPI2	601		3	PPI2	2032
1	PPI2	567		2	PPI2	949		3	PPI2	2094
1	PPI2	489		2	PPI2	385		3	PPI2	948
1	PPI2	609		2	PPI2	699		3	PPI2	1735
1	PPI2	538		2	PPI2	963		3	PPI2	1925
1	PPI2	1017		2	PPI2	334		3	PPI2	1591
1	PPI2	172		2	PPI2	189		3	PPI2	1639
1	PPI2	542		2	PPI2	328		3	PPI2	1652
1	PPI2	233	579.667	2	PPI2	805	613.333	3	PPI2	1000	1645
1	PPI3	610		2	PPI3	690		3	PPI3	1978
1	PPI3	437		2	PPI3	393		3	PPI3	1396
1	PPI3	793		2	PPI3	801		3	PPI3	1306
1	PPI3	651		2	PPI3	138		3	PPI3	2316
1	PPI3	347		2	PPI3	130		3	PPI3	1293
1	PPI3	218		2	PPI3	855		3	PPI3	1076
1	PPI3	810		2	PPI3	352		3	PPI3	1101
1	PPI3	585		2	PPI3	488		3	PPI3	1510
1	PPI3	652		2	PPI3	772		3	PPI3	1797
1	PPI3	38		2	PPI3	468		3	PPI3	1280
1	PPI3	542		2	PPI3	72		3	PPI3	1705
1	PPI3	349	502.667	2	PPI3	991	512.5	3	PPI3	1644	1533.5
1	PPI4	603		2	PPI4	377		3	PPI4	1955
1	PPI4	666		2	PPI4	168		3	PPI4	877
1	PPI4	238		2	PPI4	261		3	PPI4	2269
1	PPI4	338		2	PPI4	840		3	PPI4	1896
1	PPI4	292		2	PPI4	740		3	PPI4	1353
1	PPI4	467		2	PPI4	196		3	PPI4	623
1	PPI4	317		2	PPI4	442		3	PPI4	1732
1	PPI4	195		2	PPI4	297		3	PPI4	1580
1	PPI4	139		2	PPI4	517		3	PPI4	1475
1	PPI4	181		2	PPI4	1003		3	PPI4	777
1	PPI4	392		2	PPI4	103		3	PPI4	992
1	PPI4	697	377.083	2	PPI4	702	470.5	3	PPI4	923	1371
