# Supplementary material for: Bazedoxifene reverses sexually dimorphic autistic-like abnormalities in biallelic MDGA1-mutant mice
Source: EMBO Mol Med. 2026 Mar 20;18(4):1358–98. doi: 10.1038/s44321-026-00402-y (PMC13084050; doi:10.1038/s44321-026-00402-y)
Supplement: Supplementary file 20 — Source data Fig. 7 [file 44321_2026_402_MOESM20_ESM.zip › Panel G/Batch4/PPI_Session4.xlsx]

## Sheet: SR_LAB Data
Chamber_ID	Trial_ID	mV_Max
1	PPI1	94
2	Pulse	160
3	Pulse	1873
4	Pulse	1702
1	PPI1	422
2	PPI1	1099
3	PPI1	903
4	PPI1	2410
1	PPI1	52
2	PPI2	263
3	PPI2	832
4	PPI2	2071
1	PPI1	157
2	PPI3	192
3	PPI3	345
4	PPI3	1670
1	PPI1	101
2	PPI4	94
3	PPI4	75
4	PPI4	1677
1	PPI1	165
2	PPI2	176
3	PPI2	180
4	PPI2	2000
1	PPI1	78
2	Pulse	1052
3	Pulse	1459
4	Pulse	3065
1	PPI1	135
2	PPI1	344
3	PPI1	342
4	PPI1	2224
1	PPI1	81
2	PPI4	168
3	PPI4	181
4	PPI4	1306
1	PPI1	606
2	PPI3	190
3	PPI3	117
4	PPI3	1667
1	PPI1	69
2	Pulse	937
3	Pulse	951
4	Pulse	2713
1	PPI1	114
2	PPI1	122
3	PPI1	761
4	PPI1	2056
1	PPI2	157
2	PPI3	211
3	PPI3	118
4	PPI3	1860
1	PPI2	196
2	PPI4	70
3	PPI4	198
4	PPI4	1447
1	PPI2	78
2	PPI2	96
3	PPI2	236
4	PPI2	1212
1	PPI2	207
2	PPI2	124
3	PPI2	148
4	PPI2	1091
1	PPI2	52
2	PPI1	116
3	PPI1	316
4	PPI1	1706
1	PPI2	179
2	PPI3	334
3	PPI3	114
4	PPI3	1890
1	PPI2	133
2	PPI4	158
3	PPI4	220
4	PPI4	969
1	PPI2	59
2	Pulse	88
3	Pulse	538
4	Pulse	2010
1	PPI2	155
2	PPI3	179
3	PPI3	157
4	PPI3	1362
1	PPI2	914
2	PPI1	25
3	PPI1	194
4	PPI1	1324
1	PPI2	104
2	Pulse	219
3	Pulse	452
4	Pulse	1547
1	PPI2	76
2	PPI4	80
3	PPI4	233
4	PPI4	1137
1	PPI3	36
2	PPI2	39
3	PPI2	281
4	PPI2	982
1	PPI3	591
2	PPI4	48
3	PPI4	103
4	PPI4	985
1	PPI3	36
2	PPI1	58
3	PPI1	1426
4	PPI1	2335
1	PPI3	118
2	PPI2	191
3	PPI2	132
4	PPI2	1425
1	PPI3	74
2	Pulse	582
3	Pulse	1132
4	Pulse	2791
1	PPI3	35
2	PPI3	123
3	PPI3	273
4	PPI3	1323
1	PPI3	26
2	PPI4	117
3	PPI4	199
4	PPI4	384
1	PPI3	108
2	PPI1	105
3	PPI1	695
4	PPI1	2675
1	PPI3	179
2	Pulse	1143
3	Pulse	1012
4	Pulse	1956
1	PPI3	65
2	PPI2	71
3	PPI2	228
4	PPI2	1937
1	PPI3	50
2	PPI3	126
3	PPI3	486
4	PPI3	1400
1	PPI3	83
2	Pulse	989
3	Pulse	669
4	Pulse	2672
1	PPI4	187
2	PPI1	205
3	PPI1	262
4	PPI1	2314
1	PPI4	367
2	PPI2	334
3	PPI2	158
4	PPI2	1293
1	PPI4	64
2	PPI4	149
3	PPI4	103
4	PPI4	520
1	PPI4	156
2	PPI3	84
3	PPI3	91
4	PPI3	1012
1	PPI4	46
2	PPI3	191
3	PPI3	89
4	PPI3	1571
1	PPI4	55
2	Pulse	302
3	Pulse	901
4	Pulse	1530
1	PPI4	85
2	PPI1	198
3	PPI1	288
4	PPI1	393
1	PPI4	54
2	PPI4	221
3	PPI4	93
4	PPI4	854
1	PPI4	63
2	PPI2	554
3	PPI2	93
4	PPI2	561
1	PPI4	53
2	PPI4	54
3	PPI4	76
4	PPI4	883
1	PPI4	113
2	PPI2	218
3	PPI2	69
4	PPI2	2272
1	PPI4	63
2	PPI1	207
3	PPI1	202
4	PPI1	1015
1	Pulse	426
2	Pulse	149
3	Pulse	807
4	Pulse	2471
1	Pulse	350
2	PPI3	197
3	PPI3	248
4	PPI3	1870
1	Pulse	989
2	PPI2	129
3	PPI2	188
4	PPI2	1379
1	Pulse	1433
2	PPI3	38
3	PPI3	100
4	PPI3	1421
1	Pulse	148
2	PPI1	154
3	PPI1	327
4	PPI1	2122
1	Pulse	287
2	PPI4	105
3	PPI4	60
4	PPI4	1400
1	Pulse	53
2	Pulse	285
3	Pulse	918
4	Pulse	604
1	Pulse	514
2	Pulse	186
3	Pulse	616
4	Pulse	2522
1	Pulse	1173
2	PPI4	180
3	PPI4	237
4	PPI4	446
1	Pulse	1131
2	PPI3	118
3	PPI3	297
4	PPI3	1685
1	Pulse	96
2	PPI2	103
3	PPI2	60
4	PPI2	821
1	Pulse	56
2	PPI1	210
3	PPI1	86
4	PPI1	2040

## Sheet: Sheet1
		Mouse ID	33			Mouse ID	41			Mouse ID	37			Mouse ID	36
		Genotype	KI-sham			Genotype	WT-sham			Genotype	WT-BZ			Genotype	WT-BZ
KI-S 33				WT-S 41				WT-BZ 37				WT-BZ 36
Chamber_ID	Trial_ID	mV_Max		Chamber_ID	Trial_ID	mV_Max		Chamber_ID	Trial_ID	mV_Max		Chamber_ID	Trial_ID	mV_Max
1	Pulse	426		2	Pulse	160		3	Pulse	1873		4	Pulse	1702
1	Pulse	350		2	Pulse	1052		3	Pulse	1459		4	Pulse	3065
1	Pulse	989		2	Pulse	937		3	Pulse	951		4	Pulse	2713
1	Pulse	1433		2	Pulse	88		3	Pulse	538		4	Pulse	2010
1	Pulse	148		2	Pulse	219		3	Pulse	452		4	Pulse	1547
1	Pulse	287		2	Pulse	582		3	Pulse	1132		4	Pulse	2791
1	Pulse	53		2	Pulse	1143		3	Pulse	1012		4	Pulse	1956
1	Pulse	514		2	Pulse	989		3	Pulse	669		4	Pulse	2672
1	Pulse	1173		2	Pulse	302		3	Pulse	901		4	Pulse	1530
1	Pulse	1131		2	Pulse	149		3	Pulse	807		4	Pulse	2471
1	Pulse	96		2	Pulse	285		3	Pulse	918		4	Pulse	604
1	Pulse	56	554.667	2	Pulse	186	507.667	3	Pulse	616	944	4	Pulse	2522	2131.92
1	PPI1	94		2	PPI1	1099		3	PPI1	903		4	PPI1	2410
1	PPI1	422		2	PPI1	344		3	PPI1	342		4	PPI1	2224
1	PPI1	52		2	PPI1	122		3	PPI1	761		4	PPI1	2056
1	PPI1	157		2	PPI1	116		3	PPI1	316		4	PPI1	1706
1	PPI1	101		2	PPI1	25		3	PPI1	194		4	PPI1	1324
1	PPI1	165		2	PPI1	58		3	PPI1	1426		4	PPI1	2335
1	PPI1	78		2	PPI1	105		3	PPI1	695		4	PPI1	2675
1	PPI1	135		2	PPI1	205		3	PPI1	262		4	PPI1	2314
1	PPI1	81		2	PPI1	198		3	PPI1	288		4	PPI1	393
1	PPI1	606		2	PPI1	207		3	PPI1	202		4	PPI1	1015
1	PPI1	69		2	PPI1	154		3	PPI1	327		4	PPI1	2122
1	PPI1	114	172.833	2	PPI1	210	236.917	3	PPI1	86	483.5	4	PPI1	2040	1884.5
1	PPI2	157		2	PPI2	263		3	PPI2	832		4	PPI2	2071
1	PPI2	196		2	PPI2	176		3	PPI2	180		4	PPI2	2000
1	PPI2	78		2	PPI2	96		3	PPI2	236		4	PPI2	1212
1	PPI2	207		2	PPI2	124		3	PPI2	148		4	PPI2	1091
1	PPI2	52		2	PPI2	39		3	PPI2	281		4	PPI2	982
1	PPI2	179		2	PPI2	191		3	PPI2	132		4	PPI2	1425
1	PPI2	133		2	PPI2	71		3	PPI2	228		4	PPI2	1937
1	PPI2	59		2	PPI2	334		3	PPI2	158		4	PPI2	1293
1	PPI2	155		2	PPI2	554		3	PPI2	93		4	PPI2	561
1	PPI2	914		2	PPI2	218		3	PPI2	69		4	PPI2	2272
1	PPI2	104		2	PPI2	129		3	PPI2	188		4	PPI2	1379
1	PPI2	76	192.5	2	PPI2	103	191.5	3	PPI2	60	217.083	4	PPI2	821	1420.33
1	PPI3	36		2	PPI3	192		3	PPI3	345		4	PPI3	1670
1	PPI3	591		2	PPI3	190		3	PPI3	117		4	PPI3	1667
1	PPI3	36		2	PPI3	211		3	PPI3	118		4	PPI3	1860
1	PPI3	118		2	PPI3	334		3	PPI3	114		4	PPI3	1890
1	PPI3	74		2	PPI3	179		3	PPI3	157		4	PPI3	1362
1	PPI3	35		2	PPI3	123		3	PPI3	273		4	PPI3	1323
1	PPI3	26		2	PPI3	126		3	PPI3	486		4	PPI3	1400
1	PPI3	108		2	PPI3	84		3	PPI3	91		4	PPI3	1012
1	PPI3	179		2	PPI3	191		3	PPI3	89		4	PPI3	1571
1	PPI3	65		2	PPI3	197		3	PPI3	248		4	PPI3	1870
1	PPI3	50		2	PPI3	38		3	PPI3	100		4	PPI3	1421
1	PPI3	83	116.75	2	PPI3	118	165.25	3	PPI3	297	202.917	4	PPI3	1685	1560.92
1	PPI4	187		2	PPI4	94		3	PPI4	75		4	PPI4	1677
1	PPI4	367		2	PPI4	168		3	PPI4	181		4	PPI4	1306
1	PPI4	64		2	PPI4	70		3	PPI4	198		4	PPI4	1447
1	PPI4	156		2	PPI4	158		3	PPI4	220		4	PPI4	969
1	PPI4	46		2	PPI4	80		3	PPI4	233		4	PPI4	1137
1	PPI4	55		2	PPI4	48		3	PPI4	103		4	PPI4	985
1	PPI4	85		2	PPI4	117		3	PPI4	199		4	PPI4	384
1	PPI4	54		2	PPI4	149		3	PPI4	103		4	PPI4	520
1	PPI4	63		2	PPI4	221		3	PPI4	93		4	PPI4	854
1	PPI4	53		2	PPI4	54		3	PPI4	76		4	PPI4	883
1	PPI4	113		2	PPI4	105		3	PPI4	60		4	PPI4	1400
1	PPI4	63	108.833	2	PPI4	180	120.333	3	PPI4	237	148.167	4	PPI4	446	1000.67
