# Supplementary material for: Bazedoxifene reverses sexually dimorphic autistic-like abnormalities in biallelic MDGA1-mutant mice
Source: EMBO Mol Med. 2026 Mar 20;18(4):1358–98. doi: 10.1038/s44321-026-00402-y (PMC13084050; doi:10.1038/s44321-026-00402-y)
Supplement: Supplementary file 20 — Source data Fig. 7 [file 44321_2026_402_MOESM20_ESM.zip › Panel G/Batch4/PPI_Session5.xlsx]

## Sheet: SR_LAB Data
Chamber_ID	Trial_ID	mV_Max
1	Pulse	995
2	Pulse	2389
3	Pulse	1712
4	Pulse	1584
1	PPI1	514
2	PPI1	1944
3	PPI1	1103
4	PPI1	707
1	PPI2	414
2	PPI2	657
3	PPI2	1180
4	PPI2	820
1	PPI3	236
2	PPI3	228
3	PPI3	1078
4	PPI3	277
1	PPI4	288
2	PPI4	983
3	PPI4	1014
4	PPI4	689
1	PPI2	201
2	PPI2	1333
3	PPI2	1743
4	PPI2	1028
1	Pulse	1382
2	Pulse	2305
3	Pulse	1296
4	Pulse	1971
1	PPI1	426
2	PPI1	1432
3	PPI1	1888
4	PPI1	713
1	PPI4	108
2	PPI4	987
3	PPI4	728
4	PPI4	477
1	PPI3	419
2	PPI3	916
3	PPI3	1062
4	PPI3	785
1	Pulse	692
2	Pulse	2252
3	Pulse	2490
4	Pulse	1202
1	PPI1	1263
2	PPI1	1139
3	PPI1	1611
4	PPI1	676
1	PPI3	140
2	PPI3	612
3	PPI3	832
4	PPI3	151
1	PPI4	692
2	PPI4	371
3	PPI4	1464
4	PPI4	425
1	PPI2	429
2	PPI2	709
3	PPI2	1517
4	PPI2	419
1	PPI2	1682
2	PPI2	193
3	PPI2	1372
4	PPI2	205
1	PPI1	1280
2	PPI1	562
3	PPI1	1841
4	PPI1	888
1	PPI3	639
2	PPI3	667
3	PPI3	1269
4	PPI3	195
1	PPI4	90
2	PPI4	466
3	PPI4	1160
4	PPI4	277
1	Pulse	1173
2	Pulse	143
3	Pulse	2256
4	Pulse	1194
1	PPI3	30
2	PPI3	852
3	PPI3	1529
4	PPI3	616
1	PPI1	206
2	PPI1	225
3	PPI1	1710
4	PPI1	770
1	Pulse	695
2	Pulse	228
3	Pulse	2175
4	Pulse	1834
1	PPI4	184
2	PPI4	24
3	PPI4	802
4	PPI4	332
1	PPI2	734
2	PPI2	664
3	PPI2	1590
4	PPI2	162
1	PPI4	298
2	PPI4	126
3	PPI4	1459
4	PPI4	353
1	PPI1	1326
2	PPI1	1121
3	PPI1	1557
4	PPI1	335
1	PPI2	364
2	PPI2	311
3	PPI2	1335
4	PPI2	865
1	Pulse	186
2	Pulse	2013
3	Pulse	1857
4	Pulse	682
1	PPI3	485
2	PPI3	932
3	PPI3	1093
4	PPI3	681
1	PPI4	209
2	PPI4	979
3	PPI4	1140
4	PPI4	102
1	PPI1	271
2	PPI1	147
3	PPI1	1407
4	PPI1	1202
1	Pulse	694
2	Pulse	1650
3	Pulse	2087
4	Pulse	1844
1	PPI2	356
2	PPI2	751
3	PPI2	1998
4	PPI2	860
1	PPI3	58
2	PPI3	208
3	PPI3	1402
4	PPI3	1222
1	Pulse	520
2	Pulse	3127
3	Pulse	1650
4	Pulse	264
1	PPI1	132
2	PPI1	1021
3	PPI1	298
4	PPI1	1120
1	PPI2	185
2	PPI2	1595
3	PPI2	613
4	PPI2	1209
1	PPI4	56
2	PPI4	816
3	PPI4	509
4	PPI4	334
1	PPI3	249
2	PPI3	782
3	PPI3	561
4	PPI3	424
1	PPI3	51
2	PPI3	540
3	PPI3	868
4	PPI3	683
1	Pulse	53
2	Pulse	1389
3	Pulse	1372
4	Pulse	963
1	PPI1	58
2	PPI1	645
3	PPI1	861
4	PPI1	1646
1	PPI4	119
2	PPI4	536
3	PPI4	911
4	PPI4	709
1	PPI2	340
2	PPI2	494
3	PPI2	190
4	PPI2	742
1	PPI4	61
2	PPI4	676
3	PPI4	586
4	PPI4	220
1	PPI2	126
2	PPI2	771
3	PPI2	612
4	PPI2	623
1	PPI1	340
2	PPI1	629
3	PPI1	1179
4	PPI1	1150
1	Pulse	1067
2	Pulse	711
3	Pulse	1406
4	Pulse	1214
1	PPI3	113
2	PPI3	104
3	PPI3	877
4	PPI3	781
1	PPI2	207
2	PPI2	799
3	PPI2	1048
4	PPI2	495
1	PPI3	225
2	PPI3	656
3	PPI3	714
4	PPI3	440
1	PPI1	556
2	PPI1	1360
3	PPI1	1165
4	PPI1	1795
1	PPI4	193
2	PPI4	715
3	PPI4	251
4	PPI4	355
1	Pulse	68
2	Pulse	380
3	Pulse	1795
4	Pulse	934
1	Pulse	68
2	Pulse	1449
3	Pulse	2132
4	Pulse	1936
1	PPI4	182
2	PPI4	166
3	PPI4	706
4	PPI4	148
1	PPI3	110
2	PPI3	208
3	PPI3	456
4	PPI3	286
1	PPI2	198
2	PPI2	642
3	PPI2	447
4	PPI2	165
1	PPI1	587
2	PPI1	534
3	PPI1	575
4	PPI1	183

## Sheet: Sheet1
		Mouse ID	51			Mouse ID	42			Mouse ID	44			Mouse ID	54
		Genotype	WT-sham			Genotype	WT-BZ			Genotype	WT-BZ			Genotype	WT-sham
WT-S 51				WT-BZ 42				WT-BZ 44				WT-S 54
Chamber_ID	Trial_ID	mV_Max		Chamber_ID	Trial_ID	mV_Max		Chamber_ID	Trial_ID	mV_Max		Chamber_ID	Trial_ID	mV_Max
1	Pulse	995		2	Pulse	2389		3	Pulse	1712		4	Pulse	1584
1	Pulse	1382		2	Pulse	2305		3	Pulse	1296		4	Pulse	1971
1	Pulse	692		2	Pulse	2252		3	Pulse	2490		4	Pulse	1202
1	Pulse	1173		2	Pulse	143		3	Pulse	2256		4	Pulse	1194
1	Pulse	695		2	Pulse	228		3	Pulse	2175		4	Pulse	1834
1	Pulse	186		2	Pulse	2013		3	Pulse	1857		4	Pulse	682
1	Pulse	694		2	Pulse	1650		3	Pulse	2087		4	Pulse	1844
1	Pulse	520		2	Pulse	3127		3	Pulse	1650		4	Pulse	264
1	Pulse	53		2	Pulse	1389		3	Pulse	1372		4	Pulse	963
1	Pulse	1067		2	Pulse	711		3	Pulse	1406		4	Pulse	1214
1	Pulse	68		2	Pulse	380		3	Pulse	1795		4	Pulse	934
1	Pulse	68	632.75	2	Pulse	1449	1503	3	Pulse	2132	1852.33	4	Pulse	1936	1301.83
1	PPI1	514		2	PPI1	1944		3	PPI1	1103		4	PPI1	707
1	PPI1	426		2	PPI1	1432		3	PPI1	1888		4	PPI1	713
1	PPI1	1263		2	PPI1	1139		3	PPI1	1611		4	PPI1	676
1	PPI1	1280		2	PPI1	562		3	PPI1	1841		4	PPI1	888
1	PPI1	206		2	PPI1	225		3	PPI1	1710		4	PPI1	770
1	PPI1	1326		2	PPI1	1121		3	PPI1	1557		4	PPI1	335
1	PPI1	271		2	PPI1	147		3	PPI1	1407		4	PPI1	1202
1	PPI1	132		2	PPI1	1021		3	PPI1	298		4	PPI1	1120
1	PPI1	58		2	PPI1	645		3	PPI1	861		4	PPI1	1646
1	PPI1	340		2	PPI1	629		3	PPI1	1179		4	PPI1	1150
1	PPI1	556		2	PPI1	1360		3	PPI1	1165		4	PPI1	1795
1	PPI1	587	579.917	2	PPI1	534	896.583	3	PPI1	575	1266.25	4	PPI1	183	932.083
1	PPI2	414		2	PPI2	657		3	PPI2	1180		4	PPI2	820
1	PPI2	201		2	PPI2	1333		3	PPI2	1743		4	PPI2	1028
1	PPI2	429		2	PPI2	709		3	PPI2	1517		4	PPI2	419
1	PPI2	1682		2	PPI2	193		3	PPI2	1372		4	PPI2	205
1	PPI2	734		2	PPI2	664		3	PPI2	1590		4	PPI2	162
1	PPI2	364		2	PPI2	311		3	PPI2	1335		4	PPI2	865
1	PPI2	356		2	PPI2	751		3	PPI2	1998		4	PPI2	860
1	PPI2	185		2	PPI2	1595		3	PPI2	613		4	PPI2	1209
1	PPI2	340		2	PPI2	494		3	PPI2	190		4	PPI2	742
1	PPI2	126		2	PPI2	771		3	PPI2	612		4	PPI2	623
1	PPI2	207		2	PPI2	799		3	PPI2	1048		4	PPI2	495
1	PPI2	198	436.333	2	PPI2	642	743.25	3	PPI2	447	1137.08	4	PPI2	165	632.75
1	PPI3	236		2	PPI3	228		3	PPI3	1078		4	PPI3	277
1	PPI3	419		2	PPI3	916		3	PPI3	1062		4	PPI3	785
1	PPI3	140		2	PPI3	612		3	PPI3	832		4	PPI3	151
1	PPI3	639		2	PPI3	667		3	PPI3	1269		4	PPI3	195
1	PPI3	30		2	PPI3	852		3	PPI3	1529		4	PPI3	616
1	PPI3	485		2	PPI3	932		3	PPI3	1093		4	PPI3	681
1	PPI3	58		2	PPI3	208		3	PPI3	1402		4	PPI3	1222
1	PPI3	249		2	PPI3	782		3	PPI3	561		4	PPI3	424
1	PPI3	51		2	PPI3	540		3	PPI3	868		4	PPI3	683
1	PPI3	113		2	PPI3	104		3	PPI3	877		4	PPI3	781
1	PPI3	225		2	PPI3	656		3	PPI3	714		4	PPI3	440
1	PPI3	110	229.583	2	PPI3	208	558.75	3	PPI3	456	978.417	4	PPI3	286	545.083
1	PPI4	288		2	PPI4	983		3	PPI4	1014		4	PPI4	689
1	PPI4	108		2	PPI4	987		3	PPI4	728		4	PPI4	477
1	PPI4	692		2	PPI4	371		3	PPI4	1464		4	PPI4	425
1	PPI4	90		2	PPI4	466		3	PPI4	1160		4	PPI4	277
1	PPI4	184		2	PPI4	24		3	PPI4	802		4	PPI4	332
1	PPI4	298		2	PPI4	126		3	PPI4	1459		4	PPI4	353
1	PPI4	209		2	PPI4	979		3	PPI4	1140		4	PPI4	102
1	PPI4	56		2	PPI4	816		3	PPI4	509		4	PPI4	334
1	PPI4	119		2	PPI4	536		3	PPI4	911		4	PPI4	709
1	PPI4	61		2	PPI4	676		3	PPI4	586		4	PPI4	220
1	PPI4	193		2	PPI4	715		3	PPI4	251		4	PPI4	355
1	PPI4	182	206.667	2	PPI4	166	570.417	3	PPI4	706	894.167	4	PPI4	148	368.417
