# Supplementary material for: Bazedoxifene reverses sexually dimorphic autistic-like abnormalities in biallelic MDGA1-mutant mice
Source: EMBO Mol Med. 2026 Mar 20;18(4):1358–98. doi: 10.1038/s44321-026-00402-y (PMC13084050; doi:10.1038/s44321-026-00402-y)
Supplement: Supplementary file 20 — Source data Fig. 7 [file 44321_2026_402_MOESM20_ESM.zip › Panel G/Batch4/PPI_Session6.xlsx]

## Sheet: SR_LAB Data
Chamber_ID	Trial_ID	mV_Max
1	Pulse	2491
2	Pulse	2005
3	Pulse	645
4	Pulse	2642
1	PPI1	1304
2	PPI1	872
3	PPI1	581
4	PPI1	1452
1	PPI2	497
2	PPI2	142
3	PPI2	168
4	PPI2	1382
1	PPI3	1638
2	PPI3	312
3	PPI3	199
4	PPI3	661
1	PPI4	1214
2	PPI4	87
3	PPI4	84
4	PPI4	849
1	PPI2	2426
2	PPI2	312
3	PPI2	339
4	PPI2	972
1	Pulse	3131
2	Pulse	1982
3	Pulse	779
4	Pulse	2933
1	PPI1	2366
2	PPI1	291
3	PPI1	96
4	PPI1	845
1	PPI4	1297
2	PPI4	168
3	PPI4	59
4	PPI4	500
1	PPI3	1681
2	PPI3	119
3	PPI3	46
4	PPI3	1060
1	Pulse	2727
2	Pulse	764
3	Pulse	238
4	Pulse	2300
1	PPI1	1717
2	PPI1	235
3	PPI1	1172
4	PPI1	742
1	PPI3	1342
2	PPI3	86
3	PPI3	194
4	PPI3	486
1	PPI4	1196
2	PPI4	139
3	PPI4	156
4	PPI4	1197
1	PPI2	1379
2	PPI2	122
3	PPI2	241
4	PPI2	1162
1	PPI2	1547
2	PPI2	76
3	PPI2	184
4	PPI2	990
1	PPI1	897
2	PPI1	508
3	PPI1	175
4	PPI1	1787
1	PPI3	1054
2	PPI3	39
3	PPI3	221
4	PPI3	1374
1	PPI4	473
2	PPI4	385
3	PPI4	175
4	PPI4	1522
1	Pulse	2760
2	Pulse	340
3	Pulse	87
4	Pulse	1179
1	PPI3	799
2	PPI3	369
3	PPI3	158
4	PPI3	856
1	PPI1	741
2	PPI1	815
3	PPI1	106
4	PPI1	1419
1	Pulse	806
2	Pulse	711
3	Pulse	995
4	Pulse	2123
1	PPI4	951
2	PPI4	109
3	PPI4	102
4	PPI4	768
1	PPI2	1112
2	PPI2	153
3	PPI2	93
4	PPI2	912
1	PPI4	208
2	PPI4	304
3	PPI4	56
4	PPI4	1424
1	PPI1	228
2	PPI1	214
3	PPI1	242
4	PPI1	1865
1	PPI2	304
2	PPI2	214
3	PPI2	69
4	PPI2	769
1	Pulse	676
2	Pulse	1841
3	Pulse	196
4	Pulse	2062
1	PPI3	797
2	PPI3	140
3	PPI3	267
4	PPI3	949
1	PPI4	1104
2	PPI4	128
3	PPI4	70
4	PPI4	823
1	PPI1	1946
2	PPI1	99
3	PPI1	823
4	PPI1	578
1	Pulse	1529
2	Pulse	511
3	Pulse	811
4	Pulse	1480
1	PPI2	1988
2	PPI2	187
3	PPI2	155
4	PPI2	198
1	PPI3	706
2	PPI3	235
3	PPI3	73
4	PPI3	1333
1	Pulse	1617
2	Pulse	1222
3	Pulse	1376
4	Pulse	2012
1	PPI1	2258
2	PPI1	501
3	PPI1	545
4	PPI1	958
1	PPI2	1745
2	PPI2	138
3	PPI2	117
4	PPI2	1491
1	PPI4	1391
2	PPI4	111
3	PPI4	93
4	PPI4	1423
1	PPI3	1223
2	PPI3	93
3	PPI3	123
4	PPI3	932
1	PPI3	1493
2	PPI3	186
3	PPI3	369
4	PPI3	1502
1	Pulse	3221
2	Pulse	449
3	Pulse	644
4	Pulse	2512
1	PPI1	2243
2	PPI1	170
3	PPI1	127
4	PPI1	869
1	PPI4	939
2	PPI4	133
3	PPI4	261
4	PPI4	600
1	PPI2	1950
2	PPI2	225
3	PPI2	179
4	PPI2	582
1	PPI4	1365
2	PPI4	325
3	PPI4	68
4	PPI4	515
1	PPI2	1138
2	PPI2	107
3	PPI2	254
4	PPI2	652
1	PPI1	2119
2	PPI1	153
3	PPI1	262
4	PPI1	697
1	Pulse	2188
2	Pulse	968
3	Pulse	1071
4	Pulse	2235
1	PPI3	1533
2	PPI3	207
3	PPI3	463
4	PPI3	711
1	PPI2	1876
2	PPI2	459
3	PPI2	282
4	PPI2	930
1	PPI3	827
2	PPI3	146
3	PPI3	370
4	PPI3	1316
1	PPI1	1092
2	PPI1	479
3	PPI1	644
4	PPI1	319
1	PPI4	334
2	PPI4	168
3	PPI4	137
4	PPI4	182
1	Pulse	2038
2	Pulse	735
3	Pulse	768
4	Pulse	724
1	Pulse	2698
2	Pulse	268
3	Pulse	352
4	Pulse	511
1	PPI4	774
2	PPI4	178
3	PPI4	169
4	PPI4	1206
1	PPI3	659
2	PPI3	98
3	PPI3	125
4	PPI3	1447
1	PPI2	1042
2	PPI2	118
3	PPI2	770
4	PPI2	572
1	PPI1	1320
2	PPI1	429
3	PPI1	762
4	PPI1	605

## Sheet: Sheet1
		Mouse ID	49			Mouse ID	45			Mouse ID	38			Mouse ID	40
		Genotype	WT-sham			Genotype	WT-BZ			Genotype	WT-BZ			Genotype	WT-sham
WT-S 49				WT-B 45				WT-B 38				WT-S 40
Chamber_ID	Trial_ID	mV_Max		Chamber_ID	Trial_ID	mV_Max		Chamber_ID	Trial_ID	mV_Max		Chamber_ID	Trial_ID	mV_Max
1	Pulse	2491		2	Pulse	2005		3	Pulse	645		4	Pulse	2642
1	Pulse	3131		2	Pulse	1982		3	Pulse	779		4	Pulse	2933
1	Pulse	2727		2	Pulse	764		3	Pulse	238		4	Pulse	2300
1	Pulse	2760		2	Pulse	340		3	Pulse	87		4	Pulse	1179
1	Pulse	806		2	Pulse	711		3	Pulse	995		4	Pulse	2123
1	Pulse	676		2	Pulse	1841		3	Pulse	196		4	Pulse	2062
1	Pulse	1529		2	Pulse	511		3	Pulse	811		4	Pulse	1480
1	Pulse	1617		2	Pulse	1222		3	Pulse	1376		4	Pulse	2012
1	Pulse	3221		2	Pulse	449		3	Pulse	644		4	Pulse	2512
1	Pulse	2188		2	Pulse	968		3	Pulse	1071		4	Pulse	2235
1	Pulse	2038		2	Pulse	735		3	Pulse	768		4	Pulse	724
1	Pulse	2698	2156.83	2	Pulse	268	983	3	Pulse	352	663.5	4	Pulse	511	1892.75
1	PPI1	1304		2	PPI1	872		3	PPI1	581		4	PPI1	1452
1	PPI1	2366		2	PPI1	291		3	PPI1	96		4	PPI1	845
1	PPI1	1717		2	PPI1	235		3	PPI1	1172		4	PPI1	742
1	PPI1	897		2	PPI1	508		3	PPI1	175		4	PPI1	1787
1	PPI1	741		2	PPI1	815		3	PPI1	106		4	PPI1	1419
1	PPI1	228		2	PPI1	214		3	PPI1	242		4	PPI1	1865
1	PPI1	1946		2	PPI1	99		3	PPI1	823		4	PPI1	578
1	PPI1	2258		2	PPI1	501		3	PPI1	545		4	PPI1	958
1	PPI1	2243		2	PPI1	170		3	PPI1	127		4	PPI1	869
1	PPI1	2119		2	PPI1	153		3	PPI1	262		4	PPI1	697
1	PPI1	1092		2	PPI1	479		3	PPI1	644		4	PPI1	319
1	PPI1	1320	1519.25	2	PPI1	429	397.167	3	PPI1	762	461.25	4	PPI1	605	1011.33
1	PPI2	497		2	PPI2	142		3	PPI2	168		4	PPI2	1382
1	PPI2	2426		2	PPI2	312		3	PPI2	339		4	PPI2	972
1	PPI2	1379		2	PPI2	122		3	PPI2	241		4	PPI2	1162
1	PPI2	1547		2	PPI2	76		3	PPI2	184		4	PPI2	990
1	PPI2	1112		2	PPI2	153		3	PPI2	93		4	PPI2	912
1	PPI2	304		2	PPI2	214		3	PPI2	69		4	PPI2	769
1	PPI2	1988		2	PPI2	187		3	PPI2	155		4	PPI2	198
1	PPI2	1745		2	PPI2	138		3	PPI2	117		4	PPI2	1491
1	PPI2	1950		2	PPI2	225		3	PPI2	179		4	PPI2	582
1	PPI2	1138		2	PPI2	107		3	PPI2	254		4	PPI2	652
1	PPI2	1876		2	PPI2	459		3	PPI2	282		4	PPI2	930
1	PPI2	1042	1417	2	PPI2	118	187.75	3	PPI2	770	237.583	4	PPI2	572	884.333
1	PPI3	1638		2	PPI3	312		3	PPI3	199		4	PPI3	661
1	PPI3	1681		2	PPI3	119		3	PPI3	46		4	PPI3	1060
1	PPI3	1342		2	PPI3	86		3	PPI3	194		4	PPI3	486
1	PPI3	1054		2	PPI3	39		3	PPI3	221		4	PPI3	1374
1	PPI3	799		2	PPI3	369		3	PPI3	158		4	PPI3	856
1	PPI3	797		2	PPI3	140		3	PPI3	267		4	PPI3	949
1	PPI3	706		2	PPI3	235		3	PPI3	73		4	PPI3	1333
1	PPI3	1223		2	PPI3	93		3	PPI3	123		4	PPI3	932
1	PPI3	1493		2	PPI3	186		3	PPI3	369		4	PPI3	1502
1	PPI3	1533		2	PPI3	207		3	PPI3	463		4	PPI3	711
1	PPI3	827		2	PPI3	146		3	PPI3	370		4	PPI3	1316
1	PPI3	659	1146	2	PPI3	98	169.167	3	PPI3	125	217.333	4	PPI3	1447	1052.25
1	PPI4	1214		2	PPI4	87		3	PPI4	84		4	PPI4	849
1	PPI4	1297		2	PPI4	168		3	PPI4	59		4	PPI4	500
1	PPI4	1196		2	PPI4	139		3	PPI4	156		4	PPI4	1197
1	PPI4	473		2	PPI4	385		3	PPI4	175		4	PPI4	1522
1	PPI4	951		2	PPI4	109		3	PPI4	102		4	PPI4	768
1	PPI4	208		2	PPI4	304		3	PPI4	56		4	PPI4	1424
1	PPI4	1104		2	PPI4	128		3	PPI4	70		4	PPI4	823
1	PPI4	1391		2	PPI4	111		3	PPI4	93		4	PPI4	1423
1	PPI4	939		2	PPI4	133		3	PPI4	261		4	PPI4	600
1	PPI4	1365		2	PPI4	325		3	PPI4	68		4	PPI4	515
1	PPI4	334		2	PPI4	168		3	PPI4	137		4	PPI4	182
1	PPI4	774	937.167	2	PPI4	178	186.25	3	PPI4	169	119.167	4	PPI4	1206	917.417
