# Supplementary material for: Bazedoxifene reverses sexually dimorphic autistic-like abnormalities in biallelic MDGA1-mutant mice
Source: EMBO Mol Med. 2026 Mar 20;18(4):1358–98. doi: 10.1038/s44321-026-00402-y (PMC13084050; doi:10.1038/s44321-026-00402-y)
Supplement: Supplementary file 20 — Source data Fig. 7 [file 44321_2026_402_MOESM20_ESM.zip › Panel G/Batch4/PPI_Session7.xlsx]

## Sheet: SR_LAB Data
Chamber_ID	Trial_ID	mV_Max
1	Pulse	4909
2	Pulse	2606
1	PPI1	1543
2	PPI1	652
1	PPI2	2297
2	PPI2	406
1	PPI3	2238
2	PPI3	396
1	PPI4	1269
2	PPI4	1006
1	PPI2	2226
2	PPI2	946
1	Pulse	3427
2	Pulse	919
1	PPI1	2136
2	PPI1	1124
1	PPI4	1702
2	PPI4	103
1	PPI3	1749
2	PPI3	106
1	Pulse	3367
2	Pulse	2144
1	PPI1	2065
2	PPI1	292
1	PPI3	1630
2	PPI3	345
1	PPI4	835
2	PPI4	732
1	PPI2	1854
2	PPI2	348
1	PPI2	965
2	PPI2	2010
1	PPI1	2309
2	PPI1	1130
1	PPI3	1404
2	PPI3	660
1	PPI4	1407
2	PPI4	610
1	Pulse	2751
2	Pulse	1554
1	PPI3	1891
2	PPI3	1010
1	PPI1	1507
2	PPI1	1447
1	Pulse	533
2	Pulse	2271
1	PPI4	1064
2	PPI4	274
1	PPI2	1313
2	PPI2	156
1	PPI4	284
2	PPI4	414
1	PPI1	491
2	PPI1	1239
1	PPI2	1065
2	PPI2	419
1	Pulse	448
2	Pulse	1797
1	PPI3	2182
2	PPI3	588
1	PPI4	1108
2	PPI4	783
1	PPI1	1177
2	PPI1	1498
1	Pulse	2786
2	Pulse	2069
1	PPI2	1467
2	PPI2	763
1	PPI3	1801
2	PPI3	527
1	Pulse	2331
2	Pulse	2987
1	PPI1	2343
2	PPI1	1135
1	PPI2	1517
2	PPI2	722
1	PPI4	1623
2	PPI4	203
1	PPI3	1960
2	PPI3	263
1	PPI3	1197
2	PPI3	537
1	Pulse	2279
2	Pulse	1463
1	PPI1	1705
2	PPI1	723
1	PPI4	1980
2	PPI4	163
1	PPI2	752
2	PPI2	160
1	PPI4	169
2	PPI4	499
1	PPI2	2085
2	PPI2	804
1	PPI1	2386
2	PPI1	1049
1	Pulse	2718
2	Pulse	769
1	PPI3	1430
2	PPI3	192
1	PPI2	1974
2	PPI2	688
1	PPI3	1157
2	PPI3	325
1	PPI1	2465
2	PPI1	801
1	PPI4	567
2	PPI4	154
1	Pulse	2688
2	Pulse	1716
1	Pulse	1821
2	Pulse	1454
1	PPI4	1051
2	PPI4	130
1	PPI3	1172
2	PPI3	443
1	PPI2	1616
2	PPI2	614
1	PPI1	2018
2	PPI1	800

## Sheet: Sheet1
		Mouse ID	46			Mouse ID	53
		Genotyp	WT-sham			Genotyp	WT-BZ
WT-S 46				WT-B 53
Chamber_ID	Trial_ID	mV_Max		Chamber_ID	Trial_ID	mV_Max
1	Pulse	4909		2	Pulse	2606
1	Pulse	3427		2	Pulse	919
1	Pulse	3367		2	Pulse	2144
1	Pulse	2751		2	Pulse	1554
1	Pulse	533		2	Pulse	2271
1	Pulse	448		2	Pulse	1797
1	Pulse	2786		2	Pulse	2069
1	Pulse	2331		2	Pulse	2987
1	Pulse	2279		2	Pulse	1463
1	Pulse	2718		2	Pulse	769
1	Pulse	2688		2	Pulse	1716
1	Pulse	1821	2504.83	2	Pulse	1454	1812.42
1	PPI1	1543		2	PPI1	652
1	PPI1	2136		2	PPI1	1124
1	PPI1	2065		2	PPI1	292
1	PPI1	2309		2	PPI1	1130
1	PPI1	1507		2	PPI1	1447
1	PPI1	491		2	PPI1	1239
1	PPI1	1177		2	PPI1	1498
1	PPI1	2343		2	PPI1	1135
1	PPI1	1705		2	PPI1	723
1	PPI1	2386		2	PPI1	1049
1	PPI1	2465		2	PPI1	801
1	PPI1	2018	1845.42	2	PPI1	800	990.833
1	PPI2	2297		2	PPI2	406
1	PPI2	2226		2	PPI2	946
1	PPI2	1854		2	PPI2	348
1	PPI2	965		2	PPI2	2010
1	PPI2	1313		2	PPI2	156
1	PPI2	1065		2	PPI2	419
1	PPI2	1467		2	PPI2	763
1	PPI2	1517		2	PPI2	722
1	PPI2	752		2	PPI2	160
1	PPI2	2085		2	PPI2	804
1	PPI2	1974		2	PPI2	688
1	PPI2	1616	1594.25	2	PPI2	614	669.667
1	PPI3	2238		2	PPI3	396
1	PPI3	1749		2	PPI3	106
1	PPI3	1630		2	PPI3	345
1	PPI3	1404		2	PPI3	660
1	PPI3	1891		2	PPI3	1010
1	PPI3	2182		2	PPI3	588
1	PPI3	1801		2	PPI3	527
1	PPI3	1960		2	PPI3	263
1	PPI3	1197		2	PPI3	537
1	PPI3	1430		2	PPI3	192
1	PPI3	1157		2	PPI3	325
1	PPI3	1172	1650.92	2	PPI3	443	449.333
1	PPI4	1269		2	PPI4	1006
1	PPI4	1702		2	PPI4	103
1	PPI4	835		2	PPI4	732
1	PPI4	1407		2	PPI4	610
1	PPI4	1064		2	PPI4	274
1	PPI4	284		2	PPI4	414
1	PPI4	1108		2	PPI4	783
1	PPI4	1623		2	PPI4	203
1	PPI4	1980		2	PPI4	163
1	PPI4	169		2	PPI4	499
1	PPI4	567		2	PPI4	154
1	PPI4	1051	1088.25	2	PPI4	130	422.583
