# Supplementary material for: Bazedoxifene reverses sexually dimorphic autistic-like abnormalities in biallelic MDGA1-mutant mice
Source: EMBO Mol Med. 2026 Mar 20;18(4):1358–98. doi: 10.1038/s44321-026-00402-y (PMC13084050; doi:10.1038/s44321-026-00402-y)
Supplement: Supplementary file 20 — Source data Fig. 7 [file 44321_2026_402_MOESM20_ESM.zip › Panel G/readme.txt]

This folder contains the source data for Panel M of Main Figure 7.

- Batch1 and Batch2 correspond to behavioral testing sessions conducted on different dates.
- The file names are labeled as 'PPI_SessionX', and each session includes data from 1 to a maximum of 4 mice.
- Raw variables recorded: 
  The original values can be found in the 'SR_LAB Data' sheet, which consists of Chamber 1–4, each of which undergoes a total of 
  12 PPI1–3 trials. The average V_max value for each PPI condition was used to calculate the PPI%.

  The 'Analysis_SessionX' sheet contains the ID and genotype information for the mouse assigned to each chamber, along with 
  the calculated average mV_Max value for each PPI.

  The 'Summary' sheet contains compiled information for all mice, including their calculated PPI% values(yellow). These values were used to generate the figure.
