# Supplementary material for: Bazedoxifene reverses sexually dimorphic autistic-like abnormalities in biallelic MDGA1-mutant mice
Source: EMBO Mol Med. 2026 Mar 20;18(4):1358–98. doi: 10.1038/s44321-026-00402-y (PMC13084050; doi:10.1038/s44321-026-00402-y)
Supplement: Supplementary file 20 — Source data Fig. 7 [file 44321_2026_402_MOESM20_ESM.zip › Panel G/Summary_AllBatches.xlsx]

## Sheet: Sheet1
	Mouse ID	389	NT	388	531	NT	398	306	308	NT	41	51	54	49	40	46	389	NT	388	531	NT	398	306	308	NT	41	51	54	49	40	46
	Genotype	WT-sham
		PPI_Vmax															PPI %
	Pulse	579.333	1572.75	1895.92	771.333	2206.33	1734	932.667	903.667	1995.92	507.667	632.75	1301.83	2156.83	1892.75	2504.83
	PPI1	199.167	742.083	1120.92	357	1663.67	591.083	531.667	502.417	1159.5	236.917	579.917	932.083	1519.25	1011.33	1845.42	48.8332	35.8845	25.6892	36.7208	14.0224	49.1559	28.5367	26.5073	27.3845	36.3626	4.35679	16.5516	17.3441	30.3509	15.1581
	PPI2	120.333	1115.25	612.167	237.75	1337.83	271.833	378.083	400.667	813.667	191.5	436.333	632.75	1417	884.333	1594.25	65.6027	17.0201	51.1845	52.878	24.5051	72.8957	38.5638	42.0792	42.3104	45.2205	18.3724	34.5854	20.7014	36.3121	22.2143
	PPI3	104.167	724.917	679	129.75	1251.25	367.583	329.667	378.333	613	165.25	229.583	545.083	1146	1052.25	1650.92	69.5196	36.8997	47.2604	71.2013	27.6229	65.0184	40.9776	53.0073	47.7687	50.8854	46.753	40.9737	30.605	28.5399	20.5478
	PPI4	156.25	412.333	616.833	172.25	980.75	274.333	221.167	299.833	444	120.333	206.667	368.417	937.167	917.417	1088.25	57.5167	58.4568	50.9037	63.4902	38.4547	72.6805	50.1731	63.6053	61.664	61.6773	50.7595	55.8849	39.4204	34.7073	39.4253
	Mouse ID	528	529	529	530	336	379	311	312	310	37	36	42	44	45	38	53	528	529	529	530	336	379	311	312	310	37	36	42	44	45	38	53
	Genotype	WT-BZ
		PPI_Vmax																PPI %
	Pulse	922.5	997.667	2372.92	474.25	1281.83	2426.92	1753.08	745.333	1388.42	944	2131.92	1503	1852.33	983	663.5	1812.42
	PPI1	592.083	470.917	847.333	94.3333	229.667	1594.17	960.917	225.083	1199.08	483.5	1884.5	896.583	1266.25	397.167	461.25	990.833	21.8157	35.8679	47.3747	66.8181	69.6108	20.7096	53.611	7.31723	29.1882	32.2592	6.16013	25.2718	18.7933	42.4466	17.9818	29.3082
	PPI2	238.333	268.833	671.5	101.917	241.667	1043.08	568.75	149.5	1270.25	217.083	1420.33	743.25	1137.08	187.75	237.583	669.667	58.9375	57.547	55.8865	64.6225	68.2748	39.8799	66.586	4.44458	51.0085	62.6068	20.0319	33.823	23.9261	67.9265	47.2672	46.0399
	PPI3	196.833	345.75	625.083	74.25	118.833	1115	562.917	98.25	785.417	202.917	1560.92	558.75	978.417	169.167	217.333	449.333	64.8303	48.5268	58.3	72.9262	83.0319	37.0397	76.7065	27.739	51.3889	64.6153	15.4624	45.7985	30.8723	70.635	50.6528	60.2668
	PPI4	168.083	273.833	459.25	74.0833	121.833	849.75	294.083	77.5833	565.167	148.167	1000.67	570.417	894.167	186.25	119.167	422.583	69.1755	56.9275	67.569	72.9787	82.6407	48.1333	81.1443	42.1405	71.2692	72.8674	36.1124	44.9781	34.8868	68.142	69.5486	62.1849
	Mouse ID	378	388	546	549	544	394	545	542	680	677	325	676	913	911	914	27	30	33	378	388	546	549	544	394	545	542	680	677	325	676	913	911	914	27	30	33
	Genotype	KI-sham
		PPI_Vmax																		PPI %
	Pulse	462.75	535.083	1283.83	1349.75	1518.25	1946.08	871.5	2149.5	836.417	571.833	1447.33	2177.42	696.583	1617	1589.67	1916.33	1439.58	554.667
	PPI1	212.417	250	227.25	322.5	952.417	620.417	96.25	1022.92	211.5	216.417	603.083	1200	500	614.917	844.75	1355.58	718.167	172.833	37.0773	36.3125	69.9222	61.4292	22.902	51.6527	80.1085	35.5118	41.1746	28.9398	59.6342	45.0893	16.4287	44.8979	30.5994	17.1383	33.4338	52.4857
	PPI2	128.75	150.25	206.083	253.75	838.917	530.25	122.5	909.583	132.917	251.667	343.667	1096.75	540	325.75	783.5	1106	613.333	192.5	56.4666	56.1527	72.3363	68.3505	28.8199	57.1746	75.3521	40.5323	61.6229	33.0059	72.5756	38.8788	12.6626	66.4651	33.9701	26.8115	40.2476	48.472
	PPI3	105.333	100.5	139.333	133.5	834.833	245.5	78.75	649.417	130.25	162.667	437	744	404.333	172.833	627.833	929.5	512.5	116.75	62.9162	68.3755	80.4193	81.999	29.0434	77.5961	83.4254	53.5951	53.6176	49.0658	73.0517	55.7068	26.5461	80.6872	43.3747	34.6764	47.492	65.2228
	PPI4	126.167	83.25	130.917	137.5	621.667	261.667	62.75	577	78.9167	188.417	317.25	523	384.75	107.75	524.833	964.083	470.5	108.833	57.153	73.0728	81.4926	81.5095	41.898	76.2956	86.5668	57.6747	64.0425	61.2652	82.7567	50.433	28.8378	87.5054	50.3586	33.0594	50.7351	67.1942
	Mouse ID	381	377	548	547	543	376	379	646	645	644	648	909	910	912	28	29	27	381	377	548	547	543	376	379	646	645	644	648	909	910	912	28	29	27
	Genotype	KI-BZ
		Vmax																	PPI %
	Pulse	599.667	1090.83	1625.83	1133.92	1524.08	386.667	1982.08	401.833	474.25	1215.42	1304.58	745	1534.58	1262	1188.42	1306.67	3042
	PPI1	112.833	88.5833	842.5	285.75	263.75	122.333	738.167	130.667	119.917	361	818.667	451.417	680.417	757.667	480	656.833	2120.08	68.3275	84.9784	31.7353	59.7441	70.495	51.9319	45.728	54.1999	22.8855	50.9233	59.6353	24.5386	38.5628	24.9711	42.4604	33.0957	17.8594
	PPI2	99.25	57.3333	605	160.917	173.583	78	346.083	85.25	112.167	284.5	726.333	355.5	438.167	391.333	302.25	579.667	1645	71.5989	90.0131	45.7602	75.1448	79.5504	66.4275	70.2699	62.0646	28.4724	64.9957	61.7451	35.393	55.5781	52.6613	59.4477	38.5404	29.8058
	PPI3	99.6667	51.6667	449.333	114.667	158.333	66.5833	403.5	94.6667	124.583	203.333	431.083	251.333	296	636.833	144.25	502.667	1533.5	71.4967	90.9555	56.6942	81.6325	81.1779	70.6196	66.1718	71.3363	50.3265	61.8664	58.3913	49.5483	67.6606	32.9237	78.3517	44.4363	32.9691
	PPI4	76.8333	54	395.333	131.5	162.667	85.9167	333	64.75	128.083	148.083	498.083	421.917	219.5	286.25	239.083	377.083	1371	77.285	90.5663	60.8807	79.2163	80.7124	63.6396	71.2321	78.2789	44.7393	72.245	57.471	27.6869	74.9727	63.0228	66.5032	55.2091	37.8654
